# Supplementary material for: A True Bug with a True but Unique Chela in 100 Million-Year-Old Amber
Source: Insects. 2026 Apr 17;17(4):431. doi: 10.3390/insects17040431 (PMC13116665; doi:10.3390/insects17040431)
Supplement: Supplementary file 1 [file insects-17-00431-s001.zip]

Archive with 11 entries (10 files):
- insects-4149200-supplementary/
- insects-4149200-supplementary/.DS_Store
- insects-4149200-supplementary/SupplFile1_Carcinonepa.pdf
- insects-4149200-supplementary/SupplFile2_Carcinonepa.chc
- insects-4149200-supplementary/SupplFile3_Carcinonepa.nef
- insects-4149200-supplementary/SupplFile4_Carcinonepa.pcc
- insects-4149200-supplementary/SupplFile5_Carcinonepa.pcr
- insects-4149200-supplementary/SupplFile6_Carcinonepa.txt
- insects-4149200-supplementary/Suppl_Fig1_smCarcinonepa.jpg
- insects-4149200-supplementary/Suppl_Tab1_Carcinonepa_specimens.ods
- insects-4149200-supplementary/Suppl_Tab2_Carcinonepa_suppl_refs.ods
