# Supplementary material for: A True Bug with a True but Unique Chela in 100 Million-Year-Old Amber
Source: Insects. 2026 Apr 17;17(4):431. doi: 10.3390/insects17040431 (PMC13116665; doi:10.3390/insects17040431)
Supplement: Supplementary file 1 [file insects-17-00431-s001.zip › insects-4149200-supplementary/SupplFile2_Carcinonepa.chc]

0001_1 122 31 0	000000E+00 27015 5 4 4 5 4 5 5 4 5 5 5 5 6 5 5 5 5 6 5 5 6 5 5 6 6 5 6 6 6 5 6 6 6 6 6 6 6 5 6 6 6 6 6 6 6 6 6 6 6 6 5 6 6 6 6 6 6 6 6 6 6 6 6 6 6 6 6 6 6 6 6 6 6 6 6 6 6 6 5 6 6 6 6 6 6 6 6 6 6 6 6 6 6 6 6 6 6 6 6 6 6 6 6 6 6 5 6 6 7 5 6 6 6 6 6 6 6 6 6 6 6 6 6 6 6 6 5 6 6 6 6 6 6 6 6 5 6 6 6 6 6 6 5 6 6 6 6 5 6 6 6 6 6 5 6 6 6 6 5 6 6 6 6 6 5 6 6 6 6 6 5 6 6 6 6 5 6 6 6 6 5 6 6 6 6 5 6 6 6 6 6 …
0002_1 154 52 0	000000E+00 25527 5 4 4 5 4 5 5 6 5 5 6 5 6 5 6 5 6 6 5 6 5 6 5 6 6 5 6 5 6 6 5 6 5 6 6 5 6 6 5 6 5 6 6 5 6 6 5 6 5 6 6 5 6 6 5 6 6 5 6 5 6 6 5 6 6 5 6 6 5 6 5 6 6 6 5 6 5 6 6 5 6 6 5 6 6 5 6 6 5 6 6 5 6 6 5 6 6 5 6 6 5 6 6 5 6 6 5 6 6 5 6 6 5 6 6 5 6 6 5 6 6 5 6 6 5 6 6 5 6 6 5 6 6 5 6 6 6 5 6 6 5 6 6 6 5 6 6 6 5 6 6 6 6 5 6 6 6 5 6 6 6 5 6 6 6 6 5 6 6 6 5 6 6 6 6 5 6 6 6 5 6 6 6 6 5 6 6 6 6 5 6 …
0003_1 137 50 0	000000E+00 23241 5 4 4 4 5 6 6 5 6 5 6 6 5 6 5 6 6 5 6 6 5 6 6 6 5 6 6 6 5 6 6 5 6 6 5 6 5 6 6 5 6 6 5 6 6 5 6 6 5 6 6 6 5 6 6 6 6 6 6 6 6 6 5 6 6 6 6 6 6 6 6 6 6 6 5 6 6 6 6 6 6 6 6 6 6 6 5 6 6 6 6 6 6 6 6 6 6 6 6 6 5 6 6 6 6 6 6 6 6 6 6 6 5 6 6 6 6 6 6 6 6 6 6 6 6 6 6 6 6 6 6 6 6 6 6 6 6 6 6 6 6 6 6 5 6 6 6 6 6 6 6 6 6 6 6 6 6 6 6 6 6 6 6 6 6 6 6 6 6 6 6 6 6 6 6 6 6 6 6 6 6 6 6 6 6 6 6 6 6 6 6 …
0004_1 128 34 0	000000E+00 29588 5 4 4 4 5 4 4 4 5 4 5 5 4 5 5 5 5 6 5 5 6 5 5 6 5 6 6 5 6 5 6 6 5 6 6 5 6 6 5 6 6 6 5 6 6 6 5 6 6 6 5 6 6 6 6 5 6 6 6 6 5 6 6 6 6 5 6 6 6 6 6 6 5 6 6 6 6 6 6 5 6 6 6 6 6 6 6 5 6 6 6 6 6 6 6 6 5 6 6 6 6 6 6 6 6 6 6 6 6 6 6 6 6 6 6 6 6 6 6 6 6 6 6 6 6 6 6 6 6 6 6 6 6 6 6 6 6 6 6 6 6 6 6 6 6 7 6 6 6 6 6 6 6 6 6 6 6 6 6 6 6 6 6 6 7 5 7 6 6 6 6 6 6 6 6 6 6 6 7 6 6 6 6 6 6 6 6 7 6 6 6 …
0005_1 129 31 0	000000E+00 34266 5 4 4 4 4 4 4 4 4 4 4 4 5 4 4 4 4 4 4 4 4 5 4 4 4 4 4 5 4 4 4 4 5 4 4 4 4 5 4 4 5 4 5 5 5 5 6 5 6 5 6 6 5 6 6 5 6 6 6 6 5 6 6 6 6 6 5 6 6 6 6 6 5 6 6 6 5 6 6 6 6 6 6 5 6 6 6 6 6 6 6 6 5 6 6 6 6 6 6 6 6 6 6 5 6 6 6 6 6 6 6 6 6 6 6 5 6 6 6 6 6 6 6 6 6 6 6 6 6 6 6 5 6 6 6 6 6 6 6 6 6 6 6 6 6 5 6 6 6 6 6 6 6 6 6 6 6 6 6 6 6 6 6 5 6 6 6 6 6 6 6 6 6 6 6 6 6 6 6 6 6 5 6 6 6 6 6 6 6 6 6 …
0006_1 211 40 0	000000E+00 56367 5 4 4 4 4 4 5 4 4 4 4 5 4 4 4 5 4 4 4 5 4 4 5 4 4 5 4 4 4 5 4 4 5 4 4 5 4 4 5 4 4 5 4 4 5 4 5 4 4 5 4 5 4 4 5 4 5 4 5 4 4 5 4 5 4 5 5 4 5 4 5 4 5 5 5 4 6 5 5 6 6 5 6 6 5 6 6 6 6 5 6 6 6 6 5 6 6 6 6 6 6 5 6 6 6 6 6 6 6 5 6 6 6 6 6 6 6 6 6 5 7 5 6 6 6 6 6 6 6 6 6 6 6 6 5 6 6 6 6 6 6 6 6 6 6 6 6 6 6 6 6 5 6 6 6 6 6 6 6 6 6 6 6 6 6 6 6 6 6 6 6 6 6 6 6 6 6 6 6 6 6 6 6 5 6 6 6 6 6 6 6 …
0007_1 200 37 0	000000E+00 65958 5 4 4 4 4 5 4 4 5 4 4 4 5 4 4 4 5 4 4 4 5 4 4 5 4 4 4 5 4 4 4 5 4 4 5 4 4 4 5 4 4 5 4 4 5 4 4 4 5 4 4 5 4 4 4 5 4 4 5 4 4 4 5 4 4 5 4 4 5 4 4 5 4 4 5 4 4 5 4 4 5 4 4 5 4 4 5 4 5 4 5 4 5 5 4 5 5 5 4 5 5 5 5 5 5 5 5 5 6 5 5 5 6 5 5 6 5 6 5 6 5 6 5 6 6 5 6 6 6 6 6 5 6 6 6 6 6 5 6 6 6 6 6 6 6 5 6 6 6 6 6 6 6 6 6 5 6 6 6 6 6 6 6 6 6 5 6 6 6 6 6 6 6 6 6 6 5 6 6 6 6 6 6 6 6 5 6 6 6 6 6 …
0008_1 174 51 0	000000E+00 46064 5 4 4 4 4 4 4 4 4 5 4 4 4 4 4 4 4 5 4 4 4 4 4 4 5 4 4 4 4 4 4 5 4 4 4 4 4 4 5 4 4 4 4 4 5 4 4 4 4 4 4 5 4 4 4 4 5 4 4 4 4 4 5 4 4 4 5 4 4 4 4 5 4 4 4 4 5 4 4 4 5 4 4 5 4 5 5 5 6 6 5 6 5 6 6 5 6 6 5 6 6 5 6 6 5 6 6 6 5 6 6 6 5 6 6 5 6 6 6 5 6 6 6 5 6 6 6 6 5 6 6 6 6 5 6 6 6 5 6 6 6 6 5 6 6 6 6 5 6 6 6 6 5 6 6 6 6 6 5 6 6 6 6 6 5 6 6 6 6 6 5 6 6 6 6 6 5 6 6 6 6 6 6 6 6 5 6 6 6 6 6 …
0009_1 162 42 0	000000E+00 50669 5 4 4 4 4 4 4 4 4 4 4 4 4 4 4 5 4 4 4 4 4 4 4 4 4 5 4 4 4 4 4 4 5 4 4 4 4 4 5 4 4 4 4 5 4 4 4 5 4 4 4 4 5 4 4 4 5 4 4 5 4 4 5 4 4 5 4 5 4 5 4 5 4 5 5 5 5 5 6 5 5 5 5 5 5 5 6 5 5 5 6 5 5 6 5 6 5 6 5 6 5 6 6 6 5 6 6 6 6 6 6 6 5 6 6 6 6 6 6 6 6 6 6 6 5 6 6 6 6 6 6 6 6 6 5 6 6 6 6 6 6 6 6 6 6 6 5 6 6 6 6 6 6 6 6 6 6 6 6 6 6 6 6 6 5 6 6 6 6 6 6 6 6 6 6 6 6 6 6 6 6 6 6 6 6 6 6 5 6 6 6 …
0010_1 144 32 0	000000E+00 53813 5 4 5 6 5 6 6 5 6 5 6 6 6 5 6 5 6 6 5 5 6 5 5 5 5 5 5 4 4 5 4 4 4 4 4 4 4 4 4 4 3 4 4 4 4 4 4 4 4 4 4 4 4 4 4 4 4 4 4 5 4 4 5 4 5 4 5 5 5 5 5 6 5 6 5 6 6 5 6 6 6 5 6 6 6 6 5 6 6 6 6 5 6 6 6 6 5 6 6 6 6 5 6 6 6 6 6 5 6 6 6 6 6 5 6 6 6 6 6 5 6 6 6 6 5 6 6 6 6 6 5 6 6 6 6 5 6 6 6 6 5 6 6 6 5 6 6 6 6 5 6 6 6 5 6 6 6 6 5 6 6 6 6 6 6 5 6 6 6 6 6 6 5 6 6 6 6 6 6 6 6 5 6 6 6 6 6 6 6 6 6 …
0011_1 158 39 0	000000E+00 44753 5 4 4 4 4 4 5 4 4 4 5 4 4 4 5 4 4 5 4 4 5 4 4 5 4 4 5 4 4 5 4 5 4 4 5 4 5 4 4 5 4 5 4 5 4 4 5 4 5 4 5 4 5 4 4 5 4 5 4 5 4 5 4 5 4 5 4 5 4 5 4 5 4 5 4 5 4 5 4 5 4 5 4 5 4 5 4 5 5 4 5 4 5 5 4 5 5 5 5 5 5 6 5 6 5 6 5 6 6 5 6 6 5 6 6 6 5 6 6 6 5 6 6 6 6 5 6 6 6 6 6 5 6 6 6 6 6 6 5 6 6 6 6 6 6 6 6 6 5 6 6 6 6 6 6 6 6 6 6 6 6 6 6 6 6 6 6 6 6 6 6 6 6 6 6 6 6 6 6 6 6 6 6 6 6 6 6 6 6 6 6 …
0012_1 157 47 0	000000E+00 47378 5 4 4 4 4 5 4 4 4 4 5 4 4 5 4 4 4 5 4 4 5 4 4 5 4 4 4 5 4 5 4 4 4 5 4 5 4 4 5 4 4 5 4 4 5 4 4 5 4 5 4 4 5 4 4 5 4 5 4 4 5 4 5 4 5 4 4 5 4 5 4 4 5 4 5 4 5 4 5 4 5 4 5 4 5 4 5 4 5 4 5 4 5 5 4 5 5 4 5 6 5 5 6 5 6 5 6 5 6 6 5 6 6 5 6 6 6 5 6 6 6 6 5 6 6 6 6 6 5 6 6 6 6 6 6 6 5 6 6 6 6 6 6 6 6 6 6 5 6 6 6 6 6 6 6 6 6 6 6 6 6 6 6 6 6 6 6 6 6 6 6 6 6 6 6 6 6 6 6 6 6 6 6 6 6 6 6 6 6 6 6 …
0013_1 188 46 0	000000E+00 56002 5 4 4 4 4 4 4 4 4 4 4 5 4 4 4 4 4 4 4 4 4 4 5 4 4 4 4 4 4 4 4 4 4 4 4 4 4 4 4 4 4 4 4 4 4 4 4 5 3 5 4 4 4 4 4 4 4 4 4 4 4 4 5 4 4 4 4 4 4 4 4 4 4 4 5 4 4 4 4 5 4 4 5 4 4 5 4 5 4 5 4 5 4 5 5 4 5 5 4 5 5 5 4 5 5 5 5 5 5 5 5 5 5 5 5 5 6 5 5 5 5 6 5 5 6 5 6 5 6 5 6 6 5 6 6 6 5 6 6 6 5 6 6 6 6 5 6 6 6 5 6 6 6 6 5 6 6 6 6 6 5 6 6 6 6 5 6 6 6 6 6 5 6 6 6 6 6 5 6 6 6 6 6 5 6 6 6 6 6 5 6 …
0014_1 151 27 0	000000E+00 56506 5 4 4 4 4 5 4 4 4 5 4 4 5 4 4 5 4 5 4 4 5 4 5 4 5 5 4 5 5 5 5 6 6 5 6 6 5 6 6 5 6 5 5 5 5 4 4 5 4 4 4 4 4 4 4 4 4 4 4 4 4 4 4 4 4 4 4 4 4 4 4 4 5 4 4 4 4 4 5 4 4 5 5 5 5 5 6 5 6 5 6 5 6 6 5 6 6 5 6 6 5 6 6 5 6 6 5 6 5 6 5 6 6 5 6 5 6 5 6 6 5 6 5 6 6 5 6 6 5 6 6 5 6 6 6 5 6 6 6 5 6 6 6 5 6 6 6 6 5 6 6 6 6 6 6 6 5 6 6 6 6 6 6 6 6 6 6 6 6 5 7 5 6 6 6 6 6 6 6 6 6 6 6 6 6 6 5 7 6 6 5 …
0015_1 131 32 0	000000E+00 60888 5 4 4 4 4 4 4 4 4 4 4 4 4 4 4 4 5 4 4 4 4 4 4 4 5 4 4 4 5 4 4 4 5 4 5 6 7 6 7 6 7 6 6 7 6 7 6 6 7 6 6 6 7 6 6 6 6 6 5 6 6 5 5 6 5 5 5 5 5 5 5 5 5 5 4 5 5 4 4 5 4 4 4 4 4 4 4 4 4 3 4 4 4 4 3 4 4 4 3 4 4 4 3 4 5 5 5 5 5 6 5 5 6 5 6 5 5 6 5 6 5 6 5 6 5 6 5 6 6 5 6 5 6 6 5 6 6 6 5 6 6 6 6 6 6 5 6 6 6 6 6 6 6 6 6 5 7 6 6 6 6 6 6 6 7 6 6 6 6 6 6 7 6 6 6 6 6 6 6 6 7 6 6 6 6 6 6 6 6 7 6 …
0016_1 90 36 0	000000E+00 27004 5 4 4 4 5 4 4 5 4 4 5 4 4 5 4 4 5 4 5 4 4 5 4 4 5 4 5 4 5 4 5 4 5 4 5 5 5 5 4 5 5 5 5 5 6 5 5 5 5 5 6 5 5 6 5 6 6 5 6 6 5 6 6 6 6 5 6 6 6 6 6 6 5 6 6 6 6 6 6 6 6 6 6 6 6 6 6 6 6 6 6 6 6 7 6 6 6 6 6 6 6 6 6 6 6 6 7 6 6 6 6 6 6 6 6 6 6 6 6 6 6 6 6 6 6 6 6 6 6 6 6 7 6 6 6 6 6 6 6 6 6 6 6 6 6 6 6 6 6 6 6 7 6 6 6 6 6 6 6 6 6 7 6 6 6 6 6 6 7 6 6 6 6 7 6 6 6 6 6 6 6 7 6 6 6 6 6 6 6 6 6 …
0017_1 109 38 0	000000E+00 42061 5 4 4 4 4 4 5 4 4 4 5 4 4 5 4 4 5 4 5 4 5 4 5 5 5 4 5 5 5 5 6 5 5 5 6 5 5 6 5 5 6 5 6 5 6 5 6 5 6 5 6 5 6 6 5 6 6 5 6 6 5 6 6 6 5 6 6 6 6 6 6 6 5 6 6 6 6 6 6 6 6 6 6 6 6 6 6 6 6 6 6 6 6 6 6 6 6 6 6 6 6 6 5 6 6 6 6 6 6 6 6 6 6 6 6 6 6 6 6 6 6 6 6 6 6 6 6 6 6 6 5 6 6 6 6 6 6 6 6 6 6 6 6 6 6 6 6 6 6 6 6 6 6 6 6 6 6 6 6 6 6 6 6 6 6 6 6 6 6 6 6 6 6 6 6 6 6 6 6 6 6 6 6 6 6 6 6 6 6 6 6 …
0018_1 88 42 0	000000E+00 25493 5 6 5 6 5 6 5 5 4 4 3 3 3 3 3 4 3 4 3 5 4 5 5 5 5 5 5 5 5 5 6 5 5 5 5 5 5 4 5 5 5 4 6 6 5 6 6 6 6 6 6 6 6 6 5 6 6 6 6 6 6 6 6 5 6 6 6 6 6 6 6 6 5 6 6 6 6 6 6 6 6 6 6 6 6 6 6 6 6 6 6 6 6 6 6 7 6 6 6 6 6 6 7 6 6 6 6 6 7 6 6 6 6 6 7 6 6 6 6 6 7 6 6 6 6 6 6 6 6 6 6 6 7 6 6 6 6 6 6 6 6 6 6 6 6 6 6 6 6 6 6 6 6 6 6 6 6 6 6 6 6 6 6 6 6 7 6 6 6 6 6 6 6 6 6 6 6 6 6 6 6 6 7 6 6 6 6 6 6 6 6 …
0019_1 105 54 0	000000E+00 38625 5 4 4 4 4 4 4 4 4 5 4 4 5 5 5 5 5 5 6 5 5 6 5 5 6 5 6 5 6 5 6 5 6 6 5 6 5 6 6 5 6 6 5 6 6 5 6 6 6 5 6 6 5 6 6 5 6 6 6 5 6 6 6 5 6 6 5 6 6 6 5 6 6 6 5 6 6 6 5 6 6 6 5 6 6 6 5 6 6 6 6 5 6 6 6 5 6 6 6 5 6 6 6 5 6 6 6 6 5 6 6 6 5 6 6 6 6 6 5 6 6 6 6 6 5 6 6 6 6 6 5 6 6 6 6 6 5 6 6 6 6 6 6 5 6 6 6 6 6 6 5 6 6 6 6 6 6 5 6 6 6 6 6 5 6 6 6 6 6 6 5 6 6 6 6 6 6 5 6 6 6 6 6 6 5 6 6 6 6 6 6 …
0020_1 89 28 0	000000E+00 42350 5 4 4 4 5 5 5 5 6 5 6 5 6 5 6 5 6 6 5 6 5 6 5 6 6 5 6 5 6 6 5 6 5 6 6 5 6 6 5 6 6 5 6 6 5 6 6 5 6 6 5 6 6 5 6 6 6 5 6 6 5 6 6 6 5 6 6 6 6 6 6 5 6 6 6 6 6 5 6 6 6 6 6 6 5 6 6 6 6 6 5 6 6 6 6 6 5 6 6 6 6 6 5 6 6 6 6 6 5 6 6 6 6 6 6 5 6 6 6 6 6 5 6 6 6 6 6 5 6 6 6 6 6 5 6 6 6 6 6 5 6 6 6 6 6 5 6 6 6 6 6 6 5 6 6 6 6 6 5 6 6 6 6 6 5 6 6 6 6 6 5 6 6 6 6 6 6 5 6 6 6 6 6 6 5 6 6 6 6 6 6 …
0021_1 128 47 0	000000E+00 38894 5 4 4 4 4 4 4 5 4 4 4 4 5 4 4 4 5 4 4 5 4 5 4 5 5 4 5 5 5 5 5 5 5 5 5 6 5 5 5 6 5 5 6 5 6 5 6 5 6 5 6 5 6 5 6 5 6 6 5 6 6 6 5 6 6 6 6 5 6 6 6 6 6 5 6 6 6 6 6 6 5 6 6 6 6 6 6 6 5 6 6 6 6 6 6 6 5 6 6 6 6 6 6 6 5 6 6 6 6 6 6 6 5 6 6 6 6 6 6 6 5 6 6 6 6 6 6 6 5 6 6 6 6 6 6 5 6 6 6 6 6 6 5 6 6 6 6 6 5 6 6 6 6 6 5 6 6 6 6 6 6 5 6 6 6 6 6 6 6 6 5 6 6 6 6 6 6 6 5 6 6 6 6 6 6 6 5 6 6 6 6 …
0022_1 112 47 0	000000E+00 45092 5 4 4 4 4 4 4 4 4 4 4 4 4 4 5 4 4 4 4 5 4 4 5 6 5 5 6 5 6 5 6 5 6 5 6 6 5 6 6 5 6 5 6 6 5 6 6 5 6 5 6 6 5 6 6 5 6 5 6 6 5 6 6 5 6 6 5 6 6 5 6 6 6 5 6 6 6 5 6 6 5 6 6 6 6 5 6 6 6 5 6 6 6 5 6 6 6 6 5 6 6 6 5 6 6 6 5 6 6 6 6 5 6 6 6 6 5 6 6 6 6 5 6 6 6 6 5 6 6 6 6 5 6 6 6 6 5 6 6 6 5 6 6 6 6 6 5 6 6 6 6 5 6 6 6 6 5 6 6 6 6 6 5 6 6 6 6 5 6 6 6 6 6 5 6 6 6 6 6 6 5 6 6 6 6 6 6 6 6 6 6 …
0023_1 96 49 0	000000E+00 44042 5 4 4 5 4 5 5 4 5 5 5 5 5 5 5 5 6 5 5 6 5 5 6 5 6 5 6 5 6 5 6 6 5 6 5 6 6 5 6 6 5 6 6 6 5 6 6 6 5 6 6 6 6 5 6 6 6 6 5 6 6 6 6 5 6 6 6 6 6 5 6 6 6 6 6 5 6 6 6 6 6 5 6 6 6 6 6 5 6 6 6 6 6 6 5 6 6 6 6 6 6 5 6 6 6 6 6 6 5 6 6 6 6 6 5 6 6 6 6 6 6 5 6 6 6 6 6 6 6 5 6 6 6 6 6 6 5 6 6 6 6 6 6 5 6 6 6 6 6 6 6 5 6 6 6 6 6 6 5 6 6 6 6 6 6 6 6 5 6 6 6 6 6 6 6 5 6 6 6 6 6 6 6 6 5 6 6 6 6 6 6 …
0024_1 92 28 0	000000E+00 45360 5 4 4 4 4 5 4 4 5 4 5 4 4 5 5 4 5 5 4 5 5 5 5 5 5 6 5 5 6 5 5 6 5 6 5 5 6 5 6 5 6 5 6 5 6 6 5 6 6 5 6 6 5 6 6 5 6 6 6 5 6 6 6 5 6 6 6 5 6 6 6 5 6 6 6 5 6 6 6 6 5 6 6 6 5 6 6 6 6 5 6 6 6 6 5 6 6 6 5 6 6 6 6 6 5 6 6 6 6 6 5 6 6 6 6 6 6 6 5 6 6 6 6 6 6 6 5 6 6 6 6 6 6 6 5 6 6 6 6 6 6 6 5 6 6 6 6 6 6 6 6 6 5 6 6 6 6 6 6 6 6 5 6 6 6 6 6 6 6 6 6 6 5 6 6 6 6 6 6 6 6 6 6 6 6 6 6 6 6 6 6 …
0025_1 123 26 0	000000E+00 42176 5 4 4 5 4 4 5 4 4 5 4 5 4 4 5 4 5 4 5 4 5 4 5 4 4 5 4 5 4 5 4 5 4 5 4 5 4 5 4 5 6 5 5 6 5 6 6 5 6 5 6 6 5 6 5 6 6 5 6 6 5 6 6 5 6 6 6 5 6 6 5 6 6 5 6 6 6 5 6 6 6 5 6 6 5 6 6 6 5 6 6 6 5 6 6 6 5 6 6 6 5 6 6 6 5 6 6 6 5 6 6 6 5 6 6 6 6 5 6 6 6 5 6 6 6 6 5 6 6 6 5 6 6 6 6 5 6 6 6 5 6 6 6 6 5 6 6 6 6 5 6 6 6 6 6 5 6 6 6 6 6 6 6 5 6 6 6 6 6 6 5 6 6 6 6 6 6 6 5 6 6 6 6 6 6 5 6 6 6 6 6 …
0026_1 101 25 0	000000E+00 36780 5 4 4 4 4 4 5 4 4 4 5 4 4 5 4 4 5 4 5 4 5 4 6 5 6 5 6 5 6 5 6 6 5 6 6 5 6 6 5 6 6 6 5 6 6 5 6 6 6 5 6 6 6 5 6 6 6 5 6 6 5 6 6 6 6 5 6 6 5 6 6 6 6 5 6 6 6 5 6 6 6 5 6 6 6 5 6 6 6 5 6 6 6 5 6 6 6 5 6 6 6 5 6 6 6 5 6 6 5 6 6 6 6 5 6 6 6 6 5 6 6 6 5 6 6 6 6 6 5 6 6 6 6 5 6 6 6 6 6 5 6 6 6 6 6 5 6 6 6 6 6 6 5 6 6 6 6 6 6 5 6 6 6 6 6 6 6 5 6 6 6 6 6 6 6 6 6 5 6 6 6 6 6 6 6 6 6 5 6 6 6 …
0027_1 243 61 0	000000E+00 78313 5 4 4 4 4 4 5 4 4 4 4 4 5 4 4 4 4 5 4 4 4 4 4 5 4 4 4 4 5 4 4 4 4 5 4 4 4 4 5 4 4 4 4 5 4 4 4 4 5 4 4 4 4 5 4 4 4 4 5 4 4 4 4 4 5 4 4 4 4 4 4 4 4 4 4 4 4 4 4 4 4 4 4 4 4 4 4 3 4 4 4 4 4 4 4 4 4 4 4 4 3 4 4 4 4 4 3 4 4 4 3 4 4 3 4 4 3 4 4 4 3 4 4 4 4 3 4 4 4 4 4 4 4 4 4 4 4 5 4 4 4 5 4 5 4 5 5 5 5 5 5 6 5 6 5 6 5 6 6 5 6 6 5 6 6 6 5 6 6 6 5 6 6 6 6 5 6 6 6 6 5 6 6 6 6 5 6 6 6 6 5 …
0028_1 114 26 0	000000E+00 21047 5 5 4 5 5 5 5 5 5 5 5 5 5 5 5 4 4 3 3 4 3 3 3 3 4 3 3 4 3 4 3 4 4 4 4 5 4 4 5 6 5 6 5 6 6 5 6 6 6 6 6 5 6 6 6 6 6 6 5 6 6 6 6 6 6 5 6 6 6 6 6 6 6 6 5 6 6 6 6 6 6 6 6 6 5 6 6 6 6 6 6 6 5 6 6 6 6 6 6 6 6 5 6 6 6 6 6 6 6 6 6 6 5 6 6 6 6 6 6 6 6 6 5 6 6 6 6 6 6 6 6 6 6 5 6 6 6 6 6 6 6 6 6 6 6 6 6 6 6 6 6 6 6 6 6 6 6 6 6 6 6 6 6 6 6 6 6 6 6 6 6 6 6 6 6 6 6 6 6 6 6 6 6 6 5 6 6 6 6 6 6 …
0029_1 111 15 0	000000E+00 15550 5 6 5 5 5 4 5 4 4 4 5 4 4 4 4 4 4 4 5 4 4 5 4 5 4 5 5 4 5 5 5 5 5 5 5 6 5 5 6 5 5 6 5 6 6 5 6 6 5 6 6 6 6 6 6 6 5 6 6 6 6 6 6 6 6 6 6 6 6 6 6 6 6 6 6 6 6 6 6 6 6 6 6 6 6 6 6 6 6 6 6 6 7 6 6 6 6 7 6 6 6 7 6 6 7 7 6 6 7 6 6 7 6 6 7 6 6 6 7 6 6 6 7 6 6 5 6 6 6 6 6 6 6 6 6 6 7 7 0 7 0 0 7 0 0 0 0 0 7 0 0 0 0 0 7 0 7 7 7 6 6 6 7 6 6 6 6 6 6 6 6 6 7 6 6 6 6 6 6 6 6 6 6 6 6 6 6 6 6 6 6 …
0030_1 139 27 0	000000E+00 25234 5 4 5 5 5 5 4 5 5 5 5 5 4 5 5 4 5 5 4 4 4 4 3 4 4 3 4 3 4 3 4 4 3 4 3 4 3 4 3 4 4 3 4 4 3 4 4 4 4 4 4 4 4 5 4 5 5 6 6 5 6 5 6 6 5 6 5 6 5 6 5 5 6 5 5 6 5 5 6 5 6 5 5 6 5 6 6 5 6 6 6 6 6 6 6 6 5 6 6 6 6 6 6 6 6 6 6 6 6 6 6 5 6 6 6 6 6 6 6 6 6 6 6 6 6 5 6 6 6 6 6 6 6 6 5 6 6 6 5 6 6 6 5 6 6 6 6 5 6 6 6 5 6 6 6 5 6 6 6 5 6 6 6 5 6 6 6 5 6 6 5 6 6 6 5 6 6 6 6 6 6 6 6 5 6 6 6 6 6 6 6 …
0031_1 105 32 0	000000E+00 18528 5 4 5 4 5 5 5 4 5 5 4 5 5 4 4 5 4 4 4 4 4 5 4 4 4 4 4 5 4 4 5 4 5 6 6 6 6 6 6 6 7 6 6 6 6 6 5 5 6 6 5 6 5 6 6 5 6 6 5 6 6 5 6 6 5 6 6 6 5 6 6 5 6 6 6 5 6 6 6 5 6 6 6 5 6 6 6 5 6 6 6 5 6 6 6 5 6 6 6 6 5 6 6 6 6 6 5 6 6 6 6 6 5 6 6 6 6 6 6 6 6 6 6 6 6 6 5 6 6 6 6 6 6 6 6 6 6 5 6 6 6 5 6 6 6 6 5 6 6 6 6 5 6 6 6 6 5 6 6 6 5 6 6 6 5 6 5 6 5 6 5 6 5 6 5 6 5 6 6 5 6 6 6 7 6 0 7 0 0 0 0 …
0032_1 81 45 0	000000E+00 10879 5 4 5 4 5 4 5 4 5 5 5 4 5 5 5 6 6 6 6 6 6 6 6 5 7 5 6 6 6 6 6 6 6 6 6 6 6 5 6 6 6 6 6 6 6 6 6 6 6 6 6 5 6 6 6 6 6 6 6 6 6 6 6 5 6 6 6 6 6 6 6 6 6 6 6 5 6 6 6 6 6 6 6 6 6 6 6 6 6 6 6 5 6 6 6 6 6 6 6 6 6 5 6 6 6 6 6 5 6 6 6 6 5 6 5 6 5 6 6 5 6 5 6 6 5 6 5 6 6 5 6 6 6 6 7 7 0 7 0 7 0 7 7 6 6 7 6 6 7 6 0 7 0 0 0 7 0 0 7 0 0 7 0 7 7 7 6 7 6 6 6 6 7 6 6 6 6 6 6 6 6 6 6 6 6 6 6 6 6 6 6 …
0035_1 96 20 0	000000E+00 17125 5 4 6 5 6 5 6 5 5 5 4 4 3 3 2 3 3 3 4 4 5 5 5 5 5 6 5 5 6 5 6 5 6 5 6 5 6 6 5 6 5 6 6 5 6 6 6 6 6 5 6 6 6 6 6 6 6 6 6 6 6 6 6 6 6 6 6 6 6 6 6 6 6 6 6 6 6 5 6 6 6 6 6 6 6 6 6 6 6 6 6 6 6 6 6 6 6 6 6 6 6 6 6 6 6 5 7 6 5 6 6 6 6 6 6 6 6 6 6 5 6 6 6 6 6 6 6 5 6 6 6 6 6 6 5 6 6 6 6 6 6 6 5 6 6 6 6 6 6 5 6 6 6 6 6 6 5 6 6 6 6 6 6 5 6 6 6 6 6 5 6 6 6 6 6 5 6 6 6 6 5 6 6 6 5 6 5 6 6 5 6 …
0036_1 82 20 0	000000E+00 10403 5 4 4 4 5 4 4 5 4 5 4 5 4 5 4 5 5 4 5 5 5 5 5 5 5 5 6 5 5 6 6 5 6 6 5 6 6 6 6 6 5 6 6 6 6 6 6 6 6 6 6 6 6 6 6 6 6 6 6 6 6 6 6 6 7 6 6 6 7 7 7 0 7 0 0 0 7 0 7 7 6 7 6 6 7 6 6 7 6 7 6 7 6 7 6 7 7 6 7 7 6 7 7 0 7 6 6 6 6 6 6 6 6 6 6 5 6 6 6 6 5 6 6 6 5 6 6 6 5 6 6 6 6 6 6 6 5 6 6 6 6 6 6 6 6 6 6 5 7 6 5 6 6 6 7 6 6 6 6 6 5 5 5 5 4 5 5 4 6 6 0 0 0 1 0 0 7 6 6 5 6 6 6 6 6 6 6 6 6 5 6 …
0037_1 99 29 0	000000E+00 31517 5 4 4 4 4 5 4 4 4 4 5 4 4 4 4 4 4 4 5 4 4 4 4 4 4 4 4 4 4 4 4 4 5 4 4 4 4 4 4 4 4 4 5 4 6 6 6 6 5 6 6 6 5 6 6 6 5 6 6 6 6 6 5 6 6 6 5 6 6 6 6 5 6 6 6 6 5 6 6 6 6 5 6 6 6 6 5 6 6 6 6 5 6 6 6 6 6 5 6 6 6 5 6 6 6 6 6 5 6 6 6 6 5 6 6 6 6 5 6 6 6 6 5 6 6 6 6 6 5 6 6 6 6 6 5 6 6 6 6 6 5 6 6 6 6 6 6 6 6 6 5 6 6 6 6 6 6 6 6 6 6 6 5 6 6 6 6 6 6 6 6 6 6 6 6 6 5 6 6 6 6 6 6 6 6 6 6 5 6 6 6 …
0038_1 91 30 0	000000E+00 16745 5 5 4 5 5 4 5 5 5 5 5 5 5 5 5 5 5 5 6 5 5 5 5 5 5 5 6 5 5 5 5 6 5 5 5 6 5 5 6 5 5 6 5 5 6 5 5 6 5 6 5 6 6 5 6 5 6 6 6 5 6 6 6 6 6 6 6 6 6 6 6 6 6 6 6 6 6 6 6 6 6 6 6 6 6 6 6 7 6 6 6 6 6 6 7 6 6 7 6 6 6 7 6 7 6 6 7 6 6 7 6 7 6 6 6 7 6 6 6 6 6 6 6 6 6 6 6 6 6 6 6 6 6 6 7 6 0 1 0 1 0 7 0 7 0 7 0 7 0 7 7 0 7 7 7 7 7 7 7 6 7 6 6 7 6 7 6 7 7 6 7 7 7 7 7 7 6 6 6 6 6 6 6 6 6 6 6 6 6 6 6 …
0039_1 99 23 0	000000E+00 34056 5 4 4 5 4 4 5 4 5 4 5 4 5 4 5 5 4 5 4 5 4 5 4 5 5 4 5 5 5 5 5 5 6 5 5 6 5 6 6 5 6 6 5 6 6 5 6 6 6 6 6 6 5 6 6 6 6 5 6 6 6 5 6 6 5 6 5 6 6 5 6 5 6 6 5 6 5 6 6 5 6 6 5 6 5 6 6 5 6 6 5 6 6 6 5 6 6 5 6 6 6 6 5 6 6 6 6 5 6 6 6 6 5 6 6 6 6 6 6 5 6 6 6 6 6 6 6 5 6 6 6 6 6 6 6 6 5 6 6 6 6 6 6 6 6 6 6 5 6 6 6 6 6 6 6 6 6 6 5 6 6 6 6 6 6 6 6 6 6 5 6 6 6 6 6 6 6 6 6 6 6 6 6 7 5 7 6 6 6 6 6 …
0040_1 138 22 0	000000E+00 42012 6 5 5 6 5 5 5 5 4 5 5 4 5 4 4 5 4 5 4 4 4 5 4 4 4 4 4 4 4 4 4 4 4 4 4 4 4 4 4 4 4 4 4 4 4 4 4 4 4 4 5 4 4 4 4 4 4 4 4 5 4 4 4 4 4 4 4 3 4 4 4 4 3 4 4 3 4 3 4 4 4 6 6 6 6 6 6 6 6 7 6 6 6 7 6 6 6 7 6 6 6 7 6 6 6 7 6 6 6 6 6 6 6 6 6 6 6 5 6 5 5 6 5 5 6 5 6 6 5 6 5 6 6 5 6 6 5 6 6 5 6 6 5 6 6 6 5 6 6 5 6 6 6 5 6 6 6 5 6 6 6 6 5 6 6 6 5 6 6 6 6 5 6 6 6 6 5 6 6 6 6 6 5 6 6 6 6 6 6 6 5 …
0042_1 120 37 0	000000E+00 24759 5 5 5 5 5 5 5 5 5 5 5 4 4 3 4 3 4 4 3 4 4 4 4 4 4 4 4 4 5 4 5 4 5 5 5 5 6 5 5 6 5 6 5 6 6 5 6 5 5 5 5 5 5 4 5 4 5 5 4 5 6 5 5 6 5 5 6 6 5 6 5 6 5 6 5 6 5 6 6 5 6 5 6 6 5 6 6 6 5 6 6 6 6 5 6 6 6 5 6 6 6 5 6 5 6 5 6 6 5 6 5 6 5 6 6 5 6 5 6 6 5 6 6 5 6 5 6 6 5 6 6 5 6 6 5 6 6 6 5 6 6 6 6 6 6 5 6 6 6 6 6 6 6 6 6 6 6 6 6 7 6 7 7 0 0 7 0 7 0 0 7 0 7 0 7 7 7 7 6 7 6 6 6 7 6 7 7 0 7 7 0 …
0043_1 100 32 0	000000E+00 15261 5 4 4 5 4 5 4 4 4 3 4 4 4 4 5 6 6 5 5 4 4 4 4 4 5 4 4 5 4 4 5 4 5 4 5 5 4 5 5 5 5 5 5 4 6 5 4 6 5 5 6 5 6 5 6 6 5 6 6 6 5 6 6 6 5 6 6 6 6 6 6 6 6 7 6 6 6 6 6 7 6 6 6 7 6 6 6 6 6 6 7 6 6 6 6 6 6 7 6 6 6 6 6 7 6 6 6 6 6 7 6 6 6 6 6 7 6 6 7 7 6 7 7 6 7 6 6 6 6 5 5 6 6 6 0 0 7 0 0 0 0 7 0 0 0 7 7 0 7 7 7 7 7 6 7 7 6 6 6 5 6 6 6 5 6 6 6 5 6 6 6 5 6 6 6 6 5 6 6 6 6 5 6 6 6 6 6 5 6 6 6 …
0044_1 84 26 0	000000E+00 11440 5 4 4 5 4 5 4 5 4 4 5 4 4 4 4 4 4 4 4 5 4 6 6 6 6 6 6 5 6 6 6 6 6 6 6 6 6 6 6 5 7 5 6 6 6 6 6 6 6 6 6 6 6 6 6 6 6 6 6 6 6 6 6 6 6 6 6 6 6 6 6 6 6 6 6 6 6 6 6 6 6 7 5 6 7 5 6 7 6 6 6 6 6 6 6 6 6 6 6 6 6 6 6 6 6 6 6 6 7 6 6 6 6 6 6 6 6 6 6 7 6 6 6 6 7 6 6 6 7 6 6 6 6 7 6 6 6 6 7 6 6 6 6 7 6 6 6 6 7 6 6 6 6 7 6 6 6 6 6 7 6 6 6 6 6 6 6 6 6 7 6 6 6 6 6 6 7 6 6 6 6 6 6 7 6 6 6 6 6 7 6 …
0045_1 79 29 0	000000E+00 10975 5 4 4 5 4 5 5 5 5 5 6 5 6 5 6 5 6 6 5 6 6 6 5 6 6 6 5 6 6 6 6 5 6 6 6 6 6 6 5 6 6 6 6 6 6 6 6 6 6 6 6 6 6 6 6 6 6 6 6 6 6 6 6 6 6 6 6 6 6 6 5 6 7 6 6 6 6 6 6 6 6 6 6 6 6 6 6 6 7 6 6 6 6 6 6 6 7 6 6 6 6 6 7 6 6 6 6 6 7 6 6 6 6 6 7 6 6 6 6 6 6 6 6 6 6 6 6 6 6 6 6 6 6 6 6 6 6 6 6 5 6 6 6 6 6 6 6 6 6 6 6 6 6 6 5 6 6 6 6 7 6 6 6 6 6 6 6 6 6 6 6 6 6 6 6 5 6 6 6 6 6 6 6 6 6 6 6 6 6 6 6 …
0046_1 94 29 0	000000E+00 13212 5 4 4 4 4 4 4 4 5 4 4 4 4 4 4 4 5 4 4 4 4 5 4 4 4 5 4 4 5 5 6 6 6 6 6 6 6 5 6 6 6 6 6 6 6 6 6 6 6 5 6 6 6 6 6 6 6 6 6 6 6 5 6 6 6 6 6 6 6 6 6 6 6 6 5 6 6 6 6 6 6 6 6 6 6 6 6 6 6 6 6 5 6 6 6 6 6 6 6 6 6 6 6 5 6 6 6 6 6 6 6 6 6 6 6 5 6 6 6 6 6 6 6 6 6 6 5 6 6 6 6 6 6 6 6 6 6 6 6 6 6 6 6 6 6 6 5 6 6 6 6 6 6 6 6 6 6 6 6 6 6 6 6 6 6 6 5 6 6 6 6 6 6 5 6 6 6 6 5 6 6 6 6 5 6 6 6 5 6 6 6 …
0047_1 91 37 0	000000E+00 15057 5 4 4 4 5 4 4 5 4 5 6 6 5 6 6 6 6 5 6 6 6 6 6 6 6 6 6 5 6 6 6 6 6 6 6 6 6 6 6 5 6 6 6 6 6 6 6 6 5 6 6 6 6 6 6 6 5 6 6 6 6 6 6 6 6 5 6 6 6 6 6 6 6 6 6 5 6 6 6 6 6 6 6 6 5 6 6 6 6 6 6 6 6 6 6 6 6 6 6 6 6 5 6 6 6 6 6 6 5 6 6 6 6 6 5 6 6 6 6 5 6 6 6 6 5 6 6 6 6 6 5 6 6 6 6 6 6 6 5 6 6 6 6 6 6 5 6 6 6 6 6 5 6 6 6 6 5 6 6 6 6 5 6 6 6 6 5 6 6 6 6 6 5 6 6 6 6 5 6 6 6 6 5 6 6 6 6 6 5 6 6 …
0048_1 61 32 0	000000E+00 14611 5 4 5 5 5 6 6 6 5 6 6 6 6 6 6 6 6 6 6 6 6 6 5 6 6 6 6 6 6 6 6 5 6 6 6 6 6 6 6 6 5 6 6 6 6 6 6 6 6 5 6 6 6 6 6 6 6 6 5 6 6 6 6 6 6 6 5 6 6 6 6 6 6 6 6 5 6 6 6 6 6 6 6 6 6 5 6 6 6 6 6 6 6 6 6 6 6 5 6 6 6 6 6 6 6 6 6 6 6 6 5 6 6 6 6 6 6 6 6 6 6 6 6 6 5 6 6 6 6 6 6 6 6 6 6 6 5 6 6 6 6 6 6 6 6 6 5 6 6 6 6 6 6 5 6 6 6 6 6 5 6 6 6 6 6 5 6 6 6 6 6 6 5 6 6 6 6 6 5 6 6 6 6 6 6 5 6 6 6 6 6 …
0049_1 85 34 0	000000E+00 15385 5 4 4 4 4 4 4 4 4 5 4 4 4 4 5 4 4 4 4 5 4 4 5 5 6 5 6 6 6 6 6 6 5 6 6 5 6 6 6 5 6 6 6 6 5 6 6 6 6 6 5 6 6 6 7 6 6 6 6 5 6 6 6 6 6 6 6 6 6 6 6 6 6 6 6 6 6 6 6 6 6 6 6 6 6 6 6 5 6 6 6 6 6 6 6 6 6 6 6 6 6 6 6 6 6 6 6 6 6 6 6 6 6 6 6 6 6 6 6 6 6 6 6 6 6 6 6 6 6 6 6 6 6 6 6 6 6 6 6 6 6 6 6 6 6 6 6 6 6 6 6 5 6 6 6 6 6 6 6 6 6 6 6 6 6 6 6 6 6 6 5 6 6 6 5 6 6 5 6 6 5 6 5 6 6 5 6 5 6 6 5 …
0050_1 113 21 0	000000E+00 39390 5 4 4 4 4 5 4 4 5 4 5 4 5 4 5 5 5 5 5 5 6 5 5 5 6 5 5 6 5 5 6 5 5 5 5 5 5 5 4 4 5 4 4 5 4 5 4 5 5 5 5 5 5 5 5 6 5 6 5 5 6 5 6 6 5 6 6 6 5 6 6 6 6 5 6 6 6 6 6 6 6 6 6 5 6 6 6 6 6 6 6 6 6 5 6 6 6 6 6 6 5 6 5 6 6 5 6 6 6 5 6 6 6 5 6 6 6 6 5 6 6 6 6 6 5 6 6 6 6 6 6 5 6 6 6 6 6 6 6 5 6 6 6 6 6 6 6 6 6 6 6 6 6 5 6 6 6 6 6 6 6 6 6 6 6 6 6 6 6 6 6 6 6 6 6 6 6 5 6 6 6 6 6 6 6 6 6 6 5 6 6 …
0051_1 150 23 0	000000E+00 41565 5 4 4 5 4 5 5 5 5 5 5 5 5 5 5 5 5 5 5 5 5 5 5 5 4 5 5 5 4 5 4 5 4 5 5 5 5 5 5 5 5 5 5 5 5 5 4 5 4 4 4 4 4 5 4 4 4 4 4 4 4 5 4 4 5 5 5 6 5 5 6 5 6 5 6 5 5 6 5 6 5 6 5 6 5 6 5 6 5 6 5 6 6 5 6 6 6 6 6 6 6 6 6 6 6 6 6 6 6 6 6 6 6 6 6 6 6 5 5 4 5 5 5 6 6 6 6 6 6 6 6 6 6 6 7 6 6 6 6 6 6 6 6 6 6 5 5 5 5 5 4 6 5 6 6 6 6 5 6 6 6 6 6 5 6 6 6 6 5 6 6 6 6 6 5 6 6 6 6 6 5 6 6 6 6 5 6 6 6 6 5 …
0052_1 184 22 0	000000E+00 50636 5 4 4 5 4 5 4 5 4 5 4 4 5 4 5 4 5 4 5 4 5 5 4 5 4 5 4 5 4 5 5 4 5 4 5 4 5 5 4 5 5 4 5 5 5 4 5 5 5 6 5 6 5 6 5 6 6 5 6 6 5 6 6 5 6 6 5 6 6 6 5 6 6 5 6 6 5 6 5 6 5 6 5 5 5 5 5 5 5 5 5 4 5 5 5 6 5 5 5 5 5 5 6 5 5 6 5 5 6 5 6 5 6 5 6 6 5 6 5 6 6 6 5 6 6 5 6 6 6 5 6 6 6 5 6 6 6 5 6 6 6 5 6 6 6 5 6 6 6 6 5 6 6 6 5 6 6 6 6 5 6 6 6 6 5 6 6 6 6 5 6 6 6 6 6 5 6 6 6 6 6 5 6 6 6 6 6 6 6 5 6 …
0053_1 166 25 0	000000E+00 53836 5 4 4 4 4 4 5 4 4 4 4 5 4 4 4 5 4 4 4 5 4 4 5 4 4 4 5 4 4 5 4 4 5 4 4 5 4 4 5 4 5 4 5 4 5 4 5 4 5 4 5 5 4 5 4 5 5 4 5 4 5 5 4 5 5 5 4 5 5 5 6 5 5 6 5 5 6 5 5 6 5 6 5 6 5 5 6 5 6 5 6 5 5 6 5 6 5 6 5 6 5 6 5 6 5 5 6 5 6 5 6 5 6 5 6 5 6 5 6 6 5 6 6 5 6 5 6 6 5 6 6 5 6 6 5 6 6 5 6 6 5 6 6 5 6 6 5 6 6 5 6 5 6 6 5 6 5 6 6 5 6 5 6 5 6 6 5 6 6 5 6 6 6 5 6 6 6 6 5 6 6 6 6 5 6 6 6 6 6 6 5 …
0054_1 138 22 0	000000E+00 46328 5 4 4 5 4 5 4 5 4 5 4 5 4 5 5 4 5 5 4 5 5 4 5 5 4 5 4 5 4 5 4 4 5 4 4 5 4 4 4 4 5 4 4 4 4 4 4 4 4 4 5 4 4 4 4 4 4 5 4 5 4 6 6 5 6 6 6 6 6 5 6 6 6 6 6 5 6 6 6 5 6 6 6 5 6 6 5 6 6 5 6 5 6 6 5 6 5 6 6 5 6 5 6 5 6 6 5 6 5 6 5 6 6 5 6 5 6 5 6 6 5 6 5 6 5 6 6 5 6 5 6 5 6 6 5 6 6 5 6 6 5 6 6 6 5 6 6 6 5 6 6 6 6 5 6 6 6 6 5 6 6 6 6 5 6 6 6 6 6 5 6 6 6 6 5 6 6 6 6 5 6 6 6 6 6 5 6 6 6 6 5 …
0055_1 108 22 0	000000E+00 47718 5 4 4 4 4 4 5 4 4 4 5 4 4 4 5 4 4 5 4 4 5 4 4 5 4 5 4 4 5 4 5 4 5 4 4 5 4 5 5 4 5 6 5 6 5 6 5 6 6 5 6 5 6 6 5 6 5 6 6 5 6 6 5 6 6 5 6 6 5 6 5 6 6 5 6 6 5 6 6 5 6 6 5 6 5 6 6 5 6 6 5 6 5 6 6 5 6 6 5 6 6 5 6 5 6 6 6 5 6 6 5 6 6 5 6 6 6 5 6 6 5 6 6 5 6 6 6 5 6 6 6 5 6 6 6 5 6 6 6 6 5 6 6 6 6 6 5 6 6 6 6 5 6 6 6 6 6 5 6 6 6 5 6 6 6 6 5 6 6 6 6 6 5 6 6 6 6 6 5 6 6 6 6 5 6 6 6 6 6 6 6 …
0056_1 114 18 0	000000E+00 39898 5 4 4 5 4 5 4 5 4 5 4 5 5 5 4 5 5 5 5 5 5 5 5 5 5 5 5 5 5 5 5 5 5 5 6 5 5 5 6 5 5 6 5 5 6 5 6 5 6 5 6 5 6 5 6 6 5 6 5 6 6 5 6 6 5 6 5 6 6 6 5 6 6 6 5 6 6 6 5 6 6 6 6 6 5 6 6 6 6 5 6 6 6 6 6 5 6 6 6 6 6 5 6 6 6 6 6 6 5 6 6 6 6 6 5 6 6 6 6 6 6 5 6 6 6 6 6 5 6 6 6 6 5 6 6 6 6 5 6 6 6 5 6 6 6 6 5 6 6 6 6 5 6 6 6 6 5 6 6 6 6 5 6 6 6 6 5 6 6 6 6 6 5 6 6 6 6 6 5 6 6 6 6 6 5 6 6 6 6 6 6 …
0057_1 127 21 0	000000E+00 40720 5 4 4 5 4 4 5 4 5 4 5 4 5 5 4 5 5 4 5 5 4 5 5 5 5 4 5 5 5 5 4 5 5 5 5 5 4 5 5 5 5 5 5 5 5 5 6 5 5 6 5 5 6 5 6 5 5 6 5 6 5 6 6 5 6 5 6 5 6 6 5 6 5 6 6 6 5 6 5 6 6 5 6 6 6 5 6 6 5 6 6 6 5 6 6 6 5 6 6 6 5 6 6 6 5 6 6 6 6 5 6 6 6 6 5 6 6 6 6 5 6 6 6 6 6 5 6 6 6 6 6 5 6 6 6 6 6 6 5 6 6 6 6 6 5 6 6 6 6 6 6 6 6 5 6 6 6 6 6 6 6 5 6 6 6 6 6 6 6 6 5 6 6 6 6 6 6 6 6 6 5 6 6 6 6 6 6 6 6 6 6 …
0058_1 93 27 0	000000E+00 44079 5 4 4 4 4 4 5 4 4 4 5 4 4 4 5 4 4 5 4 5 4 5 4 5 4 5 5 4 5 5 5 5 5 6 5 5 6 5 6 6 5 6 6 5 6 6 6 5 6 6 6 5 6 6 6 5 6 6 6 6 5 6 6 6 5 6 6 6 6 5 6 6 6 6 5 6 6 6 6 5 6 6 6 6 6 5 6 6 6 6 5 6 6 6 6 5 6 6 6 6 5 6 6 6 6 5 6 6 6 6 5 6 6 6 6 5 6 6 6 6 6 6 6 6 6 6 6 5 6 6 6 6 6 6 6 6 6 6 6 6 6 6 6 6 6 5 6 6 6 6 6 6 6 6 6 6 6 6 6 6 6 6 6 6 6 6 5 6 6 6 6 6 6 6 6 6 6 6 6 6 6 6 5 6 6 6 6 6 6 6 6 …
0059_1 150 25 0	000000E+00 51185 5 4 5 4 5 5 5 5 4 5 5 5 5 5 5 5 5 5 5 5 5 5 4 5 5 5 5 4 5 5 4 5 4 5 4 4 5 4 4 4 4 4 4 3 4 4 4 4 4 3 4 4 4 4 3 4 4 4 4 3 4 4 4 4 3 4 4 4 4 4 3 4 4 4 4 4 4 3 4 4 4 4 4 4 5 4 4 5 4 5 5 6 5 5 6 5 6 5 6 5 6 6 5 6 6 5 6 6 5 6 6 5 6 6 5 6 6 6 5 6 6 6 5 6 6 6 5 6 6 6 5 6 6 6 6 5 6 6 6 6 6 5 6 6 6 6 6 6 6 5 6 6 6 6 6 6 6 6 6 5 6 6 6 6 6 6 6 6 6 6 6 6 5 6 6 6 6 6 6 6 6 6 6 6 5 7 5 6 6 6 6 …
0060_1 152 21 0	000000E+00 49226 5 4 5 5 6 5 5 5 6 5 5 5 5 5 5 5 5 5 5 4 5 5 5 4 5 5 5 4 5 5 4 5 4 5 5 4 5 4 5 4 4 4 4 4 4 4 4 3 4 4 4 4 4 3 4 4 4 4 3 4 4 4 4 4 3 4 4 4 4 3 4 4 4 4 3 4 4 4 4 4 3 4 5 4 5 5 6 5 6 5 6 5 6 5 6 5 6 6 5 6 5 6 5 6 5 6 6 5 6 5 6 6 5 6 5 6 6 6 5 6 6 5 6 6 6 5 6 6 6 5 6 6 6 5 6 6 6 6 5 6 6 6 6 6 5 6 6 6 6 5 6 6 6 6 6 6 5 6 6 6 6 6 6 5 6 6 6 6 6 6 6 6 6 5 6 6 6 6 6 6 6 6 6 6 6 6 6 6 6 6 5 …
0061_1 142 32 0	000000E+00 46154 5 5 6 5 5 5 5 6 5 5 5 5 6 5 5 5 5 5 5 5 5 5 5 5 5 5 4 5 5 5 5 4 5 5 4 5 4 5 4 4 4 5 5 5 5 5 6 5 6 5 6 5 6 5 6 5 6 5 6 5 4 3 2 3 2 3 2 2 3 2 2 3 2 2 3 2 3 2 3 2 3 4 4 4 4 5 4 5 5 4 5 5 5 5 5 4 5 5 5 5 6 5 5 5 5 5 6 5 5 5 6 5 6 5 6 5 6 6 5 6 6 5 6 6 5 6 6 6 5 6 6 6 5 6 6 6 6 5 6 6 6 5 6 6 6 6 6 5 6 6 6 6 6 5 6 6 6 6 6 6 6 6 6 6 5 6 6 6 6 6 6 6 6 6 6 5 6 6 6 6 6 6 6 6 6 5 6 6 6 6 6 …
0062_1 159 31 0	000000E+00 45468 5 4 5 4 5 4 4 5 4 5 4 5 4 5 4 5 4 5 4 4 5 4 5 4 4 5 4 4 4 5 4 4 4 4 4 5 4 4 4 4 4 3 4 4 4 4 4 4 4 4 4 4 4 4 5 4 4 4 5 4 4 4 5 4 5 4 5 5 4 5 5 5 5 4 6 5 5 5 5 6 5 6 5 6 5 6 5 6 5 6 6 5 6 5 6 6 5 6 6 5 6 6 5 6 6 5 6 6 5 6 6 6 5 6 6 5 6 6 6 5 6 6 6 5 6 6 5 6 6 6 5 6 6 6 5 6 6 6 6 5 6 6 6 5 6 6 6 6 5 6 6 6 6 5 6 6 6 6 5 6 6 6 6 6 5 6 6 6 6 6 6 5 6 6 6 6 6 6 5 6 6 6 6 6 6 5 6 6 6 6 6 …
0063_1 189 36 0	000000E+00 52075 5 4 4 4 4 4 4 5 4 4 4 5 4 4 5 4 5 4 4 5 4 5 4 5 4 5 4 5 4 5 4 5 5 4 5 4 5 5 4 5 4 5 5 4 5 5 4 5 5 4 5 4 4 5 4 3 4 4 4 3 4 3 4 3 4 3 4 3 4 3 4 4 5 5 5 6 6 5 6 6 5 6 6 6 6 5 6 6 6 6 5 6 6 6 5 6 6 6 5 6 5 4 3 3 4 3 3 3 3 3 4 3 4 4 3 4 4 4 5 4 4 4 5 4 5 5 5 6 5 5 6 5 5 6 5 6 5 5 6 5 6 5 6 5 6 5 6 5 6 6 5 6 5 6 5 6 5 6 6 5 6 5 6 5 6 6 5 6 5 6 6 5 6 5 6 6 5 6 5 6 6 5 6 6 5 6 5 6 6 5 6 …
0064_1 195 26 0	000000E+00 54522 5 4 4 5 4 4 5 4 5 4 5 4 5 4 5 5 4 5 5 4 5 5 4 5 5 5 5 4 5 5 5 5 5 5 5 5 5 5 6 5 5 5 5 5 5 6 5 5 5 5 5 5 5 5 5 5 5 5 5 5 4 5 5 4 4 4 5 3 4 4 3 4 3 4 3 3 4 3 3 3 3 3 3 3 3 3 3 3 3 3 4 3 3 3 4 3 4 3 4 5 5 5 5 5 6 5 6 5 5 6 5 6 5 6 5 6 5 6 5 6 5 6 6 5 6 5 6 5 6 6 5 6 5 6 6 5 6 5 6 6 5 6 5 6 6 5 6 6 5 6 5 6 6 5 6 6 5 6 6 5 6 6 5 6 6 5 6 6 5 6 6 5 6 6 5 6 6 5 6 6 6 5 6 6 5 6 6 5 6 6 6 …
0065_1 80 38 0	000000E+00 70132 5 4 5 6 5 5 6 5 6 5 6 5 6 5 6 6 5 6 6 5 6 6 5 6 6 6 5 6 6 5 6 6 6 5 6 6 6 5 6 6 6 6 5 6 6 6 5 6 6 6 6 5 6 6 6 6 6 5 6 6 6 6 6 5 6 6 6 6 6 5 6 6 6 6 6 6 5 6 6 6 6 6 6 6 6 5 6 6 6 6 6 6 6 6 6 5 6 6 6 6 6 6 6 6 6 6 6 6 6 5 6 6 6 6 6 6 6 6 6 6 6 6 6 6 6 6 6 6 6 6 6 6 6 6 6 6 6 6 6 6 6 6 6 6 6 6 7 6 6 6 6 6 6 6 6 6 6 6 6 7 6 6 6 6 6 6 6 6 6 6 6 6 7 6 6 6 6 6 6 6 6 6 6 6 6 6 7 6 6 6 6 …
0066_1 181 30 0	000000E+00 42209 5 4 4 4 5 4 4 4 4 4 4 5 4 4 4 4 4 4 4 5 4 4 4 4 5 4 4 5 4 5 4 4 5 4 4 5 4 4 5 4 4 4 5 4 4 4 4 4 4 4 3 4 4 4 4 5 4 4 4 4 4 4 4 5 4 4 5 4 5 4 5 5 5 5 6 5 5 5 6 5 5 5 6 5 5 6 5 6 5 5 6 5 5 6 5 6 5 6 5 6 5 5 6 5 6 5 6 6 5 6 5 6 6 5 6 6 5 6 6 6 6 6 5 6 6 6 6 6 6 5 6 6 6 6 6 6 5 6 6 6 6 5 6 6 5 6 6 5 6 6 5 6 5 6 6 5 6 5 6 6 5 6 6 5 6 6 5 6 6 6 5 6 6 6 6 6 6 6 5 6 6 6 5 6 6 6 5 6 6 6 5 …
0067_1 157 23 0	000000E+00 44589 5 4 4 4 4 5 4 4 4 5 4 4 4 5 4 4 5 4 4 5 4 4 5 4 4 4 5 4 5 4 4 5 4 4 5 4 4 5 4 5 5 4 5 4 5 4 5 5 4 5 5 5 4 5 5 5 5 5 5 5 6 5 5 5 5 6 5 5 6 5 6 5 5 6 5 6 5 6 5 6 6 5 6 5 6 5 6 6 5 6 6 5 6 6 5 6 6 5 6 6 6 5 6 6 6 5 6 6 6 5 6 6 6 5 6 6 6 5 6 6 6 5 6 6 6 6 5 6 6 6 5 6 6 6 6 5 6 6 6 6 5 6 6 6 6 5 6 6 6 5 6 6 6 6 5 6 6 6 6 6 5 6 6 6 6 5 6 6 6 5 6 6 6 6 5 6 6 6 6 6 5 6 6 6 6 5 6 6 6 6 5 …
0068_1 188 28 0	000000E+00 56152 5 4 5 4 5 4 5 5 4 5 5 5 5 5 5 6 5 6 6 6 5 6 6 6 6 5 6 6 6 6 5 6 6 6 6 5 6 6 6 6 5 6 6 6 5 6 6 5 6 5 5 6 5 4 5 5 4 5 4 5 4 4 5 4 4 4 4 4 5 4 4 4 4 4 4 4 4 4 4 4 5 4 4 4 4 4 4 4 4 4 5 4 4 4 4 5 4 4 5 4 4 5 4 5 4 4 5 4 5 4 5 4 5 5 4 5 5 4 5 5 5 5 5 5 5 5 5 5 6 5 5 6 5 6 5 5 6 5 6 6 5 6 5 6 6 5 6 6 5 6 6 5 6 6 6 5 6 6 6 5 6 6 6 5 6 6 6 5 6 6 6 6 5 6 6 6 6 5 6 6 6 5 6 6 6 6 6 5 6 6 6 …
0069_1 177 39 0	000000E+00 51716 5 4 5 4 5 5 5 5 5 5 5 5 5 5 5 5 5 5 5 5 5 5 5 5 5 5 5 4 5 5 5 4 5 5 4 5 4 4 5 4 5 4 4 4 5 4 4 4 5 4 4 4 4 4 4 5 4 4 4 4 4 4 4 4 4 4 4 4 4 4 4 4 4 4 4 4 4 4 4 3 4 4 4 4 4 4 4 4 4 4 5 4 5 5 5 5 6 5 5 5 6 5 5 6 5 6 5 6 5 5 6 5 6 5 6 5 6 5 6 5 6 6 5 6 5 6 5 6 5 6 5 6 6 5 6 6 5 6 5 6 5 6 6 5 6 5 6 6 5 6 6 5 6 6 5 6 6 5 6 6 5 6 6 5 6 6 5 6 6 6 5 6 6 6 5 6 6 6 5 6 6 6 5 6 6 6 5 6 6 6 6 …
0070_1 140 38 0	000000E+00 45817 5 4 4 4 4 4 5 4 4 5 4 4 5 4 4 5 4 5 4 5 4 5 4 5 4 5 4 5 4 5 5 4 5 4 5 5 4 5 5 4 5 5 5 5 5 4 5 5 6 5 5 5 4 5 5 5 4 5 5 5 4 5 5 5 5 4 5 5 6 5 5 6 6 5 6 6 6 5 6 6 6 6 5 6 6 6 6 6 5 6 6 6 6 5 6 6 6 6 6 5 6 6 6 6 5 6 6 6 6 6 5 6 6 6 6 6 5 6 6 6 6 6 5 6 6 6 6 5 6 6 6 6 5 6 6 6 6 6 5 6 6 6 6 6 5 6 6 6 6 6 5 6 6 6 6 6 5 6 6 6 6 5 6 6 6 6 6 5 6 6 6 6 5 6 6 6 6 6 5 6 6 6 6 6 5 6 6 6 6 6 5 …
0071_1 157 23 0	000000E+00 49463 5 4 4 4 5 4 5 4 4 5 4 5 4 5 5 4 5 5 4 5 5 5 5 5 4 5 5 4 5 5 4 5 4 4 5 4 4 4 5 4 4 4 4 4 4 4 4 4 4 4 4 4 4 4 4 4 4 4 4 4 4 4 4 4 4 4 5 4 4 4 5 4 4 5 4 4 5 4 5 4 5 5 4 5 5 5 4 5 5 5 5 5 5 5 5 6 5 5 5 6 5 6 5 5 6 6 5 6 5 6 5 6 6 6 5 6 6 6 5 6 6 6 6 6 5 6 6 6 6 6 6 6 6 6 6 6 6 6 6 5 6 6 6 6 6 6 6 6 6 7 6 6 6 6 6 6 6 6 6 6 6 6 6 6 6 6 6 6 6 6 6 6 6 6 6 6 6 7 6 6 6 6 6 6 6 6 6 6 6 6 6 …
0072_1 166 34 0	000000E+00 57142 5 4 4 4 4 4 4 4 5 4 4 4 4 4 5 4 4 4 5 4 4 4 5 4 4 5 4 4 4 5 4 4 5 4 4 5 4 4 5 4 5 4 4 5 4 5 4 5 4 5 4 5 4 5 4 5 4 5 5 5 4 5 5 5 5 5 5 5 6 5 5 5 6 5 6 5 6 5 6 6 5 6 5 6 5 6 6 5 6 6 5 6 5 6 6 5 6 5 6 5 6 6 5 6 5 6 5 5 6 5 5 5 6 5 6 5 6 5 6 5 6 5 6 6 5 6 5 6 6 5 6 5 6 6 5 6 6 5 6 6 5 6 6 5 6 6 5 6 6 5 6 6 5 6 6 5 6 6 5 6 6 6 5 6 6 5 6 6 6 5 6 6 6 5 6 6 6 5 6 6 6 6 5 6 6 6 6 6 6 5 6 …
0073_1 171 31 0	000000E+00 48699 5 4 4 5 4 5 4 5 4 5 5 4 5 4 5 4 5 4 5 4 5 4 5 4 4 5 4 5 4 4 5 4 4 4 4 4 4 4 4 4 4 4 4 4 4 4 4 3 4 4 4 4 4 4 4 4 4 3 5 3 4 4 4 4 4 4 4 5 4 4 4 5 4 5 4 4 5 4 5 5 4 5 4 5 5 4 5 5 5 5 5 6 5 6 5 6 5 6 6 5 6 6 5 6 6 5 6 6 5 6 6 5 6 6 5 6 5 6 6 5 6 6 5 6 6 5 6 6 5 6 6 5 6 6 5 6 6 5 6 6 5 6 6 5 6 6 6 5 6 6 5 6 6 6 5 6 6 6 5 6 6 5 6 6 6 5 6 6 6 5 6 6 6 6 5 6 6 5 6 6 6 6 5 6 6 6 5 6 6 6 6 …
0074_1 160 32 0	000000E+00 61857 5 4 4 4 4 4 4 4 4 4 5 4 4 4 4 4 4 4 4 4 4 4 4 4 4 4 4 4 4 4 4 5 4 4 4 4 4 4 5 4 4 5 4 5 4 5 4 5 4 5 5 5 5 5 5 5 5 5 6 5 5 6 5 5 6 5 6 5 6 5 6 5 6 5 6 5 6 5 6 5 6 5 6 6 5 6 5 6 5 6 5 6 5 6 5 6 6 5 6 5 6 5 6 5 6 6 5 6 5 6 5 6 5 6 6 5 6 5 6 5 6 6 5 6 5 6 5 6 5 6 6 5 6 5 6 5 6 6 5 6 5 6 6 5 6 5 6 5 6 6 5 6 5 6 6 5 6 5 6 6 5 6 5 6 6 5 6 5 6 6 5 6 6 5 6 5 6 6 5 6 6 5 6 6 5 6 6 5 6 6 6 …
0075_1 202 18 0	000000E+00 62900 5 4 4 5 4 5 4 5 4 5 4 5 4 5 4 5 4 5 4 5 4 5 4 5 4 5 4 5 4 5 4 5 4 5 4 5 4 5 4 5 4 5 4 5 4 5 4 5 4 5 4 5 4 5 4 5 4 4 5 4 5 4 5 4 4 5 4 4 5 4 4 5 4 4 4 4 5 4 4 4 5 4 4 5 4 4 5 4 5 4 5 4 5 5 5 4 5 5 5 6 5 5 5 5 6 5 5 5 5 6 5 5 5 6 5 5 6 5 5 6 5 5 6 5 5 6 5 5 6 5 5 6 5 6 5 5 6 5 6 5 6 5 6 5 6 5 5 6 5 6 6 5 6 5 6 5 6 5 6 6 5 6 5 6 5 6 6 5 6 6 5 6 6 5 6 6 6 5 6 6 6 5 6 6 6 6 5 6 6 6 6 …
0076_1 206 22 0	000000E+00 61209 5 4 4 5 4 5 4 5 4 5 5 5 4 5 5 5 5 5 5 5 5 5 6 5 5 5 5 6 5 5 5 6 5 5 6 5 5 5 6 5 5 5 5 5 5 5 5 5 5 5 4 5 5 4 5 4 5 4 4 5 4 4 5 4 4 4 5 4 4 4 4 4 4 5 4 4 4 4 4 5 4 4 4 4 4 5 4 4 4 4 5 4 4 4 5 4 4 5 4 4 5 4 4 5 4 5 4 5 4 5 4 5 4 5 4 5 5 4 5 5 5 4 5 5 5 5 5 4 5 5 5 5 6 5 5 5 5 5 5 6 5 5 5 6 5 5 6 5 5 6 5 6 5 5 6 5 6 5 6 5 6 5 6 5 6 6 5 6 5 6 6 5 6 6 5 6 5 6 6 5 6 6 6 5 6 6 6 5 6 6 5 …
0077_1 201 22 0	000000E+00 60763 5 4 5 5 5 5 5 6 5 5 5 5 6 5 5 5 6 5 5 5 5 6 5 5 5 5 6 5 5 5 5 5 5 6 5 5 5 5 5 5 5 5 5 5 6 5 5 5 5 4 5 5 5 5 5 4 5 5 5 4 5 5 4 5 5 4 5 4 5 4 5 4 5 4 5 4 5 4 5 4 5 4 4 5 4 4 5 4 5 4 4 5 4 4 5 4 4 4 5 4 4 4 5 4 4 5 4 4 4 4 5 4 4 4 5 4 4 4 4 5 4 4 4 4 4 5 4 4 4 4 5 4 4 4 4 4 5 4 4 4 4 4 5 4 4 4 4 5 4 4 4 5 4 4 4 5 4 5 5 4 6 5 5 6 5 6 5 6 6 6 5 6 6 6 6 5 6 6 6 6 6 6 6 6 6 6 5 7 5 6 6 …
0078_1 136 27 0	000000E+00 39339 5 5 6 5 6 5 6 5 6 5 6 6 5 6 5 6 5 6 5 6 5 6 5 6 5 5 6 5 5 5 4 5 5 4 5 4 5 4 5 5 5 5 5 5 4 5 5 5 5 5 5 5 4 5 5 4 5 4 4 5 4 4 4 4 5 4 4 4 4 4 3 4 4 4 4 4 4 3 4 4 3 4 4 4 4 4 5 5 6 5 6 5 6 5 6 5 6 5 6 6 5 6 6 5 6 5 6 6 5 6 6 6 5 6 6 5 6 6 5 6 6 5 6 6 6 5 6 6 6 5 6 6 5 6 6 6 5 6 6 6 5 6 6 6 6 5 6 6 6 5 6 6 6 5 6 6 6 6 5 6 6 6 5 6 6 6 6 5 6 6 6 6 5 6 6 6 5 6 6 6 6 5 6 6 6 6 5 6 6 6 6 …
0079_1 182 22 0	000000E+00 44947 5 4 4 4 5 4 5 5 4 5 5 4 5 5 5 5 4 5 5 5 5 5 5 5 5 5 5 5 5 5 5 5 5 5 5 6 5 5 5 5 5 5 5 5 5 5 5 5 5 5 4 5 5 5 4 4 5 4 4 4 4 4 4 3 4 4 3 4 4 3 4 4 4 3 4 4 4 4 4 4 4 4 5 4 4 5 5 4 5 5 5 5 5 5 5 6 5 5 6 5 5 6 5 5 6 5 6 5 5 6 5 6 5 6 5 6 5 6 5 5 6 5 6 5 6 5 6 5 6 5 6 5 6 5 6 5 5 6 6 5 6 5 6 6 5 6 5 6 6 5 6 6 5 6 6 5 6 6 5 6 6 5 6 6 5 6 6 5 6 6 5 6 6 6 5 6 6 5 6 6 6 5 6 6 5 6 6 6 5 6 6 …
0080_1 138 30 0	000000E+00 57412 5 4 4 4 4 4 4 4 4 5 4 4 4 4 4 5 4 4 4 4 5 4 4 4 5 4 4 4 5 4 4 5 4 4 5 4 4 5 4 4 5 4 5 4 5 4 4 5 4 5 5 4 5 4 5 4 5 5 4 5 4 5 5 5 4 5 5 5 5 5 5 5 5 5 5 5 5 5 6 5 5 5 6 5 6 5 6 5 6 5 6 5 6 5 6 5 6 6 5 6 6 5 6 6 6 5 6 6 5 6 6 5 6 6 5 6 6 6 5 6 6 5 6 6 6 5 6 6 6 5 6 6 6 5 6 6 6 5 6 6 6 5 6 6 6 5 6 6 6 6 5 6 6 6 5 6 6 6 6 5 6 6 6 5 6 6 6 6 5 6 6 6 6 5 6 6 6 6 6 5 6 6 6 6 5 6 6 6 6 6 5 …
0081_1 202 19 0	000000E+00 63560 5 5 5 5 6 5 5 6 5 5 6 5 5 5 6 5 5 5 5 6 5 5 5 5 5 5 5 5 5 5 5 5 5 5 5 5 5 4 5 5 4 5 4 5 4 4 5 4 4 5 4 4 5 4 4 5 4 4 4 5 4 4 5 4 4 4 4 5 4 4 4 5 4 4 4 5 4 4 4 5 4 4 4 5 4 4 4 4 5 4 4 4 5 4 4 4 5 4 4 4 4 5 4 4 4 5 4 4 4 5 4 4 4 5 4 4 4 5 4 4 5 4 4 4 5 4 4 5 4 4 5 4 5 4 5 5 5 5 5 5 5 5 5 5 6 5 5 5 6 5 5 5 6 5 5 6 5 5 6 5 6 5 5 6 5 6 5 6 5 6 5 6 5 6 5 6 5 6 6 5 6 6 5 6 6 5 6 6 6 5 6 …
0082_1 188 35 0	000000E+00 51802 5 4 4 4 4 5 4 4 4 5 4 4 5 4 4 4 5 4 4 5 4 4 5 4 4 5 4 4 5 4 4 5 4 4 5 4 4 5 4 4 5 4 4 5 4 4 5 4 4 5 4 4 5 4 4 4 5 4 4 5 4 4 4 5 4 4 5 4 4 4 5 4 4 5 4 4 5 4 5 4 5 4 4 5 4 5 5 4 5 5 4 5 5 5 5 5 5 6 5 5 6 5 5 6 5 6 5 6 5 6 6 5 6 5 6 6 5 6 6 6 5 6 6 6 5 6 6 6 5 6 6 6 6 5 6 6 6 6 5 6 6 6 6 5 6 6 6 6 5 6 6 6 6 5 6 6 6 6 6 5 6 6 6 6 5 6 6 6 6 5 6 6 6 6 6 5 6 6 6 6 5 6 6 6 6 5 6 6 6 6 6 …
0083_1 175 26 0	000000E+00 50911 5 4 4 5 4 4 5 4 5 4 4 5 4 5 4 5 4 4 5 4 5 4 5 4 5 4 5 4 5 4 5 4 5 4 5 4 5 4 5 4 5 4 5 4 5 4 5 4 5 4 5 4 5 4 5 4 5 4 5 4 5 4 5 4 5 4 5 4 5 4 5 4 5 4 5 4 5 4 5 4 5 4 5 4 5 4 5 4 5 4 5 5 4 5 5 5 5 6 5 5 6 5 6 5 6 5 6 6 5 6 5 6 6 5 6 6 6 5 6 6 6 5 6 6 6 5 6 6 6 6 5 6 6 6 6 5 6 6 6 6 5 6 6 6 6 5 6 6 6 6 6 6 5 6 6 6 6 6 6 6 5 6 6 6 6 6 6 6 5 6 6 6 6 6 6 6 6 6 5 6 6 6 6 6 6 6 6 6 5 6 6 …
0084_1 155 26 0	000000E+00 48258 5 4 4 5 4 5 4 5 4 5 5 5 4 5 5 5 4 5 5 5 5 4 5 5 5 5 5 4 5 5 5 5 5 4 5 5 5 4 5 5 5 4 5 5 4 5 5 4 5 5 4 5 4 5 4 5 5 4 5 4 5 4 5 4 5 5 4 5 4 5 4 5 5 4 5 5 5 5 4 5 5 5 6 5 5 5 6 5 5 6 5 6 5 6 6 5 6 5 6 5 6 6 5 6 6 5 6 6 5 6 6 5 6 6 5 6 6 5 6 6 6 5 6 6 6 5 6 6 5 6 6 6 5 6 6 6 5 6 6 6 5 6 6 6 6 5 6 6 6 6 5 6 6 6 6 5 6 6 6 6 6 5 6 6 6 6 6 6 6 5 6 6 6 6 6 6 6 5 6 6 6 6 6 6 6 6 5 6 6 6 6 …
0085_1 133 23 0	000000E+00 56278 5 4 5 5 5 4 5 5 5 5 5 5 4 5 5 4 5 5 5 5 5 5 5 5 6 5 5 6 5 6 5 6 5 6 5 6 5 6 6 6 7 6 6 7 6 7 6 7 6 7 6 7 6 7 6 7 6 6 7 6 6 5 6 6 6 5 6 5 6 5 5 5 5 5 5 5 5 4 5 4 5 5 4 4 5 4 5 4 4 4 4 4 4 3 4 3 4 3 4 3 3 3 3 3 3 3 3 3 3 3 3 4 4 5 5 6 5 6 5 6 6 6 5 6 6 6 6 6 6 6 5 6 6 5 6 5 5 6 5 5 5 5 6 5 5 5 5 5 5 5 5 5 5 6 5 6 6 6 5 6 6 6 6 6 6 6 6 6 6 6 6 6 6 6 6 6 6 6 6 6 6 6 6 6 6 6 6 6 6 6 6 …
0086_1 125 25 0	000000E+00 55388 5 4 5 5 5 5 5 5 5 5 5 5 4 5 5 5 5 5 5 5 5 5 6 5 5 6 5 6 6 7 6 7 6 7 6 7 6 7 6 7 7 6 7 6 6 7 6 7 6 6 6 6 6 7 6 6 6 6 6 6 6 6 6 6 6 5 6 6 5 5 5 5 5 5 4 5 4 5 4 5 4 5 4 5 4 4 5 4 5 4 4 5 4 4 5 4 4 4 5 4 4 4 4 4 4 4 5 4 5 4 5 4 5 5 5 5 5 5 6 5 6 5 6 6 5 6 6 5 6 6 5 6 6 5 6 6 5 6 6 6 5 6 6 5 6 6 5 6 6 6 5 6 6 5 6 6 6 5 6 6 6 5 6 6 6 5 6 6 6 5 6 6 5 6 6 6 5 6 6 6 5 6 6 6 5 6 6 6 5 6 6 …
0087_1 165 26 0	000000E+00 64824 5 4 4 4 4 4 4 4 4 5 4 4 4 4 4 5 4 4 4 4 5 4 4 4 4 5 4 4 4 5 4 4 5 4 4 5 4 4 5 4 4 5 5 4 5 4 5 5 5 4 5 5 5 5 4 5 5 5 5 5 5 5 5 4 5 5 5 5 5 5 5 5 5 5 5 5 4 5 5 5 5 5 5 5 5 6 5 6 5 6 5 6 5 6 5 6 6 5 6 5 6 5 6 6 5 6 5 6 5 6 6 5 6 5 6 6 5 6 6 5 6 6 5 6 6 5 6 6 5 6 6 5 6 6 5 6 6 6 5 6 6 5 6 6 6 5 6 6 6 5 6 6 5 6 6 6 5 6 6 6 5 6 6 6 5 6 6 6 5 6 6 6 6 5 6 6 6 6 5 6 6 6 6 5 6 6 6 6 6 6 5 …
0088_1 120 23 0	000000E+00 48080 5 4 4 4 4 4 5 4 4 5 4 5 4 5 4 5 4 5 4 5 4 5 5 4 5 4 5 5 4 5 5 4 5 5 5 4 5 5 5 4 5 5 4 5 5 5 5 4 5 5 5 4 5 5 5 5 4 5 5 5 4 5 5 5 5 5 5 6 5 5 6 5 6 6 5 6 5 6 6 5 6 6 5 6 6 5 6 6 6 5 6 6 6 6 5 6 6 6 5 6 6 6 6 6 5 6 6 6 6 5 6 6 6 6 6 6 5 6 6 6 6 6 6 5 6 6 6 6 6 6 6 5 6 6 6 6 6 6 6 6 6 5 6 6 6 6 6 6 6 6 6 6 5 6 6 6 6 6 6 6 6 6 6 6 6 6 5 6 6 6 6 6 6 6 6 6 6 6 6 6 6 6 6 6 6 6 6 6 5 6 6 …
0089_1 139 18 0	000000E+00 48111 5 4 4 5 5 5 6 6 6 6 6 6 7 6 6 6 6 6 6 5 6 5 5 4 5 5 4 4 5 4 4 4 5 4 4 4 4 5 4 4 5 4 5 5 5 5 5 5 6 5 5 5 6 5 5 6 5 5 6 5 5 6 5 5 6 5 5 6 5 5 6 5 6 5 5 6 5 6 5 6 5 6 6 5 6 5 6 6 5 6 6 5 6 6 6 5 6 6 5 6 6 6 5 6 6 6 5 6 6 6 6 5 6 6 6 6 5 6 6 6 6 5 6 6 6 6 6 5 6 6 6 6 5 6 6 6 6 6 5 6 6 6 6 6 5 6 6 6 6 5 6 6 6 6 6 5 6 6 6 6 5 6 6 6 6 5 6 6 6 6 5 6 6 6 6 6 5 6 6 6 6 5 6 6 6 6 5 6 6 6 6 …
0090_1 132 21 0	000000E+00 45003 5 4 4 4 4 4 5 4 5 5 5 5 5 6 5 6 5 6 6 5 6 6 6 5 6 6 6 5 6 6 5 6 5 6 5 5 5 5 5 4 5 4 5 4 5 4 5 5 4 5 4 5 4 5 5 5 4 5 5 5 5 5 6 5 5 5 6 5 5 6 5 6 5 6 5 6 5 6 6 5 6 6 5 6 6 5 6 6 6 5 6 6 5 6 6 6 6 5 6 6 6 5 6 6 6 5 6 6 6 6 5 6 6 6 6 6 5 6 6 6 6 5 6 6 6 6 6 5 6 6 6 6 6 5 6 6 6 6 6 5 6 6 6 6 6 6 5 6 6 6 6 6 5 6 6 6 6 6 6 5 6 6 6 6 6 6 5 6 6 6 6 6 6 5 6 6 6 6 6 6 5 6 6 6 6 6 5 6 6 6 6 …
0091_1 104 21 0	000000E+00 41247 5 4 5 6 5 6 6 6 6 6 5 6 6 6 6 6 6 6 6 6 6 5 6 5 6 5 6 5 6 5 6 5 5 6 5 6 5 6 5 6 5 6 6 5 5 4 5 4 4 4 4 5 4 4 5 4 4 5 5 4 5 5 5 6 5 5 6 5 6 6 5 6 5 6 6 6 5 6 6 5 6 6 6 5 6 6 6 6 5 6 6 6 5 6 6 6 6 5 6 6 6 6 5 6 6 6 6 6 6 5 6 6 6 6 6 6 6 6 6 6 6 6 6 6 5 6 6 6 6 6 6 6 6 6 6 6 6 6 6 6 6 6 6 6 6 6 6 6 6 6 6 6 6 6 6 6 6 6 6 6 6 5 6 6 6 6 6 6 6 6 6 6 6 6 6 6 6 5 6 6 6 6 6 6 6 5 6 6 6 6 6 …
0092_1 137 18 0	000000E+00 43777 5 4 4 5 4 5 4 5 4 5 5 4 5 5 5 4 5 5 5 5 5 4 5 5 5 5 5 5 5 5 5 5 5 5 6 5 5 5 5 5 5 5 6 5 5 5 5 5 5 6 5 5 5 5 6 5 5 5 6 5 5 6 5 6 5 6 6 6 5 6 6 6 5 6 6 6 6 6 6 5 6 6 6 6 6 6 6 6 5 6 6 6 6 6 6 6 6 6 6 6 6 5 6 6 6 6 6 6 6 6 6 6 6 6 6 6 6 6 6 6 6 6 6 5 6 6 6 6 6 6 6 6 6 6 6 6 6 6 6 6 6 6 6 6 6 5 6 6 6 6 6 6 6 6 6 6 6 6 6 6 6 5 6 6 6 6 6 6 6 6 5 6 6 6 5 6 6 6 6 6 5 6 6 6 6 6 6 5 6 6 6 …
0093_1 146 21 0	000000E+00 58119 5 4 4 5 4 5 4 5 5 4 5 5 5 4 5 5 5 5 5 5 5 5 4 5 5 5 5 5 5 5 5 5 5 4 5 5 5 5 4 5 5 4 5 5 4 5 5 4 5 5 5 4 5 5 5 5 5 5 5 5 5 6 5 5 5 5 6 5 5 5 6 5 5 6 5 5 6 5 5 6 5 5 6 5 5 6 5 6 5 6 5 5 6 5 6 6 5 6 5 6 5 6 6 5 6 6 5 6 6 5 6 6 5 6 6 5 6 6 6 5 6 6 6 5 6 6 6 6 5 6 6 6 6 5 6 6 6 6 6 5 6 6 6 6 6 5 6 6 6 6 6 6 5 6 6 6 6 6 6 5 6 6 6 6 6 5 6 6 6 6 6 5 6 6 6 6 5 6 6 6 6 5 6 6 6 5 6 6 6 5 6 …
0094_1 159 23 0	000000E+00 54034 5 4 4 4 5 4 5 4 5 5 6 5 6 5 6 6 5 6 6 5 6 5 5 4 5 5 5 5 5 4 5 5 5 5 5 5 5 5 5 4 5 5 5 5 5 5 5 5 5 5 4 5 5 5 5 5 5 5 5 5 5 5 5 5 5 5 5 4 5 5 5 5 5 5 4 5 5 5 5 5 4 5 5 5 5 5 5 5 5 5 5 5 5 5 5 5 6 5 5 5 6 5 5 6 5 5 6 5 6 5 6 5 6 6 5 6 5 6 6 5 6 6 5 6 6 5 6 6 5 6 6 5 6 6 5 6 6 6 5 6 6 5 6 6 5 6 6 5 6 6 5 6 5 6 6 6 5 6 6 5 6 6 6 6 5 6 6 6 6 5 6 6 6 6 5 6 6 6 6 5 6 6 6 6 6 6 5 6 6 6 6 …
0095_1 128 27 0	000000E+00 70592 5 4 4 4 4 4 4 5 4 4 4 5 4 4 4 5 5 4 6 5 5 6 5 6 6 5 6 6 5 6 6 5 5 6 6 6 7 6 6 7 6 7 6 7 6 7 6 7 6 7 6 7 6 7 6 7 6 7 6 7 6 6 6 5 5 5 5 5 4 5 4 5 4 5 4 5 4 5 4 4 5 4 5 4 5 4 4 5 4 5 4 5 5 4 5 4 5 5 5 5 5 5 5 5 5 5 5 6 5 5 5 5 6 5 5 5 6 5 5 6 5 5 6 5 5 6 5 6 5 5 6 5 6 5 6 5 6 5 6 5 6 5 6 5 6 6 5 6 5 6 5 6 6 5 6 6 5 6 5 6 6 5 6 6 6 5 6 6 5 6 6 6 5 6 6 6 6 5 6 6 6 6 6 5 6 6 6 6 6 5 6 …
0096_1 146 29 0	000000E+00 85893 5 5 4 5 5 6 5 5 5 6 5 6 5 6 5 6 6 5 6 7 6 7 7 7 0 7 7 7 0 7 7 0 7 7 0 7 7 7 7 6 6 6 5 6 5 5 5 5 6 5 5 4 5 5 5 5 5 5 5 5 5 5 4 5 5 4 5 5 4 5 4 4 5 4 5 4 5 4 4 5 4 5 4 4 5 4 5 4 5 4 5 4 5 4 5 5 5 4 5 5 5 4 5 5 5 4 5 5 5 4 5 4 5 5 4 5 5 4 5 5 4 5 5 5 5 5 5 5 5 5 5 6 5 5 5 6 5 5 6 5 5 5 6 5 5 5 5 6 5 6 5 6 5 6 6 5 6 6 5 6 6 6 5 6 6 6 5 6 5 6 5 6 6 5 6 6 5 6 6 5 6 5 6 6 5 6 6 6 5 6 6 …
0097_1 152 24 0	000000E+00 73786 5 5 5 6 6 5 6 5 6 6 5 6 6 5 6 6 5 6 5 6 5 5 5 5 5 4 5 4 4 5 4 4 4 4 4 4 4 4 3 4 4 3 4 3 4 4 3 4 3 4 3 4 3 4 3 4 4 3 4 3 4 3 4 4 3 4 3 4 4 3 4 4 3 4 3 4 4 4 3 4 4 3 4 4 3 4 4 3 4 4 4 4 3 4 4 4 4 4 4 4 4 4 4 4 4 4 5 4 5 6 5 6 7 6 6 7 6 7 6 7 6 7 6 7 7 6 7 7 7 6 7 7 7 7 7 6 7 7 7 7 7 7 6 7 7 7 7 7 7 7 7 7 7 7 7 7 7 7 7 6 7 6 6 6 6 6 6 6 5 6 5 6 5 6 5 6 5 6 5 5 6 5 5 6 5 5 5 6 5 5 5 …
0098_1 192 32 0	000000E+00 85683 5 5 4 6 5 5 5 6 5 5 6 5 6 5 5 6 5 6 5 6 5 6 5 5 6 5 6 5 5 6 5 5 6 5 5 5 6 5 5 5 4 5 5 4 5 4 4 4 4 4 4 3 4 3 4 3 4 3 4 3 3 4 3 4 3 3 4 4 3 4 4 4 4 5 6 6 6 6 6 6 7 6 6 7 6 7 6 6 7 6 7 6 7 6 7 6 6 6 6 6 5 6 5 5 5 5 5 5 4 5 5 4 5 5 4 5 5 4 5 5 4 5 5 4 5 5 4 5 5 4 5 5 5 5 5 4 5 5 5 5 5 5 5 6 5 5 5 5 5 6 5 5 5 5 6 5 5 6 5 5 6 5 6 5 6 5 6 6 5 6 5 6 6 5 6 6 5 6 6 5 6 5 6 6 6 5 6 6 5 6 6 …
0099_1 124 28 0	000000E+00 67624 5 4 6 5 6 6 5 6 6 6 6 6 6 5 6 6 6 6 6 6 6 5 6 6 6 6 5 6 6 6 7 6 6 6 7 6 7 6 7 6 6 7 6 6 7 6 6 6 6 6 6 6 5 6 5 5 6 5 5 5 4 5 5 5 4 5 5 4 5 4 5 4 5 4 5 4 5 4 5 4 5 4 4 5 4 4 5 4 4 5 4 4 5 4 5 5 5 5 5 5 5 5 6 5 5 6 5 5 6 5 6 5 6 5 6 5 6 5 6 5 6 5 6 5 6 5 6 6 5 6 6 5 6 6 5 6 6 5 6 6 5 6 6 6 5 6 6 5 6 6 6 5 6 6 6 5 6 6 5 6 6 6 5 6 6 6 5 6 6 6 5 6 6 6 5 6 6 6 5 6 6 6 6 5 6 6 5 6 6 6 6 …
0100_1 190 28 0	000000E+00 79464 5 6 6 5 6 6 6 6 6 6 5 6 6 6 6 6 6 6 6 6 6 6 5 6 6 6 5 6 5 6 5 5 5 4 5 5 4 5 5 4 5 4 5 4 5 5 4 4 5 5 4 4 5 4 5 4 5 4 5 4 4 5 4 5 4 4 5 4 4 5 4 4 5 4 4 5 4 4 4 4 5 4 4 4 4 4 4 4 4 4 4 4 4 4 3 4 4 4 4 4 4 3 4 4 4 4 4 4 4 4 3 4 4 4 5 4 4 4 4 4 5 4 5 5 5 5 5 5 6 5 5 6 5 5 6 5 5 6 5 6 5 6 5 6 5 6 5 6 5 6 5 6 5 6 5 6 6 5 6 5 6 5 6 6 5 6 5 6 6 5 6 6 5 6 6 5 6 6 5 6 5 6 6 6 5 6 6 6 5 6 6 …
0101_1 113 24 0	000000E+00 53659 6 6 6 6 6 6 6 7 6 6 6 7 6 6 7 6 6 7 6 6 7 6 6 7 6 6 7 6 6 7 6 6 7 6 6 7 6 6 6 7 6 6 6 7 6 6 6 6 6 6 6 6 6 5 5 5 5 6 5 5 5 5 5 5 5 4 5 5 5 5 5 4 5 5 4 5 5 4 5 4 5 4 4 5 4 4 4 4 3 4 3 3 3 2 3 3 2 3 3 4 4 4 5 5 5 6 6 5 6 6 5 6 5 6 6 6 5 6 6 5 6 6 6 5 6 6 5 6 6 5 6 6 5 6 6 5 6 6 5 6 6 5 6 6 5 6 6 5 6 6 6 5 6 6 6 5 6 6 5 6 6 5 6 6 6 5 6 6 6 5 6 6 6 5 6 6 5 6 6 6 5 6 6 6 5 6 6 6 5 6 6 …
0102_1 178 31 0	000000E+00 74329 5 6 6 6 6 6 6 6 6 6 6 6 6 6 7 6 6 6 6 6 6 6 6 6 6 6 6 6 6 6 6 5 6 5 6 5 6 5 5 6 5 5 5 4 5 5 5 4 5 4 5 4 5 4 4 5 4 4 4 4 4 4 4 4 4 4 4 4 4 4 4 4 4 4 4 5 4 5 5 5 5 6 5 5 6 5 6 5 6 5 5 6 5 6 5 6 5 5 6 5 6 5 5 6 5 5 5 5 5 5 6 5 5 5 4 5 5 5 5 5 5 5 4 5 5 6 5 5 5 6 5 5 6 5 6 5 6 5 5 6 5 6 5 6 5 5 6 5 6 5 5 6 5 5 6 5 6 5 5 6 5 6 5 5 6 5 6 5 6 5 5 6 5 6 5 6 5 6 6 5 6 6 5 6 6 6 5 6 6 5 6 …
0103_1 167 28 0	000000E+00 67872 5 5 5 4 5 5 5 5 5 5 5 6 5 5 5 6 5 6 6 5 6 6 6 7 6 6 7 7 6 7 6 7 7 6 7 7 6 7 6 7 6 7 6 7 6 7 6 6 6 6 6 6 6 5 6 5 4 5 5 4 5 4 4 5 4 5 4 5 4 4 5 4 5 4 4 5 4 5 4 5 4 4 5 4 4 4 5 4 4 5 4 4 4 4 5 4 4 4 4 4 5 4 4 4 5 4 4 5 4 5 4 5 5 4 5 5 4 5 5 5 4 5 5 5 5 5 5 5 5 5 6 5 5 5 6 5 5 5 6 5 5 6 5 6 5 5 6 5 5 6 5 6 5 6 5 6 5 5 6 5 6 5 6 5 6 5 6 5 6 6 5 6 5 6 5 6 5 6 6 5 6 5 6 6 5 6 5 6 6 5 6 …
0104_1 173 30 0	000000E+00 68044 5 4 4 4 4 4 4 4 4 4 4 4 4 4 4 5 4 4 4 4 4 4 5 4 4 4 4 4 5 4 4 4 4 5 4 4 4 5 4 5 4 4 5 4 5 4 5 4 5 4 5 4 4 5 4 4 5 4 4 5 4 4 4 5 4 4 4 5 4 4 5 4 4 4 4 5 4 4 5 4 4 4 5 4 4 5 4 4 5 4 4 5 4 5 4 5 4 5 5 5 6 5 5 5 6 5 5 6 5 6 5 6 5 6 5 6 5 6 5 6 5 6 5 6 5 6 5 6 6 5 6 5 6 5 6 5 6 5 6 6 5 6 5 6 5 6 5 6 6 5 6 5 6 5 6 5 6 5 6 5 6 5 6 5 6 6 6 5 6 6 5 6 6 6 5 6 6 6 5 6 6 6 5 6 6 6 6 5 6 6 6 …
0105_1 163 30 0	000000E+00 60102 5 4 4 4 4 4 4 4 4 4 4 4 5 4 4 4 4 4 4 5 4 4 4 5 4 4 4 4 5 4 4 5 4 4 4 5 4 5 4 4 5 4 5 4 4 5 4 5 4 5 4 5 4 5 4 5 4 5 4 5 5 4 5 5 4 5 5 5 4 5 5 5 5 5 5 5 5 5 4 6 5 5 5 5 5 6 5 5 5 6 5 5 6 5 5 6 5 6 5 6 5 6 5 6 5 6 5 6 5 6 5 6 6 5 6 5 6 5 6 6 5 6 5 6 5 6 6 5 6 5 6 6 5 6 5 6 6 5 6 6 5 6 5 6 6 5 6 6 5 6 6 5 6 6 5 6 6 5 6 6 5 6 6 6 5 6 6 5 6 6 5 6 6 6 5 6 6 6 5 6 6 6 5 6 6 6 5 6 6 6 5 …
0106_1 179 26 0	000000E+00 71024 5 4 4 4 4 4 5 4 4 4 5 4 4 4 5 4 4 4 5 4 5 4 4 5 4 4 5 4 5 4 5 4 5 4 5 5 4 5 5 4 5 5 4 5 5 5 4 5 5 5 5 5 5 5 4 5 5 5 5 5 5 5 6 5 5 5 5 5 5 5 5 6 5 5 5 5 5 6 5 5 5 5 6 5 5 5 6 5 5 5 6 5 5 5 6 5 5 6 5 5 6 5 5 6 5 5 6 5 6 5 5 6 5 5 6 5 6 5 5 6 5 6 5 6 5 5 6 5 6 5 6 5 6 5 6 5 6 5 6 5 6 5 6 5 6 5 6 6 5 6 5 6 6 5 6 5 6 6 5 6 6 5 6 6 6 5 6 6 5 6 6 5 6 6 6 5 6 6 6 5 6 6 5 6 6 6 6 5 6 6 6 …
0107_1 182 20 0	000000E+00 64851 5 4 5 5 4 5 5 6 5 5 5 5 5 6 5 5 5 6 5 5 5 6 5 5 5 5 6 5 5 5 5 5 6 5 5 5 5 5 5 5 5 5 5 4 5 5 5 5 4 5 5 4 5 4 5 5 4 5 4 5 4 5 4 4 5 4 4 5 4 4 5 4 4 4 5 4 4 4 4 5 4 4 4 5 4 4 4 5 4 4 5 4 4 5 4 5 4 5 4 5 4 5 4 5 5 4 5 5 4 5 5 4 5 5 5 5 5 5 5 6 5 5 6 5 6 5 6 5 6 5 6 5 6 5 6 6 5 6 5 6 6 5 6 6 5 6 6 5 6 5 6 6 5 6 6 5 6 6 5 6 6 5 6 6 5 6 6 5 6 6 6 5 6 6 5 6 6 5 6 6 5 6 6 6 5 6 6 6 5 6 6 …
0108_1 192 29 0	000000E+00 75863 5 4 5 4 5 5 5 5 5 5 5 5 5 6 5 5 5 6 5 5 6 5 5 5 6 5 5 6 5 5 6 5 5 6 5 5 6 5 5 5 6 5 5 6 5 5 5 5 5 6 5 5 5 5 4 5 5 5 4 5 5 4 5 4 5 4 5 5 4 5 5 4 5 5 4 5 5 4 5 5 5 4 5 5 5 4 5 5 5 4 5 5 5 4 5 5 5 5 5 5 4 5 5 5 5 5 5 5 5 5 4 5 5 5 6 5 4 6 5 5 5 5 5 5 5 6 5 5 5 5 6 5 5 6 5 5 6 5 5 6 6 5 5 6 6 5 6 5 6 6 5 6 6 6 5 6 6 5 6 6 5 6 6 6 5 6 6 6 5 6 6 6 5 6 6 6 6 5 6 6 6 5 6 6 6 5 6 6 6 6 5 …
0109_1 160 17 0	000000E+00 65761 5 4 4 5 5 5 4 6 5 5 5 6 5 6 5 6 5 5 6 5 6 5 6 5 6 5 5 6 5 5 6 5 6 5 6 6 6 5 6 6 6 5 6 6 6 6 6 6 6 6 6 6 6 6 5 6 6 6 6 6 6 6 6 6 5 6 6 6 5 6 5 6 5 5 6 5 5 5 4 5 5 4 4 5 4 4 4 4 3 4 3 4 3 4 3 3 4 3 3 3 4 3 3 4 4 3 4 4 4 4 4 5 4 5 4 5 5 5 5 6 5 5 5 6 5 5 5 6 5 6 5 5 6 5 6 5 5 6 5 5 6 5 6 5 6 5 6 5 5 6 5 6 5 5 6 5 6 5 5 6 5 6 5 5 6 5 6 5 6 5 6 5 6 6 5 6 5 6 6 5 6 6 5 6 6 5 6 6 6 5 6 …
0110_1 195 33 0	000000E+00 64974 5 4 4 5 4 5 4 5 5 4 5 5 4 5 5 4 5 5 5 4 5 5 5 5 5 4 5 5 5 5 5 5 5 5 5 4 5 5 5 5 5 5 5 5 5 5 5 5 5 5 5 5 5 5 5 5 5 5 5 5 5 5 5 5 5 5 5 5 5 5 5 5 5 5 5 5 5 4 6 5 5 5 5 5 5 5 6 5 5 5 6 5 5 6 5 5 6 5 5 6 5 6 5 6 5 5 6 5 6 5 6 5 5 6 5 6 5 6 5 5 6 5 6 5 6 5 5 6 5 6 5 5 6 5 6 5 5 6 5 6 5 5 6 5 5 6 5 5 6 5 6 5 5 6 5 5 6 5 6 5 6 5 6 5 6 5 6 5 6 5 6 5 6 6 5 6 5 6 5 6 6 5 6 6 5 6 6 5 6 6 5 …
0111_1 154 20 0	000000E+00 66207 5 4 4 4 4 5 4 4 4 5 4 4 5 4 5 4 5 4 4 5 4 5 4 5 4 5 4 4 5 4 5 4 5 4 5 4 5 4 4 5 4 5 4 5 4 4 5 4 5 4 4 5 4 4 5 4 4 5 4 4 4 4 4 5 4 4 4 4 4 3 4 4 4 4 4 4 4 4 5 4 5 5 5 5 5 5 6 5 6 5 5 6 6 5 6 5 6 5 6 6 5 6 6 5 6 5 6 6 5 6 6 5 6 6 5 6 6 5 6 6 5 6 6 5 6 6 5 6 5 6 6 5 6 6 5 6 5 6 5 6 6 5 5 6 5 6 5 6 5 6 5 6 6 5 6 5 6 6 5 6 6 6 5 6 6 5 6 6 6 5 6 6 6 5 6 6 6 6 5 6 6 6 6 5 6 6 6 6 5 6 6 …
0112_1 196 37 0	000000E+00 109488 5 4 4 4 4 4 4 4 5 4 4 4 4 4 4 5 4 4 4 4 5 4 4 4 5 4 4 4 5 4 4 5 4 4 5 4 5 4 5 5 4 5 4 5 5 4 5 5 5 5 4 5 5 5 5 5 5 5 5 5 5 5 5 5 6 5 5 5 5 5 5 5 6 5 5 5 5 5 5 5 5 5 5 5 5 5 5 5 5 5 4 5 5 4 5 5 4 5 4 5 4 5 5 4 5 5 5 4 5 5 5 5 5 5 5 5 5 5 5 5 5 5 5 5 5 6 5 5 5 6 5 5 5 6 5 5 6 5 5 6 5 5 6 5 6 5 6 5 5 6 6 5 6 5 5 6 6 5 6 5 6 5 6 5 6 6 5 6 6 5 6 6 5 6 5 6 6 6 5 6 6 5 6 6 6 5 6 6 6 6 5…
0113_1 219 23 0	000000E+00 91519 5 4 4 5 4 4 5 4 5 4 5 4 5 5 4 5 5 4 5 5 5 5 4 5 5 5 5 5 5 5 6 5 6 5 6 6 6 6 6 6 7 6 6 6 6 6 7 6 6 6 6 6 6 6 6 6 5 5 5 5 5 4 5 5 4 5 4 4 5 4 5 4 5 4 4 5 4 5 4 4 5 4 4 5 4 4 5 4 4 5 4 4 5 4 4 5 4 4 5 4 4 4 5 4 4 5 4 4 4 5 4 4 5 4 4 5 4 5 4 5 4 5 4 5 5 4 5 4 5 5 4 5 5 4 5 5 5 4 5 5 4 5 5 5 4 5 5 5 4 5 5 4 5 5 5 4 5 5 4 5 5 4 5 5 5 5 6 5 5 6 6 5 6 5 6 6 5 6 6 5 6 6 5 6 6 6 5 6 6 6 6 …
0114_1 71 24 0	000000E+00 43605 5 4 4 5 4 4 5 5 4 5 5 5 5 5 5 6 5 5 5 6 5 5 6 5 6 5 6 5 6 5 6 5 6 6 5 6 6 5 6 5 6 6 6 5 6 6 6 6 6 5 6 6 6 6 6 6 6 6 6 6 6 6 6 6 6 6 6 6 6 6 6 6 6 6 6 6 6 6 6 5 6 6 6 6 6 6 6 6 6 6 6 6 6 6 6 6 6 6 6 6 6 6 6 6 6 6 6 6 6 6 6 6 6 6 6 6 6 6 6 6 6 6 6 6 6 6 6 6 6 5 6 6 6 6 6 6 6 6 6 6 6 6 6 6 6 6 6 6 6 6 6 6 6 6 6 6 6 6 6 6 6 6 5 7 5 6 6 6 6 6 6 6 6 6 6 6 6 6 6 6 6 5 6 6 6 6 6 6 6 6 6 …
0115_1 147 36 0	000000E+00 73765 5 5 6 5 5 6 5 5 6 5 6 5 5 6 5 5 5 6 5 5 6 5 5 5 6 5 5 5 5 6 5 5 5 6 5 5 5 6 5 5 5 5 6 5 5 5 6 5 5 5 6 5 5 5 6 5 5 5 6 5 5 5 6 5 5 6 5 5 5 6 5 5 6 5 5 6 5 5 6 5 6 6 6 6 6 5 6 6 6 6 6 6 6 6 5 6 6 6 6 6 6 6 6 5 6 6 6 6 6 6 6 5 6 6 6 6 6 6 5 6 6 6 6 6 5 6 6 6 6 5 6 6 6 5 6 6 5 6 6 6 5 6 6 6 5 6 6 5 6 6 6 5 6 6 6 5 6 6 6 5 6 6 5 6 6 6 5 6 6 5 6 6 5 6 6 6 5 6 6 6 5 6 6 5 6 6 6 5 6 6 5 …
0116_1 178 26 0	000000E+00 77998 5 4 4 4 5 4 4 5 5 4 5 5 5 5 5 5 6 5 5 6 5 5 6 5 5 5 5 5 5 5 5 5 5 5 5 4 5 5 5 5 5 5 5 5 5 5 5 5 5 5 5 5 6 5 5 5 5 5 5 5 5 5 6 5 5 5 5 5 5 5 6 5 5 5 5 5 5 6 5 5 5 5 6 5 5 5 6 5 5 5 6 5 5 5 6 5 5 5 6 5 5 6 5 5 6 5 6 5 5 6 5 5 6 5 6 5 6 5 6 5 6 5 5 6 5 6 5 6 5 6 6 5 6 5 6 5 6 5 6 6 5 6 6 5 6 5 6 6 5 6 6 5 6 6 5 6 6 5 6 6 6 5 6 6 6 5 6 6 5 6 6 6 5 6 6 6 5 6 6 6 5 6 6 6 5 6 6 6 6 5 6 …
0117_1 144 27 0	000000E+00 67074 5 6 5 5 5 5 5 5 5 5 5 5 5 5 5 5 5 5 5 5 5 5 5 5 5 5 5 5 5 5 5 5 5 5 5 5 5 5 5 5 5 5 5 5 5 5 5 5 5 5 6 5 5 5 5 5 5 6 5 5 5 6 5 6 5 6 5 6 6 5 6 5 6 5 6 6 5 6 6 6 5 6 6 5 6 6 5 6 6 5 6 6 6 5 6 6 6 5 6 6 6 5 6 6 5 6 6 6 5 6 6 6 5 6 6 6 5 6 6 6 5 6 6 6 5 6 6 5 6 6 6 5 6 6 6 5 6 6 5 6 6 5 6 6 5 6 5 6 6 5 6 5 6 6 5 6 5 6 5 5 6 5 6 5 6 6 5 6 5 6 5 6 5 6 5 6 5 6 6 5 6 5 6 5 6 6 5 6 5 6 5 …
0118_1 120 22 0	000000E+00 39463 5 4 4 4 5 4 5 4 4 5 4 5 4 5 4 5 5 4 5 4 5 4 5 4 5 5 4 5 5 5 5 5 5 5 5 5 6 5 5 6 5 5 6 5 5 6 5 5 6 5 6 5 6 5 6 5 5 6 5 6 5 6 5 6 6 5 6 5 6 5 6 5 6 5 6 6 5 6 5 6 5 6 6 5 6 5 6 6 5 6 6 5 6 5 6 6 5 6 6 5 6 6 5 6 6 6 5 6 6 5 6 6 6 5 6 6 6 6 5 6 6 6 5 6 6 6 6 5 6 6 6 6 6 5 6 6 6 6 6 5 6 6 6 6 6 6 5 6 6 6 6 6 6 6 6 5 6 6 6 6 6 6 6 6 6 6 5 6 6 6 6 6 6 6 6 6 6 6 6 5 6 6 6 6 6 6 6 6 6 6 6 …
0119_1 100 17 0	000000E+00 45521 5 4 4 4 5 4 4 5 4 5 4 5 5 4 5 5 5 5 5 5 5 6 5 5 6 5 6 5 6 5 6 5 6 5 6 5 6 6 5 6 6 5 6 6 6 5 6 6 6 5 6 6 6 5 6 6 6 6 6 5 6 6 6 6 6 5 6 6 6 6 6 5 6 6 6 6 6 5 6 6 6 6 6 6 5 6 6 6 6 6 6 5 6 6 6 6 6 5 6 6 6 6 6 6 5 6 6 6 6 6 5 6 6 6 6 6 6 5 6 6 6 6 6 5 6 6 6 6 6 5 6 6 6 6 5 6 6 6 6 6 5 6 6 6 6 6 5 6 6 6 5 6 6 6 6 5 6 6 6 5 6 6 6 6 5 6 6 6 5 6 6 6 5 6 6 5 6 6 5 6 6 5 6 6 6 5 6 5 6 6 6 …
0120_1 115 30 0	000000E+00 41407 5 4 4 4 4 5 4 4 4 5 4 4 4 5 4 5 4 4 5 4 5 4 5 5 4 5 5 4 5 5 5 6 5 5 5 6 5 6 5 6 5 6 5 6 5 6 5 6 6 5 6 6 5 6 6 5 6 6 5 6 6 6 6 5 6 6 6 6 5 6 6 6 6 5 6 6 6 6 6 6 5 6 6 6 6 6 6 5 6 6 6 6 6 6 5 6 6 6 6 6 6 6 5 6 6 6 6 6 6 5 6 6 6 6 6 6 6 5 6 6 6 6 5 6 6 6 5 6 6 6 5 6 6 6 5 6 6 6 5 6 6 5 6 6 6 5 6 6 6 6 5 6 6 6 5 6 6 6 5 6 6 6 5 6 6 6 6 5 6 6 6 6 5 6 6 6 6 6 6 5 6 6 6 6 6 5 6 6 5 6 6 …
0121_1 190 37 0	000000E+00 88441 5 4 4 4 4 5 4 4 4 4 5 4 4 4 5 4 4 4 5 4 4 5 4 4 4 5 4 5 4 4 5 4 4 5 4 4 5 4 5 4 5 4 4 5 4 5 4 5 4 5 4 5 4 5 4 5 5 4 5 4 5 5 4 5 5 4 5 5 4 5 5 4 5 5 5 4 5 5 4 5 5 5 4 5 5 5 5 5 5 5 5 5 5 6 5 5 5 5 6 5 5 5 6 5 5 6 5 5 5 6 5 5 6 5 5 5 6 5 5 5 6 5 5 6 5 5 6 5 5 6 5 5 6 5 5 6 5 6 5 5 6 5 6 5 6 5 6 5 5 6 5 6 5 6 5 6 6 5 6 5 6 5 6 5 6 6 5 6 6 5 6 5 6 6 5 6 6 6 5 6 6 5 6 6 6 5 6 6 6 5 6 …
0122_1 143 29 0	000000E+00 63451 5 4 4 5 4 5 4 5 5 5 5 6 5 5 6 5 6 5 6 5 6 6 5 6 6 5 6 6 5 6 6 6 5 6 6 6 5 6 6 5 5 5 5 4 4 3 4 3 4 3 4 3 4 3 4 4 3 4 4 4 4 3 4 4 5 4 4 4 5 4 4 5 4 5 4 5 4 5 5 4 5 5 5 4 5 5 5 5 5 5 5 5 5 5 6 5 5 5 6 5 5 5 6 5 5 6 5 5 6 5 6 5 5 6 5 6 5 6 5 6 5 6 5 6 5 6 5 6 5 6 6 5 6 5 6 6 5 6 5 6 6 6 5 6 6 5 6 6 6 5 6 6 6 6 5 6 6 6 6 6 5 6 6 6 6 6 6 5 6 6 6 6 6 6 6 5 6 6 6 6 6 6 6 6 6 6 6 5 6 6 6 …
0123_1 156 38 0	000000E+00 76379 5 4 4 4 4 5 4 4 5 4 5 4 4 5 4 5 4 5 4 5 5 4 5 4 5 4 5 5 4 5 4 5 5 5 6 6 5 6 6 6 6 6 6 6 6 6 6 6 6 6 7 6 6 6 5 6 6 6 6 5 6 5 6 5 5 4 5 5 4 4 5 4 4 5 4 4 4 5 4 5 5 4 6 5 5 5 5 5 4 5 5 5 5 4 5 5 5 5 4 5 5 5 5 4 5 5 5 5 5 5 5 5 5 5 5 5 6 5 5 5 5 6 5 5 6 5 5 6 5 5 6 5 6 5 6 5 6 5 6 5 6 5 6 5 6 6 5 6 5 6 6 5 6 6 5 6 6 5 6 6 6 5 6 6 6 5 6 6 6 5 6 6 6 6 5 6 6 6 6 6 6 5 6 6 6 6 6 6 6 6 6 …
0124_1 214 36 0	000000E+00 82595 5 4 5 4 5 4 5 5 5 5 5 5 5 5 5 6 5 5 5 6 5 5 6 5 6 5 6 5 5 6 5 6 6 5 6 5 6 6 6 6 5 6 6 6 6 6 6 5 6 6 6 6 6 6 5 6 6 6 6 5 6 6 5 5 5 4 5 4 4 4 4 3 4 4 4 5 4 4 4 5 4 5 4 5 5 5 4 5 5 5 5 4 5 5 5 4 5 5 5 4 5 5 5 4 5 5 5 5 4 5 5 5 5 5 4 5 5 5 5 5 5 5 5 5 5 5 5 5 6 5 5 5 6 5 5 6 5 5 6 5 5 6 5 6 5 6 5 5 6 5 6 5 6 5 6 5 6 5 6 5 6 5 6 6 5 6 5 6 5 6 5 6 6 5 6 5 6 5 6 6 5 6 5 6 5 6 6 5 6 5 6 …
0125_1 115 35 0	000000E+00 37070 5 5 5 6 7 7 6 7 7 7 7 6 7 7 6 7 6 6 6 6 6 6 5 6 5 5 5 6 5 5 5 4 5 5 5 5 4 5 5 5 4 5 4 5 5 4 5 4 4 5 4 4 4 4 4 4 4 4 4 4 4 4 5 4 5 5 6 5 5 6 5 6 5 6 5 6 5 6 6 5 6 5 6 5 6 6 5 6 6 5 6 6 5 6 6 6 5 6 6 5 6 6 6 6 5 6 6 6 5 6 6 6 6 5 6 6 6 6 6 5 6 6 6 6 6 6 6 5 6 6 6 6 6 6 6 6 5 6 6 6 6 6 6 6 6 6 5 6 6 6 6 6 6 6 6 6 6 5 6 6 6 6 6 6 6 6 6 6 5 6 6 6 6 6 6 6 6 6 6 5 6 6 6 6 6 6 6 6 6 5 6 …
0126_1 111 27 0	000000E+00 73689 5 4 4 4 4 4 5 4 4 5 4 4 5 4 5 4 5 4 5 5 4 5 5 5 5 5 5 5 5 5 6 5 5 6 5 6 5 5 6 5 6 6 5 6 5 6 6 5 6 6 5 6 5 6 6 5 6 6 6 5 6 6 5 6 6 5 6 6 5 6 6 5 6 6 5 6 6 6 5 6 6 5 6 6 5 6 6 5 6 6 5 6 6 6 5 6 6 5 6 6 5 6 6 6 5 6 6 5 6 6 6 5 6 6 5 6 6 5 6 6 6 5 6 6 5 6 6 6 5 6 6 5 6 6 6 5 6 6 5 6 6 6 5 6 6 6 5 6 6 5 6 6 6 5 6 6 5 6 6 6 5 6 6 6 5 6 6 6 5 6 6 6 5 6 6 6 5 6 6 6 5 6 6 6 5 6 6 6 6 5 6 …
0127_1 177 41 0	000000E+00 73833 5 4 4 4 4 5 4 4 5 4 4 5 4 5 4 5 4 5 5 4 5 5 5 5 4 5 5 5 5 5 5 5 5 5 5 5 5 6 5 5 5 5 5 6 5 5 5 5 6 5 5 5 6 5 5 5 6 5 5 6 5 5 5 6 5 5 6 5 5 6 5 5 6 5 5 6 5 5 6 5 5 6 5 5 6 5 5 6 5 5 6 5 5 6 5 5 6 5 5 6 5 5 6 5 5 6 5 5 6 5 5 6 5 5 6 5 5 5 6 5 5 5 6 5 5 5 5 6 5 5 6 5 5 6 5 6 5 6 5 6 5 6 5 6 6 5 6 5 6 5 6 6 5 6 6 5 6 6 5 6 6 5 6 6 5 6 6 5 6 6 6 5 6 6 5 6 6 6 5 6 6 5 6 6 6 5 6 6 6 6 5 …
0129_1 154 22 0	000000E+00 65914 5 7 6 6 7 6 7 6 6 7 6 7 6 6 6 6 7 6 6 6 6 6 6 6 6 6 6 6 5 6 6 6 5 6 5 6 5 5 6 5 5 5 5 5 4 5 4 5 4 4 4 4 4 4 4 4 4 3 4 4 3 4 4 3 4 4 3 4 3 4 3 4 3 4 4 3 4 3 4 4 4 4 4 4 5 4 4 4 5 4 4 5 4 5 4 5 4 6 6 6 6 6 7 6 6 6 6 5 5 4 5 4 5 4 4 5 4 4 5 4 5 4 4 5 4 5 4 5 5 4 5 5 5 5 5 5 5 5 5 5 5 5 5 6 5 5 6 5 5 6 5 5 6 5 6 5 6 5 6 6 5 6 6 5 6 6 6 5 6 6 6 6 5 6 6 6 6 6 6 5 6 6 6 6 6 6 6 6 5 6 6 …
0130_1 148 28 0	000000E+00 79892 5 4 5 5 6 6 6 5 6 6 6 7 6 6 6 6 6 6 7 6 6 6 6 7 6 6 6 6 6 6 7 6 6 6 6 5 6 6 6 5 5 5 5 5 5 4 5 4 5 4 5 4 5 4 5 4 4 5 4 4 5 4 4 5 4 4 5 4 5 4 4 4 5 4 4 5 4 4 5 4 4 5 4 4 5 4 4 5 4 4 5 4 4 5 4 5 4 5 4 4 5 4 5 4 5 5 4 5 5 5 5 5 6 5 5 6 5 5 6 5 5 6 5 6 5 6 5 6 5 6 5 6 5 6 5 6 6 5 6 5 6 5 6 5 6 6 5 6 6 5 6 5 6 6 5 6 5 6 6 5 6 6 5 6 5 6 6 5 6 6 5 6 5 6 6 5 6 6 5 6 5 6 6 5 6 5 6 6 6 5 6 …
0131_1 168 33 0	000000E+00 59208 5 4 4 4 4 4 4 4 4 4 4 4 4 4 5 4 4 4 4 4 4 4 4 4 4 4 5 4 4 4 4 4 4 4 4 4 4 4 4 4 4 4 4 4 4 4 4 4 4 4 4 4 4 4 4 4 4 4 4 4 4 4 4 4 4 4 4 4 4 4 4 4 4 4 4 5 4 4 4 4 4 4 4 4 4 4 4 5 4 4 4 4 4 4 4 4 4 4 5 4 4 4 4 4 4 5 4 5 6 5 6 5 6 5 6 6 5 6 6 6 5 6 6 6 5 6 6 6 6 6 5 6 6 6 6 5 6 6 6 6 6 6 6 5 6 6 6 6 6 6 6 6 5 6 6 6 6 6 6 6 5 6 6 6 6 6 6 6 6 5 6 6 6 6 6 6 6 6 6 5 6 6 6 6 6 6 6 6 6 5 6 …
0132_1 112 26 0	000000E+00 46507 5 4 4 4 4 5 4 4 5 4 5 4 5 4 5 4 5 5 4 5 5 4 5 5 4 5 5 4 5 5 4 5 4 5 4 5 5 5 5 5 5 6 5 5 6 5 6 6 5 6 6 5 6 6 5 6 6 6 5 6 6 6 6 6 5 6 6 6 6 6 5 6 6 6 6 6 6 6 5 6 6 6 6 6 6 6 6 6 6 5 6 6 6 6 6 6 6 6 6 6 6 5 6 6 6 6 6 6 6 6 6 5 6 6 6 6 6 5 6 6 6 6 6 6 5 6 6 6 6 6 6 5 6 6 6 6 6 6 6 5 6 6 6 6 6 6 5 6 6 6 6 6 6 6 6 6 5 6 6 6 6 6 6 6 6 5 6 6 6 6 6 6 6 5 6 6 6 6 6 6 6 6 6 5 6 6 6 6 6 6 6 …
0133_1 144 28 0	000000E+00 70899 5 4 6 5 6 6 5 6 6 5 6 6 6 6 5 6 6 6 5 6 6 6 6 5 6 6 6 6 6 5 6 6 6 6 6 5 6 6 6 6 6 6 5 6 6 6 6 6 5 6 6 6 6 5 6 5 5 5 5 4 5 4 5 4 5 4 4 5 4 4 4 5 4 4 4 4 4 5 4 4 4 4 4 5 5 6 5 6 5 6 5 6 5 6 5 5 5 5 6 5 5 5 5 5 5 5 5 5 6 5 5 5 5 5 5 5 6 5 5 5 5 5 6 5 5 5 5 6 5 5 5 6 5 5 5 6 5 5 6 5 6 5 5 6 5 6 5 6 5 6 6 5 6 6 5 6 6 6 6 5 6 6 6 6 6 5 6 6 6 6 6 6 6 6 6 6 6 6 6 6 6 6 6 6 6 6 6 6 6 6 6 …
0134_1 159 24 0	000000E+00 96498 5 5 5 6 5 6 5 6 6 5 6 5 6 5 6 5 6 5 6 5 6 6 5 6 6 5 6 6 6 5 6 6 6 6 5 6 6 6 6 5 6 6 6 6 5 6 6 6 6 5 6 6 6 5 6 6 6 5 6 6 6 5 6 5 6 6 5 6 5 6 5 5 5 5 5 5 5 5 5 5 5 5 5 5 5 5 5 5 4 5 5 5 5 5 5 5 5 5 5 5 5 5 5 5 6 5 5 5 5 5 5 5 6 5 5 5 5 6 5 5 5 5 6 5 5 6 5 5 5 6 5 5 6 5 6 5 5 6 5 6 5 5 6 5 6 5 6 5 6 5 6 5 6 5 6 5 6 6 5 6 5 6 6 5 6 6 5 6 6 5 6 6 6 5 6 6 5 6 6 6 5 6 6 5 6 6 6 6 5 6 6 …
0135_1 172 29 0	000000E+00 82206 5 5 4 5 5 5 5 6 5 5 5 5 5 5 6 5 5 5 6 5 5 5 5 6 5 5 5 6 5 5 5 5 6 5 5 5 5 6 5 5 5 5 6 5 5 5 5 6 5 5 5 5 5 6 5 5 5 5 5 5 5 5 5 5 5 5 5 5 5 5 5 5 5 5 5 5 5 5 5 5 5 5 5 4 5 5 5 5 5 4 5 5 5 5 4 5 5 5 4 5 5 5 5 4 5 5 5 5 5 5 5 5 5 5 6 5 5 6 5 6 5 6 5 6 6 5 6 6 6 5 6 6 6 6 5 6 6 6 6 5 6 6 6 6 5 6 6 6 6 5 6 6 6 6 5 6 6 6 6 6 5 6 6 6 6 5 6 6 6 6 6 5 6 6 6 6 5 6 6 6 6 6 5 6 6 6 6 6 5 6 6 …
0136_1 120 31 0	000000E+00 52157 5 4 4 4 4 5 4 5 5 5 5 6 5 5 6 5 6 6 5 6 5 6 6 5 6 6 5 6 6 6 5 6 6 6 5 6 6 6 5 6 6 5 6 6 6 5 6 6 5 6 6 5 6 5 6 6 5 6 5 6 5 6 5 6 5 6 5 5 6 5 6 5 6 5 6 5 6 5 6 5 6 5 6 5 6 5 5 6 5 6 5 6 5 6 5 6 5 6 5 6 5 6 5 6 6 5 6 5 6 5 6 5 6 5 6 6 5 6 5 6 6 5 6 5 6 6 5 6 5 6 6 5 6 5 6 6 5 6 5 6 6 5 6 6 5 6 5 6 6 5 6 5 6 6 5 6 6 5 6 5 6 6 5 6 6 5 6 6 5 6 6 5 6 5 6 6 5 6 6 5 6 6 5 6 6 5 6 6 5 6 6 …
0137_1 125 34 0	000000E+00 44889 5 4 4 4 4 4 5 4 5 4 5 4 5 5 5 5 6 5 5 6 5 5 6 5 6 5 6 5 5 6 5 6 5 6 5 6 5 6 6 5 5 6 6 5 6 5 6 5 6 5 6 6 5 6 5 6 5 6 6 5 6 5 6 5 6 6 5 6 5 6 6 5 6 5 6 6 5 6 5 6 6 5 6 6 5 6 5 6 6 5 6 5 6 6 5 6 6 5 6 6 5 6 6 5 6 6 5 6 6 5 6 6 5 6 6 5 6 6 5 6 6 5 6 6 5 6 6 5 6 6 6 5 6 6 5 6 6 6 5 6 6 5 6 6 5 6 6 6 5 6 6 5 6 6 6 5 6 6 5 6 6 6 6 5 6 6 5 6 6 6 5 6 6 6 5 6 6 6 5 6 6 6 6 5 6 6 6 5 6 6 6 …
0138_1 191 29 0	000000E+00 81527 5 4 4 5 5 4 5 5 5 5 5 5 5 5 5 6 5 5 5 5 6 5 5 5 6 5 5 5 6 5 5 5 6 5 5 6 5 5 6 5 5 6 5 5 6 5 5 6 5 5 6 5 5 6 5 5 6 5 6 5 5 6 5 5 6 5 6 5 5 6 5 6 5 5 6 5 5 6 5 6 5 5 6 5 6 5 5 6 5 6 5 6 5 5 6 5 6 5 5 6 5 6 5 5 6 5 6 5 6 5 5 6 5 6 5 6 5 5 6 5 6 5 6 5 5 6 5 6 5 6 5 5 6 5 6 5 6 5 6 5 5 6 5 6 5 6 5 6 5 5 6 5 6 5 6 5 6 5 5 6 5 6 5 6 5 6 5 5 6 5 6 5 6 5 6 5 6 5 5 6 5 6 5 6 5 6 5 6 5 5 6 …
0139_1 204 27 0	000000E+00 81458 5 4 4 4 4 5 4 4 5 4 4 5 4 5 4 5 4 5 4 5 4 5 4 5 5 4 5 5 4 5 5 4 5 5 4 5 5 5 4 5 5 5 4 5 5 5 5 5 4 5 5 5 5 5 5 4 5 5 5 5 5 5 5 5 5 5 5 4 5 5 5 5 5 5 5 5 5 5 5 5 5 5 5 5 5 5 5 5 5 5 5 5 6 5 5 5 5 5 5 5 5 5 5 5 5 5 5 6 5 5 5 5 5 6 5 5 5 6 5 5 6 5 5 5 6 5 5 6 5 6 5 5 6 5 5 6 5 6 5 5 6 5 6 5 5 6 5 6 5 6 5 6 5 5 6 5 6 5 6 5 6 5 6 5 6 5 6 5 6 5 6 5 6 5 6 5 6 5 6 5 6 6 5 6 5 6 5 6 5 6 6 …
0140_1 121 41 0	000000E+00 86136 5 4 5 4 5 5 6 5 5 6 5 5 6 5 6 5 6 5 6 5 6 5 6 5 6 5 6 5 6 6 5 6 5 6 5 6 6 5 6 5 6 6 5 6 5 6 6 5 6 5 6 6 5 6 5 6 6 5 6 6 5 6 5 6 6 5 6 6 5 6 5 6 6 5 6 6 5 6 6 5 6 6 5 6 5 6 6 5 6 6 5 6 6 5 6 5 6 6 5 6 6 5 6 6 5 6 6 5 6 6 5 6 5 6 6 5 6 6 5 6 6 5 6 5 6 6 5 6 6 5 6 5 6 6 5 6 5 6 5 6 6 5 6 5 6 6 5 6 6 5 6 6 5 6 6 6 5 6 6 5 6 6 5 6 6 6 5 6 6 6 5 6 6 5 6 6 6 5 6 6 6 5 6 6 6 5 6 6 6 5 6 …
0141_1 120 27 0	000000E+00 48698 5 4 4 5 5 4 5 4 5 5 5 4 5 5 5 5 6 5 5 5 6 5 5 6 5 6 5 6 5 6 5 6 6 5 6 5 6 6 5 6 6 5 6 6 5 6 6 5 6 6 5 6 6 5 6 6 5 6 5 6 6 5 6 6 5 6 6 5 6 6 5 6 6 5 6 6 5 6 6 5 6 5 6 6 6 5 6 5 6 6 5 6 6 5 6 6 5 6 6 5 6 6 5 6 6 5 6 6 5 6 6 5 6 6 5 6 6 5 6 6 5 6 6 5 6 6 5 6 6 5 6 6 5 6 6 5 6 6 5 6 6 5 6 6 5 6 6 5 6 6 5 6 6 6 5 6 6 5 6 6 5 6 6 5 6 6 5 6 6 5 6 6 5 6 6 5 6 6 6 5 6 6 5 6 6 5 6 6 5 6 6 …
0142_1 101 38 0	000000E+00 40263 5 4 4 4 5 4 4 5 4 5 5 6 5 6 6 5 6 6 6 5 6 6 6 5 6 6 6 5 6 6 6 5 6 6 6 5 6 6 6 5 6 6 6 5 6 6 6 5 6 6 6 5 6 6 6 5 6 6 6 5 6 6 6 5 6 6 6 6 5 6 6 6 5 6 6 6 5 6 6 6 5 6 6 6 5 6 6 6 5 6 6 6 5 6 6 6 6 5 6 6 6 5 6 6 6 5 6 6 6 5 6 6 6 6 5 6 6 6 5 6 6 6 5 6 6 6 6 5 6 6 6 6 5 6 6 6 6 5 6 6 6 6 5 6 6 6 6 5 6 6 6 6 6 5 6 6 6 6 5 6 6 6 6 6 5 6 6 6 6 6 5 6 6 6 6 6 5 6 6 6 6 5 6 6 6 6 6 5 6 6 6 …
0143_1 205 37 0	000000E+00 101046 5 4 4 4 4 4 4 4 4 5 4 4 4 4 4 4 5 4 4 4 4 5 4 4 4 4 5 4 4 4 5 4 4 5 4 5 6 5 6 6 6 6 6 6 6 6 6 6 6 6 6 5 6 5 5 5 5 4 5 4 4 4 4 4 4 4 4 4 4 4 4 4 4 4 4 4 4 4 4 4 4 4 4 4 4 4 5 4 4 4 5 4 4 4 5 4 4 5 4 4 5 4 4 5 4 4 5 4 5 4 4 5 4 5 4 5 4 5 4 5 4 5 5 4 5 5 5 5 6 5 5 5 6 5 6 5 5 6 5 6 5 6 5 6 5 6 5 6 5 6 6 5 6 5 6 5 6 5 6 6 5 6 5 6 5 6 6 5 6 5 6 5 6 6 5 6 6 5 6 5 6 6 5 6 6 5 6 6 6 5 6…
0144_1 144 24 0	000000E+00 82243 5 4 4 4 5 4 4 5 4 4 5 4 4 5 4 5 4 5 4 5 4 5 4 5 5 4 5 5 4 5 5 4 5 5 4 5 5 5 5 4 5 5 5 5 4 5 5 5 5 5 5 5 5 4 5 5 5 5 5 5 5 5 5 6 5 5 5 5 5 6 5 5 5 6 5 5 6 5 6 5 5 6 5 6 5 6 5 6 5 6 5 6 5 6 5 6 6 5 6 5 6 6 5 6 6 5 6 6 5 6 6 5 6 6 5 6 6 6 5 6 6 6 5 6 6 6 5 6 6 6 5 6 6 5 6 6 6 5 6 6 6 5 6 6 5 6 6 5 6 6 6 5 6 6 6 5 6 6 6 6 5 6 6 6 6 6 5 6 6 6 6 6 6 5 6 6 6 6 6 6 6 6 5 6 6 6 6 6 6 6 6 …
0145_1 184 38 0	000000E+00 79513 5 4 4 4 4 4 4 4 4 4 4 5 4 4 4 4 4 4 4 4 5 4 4 4 4 4 4 4 5 4 4 4 4 4 4 5 4 4 4 4 4 5 4 4 4 4 4 5 4 4 4 4 5 4 4 4 4 4 5 4 4 4 4 5 4 4 4 5 4 4 4 4 5 4 4 4 5 4 4 4 5 4 4 4 5 4 4 4 5 4 4 4 5 4 4 5 4 4 5 4 4 5 4 5 4 5 4 5 5 5 5 5 5 5 5 5 5 6 5 5 6 5 6 5 5 6 5 6 5 6 5 6 5 6 6 5 6 5 6 6 5 6 5 6 6 5 6 6 5 6 6 6 5 6 6 5 6 6 6 5 6 6 5 6 6 6 5 6 6 6 5 6 6 6 6 5 6 6 6 5 6 6 6 6 6 5 6 6 6 6 5 …
0146_1 132 32 0	000000E+00 68231 5 4 4 4 4 4 4 4 4 4 5 4 4 4 4 5 4 4 4 4 5 4 5 4 4 5 5 5 5 5 5 6 5 5 6 5 6 5 5 6 5 6 5 6 5 6 6 5 6 5 6 5 6 5 6 6 5 6 5 6 6 5 6 6 5 6 5 6 6 5 6 6 5 6 6 5 6 6 5 6 6 5 6 6 5 6 6 5 6 6 6 5 6 6 5 6 6 5 6 6 6 5 6 6 5 6 6 6 5 6 6 5 6 6 6 5 6 6 6 5 6 6 6 5 6 6 6 5 6 6 6 5 6 6 6 5 6 6 6 6 5 6 6 6 5 6 6 6 6 5 6 6 6 6 6 5 6 6 6 6 5 6 6 6 6 6 6 5 6 6 6 6 6 6 6 6 6 5 6 6 6 6 6 6 6 6 6 6 6 6 6 …
0147_1 130 32 0	000000E+00 69529 5 4 4 4 4 4 4 4 4 4 5 4 4 4 4 4 5 4 4 4 5 4 4 4 5 4 4 5 4 4 5 4 5 4 5 4 5 4 5 5 4 5 5 5 4 5 5 5 5 5 5 5 5 6 5 5 5 5 6 5 5 6 5 5 6 5 6 5 5 6 5 6 5 6 5 6 5 6 6 5 6 5 6 6 5 6 6 5 6 6 5 6 6 5 6 6 5 6 6 6 5 6 6 6 6 5 6 6 6 5 6 6 6 6 6 5 6 6 6 6 6 5 6 6 6 6 6 6 6 6 5 6 6 6 6 6 6 6 6 6 6 6 6 6 5 6 6 6 6 6 6 6 6 6 6 6 6 6 6 6 6 6 6 6 6 6 6 6 6 6 6 6 6 6 6 6 7 6 6 6 6 6 6 6 6 6 6 6 6 6 6 …
0148_1 108 26 0	000000E+00 46032 5 4 4 4 5 4 4 5 4 5 4 5 4 5 5 4 5 5 4 5 5 5 5 5 5 5 5 5 6 5 5 5 6 5 5 5 6 5 6 5 5 6 5 6 5 6 5 6 5 6 5 6 5 6 5 6 6 5 6 5 6 6 5 6 6 5 6 6 5 6 6 5 6 6 5 6 6 5 6 6 6 5 6 6 5 6 6 6 5 6 6 6 6 5 6 6 6 5 6 6 6 6 5 6 6 6 6 6 5 6 6 6 6 6 5 6 6 6 6 6 6 5 6 6 6 6 6 6 6 5 6 6 6 6 6 6 6 6 6 6 5 6 6 6 6 6 6 6 6 6 6 6 5 6 6 6 6 6 6 6 6 6 6 6 6 6 5 6 6 6 6 6 6 6 6 6 6 6 6 6 6 5 6 6 6 6 6 6 6 6 6 …
0149_1 165 26 0	000000E+00 83274 5 4 4 4 4 4 4 4 4 4 4 5 4 4 4 4 4 4 5 4 4 4 4 5 4 4 4 5 4 4 5 4 4 5 4 5 4 4 5 4 5 4 5 4 5 4 5 5 4 5 4 5 5 4 5 5 5 4 5 5 5 5 5 4 5 5 5 5 5 5 5 5 5 5 6 5 5 5 5 5 6 5 5 5 6 5 5 5 6 5 5 6 5 5 6 5 5 6 5 5 6 5 6 5 5 6 5 6 5 5 6 5 6 5 6 5 6 5 6 5 6 5 6 5 6 6 5 6 5 6 5 6 6 5 6 6 5 6 6 5 6 6 5 6 6 5 6 6 5 6 6 6 5 6 6 6 5 6 6 6 5 6 6 6 5 6 6 6 6 5 6 6 6 6 5 6 6 6 6 5 6 6 6 6 6 5 6 6 6 6 6 …
0150_1 201 31 0	000000E+00 87318 5 4 4 4 4 4 5 4 4 5 4 4 5 4 4 5 4 5 4 5 4 4 5 5 4 5 4 4 5 5 4 5 4 5 4 5 4 5 5 4 5 4 5 4 5 5 4 5 4 5 5 4 5 4 5 5 4 5 5 4 5 4 5 5 4 5 4 5 5 4 5 5 4 5 4 5 5 4 5 4 5 5 4 5 4 5 5 4 5 4 5 4 5 5 4 5 4 5 4 5 5 4 5 4 5 5 5 4 5 5 4 5 5 5 5 4 5 5 5 5 5 5 5 5 5 6 5 5 5 5 6 5 5 5 6 5 6 5 5 6 5 6 5 5 6 5 6 5 6 5 6 6 5 6 5 6 5 6 6 5 6 5 6 6 5 6 6 5 6 6 5 6 6 5 6 6 5 6 6 5 6 6 5 6 6 5 6 6 5 6 6 …
0151_1 204 42 0	000000E+00 72718 5 4 4 5 4 5 4 5 4 5 4 5 4 5 4 5 5 4 5 5 4 5 4 5 5 4 5 5 4 5 5 4 5 5 4 5 5 4 5 5 4 5 5 4 5 5 5 4 5 5 4 5 5 4 5 5 4 5 5 4 5 5 4 5 5 4 5 4 5 5 4 5 5 4 5 5 4 5 5 5 5 4 5 5 5 5 5 5 5 4 5 5 5 5 5 5 5 5 5 5 5 5 5 5 6 5 5 5 5 5 5 5 6 5 5 5 5 5 6 5 5 5 5 6 5 5 5 6 5 5 6 5 5 5 6 5 5 6 5 6 5 5 6 5 5 6 5 6 5 6 5 5 6 5 6 5 6 5 6 5 6 5 6 6 5 6 5 6 6 5 6 5 6 6 5 6 6 5 6 6 6 5 6 6 5 6 6 6 6 5 6 …
0152_1 163 26 0	000000E+00 66005 5 4 4 5 4 4 5 4 5 5 4 5 4 5 5 4 5 5 5 4 5 5 5 4 5 5 5 5 4 5 5 5 5 5 4 5 5 5 5 5 5 4 5 5 5 5 5 4 5 5 5 5 4 5 5 5 4 5 5 4 5 4 5 4 5 4 5 5 5 5 4 5 6 5 5 5 6 5 5 6 5 6 5 6 5 6 5 6 5 6 5 6 6 5 6 5 6 6 5 6 6 5 6 5 6 6 5 6 6 5 6 5 6 6 5 6 5 6 5 6 6 5 6 5 6 5 6 6 5 6 5 6 5 6 6 5 6 5 6 6 6 5 6 6 5 6 6 5 6 6 6 5 6 6 6 5 6 6 6 5 6 6 6 5 6 6 6 5 6 6 6 6 5 6 6 6 5 6 6 6 6 5 6 6 6 6 5 6 6 6 6 …
0153_1 183 23 0	000000E+00 77267 5 4 4 4 4 4 4 4 5 4 4 4 5 4 4 4 5 4 4 5 4 5 4 5 4 5 5 4 5 5 5 4 5 5 5 4 5 5 5 5 5 4 5 5 5 5 5 5 4 5 5 5 5 5 5 5 5 5 5 5 4 5 5 5 5 5 5 5 5 5 5 5 5 5 5 5 5 5 5 5 5 5 5 5 5 5 6 5 5 5 5 5 5 5 5 5 5 5 6 5 5 5 5 5 5 5 6 5 5 5 5 5 5 6 5 5 5 5 6 5 5 5 6 5 5 5 6 5 5 6 5 5 6 5 6 5 5 6 5 6 6 5 6 5 6 6 6 5 6 6 5 6 6 6 6 5 6 6 6 6 5 6 6 6 6 6 6 6 5 6 6 6 6 6 6 6 6 6 5 6 6 6 6 6 6 6 6 6 6 6 6 …
0154_1 169 30 0	000000E+00 76548 5 4 4 5 4 4 5 4 4 5 5 5 5 6 6 6 6 6 6 6 6 6 7 6 6 6 6 7 6 6 6 6 6 6 6 6 5 6 6 6 5 6 5 6 5 5 5 5 5 5 5 4 5 4 5 5 4 5 4 5 4 4 5 4 5 4 5 4 4 5 4 5 4 5 4 4 5 4 5 4 5 4 5 4 5 4 5 4 5 4 5 4 5 4 5 4 5 5 4 5 4 5 5 4 5 5 5 4 5 5 5 4 5 5 5 5 5 5 5 5 5 5 5 5 5 5 5 5 5 6 5 5 5 6 5 5 5 6 5 5 6 5 6 5 5 6 5 6 5 6 5 6 5 6 5 6 5 6 5 6 5 6 6 5 6 5 6 6 5 6 6 5 6 6 5 6 6 5 6 6 5 6 6 5 6 6 6 5 6 6 6 …
0155_1 180 38 0	000000E+00 80414 5 4 4 4 4 4 4 5 4 4 4 5 4 5 4 5 4 5 4 5 5 5 4 5 5 5 5 5 5 5 5 5 5 5 5 5 5 5 5 5 5 5 5 5 5 5 4 5 5 5 4 5 5 4 5 5 4 5 5 5 4 5 5 5 5 4 5 5 5 5 5 5 4 5 5 5 5 5 5 5 5 5 5 5 5 5 5 6 5 5 5 5 5 5 5 6 5 5 5 5 6 5 5 5 5 6 5 5 6 5 5 5 6 5 5 6 5 6 5 5 6 5 6 5 5 6 5 6 5 6 5 6 5 6 5 6 6 5 6 5 6 6 5 6 6 5 6 6 6 5 6 6 5 6 6 6 5 6 6 6 5 6 6 6 5 6 6 6 5 6 6 6 5 6 6 6 6 5 6 6 6 6 5 6 6 6 6 5 6 6 6 …
0156_1 182 30 0	000000E+00 90351 5 4 4 5 4 5 4 5 4 5 5 5 5 5 5 6 6 5 6 6 6 6 6 6 7 6 6 6 6 7 6 6 7 6 6 6 7 6 6 6 6 6 7 5 6 6 6 5 6 5 5 5 5 5 5 5 4 5 4 5 4 5 4 5 4 4 5 4 4 4 4 4 4 5 4 4 4 4 5 4 4 4 5 4 5 4 5 4 5 4 5 4 5 4 5 5 5 4 5 5 4 5 5 5 4 5 5 5 5 5 4 5 5 5 5 5 5 5 5 5 5 5 5 5 5 5 5 5 5 6 5 5 5 5 5 6 5 5 5 5 6 5 5 5 6 5 5 6 5 5 6 5 5 6 5 6 5 5 6 5 6 5 6 5 5 6 5 6 5 6 5 6 6 5 6 5 6 5 6 6 5 6 5 6 6 5 6 6 5 6 5 …
0157_1 128 19 0	000000E+00 59760 5 4 5 5 5 5 5 5 5 5 5 6 5 5 5 6 5 5 5 6 5 5 6 5 5 6 5 5 6 5 5 6 5 5 6 5 5 6 5 6 5 5 6 5 6 5 6 5 5 6 5 6 5 6 5 6 5 6 5 6 5 6 5 6 5 6 5 6 5 6 6 5 6 6 5 6 6 5 6 6 6 5 6 6 6 6 5 6 6 5 6 6 6 5 6 6 6 5 6 6 5 6 6 6 5 6 6 5 6 6 6 5 6 6 5 6 6 6 5 6 6 6 5 6 6 5 6 6 5 6 6 6 5 6 6 5 6 6 6 5 6 6 5 6 6 6 5 6 6 5 6 6 6 5 6 6 5 6 6 6 5 6 6 6 5 6 6 5 6 6 5 6 6 6 5 6 6 6 5 6 6 5 6 6 6 5 6 6 5 6 6 …
0158_1 78 28 0	000000E+00 27198 5 4 5 5 6 5 5 6 5 6 5 6 5 6 5 6 5 6 6 5 6 6 5 6 6 5 6 6 5 6 6 5 6 6 6 5 6 6 6 5 6 6 6 6 5 6 6 6 6 5 6 6 6 6 6 6 5 6 6 6 6 6 6 6 6 6 5 6 6 6 6 6 6 6 6 6 6 6 6 6 6 6 6 6 6 6 6 5 6 6 6 6 6 6 6 6 6 6 6 6 6 6 6 6 6 6 6 6 6 6 6 6 6 6 6 6 6 6 6 6 6 6 6 6 6 6 6 6 6 6 6 6 6 6 6 6 6 5 6 6 6 6 6 6 6 6 6 6 6 6 6 6 6 6 6 6 6 6 6 6 6 6 6 6 6 6 6 6 6 6 6 6 6 6 6 6 6 6 6 6 7 6 6 6 6 6 6 6 6 6 6 …
0159_1 152 36 0	000000E+00 51156 5 4 4 4 4 4 4 4 4 4 4 4 5 4 4 4 4 4 4 5 4 4 4 4 5 4 4 4 5 4 4 4 5 4 4 5 4 4 5 4 4 5 4 5 4 4 5 4 5 4 5 4 5 4 5 4 5 4 5 5 4 5 4 5 5 4 5 5 5 4 5 5 5 5 4 5 5 5 5 5 5 5 5 6 5 5 5 5 6 5 5 5 6 5 6 5 5 6 5 6 5 6 5 6 5 6 5 6 6 5 6 5 6 6 6 5 6 6 5 6 6 6 6 5 6 6 6 5 6 6 6 6 6 5 6 6 6 6 6 5 6 6 6 6 6 6 5 6 6 6 6 6 6 5 6 6 6 6 6 6 6 5 6 6 6 6 6 6 6 6 5 6 6 6 6 6 6 6 6 6 5 6 6 6 6 6 6 6 6 6 6 …
0160_1 153 27 0	000000E+00 51236 5 4 4 5 4 5 5 4 5 5 5 4 5 5 5 5 5 5 6 5 5 5 5 6 5 5 5 6 5 5 6 5 5 6 5 5 6 5 5 6 5 6 5 5 6 5 6 5 5 6 5 6 5 6 5 6 5 6 5 6 5 6 5 6 5 6 5 6 5 6 5 6 5 6 5 6 6 5 6 5 6 6 5 6 5 6 6 5 6 5 6 5 6 6 5 6 6 5 6 5 6 6 5 6 5 6 6 5 6 5 6 6 5 6 6 5 6 5 6 6 5 6 5 6 6 5 6 6 5 6 5 6 6 5 6 6 5 6 5 6 6 5 6 6 5 6 5 6 6 5 6 6 5 6 6 5 6 5 6 6 5 6 6 5 6 6 5 6 5 6 6 5 6 6 5 6 6 5 6 5 6 6 5 6 6 5 6 6 5 6 6 …
0161_1 189 38 0	000000E+00 45291 5 4 4 4 4 4 4 5 4 4 4 4 5 4 4 5 4 4 5 4 4 5 4 5 4 5 5 4 5 5 4 5 5 5 5 5 6 5 5 5 6 5 5 6 5 5 6 5 5 6 5 6 5 5 6 5 6 5 6 5 5 6 5 6 5 6 5 6 5 6 5 5 6 5 6 5 6 5 6 5 6 5 6 5 6 5 6 5 6 5 6 5 6 5 6 5 6 5 6 5 6 5 6 5 6 5 6 5 6 6 5 6 5 6 5 6 5 6 5 6 5 6 5 6 6 5 6 5 6 5 6 5 6 5 6 5 6 6 5 6 5 6 5 6 5 6 6 5 6 5 6 5 6 5 6 6 5 6 5 6 5 6 6 5 6 5 6 6 5 6 5 6 6 5 6 5 6 6 5 6 6 5 6 6 6 5 6 6 5 6 6 …
0162_1 129 30 0	000000E+00 35869 5 4 4 4 5 4 5 4 5 4 5 5 4 5 5 4 5 5 5 5 4 5 5 5 5 5 5 5 5 6 5 5 5 5 6 5 5 5 6 5 5 6 5 6 5 6 5 6 5 6 5 6 5 6 6 5 6 5 6 6 6 5 6 6 6 5 6 6 6 6 5 6 6 6 6 5 6 6 6 6 6 5 6 6 6 6 6 5 6 6 6 6 6 6 5 6 6 6 6 6 6 5 6 6 6 6 6 6 5 6 6 6 6 6 6 5 6 6 6 6 6 6 6 6 5 6 6 6 6 6 6 6 5 6 6 6 6 6 6 6 5 6 6 6 6 6 6 6 6 5 6 6 6 6 6 6 6 6 6 6 5 6 6 6 6 6 6 6 6 6 6 5 6 6 6 6 6 6 6 6 6 6 5 6 6 6 6 6 6 6 6 …
0163_1 131 33 0	000000E+00 40130 5 4 4 5 4 4 5 4 5 4 5 4 5 4 5 5 4 5 5 5 5 4 5 5 5 5 5 5 6 5 5 5 5 5 6 5 5 5 6 5 5 5 6 5 5 6 5 6 5 5 6 5 6 5 5 6 5 6 5 6 5 5 6 6 5 6 5 6 5 6 5 6 6 5 6 6 5 6 5 6 6 5 6 6 5 6 6 5 6 6 6 5 6 6 5 6 6 6 5 6 6 5 6 6 6 5 6 6 6 5 6 6 6 5 6 6 6 5 6 6 6 5 6 6 6 5 6 6 6 6 5 6 6 6 5 6 6 6 6 5 6 6 6 6 5 6 6 6 6 5 6 6 6 6 5 6 6 6 6 5 6 6 6 6 6 5 6 6 6 6 6 5 6 6 6 6 6 5 6 6 6 6 6 5 6 6 6 6 6 6 6 …
0164_1 211 30 0	000000E+00 99782 5 4 4 4 5 4 4 4 5 4 4 5 4 5 4 4 5 4 5 4 5 4 5 4 5 5 4 5 4 5 5 4 5 5 4 5 5 4 5 5 5 4 5 5 5 4 5 5 5 5 4 5 5 5 5 5 4 5 5 5 5 5 5 5 4 5 5 5 5 5 5 5 5 4 5 5 5 5 5 5 5 5 5 4 5 5 5 5 5 5 5 5 4 5 5 5 5 5 4 5 5 5 4 5 5 5 5 5 5 5 5 5 6 5 5 5 6 5 5 6 5 5 6 5 5 6 5 6 5 5 6 5 6 5 6 5 6 5 6 5 6 5 6 5 6 5 6 5 6 6 5 6 5 6 5 6 6 5 6 5 6 6 5 6 5 6 6 5 6 6 5 6 5 6 6 5 6 6 5 6 6 5 6 6 5 6 6 5 6 6 5 …
0165_1 175 28 0	000000E+00 57406 5 4 4 4 4 5 5 6 5 6 6 6 6 6 6 6 6 6 6 6 6 6 6 6 6 6 6 6 6 6 6 6 6 5 6 5 6 5 4 5 4 4 5 4 4 4 4 4 4 4 4 5 4 4 4 4 4 4 4 4 5 4 4 5 4 4 5 5 4 5 6 5 5 5 6 5 5 5 6 5 5 5 6 5 5 6 5 5 5 6 5 5 6 5 5 6 5 5 6 5 5 6 5 5 6 5 5 6 5 6 5 5 6 5 5 6 5 6 5 6 5 5 6 5 6 5 6 5 6 5 6 5 6 5 6 5 6 5 6 5 6 6 5 6 6 5 6 5 6 6 5 6 6 5 6 6 6 5 6 6 5 6 6 5 6 6 6 5 6 6 5 6 6 6 5 6 6 6 5 6 6 5 6 6 6 5 6 6 6 6 5 …
0166_1 187 33 0	000000E+00 82651 5 4 4 4 5 4 4 5 4 5 4 5 4 5 5 4 5 4 5 5 5 4 5 5 5 4 5 5 5 5 5 4 5 5 5 5 5 5 5 5 5 5 5 5 5 5 5 5 5 5 5 5 5 5 5 5 5 6 5 5 5 5 5 5 5 5 5 5 5 6 5 5 5 5 5 5 5 5 5 6 5 5 5 5 6 5 5 5 6 5 5 6 5 5 6 5 5 6 5 6 5 5 6 5 6 5 5 6 5 6 5 6 5 5 6 5 6 5 6 5 6 5 6 5 6 5 6 5 6 5 6 5 6 5 6 6 5 6 5 6 5 6 5 6 6 5 6 5 6 5 6 6 5 6 5 6 6 5 6 5 6 6 5 6 5 6 6 5 6 5 6 6 5 6 6 5 6 5 6 6 5 6 6 5 6 6 5 6 6 5 6 …
0167_1 163 30 0	000000E+00 74176 5 4 4 4 5 4 5 4 5 5 4 5 5 5 5 5 4 5 5 6 5 5 5 5 5 5 5 5 6 5 5 5 5 6 5 5 5 6 5 5 6 5 5 5 6 5 5 6 5 5 6 5 6 5 5 6 5 5 6 5 5 6 5 6 5 5 6 5 6 5 5 6 5 6 5 5 6 5 6 5 6 5 6 5 6 5 5 6 5 6 5 6 5 6 5 6 5 6 5 6 5 6 5 6 5 6 5 6 5 6 5 6 5 6 6 5 6 5 6 5 6 6 5 6 5 6 6 5 6 6 5 6 6 5 6 6 5 6 6 5 6 6 5 6 6 5 6 6 5 6 6 5 6 6 5 6 6 5 6 6 6 5 6 6 5 6 6 5 6 6 5 6 6 6 5 6 6 5 6 6 5 6 6 5 6 6 6 5 6 6 5 …
0168_1 128 28 0	000000E+00 49153 5 4 4 4 4 4 4 5 4 4 5 4 5 4 5 4 5 5 5 6 5 5 6 5 6 5 5 6 5 6 5 6 5 6 5 6 5 6 5 6 5 5 6 6 5 6 5 6 5 6 5 6 5 6 5 6 6 5 6 5 6 5 6 6 5 6 5 6 5 6 6 5 6 5 6 5 6 6 5 6 6 5 6 5 6 6 5 6 5 6 6 5 6 6 5 6 5 6 6 5 6 6 5 6 5 6 6 5 6 6 5 6 6 5 6 6 5 6 5 6 6 5 6 6 5 6 6 5 6 6 5 6 6 5 6 6 5 6 6 5 6 6 5 6 6 5 6 6 6 5 6 6 5 6 6 5 6 6 5 6 6 5 6 6 5 6 6 5 6 6 6 5 6 6 6 5 6 6 5 6 6 5 6 6 6 5 6 6 5 6 6 …
0169_1 109 35 0	000000E+00 43267 5 4 5 5 6 5 6 5 6 5 6 5 6 5 6 5 6 5 6 5 6 5 6 5 6 5 5 6 6 5 6 5 5 6 5 6 5 6 5 6 5 6 6 5 6 5 6 5 6 5 6 6 5 6 6 5 6 6 5 6 6 5 6 6 5 6 5 6 6 6 5 6 6 5 6 6 5 6 6 5 6 6 5 6 6 5 6 6 6 5 6 6 5 6 6 5 6 6 5 6 6 6 5 6 6 5 6 6 5 6 6 6 5 6 6 6 5 6 6 5 6 6 6 5 6 6 6 5 6 6 6 6 5 6 6 6 6 5 6 6 6 6 5 6 6 6 6 5 6 6 6 6 5 6 6 6 6 5 6 6 6 5 6 6 6 6 5 6 6 6 5 6 6 6 5 6 6 6 5 6 6 5 6 6 6 5 6 6 6 5 6 …
0170_1 166 30 0	000000E+00 34357 5 4 5 5 4 5 5 5 5 5 5 5 5 5 5 5 5 5 6 5 5 5 5 5 5 6 5 5 5 5 5 6 5 5 5 6 5 5 5 6 5 5 6 5 5 6 5 5 6 5 5 6 5 6 5 6 5 6 5 6 5 6 5 6 5 6 5 6 5 6 6 5 6 6 5 6 6 5 6 6 6 5 6 6 6 5 6 6 5 6 6 6 5 6 6 6 5 6 6 6 5 6 6 6 5 6 6 6 5 6 6 6 5 6 6 6 5 6 6 5 6 6 6 6 5 6 6 6 5 6 6 5 6 6 6 6 5 6 6 6 5 6 6 6 5 6 6 6 5 6 6 5 6 6 6 6 5 6 6 6 5 6 6 6 5 6 6 6 6 5 6 6 6 6 6 5 6 6 6 6 5 6 6 6 6 6 5 6 6 6 6 …
0171_1 182 18 0	000000E+00 63379 5 5 6 5 6 6 6 6 6 6 6 6 6 5 6 6 6 5 6 6 5 6 5 6 5 5 5 5 5 5 5 4 5 5 4 5 4 5 4 5 4 4 5 4 5 4 4 5 4 4 5 4 4 5 4 4 5 4 4 4 5 4 4 5 4 4 4 5 4 4 4 5 4 4 4 5 4 4 4 5 4 4 4 5 4 4 5 4 4 4 5 4 4 5 4 4 5 4 5 4 5 5 5 5 5 5 5 6 5 5 6 5 6 5 6 5 5 6 5 6 6 5 6 5 6 5 6 5 6 6 5 6 5 6 5 6 5 6 6 5 6 5 6 5 6 6 5 6 5 6 5 6 6 5 6 5 6 5 6 5 6 6 5 6 5 6 5 6 5 6 5 6 5 6 5 6 6 5 6 5 6 5 6 5 6 6 5 6 5 6 6 …
0172_1 135 14 0	000000E+00 55261 5 4 5 4 5 5 4 5 5 5 6 5 5 5 6 5 6 5 6 6 5 6 6 6 6 6 6 6 7 6 6 6 6 7 6 6 6 6 6 6 6 5 6 5 5 5 5 5 4 5 4 5 4 4 5 4 4 4 4 5 4 4 4 4 5 4 4 4 5 4 4 5 4 5 5 4 5 5 5 5 6 5 5 6 5 6 5 6 5 6 5 6 5 6 5 6 5 6 5 6 5 6 5 6 6 5 6 5 6 5 6 5 6 5 6 5 6 6 5 6 5 6 5 6 6 5 6 5 6 5 6 6 5 6 5 6 6 5 6 5 6 6 5 6 6 5 6 6 5 6 6 5 6 5 6 6 5 6 6 6 5 6 6 5 6 6 6 5 6 6 6 6 5 6 6 6 6 6 6 6 5 6 6 6 6 6 6 5 6 6 6 …
0173_1 169 21 0	000000E+00 65931 5 4 5 5 6 5 5 6 5 5 5 5 5 6 6 6 6 6 6 6 6 7 6 6 6 7 6 6 7 6 6 7 6 6 6 7 6 6 6 6 7 6 6 6 6 5 6 6 5 6 5 5 5 5 5 5 4 5 5 4 5 4 5 4 5 4 4 5 4 5 4 4 5 4 4 4 5 4 4 4 4 4 4 5 4 4 4 5 5 4 5 5 5 5 6 5 5 5 5 5 4 5 5 5 5 4 5 5 4 5 5 4 5 4 5 5 5 5 5 6 5 5 6 5 6 5 5 6 5 6 5 6 6 5 6 5 6 5 6 6 5 6 5 6 6 5 6 6 5 6 6 5 6 6 5 6 6 5 6 6 5 6 6 6 5 6 6 6 5 6 6 5 6 6 5 6 6 6 6 5 6 6 5 6 6 6 5 6 6 6 6 …
0174_1 186 30 0	000000E+00 81586 5 4 4 4 5 4 5 4 5 4 5 4 5 5 5 5 5 5 5 5 6 5 5 6 5 6 5 6 6 5 6 6 6 6 6 5 6 6 6 6 5 6 5 6 5 6 5 5 6 5 5 5 5 5 4 5 5 4 5 4 5 4 5 4 4 5 4 5 4 4 4 5 4 4 5 4 4 5 4 4 4 5 4 4 5 4 5 4 5 4 5 5 4 5 5 5 4 5 5 5 5 5 5 5 5 5 5 5 5 5 5 5 5 6 5 5 5 5 5 6 5 5 5 6 5 5 5 6 5 5 5 6 5 5 6 5 5 6 5 5 6 5 6 5 5 6 5 6 5 5 6 5 6 5 6 5 6 5 6 5 6 5 6 5 6 5 6 5 6 5 6 5 6 6 5 6 5 6 6 5 6 6 5 6 6 6 5 6 6 6 5 …
0175_1 133 35 0	000000E+00 56338 5 4 5 5 6 6 5 6 6 6 6 6 6 6 6 6 6 6 6 6 6 6 6 6 6 6 6 6 6 6 6 5 6 6 6 6 6 5 6 6 5 6 6 5 6 6 5 6 5 6 5 6 5 6 5 5 5 6 5 5 5 5 5 5 5 5 4 5 5 4 5 5 4 5 4 5 4 5 4 5 4 5 4 4 5 4 5 4 5 4 5 4 5 4 5 4 5 5 4 5 5 5 5 5 5 5 5 6 5 6 5 6 6 5 6 6 5 6 6 6 5 6 6 6 5 6 6 6 5 6 6 6 6 5 6 6 6 6 6 5 6 6 6 6 6 6 5 6 6 6 6 6 6 5 6 6 6 6 6 6 6 5 6 6 6 6 6 6 6 6 5 6 6 6 6 6 6 6 6 6 5 6 6 6 6 6 6 6 6 6 6 …
0176_1 163 19 0	000000E+00 64649 5 4 5 6 6 6 6 6 6 6 6 6 6 7 6 6 6 6 6 6 6 6 5 6 6 6 6 6 6 5 6 6 5 6 6 5 6 5 5 6 5 5 5 5 5 4 5 4 5 4 5 4 4 5 4 4 5 4 5 4 4 5 4 5 4 5 4 5 5 4 5 4 5 4 5 5 4 5 4 5 5 4 5 5 4 5 5 4 5 5 5 4 5 5 5 4 5 5 5 5 4 5 5 5 5 5 4 5 5 5 5 5 5 5 5 5 5 5 5 5 6 5 5 5 5 6 5 5 6 5 5 6 5 6 5 6 5 6 6 5 6 6 5 6 6 6 6 5 6 6 6 6 5 6 6 6 6 6 5 6 6 6 6 6 5 6 6 6 6 5 6 6 6 6 6 5 6 6 6 6 6 5 6 6 6 6 6 5 6 6 6 …
0177_1 129 24 0	000000E+00 46870 5 4 4 4 4 4 4 4 4 4 4 4 5 4 4 5 4 5 4 5 5 4 5 5 5 5 5 5 5 6 5 5 5 6 5 5 6 5 6 5 5 6 5 6 5 6 5 6 5 5 6 5 6 5 6 5 6 5 6 5 5 6 5 6 5 5 6 5 5 6 5 5 5 6 5 5 5 6 5 5 5 6 5 5 5 5 6 5 5 5 6 5 5 6 5 5 5 6 5 6 5 6 6 5 6 5 6 6 5 6 6 5 6 6 5 6 6 5 6 6 6 5 6 6 5 6 6 6 5 6 6 6 5 6 6 6 5 6 6 6 6 5 6 6 6 5 6 6 6 6 5 6 6 6 6 5 6 6 6 6 5 6 6 6 6 5 6 6 6 6 6 5 6 6 6 6 6 6 6 6 6 6 5 6 6 6 6 6 6 6 6 …
0178_1 196 25 0	000000E+00 71215 5 4 4 4 4 4 5 4 4 5 4 4 5 4 5 4 5 4 5 5 4 5 4 5 5 4 5 5 5 4 5 5 5 4 5 5 5 5 5 4 5 5 5 5 5 5 5 4 5 5 5 5 5 5 5 5 5 5 5 5 5 5 5 5 5 5 5 5 5 5 5 5 5 6 5 5 5 5 5 5 5 5 5 5 5 5 6 5 5 5 5 5 5 5 5 5 6 5 5 5 5 6 5 5 5 6 5 5 6 5 5 6 5 5 6 5 6 5 5 6 5 6 5 6 5 5 6 5 6 5 6 5 6 5 6 6 5 6 5 6 5 6 5 6 5 6 6 5 6 5 6 6 5 6 5 6 6 5 6 6 5 6 6 5 6 6 5 6 5 6 6 6 5 6 6 5 6 6 5 6 6 6 5 6 6 5 6 6 6 5 6 …
0179_1 98 22 0	000000E+00 23974 5 6 5 6 6 6 6 6 6 6 6 6 6 6 6 6 6 5 6 6 6 5 5 5 5 4 5 4 4 4 4 4 4 4 5 4 5 4 5 5 5 5 5 6 5 6 5 6 6 5 6 6 6 5 6 6 6 6 6 5 6 6 6 6 6 6 6 6 6 6 6 6 6 6 6 6 6 6 6 6 6 6 6 6 6 6 6 6 6 6 6 6 6 6 6 6 6 6 6 5 6 6 6 6 6 6 6 6 6 6 6 6 6 6 6 6 6 6 5 6 6 6 6 6 6 6 6 6 6 6 6 6 6 6 6 5 6 6 6 6 6 6 6 6 6 6 6 6 6 6 6 5 6 6 6 6 6 6 6 6 6 6 6 6 6 6 5 6 6 6 6 6 6 6 6 6 6 6 6 6 5 6 6 6 6 6 6 6 6 6 6 …
0180_1 92 25 0	000000E+00 29127 5 4 5 4 5 5 4 5 5 4 5 5 5 5 5 4 5 5 5 5 5 5 5 6 5 5 5 5 5 5 6 5 5 5 5 6 5 5 6 5 5 6 5 5 6 5 5 6 5 6 5 6 5 6 5 6 6 5 6 6 5 6 6 6 5 6 6 6 6 6 6 6 6 6 6 6 6 6 6 6 6 5 6 6 6 6 6 6 6 6 6 5 6 6 6 6 6 6 5 6 6 6 6 6 6 6 5 6 6 6 6 6 6 5 6 6 6 6 6 6 5 6 6 6 6 6 6 5 6 6 6 6 6 6 5 6 6 6 6 6 6 5 6 6 6 6 6 5 6 6 6 6 6 6 5 6 6 6 6 6 6 5 6 6 6 6 6 5 6 6 6 6 6 6 5 6 6 6 6 6 6 5 6 6 6 6 6 6 5 6 6 …
0181_1 103 14 0	000000E+00 45020 5 4 4 4 4 4 4 5 4 4 5 4 5 5 4 5 5 5 5 5 5 5 6 5 5 6 5 5 6 5 5 6 5 6 5 6 5 6 5 6 5 6 5 6 6 5 6 5 6 6 5 6 5 6 6 5 6 6 5 6 6 5 6 6 5 6 6 6 5 6 6 5 6 6 5 6 6 6 5 6 6 6 5 6 6 6 5 6 6 6 5 6 6 6 5 6 6 6 6 5 6 6 6 5 6 6 6 6 5 6 6 6 6 5 6 6 6 6 5 6 6 6 6 5 6 6 6 6 6 5 6 6 6 6 5 6 6 6 6 6 5 6 6 6 6 6 5 6 6 6 6 6 5 6 6 6 6 6 6 5 6 6 6 6 6 5 6 6 6 6 6 6 5 6 6 6 6 6 6 5 6 6 6 6 6 5 6 6 6 6 6 …
0182_1 98 17 0	000000E+00 37639 5 4 4 5 4 4 5 4 5 4 5 5 4 5 5 5 4 5 5 5 5 5 5 5 5 5 5 6 5 5 5 6 5 5 6 5 6 5 5 6 5 6 5 6 6 5 6 5 6 6 5 6 6 5 6 6 5 6 6 6 5 6 6 5 6 6 6 5 6 6 6 6 5 6 6 6 5 6 6 6 6 5 6 6 6 6 6 5 6 6 6 6 5 6 6 6 6 6 6 5 6 6 6 6 6 5 6 6 6 6 6 5 6 6 6 6 6 6 5 6 6 6 6 6 6 5 6 6 6 6 6 6 6 5 6 6 6 6 6 6 5 6 6 6 6 6 6 6 5 6 6 6 6 6 6 6 5 6 6 6 6 6 6 6 5 6 6 6 6 6 6 6 5 6 6 6 6 6 6 6 6 5 6 6 6 6 6 6 6 5 6 …
0183_1 97 18 0	000000E+00 29829 5 5 6 5 6 5 6 5 6 5 6 5 6 5 6 6 5 6 5 5 6 5 5 5 5 5 5 5 5 5 5 5 4 5 5 4 5 5 4 5 4 5 4 5 4 5 4 4 5 4 4 5 4 4 4 5 4 4 4 4 4 5 4 4 4 5 5 6 5 5 6 6 6 5 6 6 6 6 5 6 6 6 6 6 6 6 6 6 6 6 6 6 6 6 6 6 6 6 6 6 6 6 6 6 6 6 6 6 6 6 6 6 7 6 6 6 6 6 6 6 6 6 6 6 6 6 6 7 6 6 6 6 6 6 6 6 6 6 6 6 6 6 7 6 6 6 6 6 6 6 6 6 6 6 6 6 6 6 6 6 6 6 6 6 5 6 6 6 6 6 6 6 6 6 6 5 6 6 6 6 6 6 6 6 6 5 6 6 6 6 6 …
0184_1 101 17 0	000000E+00 26845 5 5 6 6 5 6 6 6 5 6 6 6 6 6 6 6 6 6 6 6 5 6 6 6 6 6 6 6 6 5 6 6 6 6 5 6 5 6 6 5 5 5 5 5 5 4 4 5 4 4 4 5 4 4 4 4 4 4 5 4 4 4 5 4 5 4 5 5 4 5 5 5 6 5 5 6 5 6 5 6 6 5 6 5 6 6 6 5 6 6 6 5 6 6 6 6 5 6 6 6 6 6 6 5 6 6 6 6 6 6 5 6 6 6 6 6 6 6 5 6 6 6 6 6 6 6 5 6 6 6 6 6 6 6 6 5 6 6 6 6 6 6 6 6 6 5 6 6 6 6 6 6 6 6 6 5 6 6 6 6 6 6 6 6 6 5 6 6 6 6 6 6 6 6 6 6 5 6 6 6 6 6 6 6 6 6 6 5 6 6 6 …
0185_1 98 19 0	000000E+00 29687 5 6 6 6 6 6 6 6 6 6 6 6 6 6 7 5 6 6 5 5 4 5 4 5 4 4 5 4 4 4 5 4 4 5 4 4 5 4 4 5 4 4 5 4 5 5 5 5 5 6 6 5 6 5 6 6 6 5 6 6 6 6 5 6 6 6 6 6 5 6 6 6 6 6 6 6 5 6 6 6 6 6 6 6 6 5 6 6 6 6 6 6 6 6 6 6 6 6 6 6 5 6 6 6 6 6 6 6 6 6 6 6 6 6 6 6 6 6 6 6 6 6 6 6 6 6 6 6 6 6 6 6 6 6 6 6 6 6 6 6 6 6 6 6 6 6 6 6 6 6 6 6 5 6 6 6 6 6 6 6 6 6 6 6 6 6 6 6 6 6 6 6 6 6 5 6 6 6 6 6 6 6 6 6 6 6 5 6 6 6 6 …
0186_1 96 25 0	000000E+00 30724 5 4 4 4 5 4 5 4 5 4 5 5 4 5 5 5 4 5 5 5 5 5 5 5 5 6 5 5 5 5 6 5 5 6 5 6 5 5 6 5 6 5 6 6 5 6 5 6 6 6 5 6 6 6 6 6 5 6 6 6 6 6 6 5 6 6 6 6 6 6 6 5 6 6 6 6 6 6 6 6 5 6 6 6 6 6 6 6 6 6 5 6 6 6 6 6 6 6 6 6 6 5 6 6 6 6 6 6 6 6 6 6 6 5 6 6 6 6 6 6 6 6 6 6 5 6 6 6 6 6 6 6 6 6 6 6 6 5 6 6 6 6 6 6 6 6 6 6 6 6 5 6 6 6 6 6 6 6 6 6 6 6 6 6 6 5 6 6 6 6 6 6 6 6 6 6 6 6 6 6 5 6 6 6 6 6 6 5 6 6 6 …
0187_1 57 22 0	000000E+00 21317 5 5 6 6 6 6 5 6 7 6 6 6 6 6 6 6 7 6 6 6 6 6 7 6 6 6 6 6 5 6 5 5 4 4 4 4 4 4 3 4 4 4 4 6 5 6 6 6 5 6 6 6 5 6 6 6 6 5 6 6 6 6 6 5 6 6 6 6 5 6 6 6 6 6 6 5 6 6 6 6 6 5 6 6 6 6 6 6 6 5 6 6 6 6 6 6 6 5 6 6 6 6 6 6 6 6 6 5 6 6 6 6 6 6 6 6 6 6 6 6 6 6 5 6 6 6 6 6 6 6 6 6 6 7 6 6 6 6 6 6 6 6 6 6 6 6 6 6 6 6 6 6 6 6 6 6 6 6 6 6 6 6 6 6 6 6 6 6 6 6 6 6 6 6 6 6 6 6 6 6 6 6 6 6 6 6 6 6 6 6 6 …
0188_1 75 20 0	000000E+00 24727 5 5 5 6 6 5 6 6 6 6 7 6 6 6 6 7 6 6 6 7 6 6 6 7 6 6 6 5 5 4 4 4 4 4 4 3 4 4 4 4 5 4 4 4 5 5 5 6 5 6 6 6 6 6 5 6 6 6 6 6 6 6 6 5 6 6 6 6 6 6 6 6 6 6 5 6 6 6 6 6 6 6 6 6 6 6 6 5 6 6 6 6 6 6 6 6 6 6 5 6 6 6 6 6 6 6 6 6 6 6 6 5 6 6 6 6 6 6 6 6 6 6 6 5 6 6 6 6 6 6 6 6 6 6 6 5 6 6 6 6 6 6 6 6 6 6 6 5 6 6 6 6 6 6 6 6 6 6 5 6 6 6 6 6 6 6 6 6 6 5 6 6 6 6 6 6 6 6 6 5 6 6 6 6 6 6 5 6 6 6 6 …
0189_1 138 25 0	000000E+00 24648 5 5 5 5 5 5 5 5 5 6 5 5 5 5 5 5 5 5 5 4 5 4 4 4 5 4 4 4 4 3 4 4 4 4 3 4 4 4 4 4 5 4 5 6 5 6 5 6 6 5 6 6 6 6 5 6 6 6 6 6 6 5 6 6 6 6 6 6 6 6 5 6 6 6 6 6 6 6 6 6 5 6 6 6 6 6 6 6 6 6 6 6 5 6 6 6 6 6 6 6 6 6 6 6 5 6 6 6 6 6 6 6 6 6 6 6 6 6 5 6 6 6 6 6 6 6 6 6 6 6 6 6 5 6 6 6 6 6 6 6 6 6 6 6 6 6 6 5 6 6 6 6 6 6 6 6 6 6 6 6 6 6 5 6 6 6 6 6 6 6 6 6 6 6 6 6 5 6 6 6 6 6 6 6 6 6 6 6 6 6 6 …
0190_1 62 19 0	000000E+00 24542 5 4 5 5 6 6 5 6 6 6 6 6 6 5 6 5 6 5 5 4 5 4 5 4 4 4 4 4 4 3 4 3 4 3 4 3 4 7 6 6 6 6 6 6 6 6 6 6 6 6 6 6 6 6 6 6 6 6 6 7 6 6 6 6 6 6 6 6 6 6 6 6 6 6 6 6 6 7 6 6 6 6 6 6 6 6 6 6 6 6 6 6 6 6 6 6 6 7 6 6 6 6 6 6 6 6 6 6 6 6 6 6 6 7 5 7 6 6 6 6 6 6 6 6 6 6 6 6 6 6 6 6 7 6 6 6 6 6 6 6 6 6 6 6 6 6 6 6 6 6 6 6 6 6 6 6 6 6 6 6 6 6 6 6 6 6 6 6 6 6 6 6 6 6 6 6 6 6 6 6 6 6 6 6 6 6 7 6 6 6 6 …
0191_1 63 14 0	000000E+00 23787 5 5 6 6 6 6 7 6 7 6 7 6 7 6 7 6 7 7 6 7 6 7 6 7 6 7 6 7 6 7 6 6 6 7 6 6 5 5 5 5 4 4 4 4 4 3 4 4 4 4 3 4 4 4 3 4 4 4 4 4 4 4 5 6 6 6 6 6 5 6 6 6 6 6 6 5 6 6 6 6 6 6 5 6 6 6 6 6 6 5 6 6 6 6 6 6 6 5 6 6 6 6 6 6 6 5 6 6 6 6 6 6 6 6 5 6 6 6 6 6 6 6 6 6 6 5 6 6 6 6 6 6 6 6 6 6 5 7 5 6 6 6 6 6 6 6 6 6 6 6 6 6 6 6 6 6 6 6 6 6 6 6 6 6 6 6 6 6 6 6 6 6 6 6 6 6 6 6 6 6 6 6 6 6 6 6 6 6 6 6 6 …
0192_1 119 17 0	000000E+00 23943 5 4 5 4 5 5 5 5 4 5 5 4 5 5 4 5 4 5 5 5 4 5 5 6 5 5 5 6 5 5 6 5 6 5 6 5 6 5 6 6 5 6 6 6 5 6 6 6 5 6 6 6 6 5 6 6 6 6 6 5 6 6 6 6 5 6 6 6 6 6 6 5 6 6 6 6 6 6 5 6 6 6 6 6 6 5 6 6 6 6 6 6 6 5 6 6 6 6 6 6 6 5 6 6 6 6 6 6 6 6 5 6 6 6 6 6 6 6 6 5 6 6 6 6 6 6 6 6 6 5 6 6 6 6 6 6 6 6 6 5 6 6 6 6 6 6 6 6 6 5 6 6 6 6 6 6 6 6 6 6 5 6 6 6 6 6 6 6 6 6 5 6 6 6 6 6 6 6 6 6 6 6 5 6 6 6 6 6 6 6 6 …
0193_1 72 34 0	000000E+00 35609 5 4 5 5 6 5 6 5 6 6 5 6 6 5 6 6 6 5 6 6 6 5 6 6 6 5 6 6 6 6 5 6 6 6 5 6 6 6 6 5 6 6 6 6 5 6 6 6 6 6 5 6 6 6 6 5 6 6 6 6 6 5 6 6 6 6 6 5 6 6 6 6 6 5 6 6 6 6 6 6 5 6 6 6 6 6 5 6 6 6 6 6 6 5 6 6 6 6 6 6 6 5 6 6 6 6 6 6 5 6 6 6 6 6 6 6 6 6 5 6 6 6 6 6 6 6 6 6 6 6 6 5 6 6 6 6 6 6 6 6 6 6 6 6 6 6 6 6 6 6 6 6 6 6 6 6 5 6 6 6 6 6 6 6 6 6 6 6 6 6 6 6 7 6 6 6 6 6 6 6 6 6 6 6 6 6 6 6 6 6 6 …
0194_1 103 25 0	000000E+00 27083 5 4 4 5 4 5 5 4 5 6 5 5 6 5 6 6 5 6 6 5 6 6 6 6 5 6 6 6 6 5 6 6 6 6 5 6 6 6 6 6 5 6 6 6 6 6 6 5 6 6 6 6 6 5 6 6 6 6 6 6 5 6 6 6 6 6 6 6 5 6 6 6 6 6 6 5 6 6 6 6 6 6 6 5 6 6 6 6 6 6 6 5 6 6 6 6 6 6 6 6 5 6 6 6 6 6 6 6 5 6 6 6 6 6 6 6 6 5 6 6 6 6 6 6 6 6 5 6 6 6 6 6 6 6 5 6 6 6 6 6 6 6 6 6 5 6 6 6 6 6 6 6 6 5 6 6 6 6 6 6 6 6 5 6 6 6 6 6 6 6 6 6 5 6 6 6 6 6 6 6 6 5 6 6 6 6 6 6 6 6 6 …
0195_1 68 17 0	000000E+00 26240 5 4 4 5 5 4 5 5 6 5 5 6 5 6 5 6 5 6 5 6 6 5 6 6 5 6 6 5 6 6 6 5 6 6 6 5 6 6 6 6 5 6 6 6 6 6 6 5 6 6 6 6 6 6 6 6 6 6 6 6 6 6 6 6 6 6 6 6 6 6 6 6 6 6 6 6 6 6 6 6 6 7 6 6 6 6 6 6 6 6 6 6 6 6 6 6 6 6 6 6 6 6 6 6 6 6 6 6 6 6 6 6 6 6 6 6 6 6 5 6 6 6 6 6 6 6 6 6 6 6 6 6 6 6 6 6 6 6 6 6 6 6 5 6 6 6 6 6 6 6 6 6 6 6 6 5 6 6 6 6 6 6 6 6 6 5 6 6 6 6 6 6 6 5 6 6 6 6 6 5 6 6 6 6 6 5 6 6 6 5 6 …
0196_1 65 23 0	000000E+00 31352 5 4 4 4 5 4 5 4 5 4 5 5 5 5 5 6 5 5 6 6 5 6 5 6 6 5 6 6 6 5 6 6 6 5 6 6 6 6 6 5 6 6 6 6 6 6 6 5 6 6 6 6 6 6 6 6 6 6 6 6 6 6 5 6 6 6 6 6 6 6 6 6 6 6 6 6 6 6 6 6 6 6 6 6 6 6 6 6 6 6 6 6 6 6 6 7 6 6 6 6 6 6 6 6 6 6 6 6 6 6 6 6 6 6 6 6 6 6 6 6 7 6 6 6 6 6 6 6 6 6 6 6 6 6 6 6 6 6 6 6 6 6 6 7 6 6 6 6 6 6 6 6 6 6 6 6 6 6 6 6 6 6 6 6 6 6 6 6 6 6 6 6 6 6 6 6 6 6 6 6 6 6 6 6 6 6 6 6 6 6 6 …
0197_1 70 19 0	000000E+00 27595 5 4 5 5 5 6 5 6 6 5 6 6 6 6 5 6 6 6 6 6 6 5 6 6 6 5 6 5 6 5 5 5 6 5 5 5 5 5 5 5 6 5 5 5 5 6 5 5 5 6 5 5 6 5 6 5 6 5 6 5 6 5 6 6 5 6 6 6 5 6 6 6 6 5 6 6 6 6 6 6 6 6 6 6 6 6 6 6 6 6 6 6 6 6 6 6 6 6 7 6 6 6 6 6 6 6 7 6 6 6 6 6 6 6 7 6 6 6 6 6 7 6 6 6 6 6 7 6 6 6 6 6 7 6 6 6 6 6 7 6 6 6 6 6 6 6 7 6 6 6 6 6 6 6 6 7 6 6 6 6 6 6 6 6 6 6 6 6 6 6 6 6 6 6 7 6 6 6 6 6 6 6 6 6 6 6 6 6 6 6 6 …
0198_1 80 17 0	000000E+00 22482 5 4 5 6 6 6 6 6 6 6 6 6 5 6 6 6 6 6 6 6 6 6 6 6 6 6 6 6 6 6 6 6 6 6 6 5 6 6 6 6 6 6 6 6 6 6 6 6 6 6 6 6 6 6 6 6 6 6 5 6 6 6 6 6 6 6 6 6 6 6 6 6 6 6 6 6 6 6 6 6 6 6 5 7 6 5 6 6 6 6 6 6 6 6 6 6 6 6 6 6 6 6 6 6 6 6 6 6 5 6 6 6 6 6 6 6 6 6 6 6 6 6 6 6 6 6 6 6 6 5 6 6 6 6 6 6 6 6 6 6 6 6 6 6 6 6 6 5 6 6 6 6 6 6 6 6 6 5 6 6 6 6 6 6 6 6 5 6 6 6 6 6 6 6 6 5 6 6 6 6 6 6 6 6 5 6 6 6 6 6 6 …
0199_1 75 14 0	000000E+00 26006 5 4 5 5 6 5 6 6 6 7 6 7 7 7 7 6 7 6 7 6 6 6 6 6 6 5 6 6 6 5 6 6 5 6 5 6 5 6 5 5 6 5 4 5 4 3 4 6 5 6 6 5 5 5 5 6 5 6 6 5 6 6 5 6 6 6 6 5 6 6 6 6 6 6 6 5 6 6 6 6 6 6 6 6 6 6 6 6 6 6 6 6 6 6 6 6 5 6 6 6 6 6 6 6 6 6 6 6 6 6 6 6 6 6 7 6 6 6 6 6 6 6 6 6 6 6 6 6 6 6 6 6 6 6 6 6 6 6 6 6 6 6 6 6 6 6 6 6 6 6 6 6 6 6 6 6 7 5 6 7 6 6 6 5 7 6 6 6 6 6 6 6 6 6 6 6 6 6 6 5 7 6 6 5 6 6 6 6 6 6 6 …
0200_1 112 14 0	000000E+00 32097 5 5 5 5 5 5 4 5 5 5 5 4 5 5 4 5 4 5 5 4 5 4 5 5 4 5 4 5 5 4 5 4 5 5 5 4 5 5 5 4 5 5 5 5 6 5 5 6 5 6 5 6 6 6 5 6 6 6 6 6 6 5 6 6 6 6 6 6 6 6 6 5 6 6 6 6 6 6 6 6 6 6 5 6 6 6 6 6 6 6 6 6 6 6 5 6 6 6 6 6 6 6 6 6 6 6 6 6 6 6 6 5 6 6 6 6 6 6 6 6 6 6 6 6 6 6 6 6 6 5 6 6 6 6 6 6 6 6 6 6 6 6 6 6 6 6 6 6 6 6 6 6 6 5 6 6 6 6 6 6 6 6 6 6 6 6 6 6 6 6 6 6 6 6 6 6 6 6 6 6 6 6 6 6 6 6 6 6 6 6 6 …
0201_1 124 25 0	000000E+00 35902 5 4 4 4 4 4 5 4 5 5 4 5 5 5 5 5 5 5 5 5 5 5 5 5 5 5 5 5 4 5 5 5 4 5 5 5 5 6 5 5 6 5 6 5 6 5 6 6 5 6 5 6 6 6 5 6 6 5 6 6 6 5 6 6 6 6 5 6 6 6 6 6 5 6 6 6 6 6 6 5 6 6 6 6 6 6 6 6 5 6 6 6 6 6 6 6 6 6 6 5 6 6 6 6 6 6 6 6 6 6 6 6 5 6 6 6 6 6 6 6 6 6 6 6 6 6 6 6 6 5 6 6 6 6 6 6 6 6 6 6 6 6 6 6 5 6 6 6 6 6 6 6 6 6 6 6 6 6 5 6 6 6 6 6 6 6 6 6 6 6 6 6 5 6 6 6 6 6 6 6 6 6 6 5 6 6 6 6 6 6 6 …
0202_1 114 24 0	000000E+00 34877 5 4 5 4 5 4 5 5 5 6 5 5 5 6 5 6 5 6 5 6 5 6 5 6 6 5 6 6 5 6 5 6 6 5 6 6 5 6 6 6 5 6 6 5 6 6 6 5 6 6 5 6 6 6 5 6 6 6 5 6 6 6 6 5 6 6 6 5 6 6 6 5 6 6 6 6 6 5 6 6 6 5 6 6 6 6 6 5 6 6 6 6 5 6 6 6 6 6 5 6 6 6 6 6 5 6 6 6 6 6 5 6 6 6 6 6 6 5 6 6 6 6 6 5 6 6 6 6 6 6 6 5 6 6 6 6 6 6 5 6 6 6 6 6 6 6 6 5 6 6 6 6 6 6 6 6 6 5 6 6 6 6 6 6 6 5 6 6 6 6 6 5 6 6 6 6 6 5 6 6 6 6 6 5 6 6 6 6 6 5 6 …
0203_1 99 23 0	000000E+00 34933 5 4 6 5 6 6 6 6 6 6 6 6 6 6 6 6 6 6 6 6 6 6 6 6 6 6 6 6 5 6 6 6 6 6 6 6 5 6 6 5 6 6 5 6 5 5 6 5 5 5 5 5 4 5 5 5 5 4 5 4 5 5 4 5 5 4 5 5 5 5 5 5 6 6 6 5 6 6 6 6 5 6 6 6 6 6 6 5 6 6 6 6 6 6 6 5 6 6 6 6 6 6 6 5 6 6 6 6 6 6 6 5 6 6 6 6 6 6 6 5 6 6 6 6 6 6 6 5 6 6 6 6 6 6 6 6 5 6 6 6 6 6 6 6 6 6 5 6 6 6 6 6 6 6 6 5 6 6 6 6 6 6 6 6 6 6 5 6 6 6 6 6 6 6 6 6 6 5 6 6 6 6 6 6 6 6 6 6 6 6 6 …
0204_1 85 19 0	000000E+00 25073 6 5 6 6 7 6 6 7 6 7 6 7 6 7 7 6 7 6 7 7 6 7 6 6 7 6 6 6 6 5 6 5 5 4 5 4 4 5 4 4 4 4 4 5 4 5 5 6 5 5 6 5 6 5 5 6 5 6 5 6 5 6 5 6 5 6 5 6 5 6 5 6 5 6 6 5 6 5 6 6 5 6 5 6 6 5 6 6 6 5 6 6 6 6 6 6 6 6 6 6 5 6 6 6 6 6 6 6 6 6 6 6 6 6 6 6 6 6 6 6 6 6 6 6 6 6 5 6 6 6 6 6 6 6 6 6 6 6 6 6 6 6 6 6 6 6 5 6 6 6 6 6 6 6 6 6 6 6 6 6 6 6 6 5 7 5 6 6 6 6 6 6 6 6 6 6 6 6 6 6 6 6 5 7 5 6 6 6 6 6 6 …
0205_1 82 23 0	000000E+00 25608 5 6 6 7 7 7 7 7 7 7 6 7 7 6 7 6 7 6 7 6 6 7 6 6 6 6 6 5 6 6 5 5 5 5 5 5 5 4 5 5 4 4 5 4 5 4 4 4 4 4 4 4 4 4 3 5 5 6 6 5 6 6 5 6 6 6 6 5 6 6 6 6 5 6 6 6 6 5 6 6 6 6 6 6 5 6 6 6 6 6 5 6 6 6 6 6 5 6 6 6 6 6 5 6 6 6 6 6 5 6 6 6 6 5 6 6 6 5 6 6 5 6 6 5 6 6 6 6 5 6 6 6 6 5 6 6 6 6 6 5 6 6 6 6 6 6 6 5 6 6 6 6 6 6 6 5 6 6 6 6 6 6 6 6 6 5 6 6 6 6 6 6 6 6 6 6 5 6 6 6 6 6 6 6 6 6 6 5 6 6 6 …
0206_1 94 21 0	000000E+00 23751 5 4 6 5 6 6 6 6 6 6 6 6 6 7 6 6 6 6 6 7 6 6 6 5 6 6 5 5 4 5 4 4 3 4 4 4 4 5 5 6 5 6 5 6 5 6 6 5 6 6 5 6 6 5 6 6 6 5 6 6 5 6 6 6 6 5 6 6 6 6 5 6 6 6 6 6 6 5 6 6 6 6 6 6 6 6 6 6 6 6 6 6 6 6 6 6 6 6 6 6 6 6 6 6 6 6 5 6 6 6 6 6 6 6 6 6 6 6 6 6 6 6 6 6 6 6 5 6 6 6 6 6 6 6 6 6 6 6 6 6 6 6 5 6 6 6 6 6 6 6 6 6 6 6 6 6 6 5 6 6 6 6 6 6 6 6 6 6 6 6 6 5 6 6 6 6 6 6 6 6 6 6 6 6 5 6 6 6 6 6 6 …
0207_1 103 22 0	000000E+00 24809 5 4 4 4 4 5 4 5 4 5 4 5 5 5 5 5 6 5 6 5 6 6 6 5 6 6 6 6 6 6 5 6 6 6 6 6 6 6 5 6 6 6 6 6 6 6 6 6 6 5 6 6 6 6 6 6 6 6 6 6 6 5 6 6 6 6 6 6 6 6 6 6 6 6 5 6 6 6 6 6 6 6 6 6 6 6 6 6 5 6 6 6 6 6 6 6 6 6 6 6 6 6 5 6 6 6 6 6 6 6 6 6 6 6 6 6 6 6 6 6 5 6 6 6 6 6 6 6 6 6 6 6 6 6 6 6 6 5 6 6 6 6 6 6 6 6 6 6 6 6 6 6 5 7 5 6 6 6 6 6 6 6 6 6 6 6 6 6 6 6 5 6 6 6 6 6 6 6 6 6 6 6 6 6 6 6 6 5 6 6 6 …
0208_1 76 14 0	000000E+00 24924 5 4 6 5 6 6 6 6 6 6 6 6 6 6 5 6 6 5 6 5 4 5 5 4 5 5 4 5 5 5 5 5 5 6 5 5 5 6 5 6 5 5 6 6 5 6 6 6 5 6 6 6 6 6 6 5 6 6 6 6 6 6 6 6 6 6 5 6 6 6 6 6 6 6 6 6 6 6 6 6 6 6 6 6 6 6 6 6 6 6 6 6 6 5 6 6 6 6 6 6 6 6 6 6 6 6 6 6 6 6 6 6 6 6 6 6 6 6 6 6 6 6 6 6 6 6 6 6 6 6 6 6 6 6 6 6 6 6 6 6 6 6 6 6 6 6 6 6 6 7 6 6 6 6 6 6 6 6 6 6 6 6 6 6 6 6 6 6 6 6 6 6 6 6 6 6 6 6 6 6 6 6 6 6 6 6 6 6 6 6 6 …
0209_1 77 22 0	000000E+00 23858 5 6 5 6 6 5 6 6 6 6 6 5 6 6 6 6 6 6 6 6 5 6 6 6 6 5 6 6 5 5 6 5 4 5 5 4 5 4 4 5 4 5 4 5 4 4 5 5 4 5 4 5 5 5 5 6 6 5 6 6 6 6 6 6 6 6 6 6 6 6 6 6 6 6 6 5 6 6 6 6 6 6 6 6 6 6 6 6 6 6 6 6 6 6 6 6 6 5 6 6 6 6 6 6 6 6 6 6 6 6 6 6 6 6 6 6 6 6 5 6 6 6 6 6 6 6 6 6 6 6 6 6 6 6 6 6 6 5 6 6 6 6 6 6 6 6 6 6 6 6 6 6 6 6 6 5 6 6 6 6 6 6 6 6 6 6 6 6 6 6 5 6 6 6 6 6 6 6 6 6 6 6 6 5 6 6 6 6 6 6 6 …
0210_1 76 17 0	000000E+00 44620 5 4 4 4 4 5 4 4 5 4 5 4 5 5 5 6 6 5 6 6 5 6 5 6 6 5 6 5 6 5 6 5 6 5 6 5 6 5 6 5 6 6 5 6 5 6 5 6 5 6 6 5 6 5 6 6 5 6 5 6 6 5 6 6 6 5 6 6 5 6 6 6 5 6 6 6 6 5 6 6 6 6 6 6 6 6 6 6 6 6 6 6 6 6 6 6 6 6 6 6 6 6 6 6 6 6 6 6 6 6 6 5 6 6 6 6 6 6 6 6 6 6 6 6 6 6 6 6 6 6 6 6 6 6 6 6 6 6 6 6 6 6 6 6 6 6 6 6 6 6 6 6 6 6 6 6 6 6 6 7 6 6 6 6 6 6 6 6 6 6 6 6 6 6 6 7 6 6 6 6 6 6 6 7 6 6 6 6 6 6 7 …
0211_1 89 17 0	000000E+00 29911 5 4 4 4 4 4 4 4 4 4 4 4 4 4 4 5 4 4 4 4 4 4 5 4 4 4 5 4 5 4 5 4 5 5 5 5 5 6 5 6 5 6 5 6 6 5 6 6 6 6 5 6 6 6 6 6 5 6 6 6 6 6 6 5 6 6 6 6 6 6 6 6 5 6 6 6 6 6 6 6 6 6 6 5 6 6 6 6 6 6 6 6 6 6 6 6 6 6 5 6 6 6 6 6 6 6 6 6 6 6 6 6 6 5 6 6 6 6 6 6 6 6 6 6 6 6 6 6 6 6 6 6 5 6 6 6 6 6 6 6 6 6 6 6 6 6 6 6 6 5 6 6 6 6 6 6 6 6 6 6 6 6 6 6 6 5 6 6 6 6 6 6 6 6 5 6 6 6 6 6 6 5 6 6 6 6 6 6 5 6 6 …
0212_1 134 17 0	000000E+00 26989 5 5 6 6 5 6 6 6 6 6 6 6 6 6 6 6 6 6 6 6 6 6 6 5 6 6 6 5 5 6 5 4 5 5 4 4 5 4 4 4 4 4 5 4 4 4 4 4 4 4 4 5 4 4 5 4 5 5 5 5 6 5 6 5 6 6 5 6 6 5 6 6 6 5 6 6 5 6 6 6 6 5 6 6 6 6 5 6 6 6 6 6 5 6 6 6 6 6 5 6 6 6 6 6 6 5 6 6 6 6 6 6 5 6 6 6 6 6 6 6 6 6 5 6 6 6 6 6 6 6 6 6 6 6 5 6 6 6 6 6 6 6 6 6 6 6 6 6 6 6 6 6 6 6 6 6 6 6 6 6 6 6 6 6 6 6 6 6 6 6 6 6 6 6 6 6 6 6 6 5 6 6 6 6 6 6 6 6 6 6 6 …
0213_1 99 25 0	000000E+00 29033 5 6 5 6 6 6 6 5 6 6 6 6 6 6 6 6 6 6 5 6 6 6 6 5 6 5 6 5 4 5 4 4 4 4 3 4 4 3 4 4 4 4 4 4 5 4 6 5 5 5 5 6 5 5 5 6 5 5 6 5 5 6 5 6 5 6 5 6 5 6 5 6 5 6 6 5 6 5 6 6 6 5 6 6 5 6 6 6 5 6 6 6 6 5 6 6 6 6 6 6 5 6 6 6 6 6 6 6 6 6 6 6 6 6 6 6 6 6 6 6 5 6 6 6 6 6 6 6 6 6 6 6 6 6 6 6 6 6 6 6 6 6 6 6 6 6 6 5 6 6 6 6 6 6 6 6 6 6 6 6 6 6 6 6 6 5 6 6 6 6 6 6 6 6 6 6 6 6 6 6 6 5 6 6 6 6 6 6 6 6 6 …
0214_1 131 34 0	000000E+00 46797 5 4 5 4 5 6 5 5 5 6 5 6 5 6 5 6 5 6 5 6 5 6 6 5 6 5 6 6 5 6 5 6 6 5 6 6 5 6 6 5 6 6 5 6 6 5 6 6 5 6 6 6 5 6 6 5 6 6 6 5 6 6 5 6 6 6 5 6 6 6 5 6 6 5 6 6 6 5 6 6 6 5 6 6 6 5 6 6 6 5 6 6 6 5 6 6 6 5 6 6 6 6 5 6 6 6 5 6 6 6 5 6 6 6 6 5 6 6 6 5 6 6 6 5 6 6 6 6 5 6 6 6 6 5 6 6 6 5 6 6 6 6 5 6 6 6 6 5 6 6 6 6 5 6 6 6 5 6 6 6 6 6 5 6 6 6 6 5 6 6 6 6 5 6 6 6 6 5 6 6 6 5 6 6 6 6 6 5 6 6 6 …
0215_1 110 33 0	000000E+00 52711 5 4 4 5 4 5 4 5 5 6 5 5 5 6 5 6 5 6 5 6 5 6 5 6 5 6 6 5 6 6 5 6 5 6 6 5 6 6 5 6 6 6 5 6 6 5 6 6 5 6 6 6 5 6 6 6 5 6 6 6 5 6 6 6 5 6 6 6 5 6 6 6 6 5 6 6 6 5 6 6 6 6 5 6 6 6 5 6 6 6 6 5 6 6 6 6 5 6 6 6 5 6 6 6 6 5 6 6 6 6 5 6 6 6 5 6 6 6 5 6 6 6 5 6 6 5 6 6 6 5 6 6 6 6 5 6 6 6 5 6 6 6 6 5 6 6 6 6 5 6 6 6 6 5 6 6 6 6 6 5 6 6 6 6 6 5 6 6 6 6 5 6 6 6 6 6 5 6 6 6 6 6 5 6 6 6 6 6 5 6 6 …
0216_1 151 31 0	000000E+00 59472 5 4 4 4 4 4 4 4 4 5 4 4 5 4 5 5 5 5 5 5 5 6 5 5 6 5 5 6 5 6 5 6 5 6 6 5 6 5 6 5 6 6 5 6 5 6 6 5 6 6 5 6 6 5 6 6 5 6 6 6 5 6 6 5 6 6 6 5 6 6 5 6 6 6 5 6 6 6 5 6 6 6 5 6 6 6 5 6 6 6 5 6 6 6 5 6 6 6 5 6 6 6 5 6 6 6 5 6 6 6 5 6 6 6 5 6 6 5 6 6 6 5 6 6 6 5 6 6 5 6 6 5 6 6 6 5 6 5 6 6 5 6 6 5 6 5 6 6 5 6 5 6 6 5 6 5 6 6 5 6 5 6 6 5 6 5 6 6 5 6 5 6 6 5 6 5 6 6 5 6 5 6 6 5 6 5 6 5 6 6 5 …
0217_1 155 26 0	000000E+00 52919 5 4 4 4 5 4 4 5 4 5 4 5 5 4 5 5 5 5 5 5 5 5 6 5 5 5 6 5 5 6 5 5 6 5 6 5 6 5 6 5 6 5 6 5 6 5 6 5 6 5 6 5 6 5 6 6 5 6 5 6 5 6 6 5 6 5 6 5 6 6 5 6 5 6 5 6 6 5 6 5 6 6 5 6 6 5 6 6 5 6 6 5 6 6 5 6 6 5 6 6 6 5 6 6 5 6 6 5 6 6 6 5 6 6 5 6 6 6 5 6 6 5 6 6 6 5 6 6 6 5 6 6 5 6 6 6 5 6 6 6 5 6 6 6 5 6 6 5 6 6 6 5 6 6 6 5 6 6 6 5 6 6 6 5 6 6 6 5 6 6 6 5 6 6 6 5 6 6 6 5 6 6 6 5 6 6 6 5 6 6 6 …
0218_1 160 19 0	000000E+00 43594 5 4 4 5 5 5 5 6 5 6 5 6 6 5 6 5 6 5 5 6 5 5 5 4 5 5 5 4 5 4 5 4 5 4 5 4 5 5 4 5 4 5 4 5 4 5 4 5 5 4 5 4 5 5 5 4 5 5 5 5 5 5 6 5 5 6 5 6 5 6 6 5 6 6 5 6 6 5 6 6 6 5 6 6 6 5 6 6 6 5 6 6 6 5 6 6 6 5 6 6 6 5 6 6 6 6 5 6 6 6 5 6 6 6 6 5 6 6 6 5 6 6 6 6 5 6 6 6 6 5 6 6 6 6 5 6 6 6 6 5 6 6 6 6 5 6 6 6 6 5 6 6 6 6 5 6 6 6 6 5 6 6 6 6 5 6 6 6 6 5 6 6 6 6 6 5 6 6 6 6 5 6 6 6 6 6 5 6 6 6 6 …
0219_1 150 32 0	000000E+00 51218 5 5 6 6 6 6 6 6 6 7 6 6 6 7 6 6 6 6 6 6 6 6 6 6 5 6 5 5 5 5 5 4 4 5 4 4 5 4 4 4 4 4 3 4 4 4 3 4 4 3 4 4 3 4 4 3 4 4 4 4 4 4 4 5 4 5 4 5 5 5 6 5 5 6 5 5 6 5 6 5 6 5 6 5 6 5 5 6 5 6 5 6 5 6 5 6 5 5 6 6 5 6 5 6 5 6 6 5 6 5 6 6 5 6 5 6 6 5 6 6 5 6 5 6 6 5 6 6 5 6 6 5 6 6 5 6 6 5 6 6 5 6 6 5 6 6 5 6 6 5 6 6 5 6 6 5 6 6 6 5 6 6 5 6 6 5 6 6 5 6 6 6 5 6 6 5 6 6 6 5 6 6 5 6 6 5 6 6 6 5 6 …
0220_1 167 22 0	000000E+00 44155 5 4 5 5 5 5 6 5 5 6 5 6 5 6 5 6 5 6 5 6 5 6 5 6 5 5 5 5 5 4 4 4 5 4 4 4 4 4 4 4 4 4 4 5 4 4 4 5 4 4 5 4 5 5 4 5 5 5 5 5 5 5 5 5 5 5 5 6 5 5 5 6 5 5 5 6 5 5 6 5 6 5 5 6 5 6 6 5 6 6 5 6 6 5 6 6 6 5 6 6 6 6 6 5 6 6 6 6 6 6 5 6 6 6 6 6 6 6 5 6 6 6 6 6 6 6 6 6 6 6 5 6 6 6 6 6 6 6 6 6 6 6 5 6 6 6 6 6 6 6 6 6 6 6 6 5 6 6 6 6 6 6 5 6 6 6 6 5 6 6 6 5 6 6 6 6 5 6 6 6 6 5 6 6 6 5 6 6 6 6 5 …
0221_1 179 37 0	000000E+00 48251 5 4 5 5 6 6 6 6 6 7 6 6 6 6 7 6 6 6 6 6 6 6 6 6 6 6 6 6 6 5 6 6 5 6 5 5 6 5 5 4 5 4 4 4 3 4 4 4 3 4 3 4 4 3 4 3 4 3 4 4 3 4 4 4 4 4 4 5 5 5 5 5 5 5 5 5 5 5 5 5 5 5 5 5 5 5 5 6 5 5 5 5 5 6 5 5 5 6 5 5 6 5 5 5 6 5 6 5 5 6 5 6 5 6 5 6 5 6 5 6 5 6 5 6 6 5 6 6 5 6 6 5 6 6 5 6 6 5 6 6 5 6 6 5 6 6 5 6 6 5 6 6 5 6 6 5 6 6 5 6 6 5 6 6 6 5 6 6 5 6 6 5 6 6 5 6 6 6 5 6 6 5 6 6 5 6 6 5 6 6 6 …
0222_1 234 25 0	000000E+00 69863 5 4 4 4 5 4 4 5 4 5 4 5 4 5 4 5 4 5 4 5 4 5 5 4 5 4 5 4 5 4 5 4 4 4 4 4 4 4 4 4 4 4 4 4 4 4 4 3 4 4 4 4 4 4 4 4 4 4 4 4 4 5 4 6 5 6 6 6 5 6 6 6 6 5 6 6 5 5 5 4 5 4 4 3 4 3 3 4 3 3 3 3 3 3 2 3 3 3 3 2 3 3 3 3 2 3 3 4 3 4 3 4 4 4 4 4 4 4 4 4 4 4 4 4 4 4 4 4 4 4 5 4 4 4 4 5 4 4 4 4 5 4 4 5 4 4 5 4 5 4 5 6 5 5 6 5 5 6 5 6 5 6 5 6 5 6 5 6 5 6 5 6 5 6 6 5 6 5 6 6 5 6 5 6 6 5 6 6 5 6 5 …
0223_1 207 24 0	000000E+00 64703 5 4 4 4 5 4 4 5 4 5 4 4 5 4 5 4 4 5 4 5 4 4 5 4 4 5 4 4 5 4 4 5 4 4 4 4 4 4 4 4 4 4 4 5 4 4 4 4 4 4 4 4 4 4 4 5 4 6 6 7 6 7 6 7 6 7 7 6 7 6 7 6 6 7 6 6 5 5 4 5 4 5 5 4 5 5 4 5 4 5 4 4 4 4 3 4 3 4 3 4 3 3 4 3 4 3 3 4 3 4 3 3 4 3 4 4 3 4 4 4 4 4 4 4 4 4 4 5 4 4 4 5 4 4 5 4 4 5 4 4 5 4 5 4 5 4 5 4 5 5 5 4 5 5 5 6 5 5 6 6 5 6 5 6 6 5 6 6 5 6 6 5 6 5 6 6 5 6 6 5 6 6 5 6 5 6 6 5 6 6 5 …
0224_1 127 32 0	000000E+00 37688 5 4 4 4 5 4 4 5 4 4 5 4 5 4 5 4 5 5 5 4 5 5 5 5 5 5 5 5 5 4 5 5 5 5 5 5 5 5 5 5 5 6 5 5 6 5 5 6 5 6 5 6 5 6 5 6 6 5 6 5 6 6 5 6 5 6 6 5 6 6 5 6 6 5 6 6 5 6 6 6 5 6 6 5 6 6 6 5 6 6 6 5 6 6 6 5 6 6 6 5 6 6 6 6 5 6 6 6 5 6 6 6 6 5 6 6 6 6 5 6 6 6 6 5 6 6 6 6 5 6 6 6 6 5 6 6 6 6 6 5 6 6 6 6 5 6 6 6 6 5 6 6 6 6 5 6 6 6 6 6 5 6 6 6 6 5 6 6 6 6 5 6 6 6 6 6 5 6 6 6 6 5 6 6 6 6 6 6 5 6 6 …
AST0001_1 187 61 0	000000E+00 54228 5 4 4 4 4 4 4 5 4 4 5 4 4 5 4 5 4 5 4 5 5 5 5 5 5 5 5 5 6 5 5 5 5 4 4 4 4 5 4 4 4 4 4 4 4 4 4 4 4 4 4 4 4 5 4 5 6 6 6 6 6 6 6 5 5 5 4 5 4 4 4 4 4 4 5 4 4 4 4 4 4 4 4 4 4 4 5 4 4 4 4 4 4 4 4 4 4 5 4 4 4 4 4 4 4 5 4 4 4 4 5 4 4 5 4 5 5 5 5 5 6 5 5 5 6 5 5 6 5 6 5 6 5 5 6 5 6 5 6 6 5 6 5 6 5 6 6 5 6 5 6 6 5 6 6 5 6 6 5 6 6 5 6 6 6 5 6 6 6 5 6 6 6 6 5 6 6 6 6 6 5 6 6 6 6 6 6 6 5 6 6 …
AST0002_1 202 36 0	000000E+00 70998 5 4 4 4 5 4 4 5 4 4 5 4 5 4 5 4 5 5 4 5 5 4 5 5 5 5 4 5 5 5 5 5 5 5 6 5 5 5 6 5 5 6 5 6 5 5 6 5 6 5 5 5 4 4 4 3 4 4 3 4 4 4 4 4 4 4 4 4 4 5 5 6 5 6 6 6 6 6 6 6 6 6 6 6 6 5 6 6 6 6 6 6 5 5 6 5 4 5 4 4 4 4 4 4 4 4 4 4 4 5 4 4 4 4 5 4 4 4 5 4 4 5 4 5 4 5 4 5 4 5 4 5 5 5 4 5 5 5 5 5 6 5 5 6 5 5 6 5 6 5 6 5 6 5 6 6 5 6 6 5 6 6 5 6 6 5 6 6 6 5 6 6 6 6 5 6 6 6 6 5 6 6 6 6 5 6 6 6 6 6 6 …
AST0003_1 205 44 0	000000E+00 63074 5 4 4 4 5 4 5 4 5 4 5 5 5 4 5 5 5 5 5 5 5 6 5 5 5 4 5 5 5 4 5 5 5 4 5 5 4 5 5 5 4 5 5 4 5 5 5 4 5 4 5 4 5 4 4 4 4 4 3 4 4 4 3 4 4 4 4 5 4 4 5 5 5 6 6 6 6 6 6 6 6 5 6 6 5 5 5 4 5 4 4 5 4 4 5 4 4 5 4 4 5 4 4 5 4 4 5 4 4 5 4 5 4 5 4 4 5 4 5 5 4 5 4 5 5 5 4 5 6 5 5 6 5 5 6 5 6 5 6 6 5 6 5 6 6 5 6 6 5 6 6 5 6 6 6 5 6 6 5 6 6 6 6 5 6 6 6 5 6 6 6 6 5 6 6 6 6 5 6 6 6 6 6 5 6 6 6 6 6 5 6 …
AST0004_1 175 36 0	000000E+00 52603 5 4 4 5 4 5 5 4 5 5 5 5 5 5 5 5 5 6 5 5 5 5 6 5 5 5 6 5 5 5 5 5 4 5 4 4 3 4 4 3 4 4 4 4 5 4 4 5 5 6 5 6 6 6 6 6 6 6 6 6 6 6 6 6 5 6 5 4 5 4 5 4 4 5 4 4 4 5 4 4 5 4 4 4 5 4 4 5 4 4 5 4 4 5 4 5 4 4 5 4 5 4 5 4 4 5 5 4 5 4 5 5 5 5 5 6 5 6 6 5 6 6 6 5 6 6 6 5 6 6 6 5 6 6 6 6 5 6 6 6 6 5 6 6 6 6 6 5 6 6 6 6 6 5 6 6 6 6 6 5 6 6 6 6 6 5 6 6 6 6 6 5 6 6 6 6 6 6 5 6 6 6 6 6 6 5 6 6 6 6 6 …
AST0005_1 202 30 0	000000E+00 67484 5 4 4 4 5 4 5 5 4 5 5 5 5 5 5 5 5 6 5 5 5 5 6 5 5 5 5 5 5 5 5 5 4 5 5 5 4 5 5 5 4 5 5 5 4 5 5 4 5 5 4 5 4 4 4 4 4 3 4 3 4 3 4 4 5 4 5 5 6 5 5 6 5 5 6 5 5 5 4 5 5 5 5 4 5 5 5 4 5 5 4 5 4 5 5 4 5 4 5 4 4 5 4 4 5 4 4 4 4 4 3 4 4 4 3 4 4 3 4 4 4 4 4 4 4 4 5 4 5 5 5 4 5 5 5 5 6 5 5 5 5 6 5 5 5 6 5 5 6 5 6 5 5 6 5 6 5 5 6 5 6 5 6 5 6 5 6 5 6 5 6 5 6 5 6 6 5 6 5 6 6 5 6 6 5 6 6 5 6 6 6 …
AST0006_1 224 42 0	000000E+00 78366 5 4 4 4 5 4 5 4 5 5 4 5 5 5 4 5 5 5 5 5 5 5 6 5 5 5 5 5 5 5 6 5 5 5 5 5 5 5 5 5 5 5 5 5 4 5 5 4 5 4 5 4 4 4 5 4 4 4 5 4 4 5 4 4 5 4 5 5 4 5 4 5 4 4 4 5 4 4 4 4 4 4 4 4 4 4 4 4 4 4 4 4 4 4 4 4 4 4 5 4 4 4 4 4 5 4 4 4 5 4 4 5 4 4 5 4 5 4 4 5 4 5 4 5 5 4 5 4 5 5 4 5 5 5 5 5 4 5 5 5 5 5 6 5 5 5 5 6 5 5 5 6 5 6 5 5 6 5 6 5 6 5 6 5 6 5 6 5 6 6 5 6 6 5 6 5 6 6 5 6 6 5 6 6 5 6 6 6 5 6 6 …
AST0007_1 219 32 0	000000E+00 75056 5 4 4 5 4 5 5 4 5 5 5 5 5 5 5 6 5 5 6 5 5 6 5 6 5 6 5 6 5 6 5 5 5 4 4 4 4 4 4 4 4 4 4 4 4 4 4 4 4 4 5 4 4 5 4 5 5 5 5 6 5 6 6 6 6 6 6 7 6 6 6 7 5 6 5 5 4 4 5 4 4 4 4 4 4 4 4 4 4 4 4 4 5 4 4 4 4 4 4 4 4 5 4 4 4 4 4 5 4 4 4 4 5 4 4 4 5 4 4 5 4 4 5 4 4 5 4 5 4 5 4 5 4 5 4 5 5 4 5 5 5 4 5 5 5 5 5 5 5 5 6 5 5 6 5 5 6 5 6 5 5 6 5 6 5 6 5 6 5 6 5 6 6 5 6 5 6 5 6 5 6 6 5 6 5 6 5 6 6 5 6 …
AST0012_1 161 17 0	000000E+00 50453 5 4 4 4 4 5 4 4 5 4 4 5 4 4 5 4 5 4 5 4 5 4 5 4 5 4 5 5 4 5 5 5 5 4 5 5 5 5 5 4 5 5 4 5 5 4 4 5 4 5 4 4 4 4 4 4 4 4 4 4 4 4 3 4 4 4 4 4 3 4 4 4 4 4 4 4 4 4 4 4 4 4 5 4 5 4 5 5 5 5 6 5 6 5 6 5 6 6 5 6 6 5 6 6 6 5 6 6 6 5 6 6 6 5 6 6 6 5 6 6 6 5 6 6 6 6 5 6 6 6 6 5 6 6 6 6 5 6 6 6 6 5 6 6 6 6 5 6 6 6 6 6 5 6 6 6 6 6 5 6 6 6 6 6 5 6 6 6 6 6 6 5 6 6 6 6 6 6 5 6 6 6 6 6 6 6 5 6 6 6 6 …
AST0013_1 127 34 0	000000E+00 46447 5 4 4 4 4 4 5 4 4 4 5 4 4 5 4 4 4 5 4 5 4 4 5 4 5 4 5 4 5 4 5 4 5 4 5 4 5 4 5 4 5 4 5 4 5 5 4 5 4 5 4 5 5 4 5 4 5 4 4 4 5 4 4 4 4 4 5 4 4 4 5 4 5 4 5 5 5 6 5 6 5 6 6 5 6 6 6 5 6 6 6 6 6 6 6 6 6 5 6 6 6 6 6 6 6 6 5 6 6 6 6 6 6 6 6 6 5 6 6 6 6 6 6 6 6 6 5 6 6 6 6 6 6 6 6 6 6 5 6 6 6 6 6 6 6 6 5 6 6 6 6 6 6 6 6 6 6 5 6 6 6 6 6 6 6 6 6 5 6 6 6 6 6 6 6 6 6 5 6 6 6 6 6 6 6 6 6 6 5 6 6 …
AST0014_1 138 30 0	000000E+00 42466 5 4 4 5 4 5 4 5 5 4 5 5 5 4 5 5 5 5 5 5 5 4 5 5 5 5 5 5 5 5 5 4 5 5 5 5 5 5 4 5 5 5 5 4 5 5 4 5 5 4 4 4 4 5 4 5 4 5 5 4 5 5 5 5 5 6 5 5 5 6 5 5 6 5 6 5 6 5 6 5 6 6 5 6 5 6 6 5 6 6 6 6 5 6 6 6 6 5 6 6 6 6 6 6 6 6 6 6 6 6 6 6 5 6 6 6 6 6 6 6 6 6 6 6 6 6 6 6 6 6 6 6 6 5 6 6 6 6 6 6 6 6 6 6 6 6 6 6 6 6 6 6 6 6 6 6 5 6 6 6 6 6 6 6 6 6 6 6 6 6 6 6 6 6 6 6 6 6 6 6 6 6 6 6 6 6 6 6 6 6 6 …
AST0015_1 188 28 0	000000E+00 58801 5 4 4 4 4 4 4 5 4 4 4 4 4 5 4 4 4 5 4 4 4 5 4 4 4 5 4 4 5 4 4 5 4 4 4 5 4 4 5 4 4 5 4 4 4 5 4 4 5 4 4 5 4 4 5 4 4 4 5 4 4 4 5 4 4 4 4 4 4 4 4 4 4 5 4 4 4 4 4 4 5 4 4 5 4 5 4 5 5 4 5 5 4 5 5 5 5 4 5 5 5 5 6 5 5 5 5 6 5 5 6 5 6 5 5 6 5 6 6 5 6 5 6 5 6 6 5 6 6 5 6 6 5 6 6 6 5 6 6 6 5 6 6 6 6 5 6 6 6 6 6 5 6 6 6 6 6 6 5 6 6 6 6 6 6 6 5 6 6 6 6 6 6 6 5 6 6 6 6 6 6 6 5 6 6 6 6 6 6 6 5 …
AST0016_1 127 23 0	000000E+00 47882 5 4 4 5 4 5 4 5 5 5 5 5 5 5 5 5 5 6 5 5 5 6 5 5 6 5 5 6 5 5 6 5 5 6 5 5 6 5 5 5 6 5 5 5 5 5 4 5 4 5 4 4 4 4 4 3 4 4 4 3 4 4 3 4 4 3 4 4 4 4 4 4 5 5 5 6 5 6 5 6 6 5 6 6 5 6 6 6 6 6 5 6 6 6 6 6 6 5 6 6 6 6 6 6 6 6 6 5 6 6 6 6 6 6 6 6 6 6 6 6 6 6 6 6 5 6 6 6 6 6 6 6 6 6 6 6 6 6 6 6 6 6 6 6 6 6 6 6 6 6 6 6 6 6 6 6 6 6 6 6 6 6 6 6 6 6 6 6 6 6 6 6 6 6 6 6 6 7 6 6 6 6 6 6 6 6 6 6 6 6 7 …
AST0017_1 135 26 0	000000E+00 47430 5 4 4 5 5 4 5 5 5 5 5 5 5 5 6 5 5 4 5 5 5 5 5 4 5 4 5 4 5 4 5 4 4 5 4 4 4 4 5 4 4 4 4 4 4 4 4 4 4 4 5 4 4 4 4 4 5 4 4 5 4 5 4 5 5 4 5 5 5 5 6 5 5 6 5 5 6 5 6 5 6 5 6 6 5 6 5 6 6 5 6 6 5 6 5 6 6 5 6 6 5 6 5 6 6 5 6 5 6 6 5 6 6 5 6 5 6 6 5 6 6 5 6 6 5 6 6 5 6 6 6 6 5 6 6 6 6 6 6 6 6 6 6 5 6 6 6 6 6 6 6 6 6 6 6 6 6 6 6 6 6 6 6 6 6 6 6 6 6 6 6 6 6 6 6 6 6 6 6 6 6 6 6 6 6 6 6 6 6 6 6 …
AST0018_1 146 26 0	000000E+00 45596 5 4 4 4 5 4 5 5 4 5 5 5 5 4 5 5 5 5 5 5 5 5 5 4 5 5 5 4 5 5 4 5 4 5 4 5 4 5 4 4 4 4 5 4 4 4 3 4 4 4 3 4 4 4 4 4 4 4 4 5 4 5 5 4 5 5 5 5 5 5 5 5 6 5 5 5 5 6 5 5 6 5 5 5 6 5 5 6 5 6 5 5 6 5 6 5 5 6 5 6 5 6 5 6 5 6 5 6 5 6 5 6 5 6 5 6 6 5 6 5 6 6 5 6 5 6 6 5 6 6 6 5 6 6 5 6 6 6 6 5 6 6 6 6 6 6 6 6 6 5 6 6 6 6 6 6 6 6 6 6 6 6 6 6 6 6 6 6 6 6 6 5 6 6 6 6 6 6 6 6 6 6 6 6 6 6 6 6 6 6 6 …
AST0019_1 164 27 0	000000E+00 53119 5 4 4 4 5 4 4 5 4 5 4 5 4 5 4 5 4 5 4 5 5 4 5 4 5 5 5 4 5 5 4 5 5 5 5 4 5 5 5 5 4 5 5 5 5 4 5 5 5 5 4 5 5 4 5 4 5 4 4 4 4 4 5 4 4 4 4 4 5 4 4 4 4 5 4 4 5 4 4 5 4 5 4 5 4 5 4 5 5 4 5 5 5 5 5 5 6 5 5 6 5 6 5 6 6 6 5 6 6 6 6 5 6 6 6 6 6 6 5 6 6 6 6 6 6 5 6 6 6 6 6 6 5 6 6 6 6 6 6 5 6 6 6 6 6 6 5 6 6 6 6 6 6 6 5 6 6 6 6 6 6 6 5 6 6 6 6 6 6 6 5 6 6 6 6 6 6 5 6 6 6 6 6 6 6 6 5 6 6 6 6 …
AST0020_1 138 29 0	000000E+00 49923 5 4 4 4 4 4 5 4 4 5 4 4 5 4 5 4 5 5 4 5 5 4 5 5 4 5 5 5 4 5 5 5 4 5 5 5 5 4 5 5 4 5 5 5 4 5 5 4 5 4 5 4 5 4 5 4 5 4 4 5 4 4 5 4 4 4 5 4 4 5 4 4 4 5 4 4 5 4 5 4 5 4 5 5 5 5 5 6 5 6 5 6 5 6 6 5 6 6 5 6 6 6 5 6 6 5 6 6 6 6 5 6 6 6 5 6 6 6 6 5 6 6 6 6 6 5 6 6 6 6 6 6 5 6 6 6 6 6 6 5 6 6 6 6 6 6 6 6 6 6 6 5 6 6 6 6 6 6 6 6 6 6 6 6 6 6 6 6 6 6 6 6 6 6 6 6 6 6 6 6 6 6 6 6 6 6 6 6 6 6 6 …
AST0021_1 147 25 0	000000E+00 53025 5 4 4 4 4 5 4 4 5 4 5 5 4 5 5 5 4 5 5 5 5 4 5 5 5 5 5 4 5 5 5 5 4 5 5 5 4 5 5 5 4 5 5 4 5 4 5 4 5 4 4 5 4 4 5 4 4 5 4 4 5 4 4 5 4 5 4 4 5 4 5 4 5 4 5 4 5 5 4 5 5 5 5 4 5 5 5 6 5 5 5 6 5 5 6 5 6 5 6 5 6 5 6 6 5 6 6 5 6 6 6 5 6 6 5 6 6 6 5 6 6 6 5 6 6 6 6 5 6 6 6 6 5 6 6 6 6 5 6 6 6 6 6 5 6 6 6 6 6 6 6 5 6 6 6 6 6 6 6 6 6 6 5 6 6 6 6 6 6 6 6 6 6 6 6 6 6 6 6 6 6 6 6 6 6 6 7 6 6 6 6 …
AST0022_1 130 26 0	000000E+00 43617 5 4 4 4 5 4 4 5 4 5 4 5 4 5 5 5 5 5 5 5 5 5 5 5 6 5 5 5 6 5 5 5 6 5 5 5 5 5 5 5 4 5 5 4 4 5 4 4 4 4 4 4 4 4 4 4 4 4 4 4 4 4 5 4 5 5 5 5 6 5 6 5 6 5 6 6 5 6 5 6 6 5 6 6 6 5 6 6 5 6 6 6 5 6 6 6 6 5 6 6 6 6 6 5 6 6 6 6 6 6 5 6 6 6 6 6 6 6 6 6 6 6 6 6 6 6 6 6 6 6 6 6 6 6 6 6 6 6 6 6 6 6 6 6 7 6 6 6 6 6 6 7 6 6 6 6 6 7 6 6 6 6 6 6 6 6 7 6 6 6 6 6 6 6 7 6 6 6 6 6 6 6 6 7 6 6 6 6 6 6 6 …
AST0023_1 139 29 0	000000E+00 47837 5 4 4 4 5 4 5 5 4 5 5 5 5 4 5 5 5 5 5 5 5 5 5 4 5 5 5 5 5 5 5 5 5 4 5 5 5 5 4 5 5 4 5 4 5 4 5 4 4 4 4 4 4 4 4 4 4 4 4 3 4 4 4 4 4 4 4 4 4 4 4 4 4 4 4 4 4 4 5 4 4 5 5 5 5 6 6 5 6 6 6 6 6 6 6 6 6 5 6 6 6 6 6 6 6 6 6 6 6 5 6 6 6 6 6 6 6 6 6 6 5 6 6 6 6 6 6 6 6 5 6 6 6 6 6 6 6 6 6 5 6 6 6 6 6 6 6 6 6 6 5 6 6 6 6 6 6 6 6 6 5 6 6 6 6 6 6 6 6 6 6 6 5 6 6 6 6 6 6 6 6 6 6 5 6 6 6 6 6 6 6 …
AST0024_1 138 23 0	000000E+00 51397 5 4 4 4 5 4 5 4 5 4 5 5 4 5 5 5 4 5 5 5 5 4 5 5 5 5 5 4 5 5 5 5 5 5 4 5 5 5 5 4 5 5 5 4 5 5 4 4 5 4 4 4 4 4 4 4 4 3 4 4 3 4 4 4 5 4 5 5 5 5 6 5 5 5 5 6 5 5 5 6 5 5 6 5 5 6 5 6 5 5 6 5 6 5 6 5 6 5 6 5 6 6 5 6 6 5 6 6 6 5 6 6 6 6 6 6 6 6 6 6 6 6 6 6 6 6 6 6 6 6 5 6 6 6 6 6 6 6 6 6 6 6 6 6 6 6 6 6 6 6 6 6 6 6 6 5 6 6 6 6 6 6 6 6 6 6 6 6 6 6 6 6 6 6 6 6 6 6 6 6 5 6 6 6 6 6 6 6 6 6 6 …
AST0025_1 215 29 0	000000E+00 71445 5 4 4 4 5 4 4 5 4 5 4 5 4 5 5 4 5 4 5 5 5 4 5 5 5 4 5 5 5 5 5 4 5 5 5 5 5 4 5 5 5 5 4 5 4 5 4 4 4 5 4 4 4 4 4 5 4 4 4 4 4 5 4 4 5 4 5 4 5 5 6 5 5 5 5 5 5 5 5 5 5 5 4 5 4 5 4 5 4 5 4 4 5 4 4 4 4 4 5 4 4 4 4 4 4 4 4 4 4 4 5 4 4 5 4 4 5 4 5 4 5 4 5 5 4 5 5 5 5 6 5 5 5 6 5 5 6 5 5 6 5 6 5 5 6 5 6 5 6 5 6 5 6 5 6 5 6 6 5 6 5 6 5 6 6 5 6 5 6 6 5 6 6 5 6 6 5 6 5 6 6 5 6 6 6 5 6 6 5 6 6 …
AST0026_1 173 27 0	000000E+00 51916 5 4 4 5 4 5 4 5 4 5 5 4 5 5 4 5 4 5 5 4 5 4 5 4 5 4 5 4 5 4 5 4 4 5 4 5 4 4 5 4 4 5 4 4 5 4 4 5 4 4 5 4 4 5 4 4 5 4 4 5 4 5 4 4 5 4 4 5 4 4 5 4 5 4 4 5 4 5 4 4 5 4 5 4 5 4 4 5 4 5 4 5 5 4 5 4 5 5 4 5 5 5 5 5 6 5 6 5 6 6 5 6 6 6 6 5 6 6 6 5 6 6 6 6 5 6 6 6 5 6 6 6 6 5 6 6 6 6 5 6 6 6 6 5 6 6 6 6 5 6 6 6 6 6 5 6 6 6 6 5 6 6 6 6 6 5 6 6 6 6 5 6 6 6 6 6 5 6 6 6 6 6 5 6 6 6 6 6 5 6 6 …
AST0027_1 179 24 0	000000E+00 46928 5 4 5 4 5 5 5 5 5 5 5 4 5 5 5 5 4 5 5 4 5 4 5 4 5 4 4 5 4 4 4 5 4 4 4 4 5 4 4 5 4 4 4 5 4 4 5 4 4 5 4 4 5 4 4 5 4 5 4 4 5 4 5 4 5 4 5 4 4 5 5 4 5 4 5 4 5 5 4 5 5 4 5 5 5 5 5 5 5 5 5 6 5 6 6 5 6 6 6 5 6 6 6 6 5 6 6 6 6 6 5 6 6 6 6 6 5 6 6 6 6 6 5 6 6 6 6 6 6 5 6 6 6 6 6 6 5 6 6 6 6 6 6 5 6 6 6 6 6 6 5 6 6 6 6 6 6 5 6 6 6 6 6 6 6 5 6 6 6 6 6 6 5 6 6 6 6 6 6 6 5 6 6 6 6 6 6 5 6 6 6 …
AST0028_1 194 31 0	000000E+00 57200 5 4 5 4 5 5 4 5 5 4 5 5 4 5 5 4 5 5 5 4 5 5 4 5 5 5 4 5 5 4 5 5 4 5 5 4 5 5 4 5 5 4 5 5 4 5 5 4 5 4 5 4 5 5 4 5 4 5 4 4 5 4 4 5 4 4 4 4 4 4 4 4 4 4 4 4 4 4 4 4 4 4 4 4 4 4 4 4 4 4 4 4 4 4 4 4 4 4 4 4 4 4 4 5 4 4 4 4 5 4 5 4 5 5 5 6 5 6 5 6 5 6 5 6 5 6 6 5 6 5 6 6 5 6 6 5 6 6 5 6 6 5 6 5 6 6 6 5 6 6 5 6 6 5 6 6 6 5 6 6 5 6 6 6 5 6 6 6 5 6 6 6 5 6 6 6 5 6 6 6 5 6 6 6 6 5 6 6 6 5 6 …
AST0029_1 212 38 0	000000E+00 64110 5 4 4 5 4 5 4 5 4 5 4 5 4 5 5 4 5 5 5 4 5 5 5 4 5 5 5 5 4 5 5 5 5 5 5 4 5 5 5 5 5 5 4 5 5 5 5 4 5 5 5 4 5 5 4 5 5 4 5 4 5 4 5 4 5 4 5 4 5 4 4 4 5 4 4 5 4 4 4 5 4 4 5 5 4 5 5 4 5 5 5 4 5 5 4 5 5 4 5 4 5 4 5 4 4 5 4 4 5 4 4 4 4 4 4 4 4 4 4 3 4 4 3 4 4 3 4 4 3 4 4 3 4 4 3 4 4 4 3 4 4 4 4 4 4 5 5 5 5 6 5 6 5 6 6 5 6 5 6 6 5 6 6 5 6 5 6 6 5 6 6 5 6 6 5 6 6 5 6 5 6 6 5 6 6 5 6 6 5 6 6 …
AST0030_1 214 31 0	000000E+00 61713 5 4 4 4 4 5 4 4 5 5 4 5 5 5 6 5 5 5 5 5 5 5 5 6 5 5 5 5 5 5 5 5 6 5 5 5 5 5 5 5 5 5 5 5 5 5 5 4 5 5 4 5 4 4 4 5 4 4 4 4 4 4 4 4 4 4 4 4 4 4 4 5 4 4 5 5 6 5 5 5 4 5 5 4 5 4 4 4 5 3 4 4 4 4 4 3 4 3 4 3 3 3 3 4 3 4 3 4 4 4 4 4 4 4 5 4 4 5 4 5 5 4 5 5 4 5 5 5 5 5 5 5 5 5 6 5 5 6 5 5 6 5 5 6 5 5 6 5 6 5 5 6 5 5 6 5 6 5 5 6 5 6 5 5 6 5 6 5 6 5 5 6 5 6 5 6 5 6 5 6 5 6 6 5 6 5 6 6 5 6 6 …
AST0031_1 232 32 0	000000E+00 68360 5 4 4 5 4 5 5 4 5 4 5 5 5 4 5 5 4 5 5 5 4 5 5 5 5 4 5 5 5 5 4 5 5 5 4 5 5 5 4 5 5 4 5 5 4 5 5 4 5 4 4 4 5 4 4 4 5 4 4 4 4 4 5 4 4 4 4 4 4 4 5 4 4 4 4 4 4 4 4 4 5 4 4 4 4 4 4 4 5 4 4 5 4 5 4 5 4 4 5 4 5 4 5 4 4 5 4 5 4 4 4 5 4 4 4 4 5 4 4 3 4 4 4 3 4 3 4 3 3 3 4 3 3 4 3 4 4 4 4 5 4 4 4 5 4 5 4 5 4 5 5 4 5 5 4 5 5 5 5 5 4 5 5 5 5 6 5 5 5 5 5 6 5 5 5 6 5 5 6 5 6 5 6 5 6 5 6 5 6 5 6 …
AST0032_1 245 33 0	000000E+00 78255 5 4 5 4 5 4 5 4 5 5 4 5 5 4 5 5 5 5 4 5 5 5 5 4 5 5 5 5 5 4 5 5 5 4 5 5 5 4 5 5 4 5 5 4 5 5 5 5 4 5 5 5 5 5 5 5 5 5 4 5 5 5 5 5 5 5 5 5 4 5 5 5 4 5 4 5 4 4 4 4 4 4 3 4 4 4 5 4 4 4 4 5 4 4 4 5 4 4 5 4 4 4 5 4 4 5 4 4 4 5 4 4 4 4 4 4 4 4 4 4 4 4 4 4 4 4 4 4 3 4 4 4 4 4 4 4 4 3 4 4 4 4 4 4 4 4 4 4 4 4 4 5 4 4 4 5 4 5 4 5 5 5 5 5 5 5 5 5 5 5 6 5 5 5 6 5 5 5 6 5 5 6 5 5 6 5 5 6 5 6 5 …
AST0033_1 205 25 0	000000E+00 63572 5 4 5 4 5 4 5 5 4 5 5 4 5 5 4 5 5 5 4 5 5 5 5 4 5 5 5 5 4 5 5 5 5 5 5 4 5 5 5 5 4 5 5 4 5 5 4 5 4 5 5 4 5 4 5 4 4 5 4 5 4 4 5 4 5 4 5 4 5 5 5 5 6 5 5 5 5 5 5 5 4 5 4 5 4 4 4 4 3 4 4 3 4 3 4 3 4 3 3 4 3 4 3 3 4 3 3 4 4 3 4 3 4 4 4 4 4 5 4 4 5 4 5 5 4 5 5 5 5 5 5 5 5 5 5 5 5 6 5 5 5 6 5 5 5 6 5 5 6 5 5 6 5 6 5 5 6 5 6 5 5 6 5 6 5 6 5 6 5 6 5 6 5 6 5 6 6 5 6 5 6 6 5 6 5 6 6 5 6 6 6 …
AST0034_1 227 35 0	000000E+00 72471 5 4 4 4 4 4 4 4 4 5 4 4 4 4 5 4 4 5 4 4 5 4 5 4 5 5 4 5 5 6 5 6 5 6 5 6 5 6 5 6 6 5 5 6 5 6 5 6 5 6 5 5 6 5 5 5 6 5 5 5 5 4 5 4 5 4 4 5 4 4 5 4 4 4 5 3 4 4 4 3 4 3 3 4 4 4 4 4 4 4 4 4 4 4 4 5 4 5 4 5 4 5 5 6 5 6 6 5 6 5 5 4 4 4 4 4 3 4 4 4 4 3 4 4 4 3 4 4 4 3 4 4 3 4 4 4 3 4 4 3 4 3 4 4 3 4 4 4 5 4 4 5 4 5 4 5 5 4 5 5 5 5 5 5 6 5 5 5 6 5 6 5 6 5 6 5 6 6 5 6 5 6 6 5 6 6 5 6 6 5 6 …
AST0035_1 280 28 0	000000E+00 80832 5 4 4 4 4 5 4 4 4 5 4 4 5 4 4 5 4 4 5 4 4 5 4 4 5 4 5 4 4 5 4 4 5 4 5 4 4 5 4 5 4 5 4 4 5 4 5 4 5 4 5 4 5 4 4 5 4 5 4 5 4 5 4 5 5 4 5 4 5 5 4 5 5 4 5 5 5 5 5 5 5 5 5 5 5 5 5 5 5 5 5 4 5 5 5 5 5 5 4 5 4 5 4 5 4 4 3 4 4 3 4 3 4 4 3 4 4 4 4 4 4 4 4 4 5 4 5 5 4 4 5 4 4 4 4 3 4 4 4 3 4 4 3 4 4 3 4 3 4 4 3 4 3 4 4 3 4 3 4 3 4 4 3 4 3 4 3 4 4 3 4 3 4 4 4 3 4 5 4 4 5 5 4 5 5 5 5 5 5 5 5 …
AST0036_1 262 37 0	000000E+00 77176 5 4 4 4 4 4 4 5 4 4 4 4 5 4 4 4 5 4 4 5 4 4 5 4 4 5 4 5 4 5 4 5 4 5 4 5 5 5 5 5 5 4 5 5 5 5 5 4 5 5 5 5 4 5 5 5 4 5 5 5 4 5 5 4 5 5 4 5 5 4 5 5 5 4 5 4 5 5 4 5 4 5 5 4 5 4 5 4 5 4 5 4 4 5 4 4 4 5 4 4 4 4 4 5 4 4 4 4 4 4 4 4 4 4 4 3 4 4 4 4 4 3 4 4 4 3 4 3 4 4 3 4 3 4 3 3 4 3 4 3 4 3 4 4 3 4 4 4 4 4 4 4 4 4 5 4 4 5 4 5 4 5 5 4 5 5 5 5 5 5 5 5 6 5 5 5 5 5 5 6 5 5 5 5 5 6 5 5 5 6 5 …
AST0037_1 241 25 0	000000E+00 74359 5 4 4 5 4 5 4 5 4 5 4 5 5 4 5 5 4 5 5 5 4 5 5 5 5 4 5 5 5 5 5 5 5 5 5 5 5 5 5 5 5 5 5 5 5 5 5 5 5 5 5 5 5 5 5 5 5 5 5 5 5 4 5 4 5 4 4 4 4 4 4 4 4 4 4 5 4 5 4 4 5 4 4 5 4 4 4 4 4 4 4 4 3 4 4 4 3 4 4 3 4 3 4 4 3 4 4 3 4 3 4 4 3 4 4 3 4 3 4 4 3 4 3 4 4 3 4 4 3 4 4 4 3 4 5 4 4 5 4 5 5 5 4 5 5 5 5 5 5 5 5 5 5 5 5 5 5 5 5 6 5 5 5 5 6 5 5 5 6 5 5 6 5 5 6 5 5 6 5 6 5 5 6 5 6 5 5 6 5 5 5 …
AST0038_1 239 28 0	000000E+00 79281 5 4 4 5 4 5 4 5 5 4 5 5 5 4 5 5 5 5 4 5 5 5 5 5 5 5 5 5 5 5 5 5 5 5 5 5 5 5 5 6 5 5 5 5 5 5 5 5 5 5 5 5 5 5 5 5 5 5 4 5 5 5 4 5 5 4 5 4 4 5 4 4 5 4 4 4 3 4 4 4 4 4 4 5 4 4 4 4 4 5 4 4 4 4 4 5 4 4 4 4 4 4 5 4 4 4 4 4 4 4 4 4 4 3 4 4 4 4 4 3 4 4 4 3 4 4 4 3 4 4 4 3 4 4 4 4 3 4 4 4 4 4 4 3 4 4 4 4 4 4 4 4 4 4 5 4 4 4 5 4 4 5 4 5 5 4 5 5 5 5 5 5 5 5 6 5 5 6 5 5 6 5 5 6 5 6 5 6 5 6 5 …
AST0039_1 193 32 0	000000E+00 66385 5 4 5 4 5 5 4 5 5 5 4 5 5 5 5 4 5 5 5 5 5 5 4 5 5 5 5 5 5 5 5 5 5 5 5 5 5 6 5 5 5 5 6 5 5 5 6 5 5 5 5 5 5 5 5 5 5 4 5 4 4 4 4 4 5 4 4 4 4 5 4 4 5 4 4 5 4 4 5 4 5 4 4 5 4 4 4 5 4 4 4 4 4 4 4 4 3 4 4 3 4 4 3 4 3 4 3 4 3 4 4 4 3 4 5 4 4 5 6 5 5 5 6 5 5 6 5 6 5 5 6 5 6 5 5 6 5 6 5 5 6 5 6 5 6 5 5 6 5 6 5 6 5 6 5 6 5 6 5 6 5 6 5 6 5 6 6 5 6 6 5 6 6 5 6 6 6 5 6 6 6 5 6 6 6 5 6 6 6 5 6 …
AST0040_1 247 30 0	000000E+00 71767 5 4 4 4 5 4 5 4 4 5 4 5 4 4 5 4 5 4 5 4 5 4 5 4 5 5 4 5 4 5 4 5 4 5 5 4 5 4 5 4 5 4 5 4 5 5 4 5 4 5 4 5 4 5 4 5 4 5 4 5 4 5 4 5 4 5 4 5 4 4 5 4 5 4 4 5 4 5 4 4 5 4 5 4 5 4 5 4 5 4 5 4 5 4 5 4 5 4 5 5 4 5 4 5 5 4 5 4 5 5 4 5 4 5 4 5 4 4 5 4 4 4 4 4 4 4 3 4 3 4 3 4 3 3 4 3 3 3 4 3 3 3 3 4 3 3 4 3 4 4 3 4 4 4 4 4 5 4 4 5 5 4 5 5 5 4 5 5 5 5 5 6 5 5 5 5 5 6 5 5 5 5 6 5 5 5 6 5 5 6 5 …
AST0041_1 232 26 0	000000E+00 77404 5 4 4 4 4 5 4 4 4 5 4 5 4 4 5 4 5 4 5 4 5 4 5 5 4 5 5 4 5 5 4 5 5 5 5 4 5 5 5 5 5 5 4 5 5 5 5 5 5 5 5 5 5 5 5 4 5 5 5 5 5 4 5 5 5 4 5 4 5 4 4 4 5 4 4 4 4 4 4 5 4 4 4 4 4 4 4 4 4 4 4 4 4 4 4 4 4 4 4 4 4 4 4 4 4 4 4 4 4 4 4 4 4 4 4 4 4 4 4 3 4 4 4 4 4 4 4 4 4 4 4 4 4 4 4 4 4 4 4 4 5 5 5 5 5 6 5 5 6 5 5 6 5 5 6 5 5 6 5 5 6 5 6 5 5 6 5 6 5 5 6 5 6 5 6 5 5 6 5 6 5 6 5 6 5 6 5 6 5 6 5 …
AST0042_1 268 20 0	000000E+00 79972 5 4 4 4 4 4 4 4 5 4 4 4 4 5 4 4 4 5 4 4 4 5 4 4 4 5 4 4 5 4 4 5 4 4 5 4 4 5 4 4 5 4 5 4 4 5 4 5 4 4 5 4 5 4 5 4 5 4 5 4 5 5 4 5 5 4 5 5 5 5 5 5 5 5 5 6 5 5 5 5 5 5 6 5 5 5 5 6 5 5 5 5 5 6 5 5 5 5 5 5 5 4 5 4 4 4 4 4 4 4 4 4 4 4 4 4 4 4 4 4 4 4 4 4 4 4 4 4 4 4 4 4 4 4 4 4 4 3 4 4 4 4 4 4 4 4 4 4 3 4 4 4 4 4 3 4 4 4 3 4 4 4 3 4 4 3 4 4 3 4 4 3 4 4 3 4 4 4 3 4 4 4 4 4 4 4 4 4 4 4 4 …
AST0043_1 246 29 0	000000E+00 75741 5 4 4 4 4 5 4 4 5 4 4 5 4 4 5 4 4 5 4 5 4 4 5 4 5 4 5 4 5 4 5 4 5 4 5 4 5 5 4 5 4 5 4 5 4 5 5 4 5 4 5 5 4 5 4 5 4 5 5 4 5 5 4 5 5 4 5 5 5 4 5 5 5 5 4 5 5 4 5 4 4 3 3 4 3 3 3 3 4 3 4 3 4 4 4 4 4 4 5 4 4 5 4 5 5 5 5 5 5 4 5 5 4 4 5 4 3 4 4 4 3 4 4 3 4 4 3 4 4 4 3 4 4 4 3 4 4 4 4 4 4 4 4 4 4 4 4 5 5 5 5 5 5 6 5 5 5 5 6 5 5 5 6 5 5 6 5 5 6 5 5 6 5 5 6 5 5 6 5 6 5 5 6 5 6 5 5 6 5 6 5 …
AST0044_1 282 33 0	000000E+00 84400 5 4 4 4 4 4 4 5 4 4 4 4 4 5 4 4 4 5 4 4 5 4 4 4 5 4 5 4 4 5 4 5 4 5 4 4 5 4 5 5 4 5 4 5 5 4 5 5 4 5 5 5 4 5 5 5 5 5 5 4 5 5 5 5 4 5 5 5 5 4 5 5 5 4 5 5 4 5 4 5 4 5 4 5 4 5 4 4 4 4 4 4 4 4 4 4 4 4 4 4 4 4 4 4 4 4 4 3 4 4 4 4 4 4 4 4 4 3 4 4 4 4 3 4 4 4 3 4 4 4 3 4 3 4 3 4 3 3 4 3 3 3 4 3 3 3 4 3 3 4 3 3 4 3 4 3 3 4 3 4 3 4 4 3 4 4 4 3 4 4 5 4 4 5 5 5 5 5 5 6 5 5 5 5 6 5 5 5 6 5 5 …
AST0045_1 232 38 0	000000E+00 69013 5 4 4 4 5 4 5 5 4 5 5 4 5 5 4 5 4 5 4 4 5 4 4 4 5 4 4 4 4 4 5 4 4 4 4 4 4 4 4 5 4 4 4 4 4 4 4 4 5 4 4 4 4 4 4 5 4 4 4 5 4 4 5 4 4 5 4 5 5 4 5 4 5 4 5 5 4 5 4 5 4 4 5 4 5 4 4 4 4 5 4 4 4 4 4 4 4 3 4 4 4 3 4 4 3 4 3 4 4 3 4 3 4 3 4 3 4 3 4 3 4 3 4 4 3 4 4 4 4 4 4 4 4 5 4 4 5 4 4 5 4 5 5 4 5 5 4 5 5 5 5 4 5 5 5 5 5 6 5 5 5 5 6 5 5 5 6 5 5 6 5 6 5 6 5 5 6 5 6 6 5 6 5 6 5 6 5 6 5 6 6 …
AST0046_1 253 26 0	000000E+00 83145 5 4 4 4 5 4 5 4 5 4 5 4 5 5 4 5 4 5 5 4 5 5 4 5 5 4 5 5 4 5 5 4 5 5 4 5 5 4 5 5 4 5 4 5 5 4 5 5 4 5 5 4 5 5 4 5 4 5 5 4 5 4 5 4 5 4 5 4 4 5 4 4 5 4 4 4 4 5 4 4 4 4 4 4 4 4 4 4 4 4 4 4 4 3 4 4 4 4 3 4 4 3 4 4 3 4 3 4 3 4 3 3 3 4 3 3 3 3 3 4 3 3 3 3 3 3 4 3 3 4 3 4 3 4 4 4 4 4 5 4 4 5 4 5 5 4 5 5 4 5 5 5 5 5 4 5 5 5 5 5 5 5 5 5 5 5 6 5 5 5 5 5 5 5 5 6 5 5 5 5 5 6 5 5 6 5 5 6 5 6 5 …
AST0047_1 253 20 0	000000E+00 80616 5 4 4 5 4 4 5 4 5 5 4 5 5 4 5 5 4 5 5 5 5 5 5 5 4 5 5 5 5 5 5 5 5 6 5 5 5 5 4 5 5 5 4 5 5 4 5 4 5 4 5 4 5 4 5 4 5 4 4 5 4 4 5 4 4 5 4 4 5 4 4 4 5 4 4 5 4 4 4 5 4 4 5 4 4 5 4 4 4 5 4 4 5 4 4 5 4 4 4 5 4 4 5 4 4 4 5 4 4 4 5 4 4 4 4 5 4 4 4 4 4 4 4 4 4 4 4 4 4 4 3 4 4 4 4 3 4 4 4 3 4 4 3 4 4 4 3 4 4 4 3 4 4 4 4 3 4 4 4 4 4 4 4 4 4 4 4 4 4 4 5 4 4 5 4 5 4 5 4 5 4 5 5 5 5 4 5 5 5 5 5 …
AST0048_1 226 21 0	000000E+00 77980 5 4 4 4 4 4 4 5 4 4 4 4 5 4 4 5 4 4 5 4 5 4 5 5 4 5 5 5 5 5 5 6 5 5 5 5 6 5 5 5 5 5 5 5 5 5 5 5 5 5 4 5 5 5 5 4 5 5 5 4 5 5 5 4 5 5 4 5 4 5 5 4 5 4 5 5 4 5 4 5 4 5 4 5 4 4 5 4 5 4 4 5 4 4 4 4 4 4 4 4 4 4 4 4 4 3 4 4 4 3 4 4 4 3 4 4 3 4 4 3 4 3 4 4 3 4 4 3 4 3 4 4 3 4 4 3 4 4 4 4 4 5 4 5 5 4 5 5 5 4 5 5 5 5 5 5 5 5 6 5 5 5 5 5 6 5 5 5 5 6 5 5 6 5 5 6 5 5 6 5 5 6 5 6 5 6 5 6 5 6 5 …
AST0049_1 298 23 0	000000E+00 83574 5 4 4 5 4 4 5 4 5 4 5 4 5 4 4 5 4 5 4 5 4 5 4 5 5 4 5 4 5 4 5 4 5 4 5 4 5 4 5 4 5 4 5 5 4 5 4 5 4 5 4 5 4 5 4 5 4 5 4 5 4 5 4 5 4 5 4 5 4 4 5 4 5 4 5 4 4 5 4 5 4 5 4 5 4 4 5 4 5 4 5 4 4 5 4 5 4 5 4 4 5 4 5 4 4 5 4 5 4 4 5 4 5 4 4 5 4 4 5 4 4 4 5 4 4 4 5 4 4 4 4 4 4 3 4 4 4 4 3 4 4 4 3 4 4 3 4 4 3 4 4 3 4 4 4 3 4 3 4 4 4 3 4 4 3 4 4 3 4 4 3 4 4 3 4 4 4 3 4 4 4 4 4 4 4 4 5 4 4 5 4 …
AST0050_1 246 20 0	000000E+00 81713 5 4 4 4 4 5 4 4 5 4 4 5 4 5 4 5 4 5 4 5 4 5 5 4 5 5 4 5 5 5 4 5 5 5 4 5 5 5 5 4 5 5 5 5 5 5 5 5 4 5 5 5 5 5 5 5 5 5 5 5 5 5 5 5 5 5 5 4 5 5 4 4 4 5 4 4 4 4 4 5 4 4 4 4 4 5 4 4 4 4 4 4 4 3 4 4 4 3 4 3 3 4 3 3 3 4 3 3 4 3 3 4 3 4 3 4 3 4 3 4 4 3 4 4 3 4 4 4 3 4 4 4 4 4 4 4 4 4 4 4 4 4 4 4 5 4 5 4 5 4 5 5 5 5 4 5 5 6 5 5 5 5 5 5 6 5 5 5 5 6 5 5 6 5 5 6 5 5 6 5 5 6 5 5 6 5 6 5 6 5 5 …
AST0051_1 254 20 0	000000E+00 80807 5 4 4 4 4 5 4 4 5 4 4 5 4 4 5 4 4 5 4 5 4 5 4 5 4 4 5 4 5 4 5 4 5 5 4 5 4 5 4 5 4 5 5 4 5 4 5 5 4 5 5 5 4 5 5 5 4 5 5 5 4 5 5 5 5 4 5 5 5 5 5 4 5 5 5 4 5 5 4 5 3 3 2 3 2 2 3 2 3 2 3 3 4 3 4 4 4 4 4 4 4 5 4 5 5 5 5 5 6 5 6 5 5 6 5 5 5 5 4 4 4 4 4 4 4 4 4 4 4 3 4 4 4 4 4 4 3 4 4 4 4 4 4 3 4 4 4 4 4 4 4 4 4 3 4 4 4 4 4 4 4 4 5 4 4 4 4 5 5 5 5 5 5 5 6 5 5 6 5 5 6 5 6 5 5 6 5 6 5 6 5 …
AST0052_1 207 26 0	000000E+00 67531 5 4 4 4 5 4 5 4 5 4 5 4 5 4 5 5 4 5 5 4 5 5 4 5 5 5 4 5 5 5 4 5 5 5 4 5 5 5 5 4 5 5 5 4 5 5 5 5 4 5 5 5 5 4 5 5 5 4 5 5 5 4 5 5 5 4 5 5 4 5 4 5 5 4 5 4 5 4 4 5 4 5 4 4 5 4 4 4 4 5 4 4 4 4 4 4 5 4 4 4 4 4 4 4 4 4 4 4 4 4 4 4 4 4 4 4 4 4 4 4 5 4 4 4 4 4 4 5 5 5 6 5 5 6 5 6 5 6 5 6 5 6 5 6 6 5 6 5 6 6 5 6 5 6 6 5 6 6 5 6 6 5 6 6 5 6 6 5 6 6 5 6 6 5 6 6 6 5 6 6 6 5 6 6 6 5 6 6 6 5 6 …
AST0053_1 125 21 0	000000E+00 37406 5 4 4 5 4 5 4 5 5 4 5 5 5 5 5 5 5 5 5 5 6 5 5 6 5 6 5 6 5 6 5 5 5 5 5 4 4 4 5 4 4 4 4 4 4 4 4 5 4 5 6 6 6 6 6 6 5 6 6 6 5 6 5 5 4 5 4 5 4 4 5 4 4 4 5 4 4 4 4 5 4 5 5 5 6 5 6 5 6 6 5 6 6 6 6 5 6 6 6 6 5 6 6 6 6 6 6 5 6 6 6 6 6 6 5 6 6 6 6 6 6 6 6 5 6 6 6 6 6 6 6 6 6 5 6 6 6 6 6 6 6 6 6 6 6 5 6 6 6 6 6 6 6 6 6 6 6 6 6 6 6 6 6 5 6 6 6 6 6 6 6 6 6 6 6 6 6 6 6 6 6 6 6 6 6 6 6 6 6 6 5 …
AST0054_1 169 11 0	000000E+00 60608 5 4 4 4 5 4 5 4 5 4 5 5 5 5 5 5 5 5 5 6 5 5 5 5 5 5 5 5 5 5 5 5 5 5 5 5 5 5 4 5 5 5 4 4 5 4 3 4 3 4 3 4 4 4 4 4 4 4 4 4 5 4 5 5 5 5 5 5 5 5 5 5 5 5 5 4 5 5 4 5 4 5 4 4 4 4 4 4 3 4 3 4 3 4 3 4 3 4 3 4 3 4 4 3 4 4 4 4 5 4 5 4 5 5 6 5 5 6 5 5 6 5 6 5 6 6 5 6 6 5 6 6 5 6 6 5 6 6 5 6 6 6 6 5 6 6 6 5 6 6 6 6 5 6 6 6 6 6 5 6 6 6 6 6 6 5 6 6 6 6 6 6 6 5 6 6 6 6 6 6 6 5 6 6 6 6 6 6 5 6 6 …
AST0055_1 194 17 0	000000E+00 66737 5 4 4 4 5 4 4 5 4 4 5 4 5 4 5 4 5 5 4 5 5 4 5 5 5 4 5 5 5 5 6 5 5 5 5 5 5 5 5 5 5 5 4 5 4 5 4 4 4 4 4 3 4 3 4 3 3 4 3 4 3 4 4 4 4 4 4 5 4 5 4 5 5 5 5 6 5 5 5 5 5 5 5 4 5 4 4 4 4 4 4 4 4 4 3 4 4 4 4 3 4 4 4 3 4 4 4 4 4 3 4 4 4 4 4 4 5 4 4 5 4 5 5 4 5 5 5 5 4 5 5 5 5 5 5 5 5 5 5 6 5 5 5 5 6 5 5 5 6 5 5 6 5 5 6 5 6 5 5 6 5 6 5 6 5 6 6 5 6 5 6 6 5 6 6 6 5 6 6 5 6 6 6 6 5 6 6 6 5 6 6 …
AST0056_1 198 20 0	000000E+00 72557 5 4 5 4 5 4 5 5 4 5 4 5 5 4 5 5 5 4 5 5 5 4 5 5 5 4 5 5 5 5 5 5 4 5 5 5 5 5 5 5 5 5 5 5 5 4 5 5 4 5 4 5 4 4 5 4 4 4 4 3 4 3 4 3 3 3 4 3 4 4 4 4 4 5 5 6 5 5 6 5 5 5 5 5 5 5 5 4 5 4 5 4 5 4 5 4 4 4 5 4 4 4 4 4 4 3 4 4 4 4 3 4 4 3 4 4 4 3 4 4 4 4 4 4 4 4 4 5 4 4 5 5 4 5 5 5 5 5 5 5 5 5 6 5 5 5 6 5 5 6 5 6 5 5 6 5 6 5 6 5 6 5 6 5 6 6 5 6 5 6 6 5 6 6 5 6 6 5 6 6 6 5 6 6 6 5 6 6 6 6 5 …
AST0057_1 193 17 0	000000E+00 69462 5 4 4 5 4 4 5 4 5 4 5 5 4 5 5 5 4 5 5 5 5 5 5 5 5 5 5 5 5 6 5 5 5 5 5 5 4 5 5 5 5 5 4 5 5 5 4 5 5 4 5 5 4 5 5 4 5 4 5 4 5 5 4 5 4 4 5 4 5 4 5 4 4 5 4 4 4 5 4 4 4 4 4 4 4 4 5 4 4 4 4 4 4 4 5 4 4 4 4 4 5 4 4 4 4 5 4 4 4 4 5 4 4 5 4 4 4 5 4 4 5 4 4 5 4 4 5 4 5 4 4 5 4 5 4 5 5 4 5 5 4 5 5 5 5 6 5 6 5 6 6 5 6 6 5 6 6 6 5 6 6 6 5 6 6 5 6 6 6 6 5 6 6 6 5 6 6 6 6 5 6 6 6 6 5 6 6 6 6 6 5 …
AST0058_1 214 22 0	000000E+00 69655 5 4 4 4 5 4 5 4 5 5 5 4 5 5 5 5 6 5 5 6 5 5 6 5 5 5 6 5 5 5 5 5 5 5 5 4 5 5 4 5 4 5 4 4 5 4 4 4 4 5 4 4 4 4 5 4 4 4 5 4 4 4 5 4 4 4 5 4 4 5 4 5 4 5 4 5 5 4 5 5 4 5 4 5 5 4 5 4 5 4 5 4 5 4 5 4 5 4 5 4 4 5 4 4 4 4 4 4 4 4 4 4 3 4 4 4 4 3 4 4 4 4 4 4 4 4 4 4 4 5 4 4 5 5 4 5 5 5 5 5 5 5 5 5 5 5 5 5 5 5 6 5 5 5 5 5 6 5 5 5 5 6 5 5 5 6 5 5 6 5 5 6 5 5 6 5 5 6 5 5 6 5 6 5 6 5 6 5 6 5 6 …
AST0059_1 221 19 0	000000E+00 76493 5 4 4 4 4 5 4 5 4 5 4 5 5 5 5 5 6 5 5 6 5 5 6 5 5 6 5 5 5 6 5 5 5 5 5 5 5 5 5 5 4 5 5 5 5 4 5 5 5 4 5 5 4 5 4 5 4 5 4 5 4 5 4 5 4 5 4 5 4 4 5 4 5 4 5 4 5 4 5 4 5 4 4 5 4 4 4 4 5 4 4 4 4 4 4 4 4 4 3 4 4 4 4 4 4 3 4 4 4 3 4 4 4 3 4 4 4 3 4 4 4 3 4 4 4 4 4 4 4 4 4 5 5 4 5 5 5 5 5 5 5 5 5 6 5 5 5 5 6 5 5 5 6 5 5 5 6 5 5 6 5 5 6 5 5 6 5 5 6 5 6 5 5 6 5 6 5 6 5 6 5 6 5 6 5 6 5 6 5 6 5 …
AST0060_1 187 16 0	000000E+00 67549 5 4 5 5 5 4 5 5 5 5 5 5 5 5 6 5 5 5 5 5 5 5 6 5 5 5 5 5 6 5 5 5 5 5 6 5 5 5 5 5 5 5 6 5 4 5 5 5 4 5 4 4 5 4 4 4 4 4 4 5 4 4 4 4 4 4 5 4 4 5 4 5 4 5 5 6 5 5 6 5 5 6 5 5 5 4 5 4 5 4 4 4 4 4 4 4 4 3 4 4 4 3 4 4 4 3 4 4 4 3 4 4 4 4 4 4 4 4 4 5 4 5 5 5 5 5 5 5 5 5 5 5 5 6 5 5 5 5 6 5 5 5 6 5 5 5 6 5 5 6 5 6 5 5 6 5 6 5 6 5 6 5 6 5 6 5 6 5 6 6 5 6 5 6 6 6 5 6 6 5 6 6 6 6 5 6 6 6 6 5 6 …
AST0061_1 248 20 0	000000E+00 74457 5 4 4 4 4 4 5 4 4 5 4 4 5 4 4 5 4 4 5 4 4 5 4 5 4 5 4 5 4 4 5 4 5 4 5 4 5 4 5 4 5 5 4 5 4 5 4 5 4 5 4 5 5 4 5 4 5 4 5 4 5 4 5 4 5 4 4 5 4 5 4 5 4 4 5 4 5 4 4 5 4 4 5 4 5 4 4 5 4 4 5 4 4 5 4 4 5 4 4 5 4 4 5 4 4 4 5 4 4 4 5 4 4 4 4 4 4 5 3 4 4 4 4 3 4 4 4 3 4 4 3 4 4 3 4 3 4 4 3 4 4 3 4 4 4 3 4 4 4 4 4 4 4 4 4 4 5 5 5 5 5 5 6 5 5 5 5 6 5 5 5 6 5 5 5 6 5 5 6 5 5 6 5 5 5 6 5 6 5 5 6 …
AST0062_1 213 9 0	000000E+00 79475 5 4 4 4 5 4 4 5 4 4 5 4 5 4 5 5 4 5 5 5 5 5 5 5 5 5 6 5 5 6 5 6 5 6 5 5 6 5 6 5 6 5 6 5 6 5 5 6 5 6 5 6 5 6 5 5 6 5 6 5 5 6 5 5 6 5 5 5 5 5 5 5 5 4 5 4 4 4 4 4 4 5 4 5 4 5 5 5 4 5 5 4 5 4 5 4 4 5 4 4 4 4 4 4 4 4 4 4 4 4 4 3 4 4 3 4 4 4 3 4 4 4 3 4 4 3 4 4 3 4 4 4 3 4 4 4 4 3 4 4 4 4 4 4 4 4 4 4 4 5 4 5 4 5 6 5 5 5 6 5 5 6 5 5 6 5 6 5 6 5 5 6 5 6 5 6 5 6 5 5 6 5 6 5 6 5 6 5 6 5 6 …
AST0063_1 247 15 0	000000E+00 77957 5 4 4 4 4 5 4 4 4 5 4 4 5 4 4 5 4 4 5 4 4 5 4 4 5 4 5 4 4 5 4 5 4 5 4 5 4 5 4 5 4 5 5 4 5 5 4 5 5 5 5 5 4 5 5 5 5 5 5 5 5 5 5 5 5 5 5 5 5 5 5 5 5 4 5 4 5 4 5 4 4 4 4 4 4 4 4 4 4 4 3 4 4 4 4 4 4 4 4 5 4 5 5 6 5 5 5 4 5 4 4 4 4 4 3 4 4 3 4 4 3 4 4 4 3 4 4 3 4 4 3 4 4 3 4 4 4 4 3 4 4 4 4 4 4 4 4 4 4 4 4 4 4 4 4 5 4 4 5 4 5 5 4 5 5 5 5 5 5 5 5 5 5 5 5 5 5 5 6 5 5 5 5 6 5 5 5 6 5 5 5 …
AST0064_1 208 9 0	000000E+00 69230 5 4 4 5 4 5 4 5 4 5 4 5 5 4 5 5 4 5 5 5 5 5 4 5 5 5 5 5 5 5 5 5 5 5 5 5 5 5 5 4 5 4 4 3 4 4 3 4 3 4 4 4 4 4 4 5 4 4 5 5 4 5 5 5 6 5 5 6 5 6 5 6 5 6 5 5 5 5 4 5 4 4 4 4 3 4 4 4 3 4 4 3 4 3 4 4 3 4 3 4 4 3 4 4 3 4 4 4 4 4 4 4 4 4 5 4 5 4 5 5 5 5 5 5 5 6 5 5 5 5 6 5 5 5 6 5 5 6 5 5 5 6 5 5 6 5 5 6 5 5 6 5 5 6 5 5 6 5 6 5 5 6 5 5 6 5 6 5 5 6 5 6 5 5 6 5 6 5 6 5 5 6 5 6 5 6 5 6 5 6 5 …
AST0065_1 229 12 0	000000E+00 68270 5 4 4 4 5 4 5 4 5 5 4 5 5 4 5 5 5 4 5 5 5 4 5 5 4 5 4 5 4 5 4 4 5 4 4 5 4 4 5 4 4 4 5 4 4 4 4 5 4 4 4 4 4 5 4 4 4 4 4 4 4 5 4 4 4 4 4 4 4 4 5 4 4 4 4 4 5 4 5 4 5 4 5 5 5 4 5 5 4 5 5 4 5 5 4 5 4 5 4 4 4 4 4 4 4 4 3 3 4 3 3 3 3 3 4 3 4 3 4 4 3 4 5 4 4 5 4 5 4 5 5 4 5 5 5 5 4 5 5 5 5 5 5 5 5 5 5 5 5 6 5 5 5 5 5 5 6 5 5 5 6 5 5 5 6 5 5 6 5 5 6 5 5 6 5 6 5 5 6 5 6 5 6 5 6 5 6 5 6 5 6 …
AST0066_1 211 13 0	000000E+00 83625 5 4 4 5 4 4 5 5 4 5 5 4 5 4 5 5 4 5 4 5 4 5 4 4 5 4 5 4 5 4 4 5 4 5 4 5 4 5 4 4 5 4 5 4 5 5 4 5 4 5 5 5 5 4 6 5 5 5 5 5 5 5 5 5 6 5 5 5 5 5 5 5 5 5 4 5 5 4 5 4 4 3 3 4 3 3 3 3 3 4 3 4 3 4 4 4 5 4 5 6 5 6 6 6 5 6 6 6 6 5 6 5 5 5 4 4 4 4 4 4 4 4 4 4 3 4 4 4 4 4 4 4 4 4 4 4 4 4 4 4 4 4 4 4 5 4 4 4 5 4 5 4 5 4 5 5 4 5 5 5 5 5 6 5 5 5 6 5 6 5 5 6 5 6 5 6 5 6 5 6 5 6 6 5 6 5 6 6 5 6 5 …
AST0067_1 233 9 0	000000E+00 83019 5 4 4 4 5 4 4 5 4 5 5 4 5 4 5 5 4 5 5 4 5 5 4 5 5 4 5 5 5 4 5 5 4 5 5 5 4 5 5 4 5 4 5 5 4 5 4 5 4 4 5 4 4 5 4 4 5 4 4 4 4 5 4 4 4 4 4 4 5 4 4 4 4 4 4 4 4 4 5 4 4 4 4 4 5 4 4 5 4 5 4 5 5 5 5 6 5 5 6 5 5 6 5 5 5 5 5 5 4 4 5 4 4 4 4 4 4 4 3 4 4 4 4 4 3 4 4 4 4 3 4 4 4 4 3 4 4 4 3 4 4 4 4 3 4 4 4 4 4 4 4 4 4 4 4 5 5 4 5 5 5 5 4 5 5 5 5 5 5 5 5 5 6 5 5 5 5 5 5 6 5 5 5 5 6 5 5 5 6 5 5 …
AST0068_1 219 6 0	000000E+00 78079 5 4 4 4 4 4 4 5 4 4 4 5 4 5 4 4 5 4 5 4 5 5 4 5 5 5 4 5 5 5 5 5 4 5 5 5 5 4 5 5 5 4 5 5 5 4 5 5 4 5 5 4 5 4 5 4 5 4 5 4 5 4 4 5 4 4 4 5 4 4 4 4 4 4 4 4 4 5 4 3 4 4 4 4 4 4 4 4 4 4 4 5 4 5 5 5 5 5 5 5 5 5 5 5 5 5 5 5 5 4 5 4 5 4 4 4 4 4 4 3 4 3 3 4 3 4 4 4 3 4 4 4 5 4 4 4 4 4 4 5 4 4 5 4 5 4 5 5 4 5 5 5 5 5 5 5 5 6 5 5 5 6 5 6 5 5 6 5 6 5 6 5 6 5 6 5 6 6 5 6 5 6 6 5 6 6 5 6 5 6 6 …
AST0069_1 246 13 0	000000E+00 85468 5 4 4 4 4 4 4 5 4 4 4 4 5 4 4 5 4 4 5 4 4 5 4 4 5 4 5 4 5 4 4 5 4 5 4 5 4 5 5 4 5 4 5 4 5 5 4 5 5 4 5 5 4 5 4 5 5 5 4 5 5 4 5 5 5 4 5 5 5 4 5 5 5 4 5 5 5 4 5 5 5 4 5 5 5 4 4 5 3 4 4 3 3 4 3 3 4 3 4 3 4 4 4 4 4 4 4 4 5 4 5 6 5 6 6 5 6 5 5 5 4 4 5 4 4 4 4 3 4 4 4 3 4 4 3 4 4 3 4 4 3 4 3 4 4 3 4 4 3 4 3 4 4 3 4 4 3 4 4 3 4 4 3 4 4 4 3 4 4 4 4 4 3 4 4 4 5 4 4 5 5 5 6 5 5 6 5 5 6 5 6 …
AST0070_1 211 11 0	000000E+00 80357 5 4 4 4 4 5 4 4 4 5 4 4 4 5 4 4 5 4 4 5 4 5 4 5 4 5 4 5 4 5 5 4 5 5 4 5 5 5 5 5 5 5 6 5 5 5 5 6 5 5 6 5 5 5 6 5 5 6 5 6 5 5 6 5 5 6 5 5 5 6 5 5 5 5 4 5 4 4 3 4 3 4 5 5 5 4 4 5 4 4 4 4 4 4 4 5 4 4 4 5 5 5 5 6 5 6 6 5 6 6 6 5 6 5 6 5 4 5 4 4 3 4 3 4 3 4 3 3 3 3 4 3 3 3 4 3 3 4 3 4 3 4 4 3 4 4 4 4 4 4 5 4 4 5 4 5 5 5 5 5 5 5 5 5 6 5 5 6 5 5 6 5 6 5 6 5 6 5 6 5 6 5 6 5 6 5 6 6 5 6 5 …
AST0071_1 236 21 0	000000E+00 83707 5 4 4 4 4 5 4 4 5 4 4 5 4 5 4 5 5 4 5 5 4 5 5 5 4 5 5 5 5 5 5 5 5 4 5 5 5 5 4 5 5 5 4 5 5 4 5 4 5 5 4 5 4 4 5 4 5 4 4 5 4 4 4 5 4 4 4 5 4 4 4 4 5 4 4 4 4 5 4 4 4 4 4 5 4 4 4 4 5 4 4 4 4 4 5 4 4 4 4 4 4 5 4 4 4 4 4 4 5 4 4 4 4 4 4 4 5 4 4 4 4 4 4 4 4 5 4 4 4 4 4 4 4 4 4 4 4 4 4 3 4 4 4 4 4 4 3 4 4 4 4 4 5 4 4 4 5 4 5 4 5 4 5 5 5 5 5 6 5 5 6 5 5 6 5 6 5 6 5 6 5 6 6 5 6 5 6 6 5 6 6 …
AST0072_1 244 15 0	000000E+00 82884 5 4 4 5 4 4 5 4 4 5 4 4 5 4 5 4 5 4 5 4 5 4 5 4 5 5 4 5 4 5 4 5 5 4 5 4 5 5 4 5 5 4 5 5 4 5 4 5 5 4 5 5 4 5 5 4 5 5 4 5 5 4 5 5 4 5 4 5 5 4 5 5 4 5 4 5 4 5 4 5 4 5 4 5 4 5 4 4 5 4 5 4 4 5 4 4 5 4 4 5 4 4 5 4 4 4 5 4 4 4 5 4 4 4 5 4 4 4 4 5 4 4 4 4 4 4 4 5 4 4 4 4 4 4 4 4 4 4 4 3 4 4 4 3 4 4 3 4 3 4 3 4 3 4 4 3 4 4 4 4 4 4 5 4 5 4 5 5 5 4 5 6 5 5 5 5 6 5 6 5 5 6 5 6 5 6 5 5 6 6 5 …
AST0073_1 205 16 0	000000E+00 85955 5 4 4 4 4 5 4 4 4 5 4 4 5 4 5 4 4 5 4 5 4 5 4 5 5 4 5 4 5 5 4 5 5 5 4 5 5 5 5 4 5 5 5 5 5 5 4 5 5 5 5 5 5 5 5 5 4 5 5 5 5 5 4 5 5 5 5 4 5 5 4 5 4 5 4 5 4 5 4 5 4 4 4 5 4 4 4 4 4 4 5 4 4 4 4 4 4 4 4 4 4 4 5 4 4 4 4 4 4 4 4 4 5 4 4 4 4 4 5 4 4 4 4 5 4 4 4 5 4 4 5 4 4 5 4 5 4 5 4 5 4 5 5 4 5 5 5 5 5 5 5 5 5 6 5 6 5 5 6 5 6 5 6 5 6 5 6 5 6 5 6 6 5 6 5 6 6 5 6 5 6 6 5 6 6 5 6 6 5 6 6 …
AST0074_1 202 13 0	000000E+00 87930 5 4 4 5 4 5 4 5 5 4 5 5 4 5 5 4 5 5 4 5 5 5 4 5 5 4 5 5 5 4 5 5 4 5 5 4 5 4 5 5 4 5 4 5 4 5 4 5 4 5 4 5 5 4 5 4 5 4 5 5 4 5 5 4 5 5 4 5 5 4 5 5 5 5 5 4 5 5 4 5 5 4 5 4 5 4 5 4 5 5 4 5 6 5 5 6 5 6 5 5 5 4 5 4 4 5 4 4 3 4 4 4 3 4 4 3 4 3 4 4 3 4 3 4 3 4 4 3 4 4 4 3 4 4 4 4 4 3 4 4 4 3 4 4 4 3 4 4 4 4 4 5 4 5 5 5 5 5 6 5 6 5 6 6 5 6 5 6 6 5 6 6 5 6 6 5 6 6 5 6 6 6 5 6 6 5 6 6 6 5 6 …
AST0075_1 260 18 0	000000E+00 94894 5 4 4 4 4 5 4 4 5 4 5 4 4 5 4 5 4 5 4 5 4 5 4 5 4 5 4 5 4 5 4 5 4 5 4 5 4 5 5 4 5 4 5 4 5 5 4 5 4 5 5 4 5 4 5 5 4 5 5 4 5 5 4 5 5 4 5 5 4 5 5 4 5 5 5 5 5 5 4 5 5 6 5 5 5 5 5 5 5 5 5 5 5 5 5 4 5 5 5 4 4 5 3 4 3 3 3 4 3 4 3 4 4 4 5 4 4 5 5 4 5 5 5 5 4 5 4 5 4 4 4 4 3 4 3 4 3 3 3 3 3 3 3 4 3 3 3 3 3 3 3 3 4 3 3 3 4 3 4 3 4 3 4 4 4 4 4 5 4 5 4 5 5 4 5 5 4 5 5 5 5 5 5 5 5 5 5 5 5 5 5 …
AST0076_1 236 14 0	000000E+00 83417 5 4 4 4 4 4 4 5 4 4 5 4 4 5 4 5 4 5 5 4 5 4 5 5 4 5 5 4 5 4 5 5 4 5 4 5 4 5 4 4 5 4 5 4 5 4 4 5 4 5 4 5 4 4 5 4 5 4 4 5 4 5 4 5 4 4 5 4 5 4 4 5 4 5 4 4 5 4 5 4 4 5 4 5 4 4 5 4 5 4 5 4 4 5 4 4 4 5 4 4 4 4 4 4 4 4 5 4 4 4 4 4 5 4 5 4 5 5 6 5 6 5 6 6 6 5 6 6 5 5 5 5 4 4 4 4 4 4 4 4 4 3 4 4 3 4 4 4 3 4 4 4 3 4 4 4 4 4 4 4 4 5 4 4 4 5 4 5 5 4 5 5 5 5 5 6 5 5 5 6 5 5 6 5 6 5 5 6 5 6 5 …
AST0077_1 280 13 0	000000E+00 87085 5 4 4 5 4 4 5 4 5 4 4 5 4 5 4 5 4 5 4 5 4 4 5 4 5 4 5 4 5 4 5 5 4 5 4 5 4 5 4 5 4 5 4 5 4 5 5 4 5 4 5 4 5 4 5 5 4 5 4 5 4 5 5 4 5 4 5 4 5 5 4 5 4 5 5 4 5 4 5 5 4 5 5 4 5 5 4 5 5 4 5 5 4 5 4 5 5 4 5 4 5 5 4 5 4 4 5 4 4 5 4 4 4 4 4 4 4 4 4 4 4 4 4 5 4 4 4 4 4 4 4 4 4 4 4 4 3 4 4 4 4 3 4 4 3 4 3 4 3 4 3 3 3 4 3 3 3 3 3 3 3 3 3 3 3 3 4 3 3 4 3 4 4 4 4 5 4 5 5 5 5 5 5 5 6 5 5 5 5 6 5 …
AST0078_1 231 9 0	000000E+00 85181 5 4 4 4 4 4 5 4 4 4 5 4 4 5 4 4 5 4 5 4 4 5 4 5 4 5 4 5 4 5 4 5 4 5 5 4 5 5 4 5 5 4 5 5 4 5 5 5 4 5 5 5 5 5 4 5 5 5 5 5 5 6 5 5 5 5 6 5 5 5 6 5 5 5 5 5 5 5 5 5 5 5 4 5 5 5 4 5 4 5 4 4 4 4 4 4 3 4 4 4 3 4 4 4 4 4 4 3 4 4 4 4 5 4 4 5 4 5 6 5 6 5 6 5 6 5 5 6 5 5 5 4 4 4 3 4 3 4 3 3 4 3 4 3 4 3 4 3 4 3 4 3 4 3 4 4 3 4 4 4 4 4 4 4 4 4 5 4 5 4 5 5 4 5 5 5 5 5 5 5 5 5 5 6 5 5 5 6 5 5 6 …
AST0079_1 253 10 0	000000E+00 92734 5 4 4 4 4 5 4 5 4 5 5 4 5 5 4 5 4 5 5 4 5 4 5 4 5 4 5 4 5 4 5 4 5 4 5 4 5 4 5 4 5 4 5 4 5 4 5 4 5 4 5 5 4 5 5 5 5 5 4 5 5 5 5 5 5 5 5 5 5 5 5 5 5 4 5 5 5 5 4 5 5 4 5 4 5 4 4 4 4 4 4 4 4 4 4 4 4 4 4 4 4 4 4 4 4 4 4 4 3 4 4 4 4 4 4 4 4 4 4 4 3 4 4 4 4 4 4 4 4 4 4 3 4 4 4 4 4 4 4 4 4 4 4 4 3 4 4 4 4 4 4 4 4 4 4 4 4 4 4 4 4 4 4 4 4 4 4 4 4 4 5 4 4 4 5 5 5 5 5 5 5 5 6 5 5 5 6 5 5 6 5 …
AST0080_1 274 16 0	000000E+00 83280 5 4 4 4 5 4 4 5 4 4 5 4 5 4 4 5 4 5 4 5 4 5 4 5 4 5 4 5 4 5 4 5 5 4 5 4 5 4 5 4 5 4 5 4 5 5 4 5 4 5 4 5 4 5 4 5 5 4 5 4 5 4 5 4 4 5 4 5 4 4 5 4 4 5 4 4 4 5 4 4 5 4 4 4 5 4 4 5 4 4 4 5 4 4 4 4 5 4 4 4 5 4 4 4 4 4 5 4 4 4 4 4 5 4 4 4 4 4 4 4 4 4 4 4 3 4 4 4 4 4 4 4 4 4 4 5 4 4 4 4 5 4 5 4 6 5 6 6 5 6 6 6 6 6 6 6 5 4 3 4 3 3 3 4 3 3 3 4 3 3 4 3 4 3 3 4 3 4 3 4 3 4 4 3 4 4 3 4 4 4 4 …
AST0081_1 223 12 0	000000E+00 81386 5 4 4 4 5 4 4 4 5 4 4 5 4 4 5 4 4 4 5 4 4 5 4 5 4 4 5 4 4 5 4 5 4 4 5 4 5 4 5 4 4 5 4 5 4 5 4 5 4 5 5 4 5 4 5 5 4 5 5 4 5 5 5 4 5 5 5 5 6 5 5 5 5 6 5 5 6 5 6 5 5 6 5 6 5 5 6 5 4 5 4 4 4 3 4 4 4 3 4 4 3 4 4 4 4 3 4 4 4 4 4 4 4 4 5 4 4 4 4 4 4 5 4 4 4 4 4 4 4 4 4 4 4 4 4 4 4 4 4 4 4 4 4 5 4 4 4 4 4 4 4 5 4 4 4 4 5 4 4 5 4 4 5 4 5 4 5 5 5 5 5 5 5 6 5 5 6 5 5 6 5 6 5 6 5 6 5 6 5 6 5 …
AST0082_1 112 22 0	000000E+00 38305 5 4 4 4 5 4 5 4 5 4 5 4 5 5 4 5 5 4 5 5 5 4 5 5 5 5 5 5 4 5 5 5 5 5 5 5 5 5 5 5 6 5 4 5 5 4 4 5 4 4 5 4 4 4 5 4 4 5 4 5 4 5 5 5 5 4 6 5 5 5 6 5 5 6 5 6 5 6 5 6 6 5 6 6 5 6 6 6 5 6 6 5 6 6 6 6 5 6 6 6 6 5 6 6 6 6 6 5 6 6 6 6 6 5 6 6 6 6 6 6 5 6 6 6 6 6 6 5 6 6 6 6 6 6 6 5 6 6 6 6 6 6 6 6 6 5 6 6 6 6 6 6 6 6 6 6 5 6 6 6 6 6 6 6 6 6 6 6 6 5 6 6 6 6 6 6 6 6 6 6 6 6 6 6 6 6 6 5 6 6 6 …
AST0083_1 211 12 0	000000E+00 70254 5 4 4 4 5 4 4 5 4 5 4 4 5 4 5 4 5 4 5 4 5 4 5 5 4 5 4 5 5 4 5 5 4 5 5 4 5 5 5 4 5 5 4 5 5 5 4 5 5 5 4 5 5 5 4 5 5 5 4 5 5 5 4 5 5 4 5 4 5 4 5 4 5 4 5 4 5 4 4 5 4 4 5 4 4 5 4 4 4 4 5 4 4 4 4 4 4 4 4 4 4 4 4 4 4 3 4 4 4 3 4 4 3 4 4 3 4 4 4 4 4 4 4 4 4 5 4 5 4 5 5 5 5 5 6 5 5 6 5 6 5 6 5 6 5 6 5 6 6 5 6 5 6 5 6 6 5 6 5 6 6 5 6 5 6 6 5 6 5 6 6 5 6 6 5 6 5 6 6 5 6 6 5 6 5 6 6 5 6 6 5 …
AST0084_1 185 14 0	000000E+00 70097 5 4 4 4 4 5 4 4 5 4 5 4 4 5 4 5 4 4 5 4 4 5 4 4 4 5 4 4 5 4 4 5 4 4 5 4 4 5 4 4 5 4 4 5 4 5 4 5 4 5 4 5 4 5 5 4 5 5 5 5 5 4 5 5 4 5 4 5 4 5 4 4 5 4 4 4 5 4 4 4 4 4 4 4 4 4 4 4 4 4 3 4 4 3 4 4 3 4 3 4 4 3 4 3 4 3 4 3 4 4 3 4 4 4 4 4 4 5 4 4 4 5 4 5 4 5 5 4 5 5 5 5 5 5 5 5 6 5 5 5 6 5 5 6 5 5 6 5 6 5 6 5 6 5 6 5 6 5 6 5 6 5 6 6 5 6 5 6 6 5 6 6 5 6 6 6 5 6 6 5 6 6 6 5 6 6 6 5 6 6 6 …
AST0085_1 133 13 0	000000E+00 45060 5 4 4 5 4 5 5 4 5 5 4 5 5 5 4 5 5 5 5 5 4 5 5 5 5 5 5 4 5 5 5 5 4 5 5 5 4 5 5 4 5 4 4 4 5 4 3 4 4 4 4 3 4 4 3 4 4 4 4 4 4 4 4 4 4 4 5 4 5 5 5 6 5 5 6 5 5 6 5 6 5 6 6 5 6 5 6 5 6 6 5 6 6 5 6 5 6 6 5 6 6 5 6 6 5 6 6 5 6 6 5 6 6 6 5 6 6 5 6 6 6 5 6 6 6 5 6 6 5 6 6 6 5 6 6 6 5 6 6 6 6 5 6 6 6 5 6 6 6 5 6 6 6 6 5 6 6 6 6 5 6 6 6 6 5 6 6 6 6 6 5 6 6 6 6 5 6 6 6 6 6 5 6 6 6 6 6 5 6 6 6 …
AST0086_1 124 14 0	000000E+00 49503 5 4 4 4 4 4 4 4 4 5 4 4 4 4 4 5 4 4 4 4 5 4 4 4 4 5 4 4 4 4 5 4 4 4 4 4 4 5 4 4 4 4 4 4 4 4 5 4 4 4 4 4 4 4 4 4 4 4 4 5 4 4 4 4 4 4 4 4 5 4 4 4 5 4 4 5 4 5 5 6 5 6 5 6 6 5 6 6 6 6 5 6 6 6 5 6 6 6 5 6 6 6 6 5 6 6 6 6 5 6 6 6 6 5 6 6 6 6 5 6 6 6 6 5 6 6 6 6 5 6 6 6 6 6 5 6 6 6 6 5 6 6 6 6 6 5 6 6 6 6 5 6 6 6 6 5 6 6 6 6 6 6 5 6 6 6 6 5 6 6 6 6 6 5 6 6 6 6 6 5 6 6 6 6 6 5 6 6 6 6 6 …
AST0087_1 245 22 0	000000E+00 91468 5 4 4 4 4 4 4 5 4 4 4 4 5 4 4 5 4 4 5 4 4 5 4 4 5 4 5 4 5 4 4 5 4 5 4 5 4 5 4 4 5 4 4 5 4 4 5 4 4 4 4 5 4 4 4 4 4 4 5 4 4 4 4 5 4 4 4 4 5 4 4 4 4 5 4 4 4 5 4 4 4 5 4 4 4 4 5 4 4 4 5 4 4 4 4 5 4 4 4 4 5 4 4 4 4 4 5 4 4 4 4 4 4 4 5 4 4 4 4 4 4 4 4 3 4 4 4 4 3 4 4 4 3 4 3 4 3 4 3 4 3 4 3 4 3 4 3 3 4 3 4 4 3 4 3 4 4 4 4 4 4 4 4 4 5 4 5 4 5 5 4 5 5 6 5 5 5 5 6 5 5 6 5 5 6 5 5 6 5 6 5 …
AST0088_1 221 17 0	000000E+00 86188 5 4 4 4 4 4 5 4 4 4 4 4 5 4 4 4 5 4 4 5 4 4 5 4 4 5 4 4 5 4 5 4 5 4 5 4 5 5 5 4 5 5 4 5 5 5 5 4 5 5 5 5 5 4 5 5 5 4 5 5 4 5 5 4 5 4 4 5 4 4 5 4 4 4 4 4 4 4 4 4 4 4 3 4 4 4 4 3 4 4 4 4 3 4 4 3 4 4 4 3 4 4 4 3 4 4 4 3 4 4 3 4 4 4 4 3 4 4 4 4 4 4 4 4 4 5 4 5 5 5 6 5 5 5 6 5 5 6 5 5 6 5 6 5 5 6 5 6 5 6 5 6 5 5 6 5 6 5 6 5 6 5 6 5 6 5 6 5 5 6 6 5 5 6 5 6 5 6 5 6 5 6 5 6 5 6 5 6 5 6 5 …
AST0089_1 229 17 0	000000E+00 80905 5 4 4 5 5 4 5 5 5 5 4 5 5 5 5 5 5 5 5 5 5 5 5 5 5 5 5 5 4 5 5 5 5 5 4 5 5 5 4 5 5 4 5 4 5 5 4 5 5 4 5 4 5 5 4 5 4 5 5 4 5 4 5 4 5 5 4 5 4 5 4 5 4 5 4 5 4 4 5 4 5 4 4 5 4 5 4 4 4 5 4 4 4 5 4 4 4 4 4 4 4 4 4 4 4 4 4 3 4 4 4 3 4 4 4 4 3 4 4 4 3 4 4 4 3 4 4 4 3 4 4 4 4 3 4 4 4 4 4 4 4 4 4 4 4 4 4 4 4 4 4 5 4 5 4 5 5 5 5 6 5 6 5 6 5 6 5 6 5 6 5 6 5 6 6 5 6 5 6 6 5 6 5 6 6 5 6 5 6 6 5 …
AST0090_1 217 17 0	000000E+00 79361 5 4 4 4 4 4 4 4 5 4 4 4 4 5 4 4 4 5 4 4 5 4 4 5 4 5 4 5 4 5 4 5 5 4 5 5 5 5 5 5 5 6 5 5 6 5 6 5 5 6 5 6 5 5 6 5 6 5 6 5 5 6 5 6 5 6 5 5 6 5 6 5 5 6 5 6 5 6 5 5 6 5 5 6 5 5 5 6 5 5 5 5 5 5 4 4 4 3 4 3 3 3 3 3 4 3 4 4 4 4 3 4 4 4 4 4 3 4 4 4 3 4 4 3 4 4 4 3 4 4 4 4 3 4 4 4 4 4 4 4 4 4 4 4 4 4 4 4 5 4 4 5 4 4 5 4 5 5 4 5 5 5 5 5 5 5 5 6 5 5 5 6 5 5 5 6 5 6 5 5 6 5 5 6 5 6 5 5 6 5 6 …
AST0091_1 203 11 0	000000E+00 75595 5 4 4 4 5 4 5 4 5 4 5 5 4 5 5 5 5 5 6 5 5 5 6 5 5 6 5 5 6 5 5 6 5 5 5 6 5 5 5 5 5 5 4 5 4 5 4 4 4 5 4 4 4 4 4 4 4 4 4 4 4 4 4 4 4 4 4 4 4 4 4 4 4 4 4 4 4 4 4 4 4 3 4 4 4 4 4 4 4 4 4 3 4 4 4 4 4 4 4 4 4 4 4 4 4 4 4 4 4 4 4 4 4 4 5 4 4 4 5 4 5 4 5 5 4 5 5 5 5 5 5 5 5 5 5 5 5 5 5 5 5 6 5 5 5 5 5 6 5 5 5 6 5 5 5 6 5 5 6 5 5 6 5 5 6 5 6 5 5 6 5 6 5 6 5 6 5 6 5 6 5 6 5 6 5 6 6 5 6 5 6 …
AST0092_1 218 20 0	000000E+00 65067 5 4 4 4 5 4 4 5 4 4 5 4 5 4 4 5 4 5 4 5 4 5 4 4 5 4 5 4 5 4 5 4 5 4 5 4 5 4 5 4 5 4 5 5 4 5 5 4 5 5 5 4 4 4 5 4 4 4 4 5 4 4 4 4 4 5 4 4 4 4 4 4 4 4 4 4 4 4 4 4 4 4 4 4 4 4 4 4 4 4 3 4 4 4 4 4 4 4 4 4 4 4 4 4 4 4 3 4 4 4 4 4 4 4 4 4 5 4 4 4 4 4 5 4 4 5 4 5 5 5 5 5 5 5 5 5 6 5 5 5 6 5 5 5 6 5 5 6 5 5 6 5 5 6 5 6 5 5 6 5 6 5 5 6 5 6 5 5 6 5 6 5 5 6 5 6 5 6 5 6 5 5 6 5 6 5 6 5 6 5 5 …
AST0093_1 212 24 0	000000E+00 66874 5 4 4 4 4 4 5 4 4 4 5 4 5 4 4 5 4 5 5 4 5 4 5 4 5 5 4 5 5 4 5 5 5 4 5 5 5 5 5 4 5 5 5 5 5 5 5 5 5 5 5 5 5 4 5 5 5 5 5 5 4 5 5 4 5 4 4 4 4 4 4 4 4 4 4 4 4 4 4 4 4 4 4 4 5 4 4 5 4 5 5 4 5 5 4 5 5 4 5 4 4 4 5 4 4 4 4 3 4 4 4 3 4 4 3 4 4 3 4 4 3 4 4 4 3 4 4 4 4 4 4 4 5 4 4 5 4 5 5 5 5 5 5 6 5 5 5 6 5 6 5 5 6 5 6 5 5 6 5 6 5 6 5 6 5 6 5 5 6 5 6 5 6 5 6 6 5 6 5 6 5 6 5 6 5 6 5 6 5 6 6 …
AST0094_1 188 25 0	000000E+00 62912 5 4 4 4 4 5 4 4 5 4 4 5 4 4 5 4 5 4 5 4 5 5 4 5 5 5 5 4 5 5 5 6 5 5 5 6 5 5 6 5 5 6 5 6 5 5 6 5 6 5 6 5 6 5 5 6 5 6 5 5 5 5 5 4 5 4 4 5 3 4 4 4 4 4 4 5 4 4 4 4 5 4 4 5 4 4 4 5 4 4 4 5 4 4 4 4 4 3 4 4 3 3 4 3 3 3 3 3 3 4 3 4 3 4 4 4 4 4 4 4 5 4 4 5 4 5 4 5 5 4 5 5 5 4 5 5 5 5 5 5 5 5 5 5 5 5 5 5 5 5 6 5 5 5 5 6 5 5 6 5 5 6 5 5 6 5 6 5 6 5 6 5 6 5 6 5 6 5 6 6 5 6 6 5 6 6 5 6 6 6 5 …
AST0095_1 187 10 0	000000E+00 67325 5 4 4 4 5 4 5 4 5 4 5 5 5 5 5 5 5 5 5 5 6 5 5 6 5 5 5 6 5 5 6 5 5 5 5 5 5 4 5 4 3 4 3 4 3 4 4 3 4 4 4 4 5 4 4 5 4 5 5 4 5 5 4 5 5 5 5 5 5 5 5 5 4 5 5 5 4 5 4 4 5 4 4 4 3 4 4 4 3 4 4 3 4 4 4 3 4 4 3 4 4 4 4 3 4 4 4 4 4 4 4 5 4 4 5 4 4 5 5 5 5 5 5 6 5 5 5 6 5 5 6 5 6 5 6 5 5 6 5 6 5 6 5 6 5 6 5 6 5 6 5 6 5 6 5 6 5 6 5 6 5 6 6 5 6 5 6 5 6 6 5 6 5 6 6 5 6 5 6 6 5 6 5 6 6 5 6 6 5 6 6 …
AST0096_1 233 14 0	000000E+00 82610 5 4 4 5 5 4 5 4 5 5 4 5 5 4 5 5 4 5 5 4 5 5 4 5 5 4 5 5 4 5 5 5 4 5 5 4 5 5 4 5 5 4 5 5 4 5 5 4 5 5 4 5 5 4 5 5 4 5 5 4 5 5 4 5 4 5 5 4 5 4 5 4 5 4 5 4 4 5 4 5 4 4 5 4 4 5 4 4 4 5 4 4 4 5 4 4 4 4 4 4 4 4 4 4 4 4 4 3 4 4 3 4 3 4 3 4 3 3 3 3 3 4 3 3 3 3 4 3 4 4 3 4 4 4 4 4 4 5 4 4 4 5 4 5 4 5 4 5 4 5 5 4 5 5 5 5 4 5 5 5 5 5 5 5 5 6 5 5 5 5 5 6 5 5 5 6 5 5 5 6 5 5 6 5 5 6 5 6 5 6 5 …
AST0097_1 139 16 0	000000E+00 41950 5 4 4 4 4 4 5 4 5 4 5 5 6 5 6 5 6 5 6 6 5 6 5 6 5 6 5 5 6 5 5 6 5 5 5 5 5 5 5 5 4 5 5 5 4 5 5 4 5 4 5 4 5 4 5 4 5 4 4 5 4 5 4 5 4 5 4 4 5 4 4 4 5 4 4 4 5 4 4 4 4 4 5 4 4 4 5 4 4 5 4 5 5 5 5 6 5 6 5 6 6 6 5 6 6 6 6 6 5 6 6 6 6 5 6 6 6 6 6 5 6 6 6 6 5 6 6 6 6 6 5 6 6 6 6 5 6 6 6 6 6 5 6 6 6 6 6 5 6 6 6 6 5 6 6 6 6 6 5 6 6 6 6 6 5 6 6 6 6 6 5 6 6 6 6 6 6 5 6 6 6 6 6 6 5 6 6 6 6 6 6 …
AST0098_1 213 9 0	000000E+00 70277 5 4 4 5 4 5 4 5 4 5 4 5 5 4 5 5 4 5 5 4 5 5 4 5 5 5 5 4 5 5 5 5 4 5 5 5 5 5 4 5 5 5 5 5 5 5 5 4 5 5 5 5 4 5 4 4 4 4 4 4 3 4 5 4 4 4 4 5 4 4 4 5 4 5 4 4 5 4 5 4 5 4 5 4 5 4 5 4 4 5 4 5 4 4 4 5 4 4 4 4 3 4 3 4 3 3 4 3 3 3 3 4 3 4 4 3 4 4 4 4 4 4 5 4 4 5 4 4 5 5 4 5 4 5 5 4 5 5 5 5 5 4 5 5 5 5 5 5 6 5 5 5 5 5 6 5 5 6 5 5 6 5 6 5 5 6 5 6 5 6 5 6 5 6 5 6 5 6 5 6 5 6 5 6 5 6 5 6 5 6 5 …
AST0099_1 212 16 0	000000E+00 77209 5 4 4 4 5 4 5 4 5 4 5 4 5 4 5 5 4 5 5 5 4 5 5 5 5 4 5 5 5 5 5 5 5 5 5 5 5 5 6 5 5 5 5 5 5 5 5 5 5 5 6 5 5 5 5 5 5 5 5 4 5 5 5 5 4 5 5 4 5 4 4 5 4 5 4 4 5 5 4 5 4 5 4 5 4 5 4 5 4 4 5 4 4 4 4 4 4 4 4 4 4 3 4 4 4 4 3 4 4 4 4 3 4 4 4 4 4 4 4 4 4 4 4 4 5 4 4 4 4 4 5 4 4 4 5 4 4 5 4 4 5 4 5 4 5 4 5 4 5 4 5 4 5 5 4 5 5 5 4 5 5 5 5 5 5 5 5 5 5 5 6 5 5 6 5 5 6 5 5 6 5 6 5 6 6 5 6 5 6 6 5 …
AST0100_1 204 15 0	000000E+00 73028 5 4 4 5 4 4 5 5 4 5 4 5 5 5 5 4 5 5 5 5 5 5 5 5 5 5 5 5 5 5 5 4 5 5 5 5 5 5 4 5 5 4 5 4 5 4 5 4 5 4 4 5 4 4 4 5 4 4 4 4 5 4 4 4 4 4 4 5 4 4 4 4 4 4 4 4 4 4 4 4 4 4 4 4 4 4 4 4 4 4 4 4 4 4 4 4 4 4 4 4 4 4 4 4 4 4 4 4 4 4 4 4 4 4 4 4 4 4 4 4 5 4 4 5 4 5 5 4 5 5 5 5 5 6 5 5 5 5 5 5 6 5 5 5 5 5 5 6 5 5 6 5 6 5 5 6 5 6 5 6 5 6 6 5 6 5 6 5 6 6 5 6 5 6 6 5 6 6 5 6 5 6 6 5 6 6 5 6 6 5 6 …
AST0101_1 228 21 0	000000E+00 73529 5 4 4 4 4 5 4 4 4 5 4 4 4 5 4 4 5 4 4 5 4 5 4 5 4 4 5 4 5 5 4 5 4 5 4 5 5 4 5 5 5 4 5 5 5 5 4 5 5 5 5 5 5 4 5 5 4 5 5 4 5 4 5 4 4 5 4 4 5 4 4 5 4 4 4 5 4 4 5 4 4 5 4 4 5 4 5 4 5 5 4 5 5 4 5 4 5 5 4 5 4 5 4 4 5 4 4 4 4 4 4 4 4 4 4 4 4 4 4 3 4 4 3 4 4 3 4 4 3 4 4 3 4 4 4 4 4 4 4 4 5 4 5 4 5 4 5 5 5 4 5 5 5 5 6 5 5 5 6 5 5 6 5 6 5 5 6 5 6 5 6 5 6 5 6 5 6 5 6 6 5 6 5 6 5 6 6 5 6 5 6 …
AST0102_1 174 10 0	000000E+00 65962 5 4 5 4 5 5 4 5 5 5 6 5 5 5 6 5 5 5 5 6 5 5 5 5 5 6 5 5 5 5 5 5 5 5 5 4 5 5 5 5 4 5 5 5 4 5 4 5 4 5 4 5 4 5 4 4 5 4 4 4 4 5 4 4 4 4 4 4 4 4 4 5 4 4 4 4 4 4 4 4 4 5 4 4 4 4 4 4 4 5 4 4 4 4 4 5 4 4 4 4 5 4 4 4 5 4 4 5 4 4 5 4 4 5 4 5 4 4 5 5 4 5 5 4 5 5 6 5 5 6 5 6 5 6 5 6 6 5 6 5 6 6 5 6 5 6 6 5 6 6 5 6 6 5 6 6 6 5 6 6 5 6 6 5 6 6 6 5 6 6 5 6 6 6 5 6 6 6 5 6 6 5 6 6 6 5 6 6 6 6 5 …
AST0103_1 216 21 0	000000E+00 67580 5 4 4 5 4 5 4 5 4 5 4 5 4 5 4 5 4 5 5 4 5 4 5 5 4 5 4 5 5 4 5 4 5 4 5 4 5 4 5 4 5 4 5 4 5 4 5 4 5 4 5 4 5 4 5 5 4 5 4 5 5 4 5 4 4 5 4 4 5 4 4 4 4 4 4 4 4 3 4 4 4 4 3 4 4 4 4 4 3 4 4 4 4 4 4 4 3 4 4 4 4 4 4 4 4 4 4 4 4 4 4 4 4 4 4 4 4 4 4 4 5 4 4 4 4 5 4 4 4 5 4 5 4 5 4 5 5 5 5 5 5 6 5 6 5 6 6 5 6 5 6 6 5 6 5 6 6 5 6 5 6 6 5 6 5 6 6 5 6 6 5 6 6 5 6 5 6 6 5 6 6 5 6 6 5 6 6 5 6 6 5 …
AST0104_1 204 10 0	000000E+00 74445 5 4 4 4 5 4 5 4 4 5 4 5 4 5 5 4 5 4 5 5 4 5 5 4 5 5 4 5 5 4 5 5 5 5 4 5 5 5 5 5 5 5 5 5 5 5 5 5 5 6 5 5 5 5 5 5 5 4 5 4 4 4 5 4 4 4 4 4 5 4 4 5 4 4 5 5 4 5 5 5 5 4 5 5 4 5 5 4 4 5 4 4 4 4 5 4 4 3 4 4 4 4 4 3 4 4 3 4 4 3 4 4 3 4 3 4 4 3 4 4 4 4 3 4 4 4 4 5 4 4 4 5 4 5 5 4 5 5 6 5 5 5 5 6 5 5 5 5 6 5 5 5 5 6 5 5 5 6 5 5 6 5 5 6 5 5 5 6 5 5 6 5 6 5 5 6 5 6 5 5 6 5 6 5 6 5 6 5 6 5 6 …
AST0105_1 175 15 0	000000E+00 61356 5 4 5 5 4 5 5 6 5 5 6 5 5 6 5 6 5 6 5 6 5 6 5 6 5 6 5 6 6 5 6 5 6 5 6 6 5 6 5 5 6 5 5 5 5 5 4 5 5 4 4 5 4 5 4 4 5 4 5 4 5 4 5 4 5 4 5 5 4 5 5 5 4 5 5 4 5 4 5 4 4 4 4 4 4 4 4 3 4 4 3 4 4 3 4 4 3 4 3 4 4 4 4 4 4 4 4 4 4 5 4 5 4 5 4 5 5 4 5 5 5 5 5 5 6 5 5 5 5 6 5 5 6 5 6 5 5 6 5 6 5 5 6 5 6 5 6 5 6 5 6 5 6 5 6 5 6 5 6 5 6 6 5 6 5 6 5 6 6 5 6 5 6 6 5 6 6 5 6 6 5 6 6 5 6 6 5 6 6 5 6 …
AST0106_1 171 19 0	000000E+00 67329 5 4 4 4 5 4 5 4 5 4 5 4 5 4 5 5 4 5 5 4 5 5 4 5 5 4 5 5 4 5 5 4 5 5 4 5 5 4 5 4 5 4 5 4 4 5 4 4 5 4 4 5 4 4 4 5 4 4 4 4 5 4 4 4 5 4 4 4 4 5 4 4 4 5 4 4 4 5 4 4 4 5 4 4 4 5 4 4 4 5 4 4 5 4 4 5 4 4 5 4 5 4 4 5 4 5 4 5 4 5 4 5 5 4 5 5 4 5 5 5 5 5 5 6 5 5 6 5 6 5 6 5 6 5 6 5 6 5 6 5 6 6 5 6 5 6 6 5 6 6 5 6 6 6 5 6 6 6 5 6 6 6 6 5 6 6 6 6 5 6 6 6 6 6 5 6 6 6 6 6 6 6 6 5 6 6 6 6 6 6 6 …
AST0107_1 175 20 0	000000E+00 67948 5 4 4 4 4 4 5 4 4 4 4 5 4 4 5 4 4 4 5 4 4 5 4 5 4 4 5 4 4 5 4 5 4 5 4 4 5 4 5 4 5 4 5 4 5 4 4 5 4 5 4 5 5 4 5 4 5 4 5 4 5 4 5 4 5 5 4 5 4 5 5 4 5 4 5 5 4 5 5 4 5 5 4 5 5 4 5 5 4 5 5 4 5 5 5 4 5 5 5 5 4 5 5 5 5 5 5 4 5 5 5 5 6 5 5 5 5 5 6 5 6 5 6 5 6 5 6 6 5 6 6 5 6 6 5 6 6 5 6 6 5 6 6 5 6 6 5 6 6 5 6 6 5 6 6 5 6 6 5 6 6 5 6 6 6 5 6 6 5 6 6 5 6 6 5 6 6 6 5 6 6 5 6 6 6 5 6 6 5 6 6 …
AST0108_1 157 16 0	000000E+00 64199 5 4 5 4 5 4 5 5 5 5 5 4 5 5 5 6 5 5 5 5 5 5 5 5 6 5 5 5 5 5 6 5 5 5 5 5 5 6 5 5 5 5 5 5 6 5 5 5 5 5 5 5 5 4 5 5 5 4 5 5 4 5 4 5 4 4 5 4 5 4 4 5 4 5 4 4 5 4 4 5 4 5 4 4 5 4 4 5 4 5 4 4 5 4 5 4 5 4 5 4 5 4 5 5 4 5 5 5 5 5 5 5 5 6 5 6 5 6 6 5 6 6 5 6 6 6 5 6 6 6 6 5 6 6 6 6 5 6 6 6 6 5 6 6 6 6 6 5 6 6 6 6 5 6 6 6 6 6 5 6 6 6 6 6 5 6 6 6 6 6 6 5 6 6 6 6 6 6 5 6 6 6 6 6 6 5 6 6 6 6 6 …
AST0109_1 216 12 0	000000E+00 82985 5 4 4 4 4 4 4 4 5 4 4 4 5 4 4 5 4 4 5 4 5 4 5 4 5 4 5 5 4 5 5 4 5 5 5 5 5 4 5 5 5 5 5 5 5 5 5 5 5 5 5 5 6 5 5 5 5 5 5 5 5 5 5 5 5 5 5 4 5 5 5 5 5 5 4 5 5 5 4 5 5 4 5 5 4 5 5 4 5 4 5 4 5 4 5 4 5 4 5 4 4 5 4 4 5 4 4 5 4 4 5 4 4 4 5 4 4 4 4 5 4 4 4 4 5 4 4 4 4 5 4 4 4 4 5 4 4 5 4 4 5 4 5 4 5 4 5 4 5 4 5 4 5 5 5 4 5 5 5 5 5 4 5 6 5 5 5 5 5 5 6 5 5 6 5 5 6 5 6 5 5 6 5 6 5 6 5 6 6 5 6 …
AST0110_1 231 15 0	000000E+00 74759 5 4 4 4 5 4 4 5 4 4 5 4 4 5 4 5 4 5 4 5 4 5 4 5 4 5 4 5 4 5 4 5 4 5 4 5 4 5 5 4 5 4 5 4 5 5 4 5 4 5 5 4 5 4 5 4 5 4 5 4 5 4 5 4 5 4 4 5 4 4 4 4 3 4 4 3 4 3 3 4 3 3 4 3 3 4 4 3 4 4 4 4 5 4 5 5 5 6 5 6 5 6 5 6 5 6 6 5 6 5 6 5 5 5 5 5 4 4 3 4 4 5 4 4 4 4 4 5 4 4 5 4 4 5 4 5 4 4 5 4 5 4 5 5 4 5 4 5 5 4 5 5 5 4 5 5 5 5 5 5 5 5 5 5 5 5 5 6 5 5 5 6 5 5 6 5 5 6 5 6 5 5 6 5 6 5 6 5 6 5 6 …
AST0111_1 242 14 0	000000E+00 85212 5 4 4 4 4 4 4 4 4 4 5 4 4 4 4 5 4 4 4 5 4 4 5 4 5 4 4 5 4 5 4 5 4 5 4 5 5 4 5 5 5 5 5 5 5 5 5 6 5 5 5 5 5 5 5 5 4 5 4 5 4 4 4 4 3 4 3 4 4 3 4 3 4 4 3 4 4 4 4 4 4 4 4 4 4 5 4 4 4 4 4 4 5 4 4 4 4 4 4 4 4 4 5 4 4 4 4 4 5 4 4 4 5 4 4 5 4 4 5 4 4 5 4 5 4 5 4 5 5 4 5 5 4 5 5 5 5 5 5 4 6 5 5 5 5 5 5 6 5 5 6 5 5 5 6 5 5 6 5 5 6 5 5 6 5 6 5 5 6 5 6 5 5 6 5 6 5 6 5 5 6 5 6 5 6 5 5 6 5 6 5 …
AST0112_1 264 6 0	000000E+00 102426 5 4 4 4 4 5 4 4 4 5 4 4 4 5 4 4 5 4 4 5 4 4 5 4 5 4 4 5 4 5 4 5 4 4 5 4 5 4 5 4 5 4 5 4 5 4 5 4 5 4 5 4 4 5 5 4 5 4 5 4 5 4 4 5 4 5 4 5 5 4 4 5 4 5 4 5 4 5 4 5 4 5 4 5 4 5 4 5 4 4 5 4 5 4 5 4 4 5 4 4 5 4 4 5 4 4 5 4 4 4 5 4 4 4 4 4 4 4 3 4 4 3 4 4 3 4 4 3 4 4 3 4 4 3 4 4 3 4 4 3 4 4 3 4 4 3 4 4 3 4 4 3 4 4 4 3 4 4 4 4 3 4 4 4 4 4 3 4 4 4 4 4 4 4 4 4 4 4 5 4 4 4 4 5 4 5 4 5 4 5 4…
AST0113_1 262 17 0	000000E+00 89378 5 4 4 4 4 4 4 4 5 4 4 4 4 5 4 4 4 4 5 4 4 5 4 4 5 4 4 5 4 5 4 4 5 4 5 4 5 4 5 4 5 4 5 4 5 4 4 5 4 4 5 4 4 5 4 4 4 5 4 4 4 5 4 4 4 5 4 4 4 4 4 5 4 4 4 4 4 4 5 4 4 4 4 4 4 4 4 4 4 4 4 4 4 4 4 4 4 3 4 4 4 4 3 4 4 4 3 4 4 3 4 4 4 3 4 4 3 4 4 4 3 4 4 4 3 4 4 4 3 4 4 4 4 3 4 4 4 4 4 4 4 4 4 4 5 4 5 4 5 5 4 5 5 5 4 5 5 5 5 5 5 5 5 5 5 5 5 5 5 5 5 6 5 5 5 5 5 5 6 5 5 5 5 6 5 5 5 6 5 5 6 …
AST0114_1 252 21 0	000000E+00 75638 5 4 4 4 4 4 4 4 4 5 4 4 4 5 4 4 4 5 4 4 5 4 5 4 4 5 4 5 4 5 4 5 4 5 4 5 5 4 5 4 5 5 4 5 5 4 5 5 4 5 5 4 5 5 4 5 5 4 5 4 5 4 5 4 4 5 4 4 5 4 4 4 4 4 4 4 4 4 4 4 4 3 4 4 4 4 3 4 4 4 4 3 4 4 4 4 5 4 5 4 5 5 5 5 5 4 5 4 4 5 4 4 4 4 3 4 4 4 4 3 4 4 4 4 3 4 4 4 4 4 4 4 3 4 4 4 4 4 4 4 4 4 5 4 4 4 4 4 5 4 4 4 5 4 4 5 4 5 4 5 4 5 5 4 5 5 5 5 4 5 5 6 5 5 5 5 6 5 5 6 5 5 6 5 5 6 5 6 5 5 6 …
AST0115_1 227 14 0	000000E+00 84498 5 4 4 4 4 4 4 4 4 4 5 4 4 4 4 4 4 5 4 4 4 4 4 5 4 4 4 5 4 4 4 5 4 4 4 5 4 4 4 5 4 4 5 4 4 5 4 4 5 4 4 5 4 4 5 4 5 4 4 5 4 4 5 4 5 4 4 5 4 5 4 4 5 4 4 5 4 4 4 5 4 4 5 4 4 4 5 4 4 4 5 4 4 4 5 4 4 4 5 4 4 4 5 4 4 4 5 4 4 4 5 4 4 4 5 4 4 4 4 5 4 4 4 5 4 4 4 4 5 4 4 4 4 5 4 4 4 5 4 4 5 4 4 5 4 4 5 4 5 4 5 4 5 5 4 5 5 4 5 5 5 5 4 5 5 5 5 6 5 5 5 5 5 6 5 5 6 5 5 6 5 5 6 5 6 5 6 5 6 5 6 …
AST0116_1 249 13 0	000000E+00 77769 5 4 4 5 5 4 5 4 5 5 4 5 4 5 5 4 5 4 5 5 4 5 5 4 5 5 4 5 5 5 4 5 5 5 4 5 5 5 5 5 5 5 4 5 6 5 5 5 5 5 5 6 5 5 6 5 5 6 5 6 5 5 6 5 6 5 5 6 5 5 5 6 5 5 5 5 4 5 4 4 4 4 4 4 4 4 3 4 4 3 4 4 4 3 4 4 4 4 3 4 4 4 4 4 4 3 4 4 4 4 4 4 3 4 4 4 4 4 3 4 4 4 4 3 4 4 4 3 4 3 4 4 3 3 4 3 3 4 3 3 3 3 3 3 3 4 3 3 3 3 4 3 4 3 4 4 4 4 4 4 5 4 5 5 5 5 5 4 5 5 5 5 5 5 5 5 5 5 5 5 5 5 5 5 5 5 5 5 5 6 5 …
AST0117_1 244 13 0	000000E+00 71134 5 4 5 4 5 4 5 4 5 4 5 4 5 4 5 4 5 4 5 5 4 5 4 5 4 5 5 4 5 4 5 5 4 5 5 4 5 5 4 5 4 5 5 5 4 5 5 4 5 5 5 5 4 5 5 5 5 5 5 5 5 5 5 5 5 5 5 5 5 4 5 5 4 5 4 4 4 4 4 4 4 4 3 4 4 4 4 4 4 4 4 4 4 4 4 4 5 4 4 4 4 5 4 4 4 4 4 3 4 3 3 3 2 3 2 3 2 3 3 2 3 3 3 2 3 3 3 4 3 3 3 4 4 3 4 4 4 4 4 4 5 5 4 5 5 4 5 5 5 4 5 5 5 5 5 4 5 5 5 5 5 5 5 5 5 5 5 5 5 5 4 6 5 5 5 5 5 5 5 5 5 5 5 5 5 6 5 5 5 5 5 …
AST0118_1 296 18 0	000000E+00 94616 5 4 4 4 4 4 4 4 4 5 4 4 4 4 4 4 5 4 4 4 4 4 5 4 4 4 4 5 4 4 4 5 4 4 4 4 5 4 4 4 5 4 4 4 5 4 4 4 5 4 4 4 5 4 4 5 4 4 4 5 4 4 5 4 4 5 4 4 5 4 5 4 4 5 4 4 5 4 4 5 4 5 4 4 5 4 4 5 4 4 5 4 5 4 4 5 4 4 5 4 4 5 4 4 5 4 4 5 4 4 5 4 4 5 4 4 5 4 4 5 4 4 4 5 4 4 4 5 4 4 4 4 5 4 4 4 4 4 4 4 5 4 4 4 4 5 4 4 4 5 4 4 4 5 4 4 4 5 4 4 4 4 4 4 4 4 4 4 4 4 4 3 4 4 4 3 4 3 4 4 3 4 3 4 3 4 3 4 4 3 4 …
AST0119_1 185 13 0	000000E+00 75939 5 4 4 5 4 4 5 4 4 5 4 5 4 5 5 4 5 4 5 5 4 5 5 5 4 5 5 5 5 5 5 4 5 5 5 5 6 5 5 5 5 5 6 5 5 6 5 5 6 5 6 5 6 6 5 6 5 5 5 5 4 5 4 5 4 4 5 4 4 5 4 4 5 4 5 4 5 5 4 5 4 5 5 5 5 4 5 5 5 4 5 5 4 5 4 4 4 5 3 4 4 4 3 4 4 3 4 3 4 3 4 4 3 4 4 3 4 4 3 4 4 4 3 4 4 4 4 5 4 4 4 5 5 4 6 5 5 5 6 5 6 5 5 6 5 6 5 6 5 6 5 5 6 5 6 5 6 5 6 5 6 5 6 5 6 6 5 6 5 6 5 6 5 6 5 6 6 5 6 5 6 5 6 5 6 6 5 6 5 6 6 …
AST0120_1 201 18 0	000000E+00 69942 5 4 4 5 4 5 4 5 5 4 5 5 5 5 4 5 5 5 5 5 5 5 5 5 5 5 6 5 5 5 5 5 5 5 5 5 5 5 5 5 5 4 5 5 5 5 4 5 5 5 4 5 5 4 5 5 5 4 5 5 4 5 5 4 5 5 4 5 5 4 5 5 4 5 5 4 5 4 5 5 4 5 4 5 4 5 4 5 4 4 5 4 4 4 4 4 4 4 3 4 4 4 3 4 4 3 4 3 4 4 3 4 4 3 4 4 3 4 4 4 3 4 4 4 4 4 4 4 5 4 5 4 5 5 4 5 5 5 5 5 5 5 5 5 5 5 5 5 5 5 5 6 5 5 5 5 6 5 5 5 6 5 5 5 6 5 5 6 5 5 6 5 5 6 5 5 6 5 6 5 6 5 5 6 5 6 5 6 5 6 5 …
AST0121_1 245 13 0	000000E+00 80332 5 4 4 4 4 4 5 4 4 4 5 4 4 5 4 4 4 5 4 4 5 4 4 5 4 4 5 4 5 4 4 5 4 4 5 4 5 4 4 5 4 5 4 4 5 4 5 4 5 4 5 4 4 5 4 5 4 5 4 5 4 5 4 5 4 5 4 5 5 4 5 4 5 4 5 5 4 5 4 5 5 4 5 5 4 5 5 4 5 5 4 5 4 5 5 4 5 5 4 5 5 4 5 4 5 4 5 4 5 4 5 4 4 4 5 4 4 4 4 5 4 4 5 4 4 4 4 5 4 4 4 4 4 4 4 4 3 4 4 3 4 3 3 3 3 3 3 3 3 3 3 3 3 4 3 3 4 4 3 4 4 4 4 4 4 5 4 5 4 5 4 5 4 5 4 5 5 4 5 5 4 5 5 5 4 5 5 5 5 5 5 …
AST0122_1 211 22 0	000000E+00 73477 5 4 4 5 4 4 5 5 4 5 4 5 4 5 5 5 5 4 5 5 5 5 5 5 5 5 5 5 4 5 5 5 5 5 5 5 5 5 5 5 5 5 5 4 5 5 5 5 5 5 5 4 5 5 5 5 5 4 5 5 5 4 5 5 4 5 5 4 5 4 5 4 4 5 4 4 5 4 4 4 4 3 4 4 4 4 4 4 4 3 4 4 4 4 3 4 4 4 3 4 4 4 3 4 4 4 3 4 4 3 4 4 3 4 4 3 4 4 3 4 4 3 4 3 4 4 3 4 3 4 4 3 4 3 3 4 3 4 3 4 4 3 4 4 4 4 5 4 5 4 5 6 5 5 6 5 5 6 5 6 5 6 5 6 5 6 5 6 5 6 6 5 6 5 6 5 6 5 6 6 5 6 5 6 6 5 6 5 6 6 5 …
AST0123_1 250 14 0	000000E+00 82337 5 4 4 4 5 4 4 5 4 4 5 4 5 4 5 4 5 4 5 5 4 5 4 5 4 5 4 5 5 4 5 4 5 4 5 5 4 5 4 5 5 4 5 4 5 5 4 5 5 4 5 5 4 5 5 4 5 5 4 5 5 5 4 5 5 5 4 5 5 5 5 4 5 5 5 5 5 5 5 4 5 5 5 5 5 5 6 5 5 5 5 5 5 5 5 5 5 5 5 5 5 4 5 5 4 4 5 4 4 4 4 4 4 3 4 4 4 3 4 3 4 4 3 4 3 4 3 4 3 4 4 3 4 3 4 3 4 3 4 4 3 4 3 4 4 3 4 3 4 4 3 4 4 4 3 4 4 4 4 4 4 4 4 4 4 4 4 5 4 5 4 5 5 5 5 5 5 5 5 5 5 5 5 6 5 5 5 5 6 5 5 …
AST0124_1 141 15 0	000000E+00 55822 5 4 4 4 4 4 4 5 4 4 4 4 5 4 4 4 5 4 4 4 5 4 4 5 4 4 5 4 4 5 4 5 4 4 5 4 5 4 5 4 4 5 4 5 4 5 4 5 4 5 4 5 5 4 5 4 5 4 5 5 4 5 4 5 5 4 5 5 4 5 5 5 4 5 5 5 4 5 5 5 5 5 5 5 5 5 5 5 5 6 5 5 5 6 5 5 6 5 5 6 5 6 5 6 5 6 5 6 6 5 6 6 5 6 6 6 5 6 6 6 6 5 6 6 6 6 6 5 6 6 6 6 6 5 6 6 6 6 6 5 6 6 6 6 6 5 6 6 6 6 6 6 5 6 6 6 6 6 6 6 5 6 6 6 6 6 6 5 6 6 6 6 6 6 5 6 6 6 6 6 6 6 5 6 6 6 6 6 6 6 5 …
AST0125_1 150 20 0	000000E+00 50376 5 4 4 4 5 4 4 5 4 4 5 4 4 5 4 5 4 4 5 4 5 4 5 4 5 4 5 4 5 4 5 4 5 4 5 4 5 4 5 4 4 5 4 5 4 4 5 4 5 4 4 5 4 5 4 5 4 5 4 5 4 5 4 5 4 5 4 5 5 4 5 5 4 5 5 4 5 5 5 4 5 5 5 5 5 4 5 5 5 6 5 5 5 5 5 6 5 5 5 6 5 6 5 5 6 6 5 6 5 6 5 6 6 5 6 6 5 6 6 6 5 6 6 5 6 6 6 5 6 6 6 5 6 6 5 6 6 6 5 6 6 6 6 5 6 6 6 5 6 6 6 6 5 6 6 6 6 5 6 6 6 6 5 6 6 6 6 5 6 6 6 6 5 6 6 6 6 6 5 6 6 6 6 6 5 6 6 6 6 6 5 …
AST0126_1 141 9 0	000000E+00 60915 5 4 4 4 4 5 4 4 5 4 4 5 4 4 5 4 5 4 5 4 5 4 5 5 4 5 4 5 5 4 5 5 4 5 5 4 5 5 4 5 5 4 5 5 5 4 5 5 5 4 5 5 4 5 5 4 5 4 5 5 4 5 4 5 4 5 4 5 4 5 4 5 4 5 4 5 4 5 4 5 4 5 4 5 5 4 5 4 5 5 4 5 5 5 5 5 5 5 5 5 5 6 5 6 5 5 6 5 6 6 5 6 5 6 6 6 5 6 6 6 5 6 6 6 6 6 5 6 6 6 6 6 6 6 6 6 5 6 6 6 6 6 6 6 6 6 5 6 6 6 6 6 6 6 6 6 5 6 6 6 6 6 6 6 6 6 6 5 6 6 6 6 6 6 6 6 6 5 6 6 6 6 6 6 6 6 6 6 5 6 6 …
AST0127_1 148 14 0	000000E+00 51654 5 4 4 5 4 5 5 4 5 5 5 5 5 5 5 5 5 5 5 5 6 5 5 5 5 5 6 5 5 5 5 5 6 5 5 5 5 5 6 5 5 5 5 5 5 5 4 5 5 4 5 4 5 4 4 5 4 4 4 4 4 4 3 4 4 4 4 4 3 4 4 3 4 4 4 4 3 4 4 5 4 4 5 4 5 5 5 6 5 5 5 4 5 5 4 4 4 5 4 4 4 4 4 4 5 4 5 5 5 6 5 6 5 6 5 6 6 5 6 6 6 5 6 6 6 5 6 6 6 5 6 6 6 5 6 6 6 5 6 6 6 6 6 5 6 6 6 6 6 5 6 6 6 6 6 6 5 6 6 6 6 6 6 6 5 6 6 6 6 6 6 6 5 6 6 6 6 6 6 6 6 5 6 6 6 6 6 6 6 6 6 …
AST0128_1 192 10 0	000000E+00 81579 5 4 4 4 4 4 5 4 4 4 5 4 4 5 4 4 5 4 4 5 4 5 4 5 4 4 5 4 5 4 5 5 4 5 4 5 5 4 5 5 4 5 5 5 4 5 5 5 5 5 5 5 5 5 5 4 5 6 5 5 5 5 5 5 5 5 5 4 5 5 5 4 5 4 5 4 4 4 4 4 4 4 4 4 5 4 4 4 4 5 4 4 5 4 4 5 4 4 4 4 4 4 4 4 4 4 4 4 4 4 4 4 4 5 4 4 5 4 5 4 5 4 5 5 5 5 5 6 5 5 6 5 6 5 6 5 6 6 5 6 5 6 5 6 5 6 6 5 6 5 6 6 5 6 5 6 6 5 6 5 6 6 5 6 6 5 6 5 6 6 5 6 6 5 6 6 5 6 6 5 6 6 5 6 6 5 6 6 5 6 6 …
AST0129_1 222 10 0	000000E+00 81248 5 4 4 4 4 4 5 4 4 4 5 4 4 4 5 4 4 5 4 4 4 5 4 4 4 5 4 4 5 4 4 5 4 4 5 4 4 5 4 4 5 4 4 5 4 4 5 4 5 4 4 5 4 5 4 5 4 5 5 4 5 4 5 5 4 5 5 4 5 5 4 5 4 5 5 4 5 4 5 5 4 5 4 5 4 4 5 4 4 4 4 4 4 3 4 3 4 4 3 4 3 4 4 4 3 4 4 4 4 4 4 3 4 4 4 4 4 4 4 4 4 4 3 4 4 4 4 4 4 4 4 4 4 4 4 4 5 4 4 5 4 5 5 5 5 5 6 5 5 6 5 6 5 6 6 5 6 5 6 6 5 6 5 6 6 5 6 5 6 6 5 6 6 5 6 6 5 6 6 5 6 5 6 6 5 6 6 5 6 6 5 …
AST0130_1 236 17 0	000000E+00 88190 5 4 4 4 4 4 5 4 4 4 5 4 4 4 5 4 4 5 4 4 5 4 4 4 5 4 4 5 4 4 5 4 4 5 4 4 5 4 4 5 4 4 4 5 4 4 4 5 4 4 5 4 5 4 4 5 4 5 4 5 4 4 5 4 5 4 5 4 4 5 4 5 4 4 5 4 4 5 4 5 4 4 4 5 4 4 4 5 4 4 4 4 4 4 3 4 4 3 4 3 4 3 4 3 3 4 3 4 3 4 3 4 3 4 3 4 4 3 4 4 3 4 4 4 4 4 4 3 5 4 4 4 4 4 5 4 4 5 4 5 4 5 5 5 5 5 5 5 5 5 5 6 5 5 5 6 5 5 5 6 5 5 6 5 5 6 5 5 6 5 6 5 5 6 5 6 5 6 5 5 6 5 6 5 6 5 6 5 6 5 6 …
AST0131_1 194 20 0	000000E+00 73995 5 4 4 4 4 5 4 4 4 5 4 4 5 4 5 4 4 5 4 5 4 4 5 4 5 4 5 4 5 5 4 5 4 5 4 5 5 4 5 4 5 5 4 5 5 4 5 5 4 5 5 5 4 5 5 5 5 5 4 5 5 5 5 5 5 4 5 5 4 5 4 4 4 4 4 3 4 4 4 4 4 3 4 4 4 4 4 4 4 4 4 4 4 4 4 5 4 4 4 4 4 5 4 5 4 5 5 5 5 5 6 5 5 5 6 5 5 5 6 5 5 6 5 5 6 5 6 5 5 6 5 5 6 5 6 5 5 6 5 6 5 6 5 5 6 5 6 5 6 5 6 5 6 5 6 5 6 5 6 5 6 5 6 5 6 5 6 6 5 6 5 6 5 6 6 5 6 5 6 6 5 6 6 5 6 5 6 6 5 6 6 …
AST0132_1 219 19 0	000000E+00 78236 5 4 4 4 5 4 5 4 4 5 4 5 4 5 4 5 4 5 4 4 5 4 5 4 5 4 5 4 5 4 5 4 5 5 4 5 4 5 4 5 5 4 5 5 4 5 5 5 5 4 5 5 5 5 5 5 5 5 5 5 5 5 5 5 5 4 5 5 4 5 4 4 5 4 4 4 4 4 3 4 4 3 4 4 4 3 4 4 4 4 4 4 4 4 4 4 4 4 4 4 4 4 4 4 4 4 4 4 4 4 4 5 4 4 4 4 4 4 5 4 4 4 4 5 4 4 5 4 4 4 5 4 5 4 5 4 5 4 5 5 5 5 5 6 5 5 6 5 5 6 5 5 6 5 6 5 5 6 5 6 5 6 5 5 6 5 6 5 6 5 6 5 6 5 6 5 6 5 6 5 6 5 6 6 5 6 5 6 5 6 5 …
AST0133_1 259 21 0	000000E+00 86367 5 4 4 4 4 4 5 4 4 4 4 5 4 4 4 4 5 4 4 4 5 4 4 4 5 4 4 4 5 4 4 4 5 4 4 4 5 4 4 5 4 4 4 5 4 4 5 4 4 4 5 4 4 5 4 4 5 4 4 5 4 4 5 4 4 5 4 5 4 5 4 5 4 5 4 5 4 5 4 5 4 5 4 5 4 5 5 4 5 4 5 4 5 5 4 5 4 5 4 4 5 4 4 4 4 4 4 3 4 3 4 4 3 4 3 4 3 4 3 4 3 4 4 3 4 3 4 4 3 4 4 4 3 4 4 4 4 4 3 4 4 4 4 4 4 4 4 4 4 4 4 4 4 4 5 4 4 5 4 5 4 5 5 5 4 5 5 5 6 5 5 5 5 6 5 5 6 5 5 6 5 5 6 5 6 5 6 5 6 5 6 …
AST0134_1 130 14 0	000000E+00 48460 5 4 4 4 5 4 5 4 5 5 4 5 5 5 5 5 5 5 5 5 5 5 5 5 4 5 5 5 4 5 5 5 5 5 4 5 5 5 5 5 4 5 5 5 4 5 4 5 5 4 4 5 4 4 4 4 4 4 3 4 4 4 4 4 5 4 5 6 5 6 5 6 6 6 5 6 6 6 6 5 6 6 6 6 5 6 6 6 6 6 5 6 6 6 6 5 6 6 6 6 6 5 6 6 6 6 6 5 6 6 6 6 5 6 6 6 6 6 5 6 6 6 6 6 5 6 6 6 6 6 5 6 6 6 6 6 5 6 6 6 6 6 5 6 6 6 6 6 5 6 6 6 6 6 6 5 6 6 6 6 6 5 6 6 6 6 6 5 6 6 6 6 6 6 5 6 6 6 6 6 5 6 6 6 6 6 6 5 6 6 6 …
AST0135_1 158 19 0	000000E+00 56910 5 4 4 4 5 4 4 5 4 5 5 4 5 5 5 5 5 5 5 4 5 5 5 4 5 4 5 4 5 4 5 4 4 5 4 4 4 5 4 4 5 4 4 4 5 4 4 4 5 4 4 4 5 4 4 4 5 4 4 4 5 4 4 5 4 4 5 4 4 4 5 4 4 5 4 5 4 4 5 4 5 4 5 5 4 5 6 5 5 6 5 6 5 6 5 6 5 6 5 6 5 6 6 5 6 6 5 6 5 6 6 5 6 6 5 6 6 6 5 6 6 5 6 6 5 6 6 5 6 6 6 5 6 6 6 5 6 6 5 6 6 6 5 6 6 6 5 6 6 6 5 6 6 6 6 5 6 6 6 5 6 6 6 5 6 6 6 6 5 6 6 6 6 5 6 6 6 6 5 6 6 6 6 5 6 6 6 6 5 6 6 …
AST0136_1 177 28 0	000000E+00 58225 5 4 4 4 4 4 5 4 4 4 5 4 4 5 4 4 4 5 4 4 5 4 4 5 4 4 4 5 4 4 4 5 4 4 4 4 5 4 4 4 4 4 4 5 4 4 4 4 4 5 4 4 4 4 5 4 4 4 5 4 4 4 5 4 4 5 4 4 4 5 4 4 5 4 5 4 4 5 4 4 5 4 5 4 5 4 4 5 4 5 4 5 4 5 4 5 5 4 5 5 4 5 5 5 5 6 5 5 5 6 5 5 5 6 5 6 5 5 6 5 6 5 6 5 6 5 6 5 6 5 6 6 5 6 5 6 5 6 6 5 6 6 5 6 5 6 6 5 6 6 5 6 6 5 6 6 6 5 6 6 5 6 6 6 5 6 6 5 6 6 6 5 6 6 6 5 6 6 6 6 5 6 6 6 5 6 6 6 6 6 5 …
AST0137_1 135 22 0	000000E+00 57886 5 4 4 5 4 5 4 5 4 5 4 5 4 5 5 4 5 4 5 5 4 5 4 5 5 4 5 5 4 5 4 5 5 4 5 5 4 5 5 4 5 5 4 5 4 5 5 4 5 5 4 5 4 5 4 5 4 5 4 4 5 4 4 5 4 4 5 4 4 5 4 4 4 5 4 4 4 5 4 4 5 4 4 5 4 4 5 4 4 5 4 5 5 4 5 5 5 6 5 6 5 6 6 5 6 6 6 5 6 6 6 5 6 6 6 5 6 6 6 6 5 6 6 6 6 6 5 6 6 6 6 6 5 6 6 6 6 6 6 5 6 6 6 6 6 6 5 6 6 6 6 6 6 5 6 6 6 6 6 6 6 5 6 6 6 6 6 6 6 6 5 6 6 6 6 6 6 6 5 6 6 6 6 6 6 6 6 6 5 6 6 …
AST0138_1 158 11 0	000000E+00 59453 5 4 4 4 5 4 4 5 4 5 4 4 5 4 5 4 5 4 5 4 5 4 5 5 4 5 4 5 5 4 5 4 5 5 4 5 5 4 5 4 5 5 4 5 5 4 5 5 5 5 4 5 5 5 5 5 4 5 5 4 5 4 5 4 4 4 4 4 4 4 3 4 4 4 3 4 4 4 4 4 3 4 4 4 4 4 4 4 4 4 4 4 4 4 4 4 4 4 4 4 5 4 4 5 4 5 5 5 6 5 6 5 6 5 6 6 5 6 6 5 6 6 5 6 6 5 6 6 5 6 6 6 5 6 6 5 6 6 6 5 6 6 6 5 6 6 5 6 6 6 5 6 6 6 5 6 6 6 5 6 6 6 5 6 6 6 6 5 6 6 6 5 6 6 6 5 6 6 6 5 6 6 6 5 6 6 6 6 5 6 6 …
AST0139_1 137 15 0	000000E+00 48728 5 4 4 5 4 4 5 4 5 4 5 4 5 4 5 4 5 4 5 4 5 4 5 4 5 5 4 5 4 5 4 5 5 4 5 4 5 4 5 4 5 4 5 4 5 4 5 4 5 4 5 4 4 5 4 4 5 4 4 4 5 4 4 4 5 4 4 5 4 4 5 4 4 5 4 5 4 4 5 4 5 4 5 5 4 5 5 4 5 5 5 5 6 5 5 6 5 6 6 6 5 6 6 6 6 5 6 6 6 6 5 6 6 6 6 6 5 6 6 6 6 6 5 6 6 6 6 6 6 5 6 6 6 6 6 6 5 6 6 6 6 6 6 5 6 6 6 6 6 6 5 6 6 6 6 6 6 6 5 6 6 6 6 6 6 6 5 6 6 6 6 6 6 6 5 6 6 6 6 6 6 6 5 6 6 6 6 6 6 6 6 …
AST0140_1 159 16 0	000000E+00 60462 5 4 4 5 4 5 5 4 5 5 5 5 5 6 5 5 5 6 5 5 6 5 6 5 6 5 6 5 6 5 6 5 5 6 5 6 5 6 5 5 6 5 5 5 5 5 5 5 5 5 4 5 5 4 5 4 5 4 4 5 4 5 4 5 5 5 5 5 5 6 5 6 5 5 5 6 5 5 5 5 5 4 5 5 4 5 4 5 4 5 5 4 5 5 4 5 4 5 4 4 5 4 4 5 4 4 4 4 4 4 4 4 4 4 4 4 4 4 4 4 4 4 4 4 5 5 5 5 6 5 6 5 6 6 5 6 6 6 5 6 6 6 5 6 6 6 6 5 6 6 6 6 5 6 6 6 6 6 5 6 6 6 6 6 5 6 6 6 6 6 5 6 6 6 6 6 5 6 6 6 6 6 5 6 6 6 6 6 6 5 6 …
AST0141_1 200 8 0	000000E+00 72017 5 4 5 4 5 4 5 5 4 5 5 5 5 5 4 5 5 5 5 5 5 5 5 5 5 5 5 5 5 5 5 5 5 5 5 4 5 5 5 5 5 5 5 4 5 5 5 4 5 5 4 5 4 5 5 4 5 4 5 5 4 5 4 5 5 4 5 5 4 5 5 4 5 4 5 4 5 4 4 5 4 4 4 5 4 4 4 4 4 4 3 4 4 4 4 4 3 4 4 3 4 4 4 3 4 4 3 4 4 3 4 4 4 4 3 4 4 4 4 4 4 4 4 5 4 4 5 4 5 5 5 6 5 5 6 5 5 6 5 6 5 6 5 6 5 6 5 6 6 5 6 5 6 6 5 6 5 6 6 5 6 5 6 6 5 6 6 5 6 6 5 6 6 5 6 6 5 6 6 5 6 6 5 6 6 5 6 6 5 6 6 …
AST0142_1 203 14 0	000000E+00 61766 5 4 4 4 5 4 5 4 4 5 4 5 4 5 5 4 5 5 4 5 5 4 5 5 5 5 4 5 5 5 5 5 5 5 5 5 5 5 5 5 5 6 5 5 5 5 5 5 5 5 5 5 5 5 5 5 4 5 5 4 5 5 4 5 4 4 5 4 4 4 4 4 5 4 4 4 5 4 5 4 4 5 4 5 4 4 4 5 4 4 4 4 4 4 4 4 4 4 4 4 3 4 4 4 4 3 4 4 4 3 4 4 4 3 4 4 4 3 4 4 5 4 4 5 4 5 4 5 5 5 4 5 5 5 5 5 6 5 5 5 6 5 5 6 5 5 6 5 5 6 5 6 5 6 5 5 6 5 6 5 6 5 6 5 6 5 6 5 6 6 5 6 5 6 5 6 6 5 6 5 6 6 5 6 5 6 6 5 6 6 5 …
AST0143_1 187 10 0	000000E+00 60459 5 4 4 4 5 4 5 4 5 5 5 4 5 5 5 6 5 5 5 5 6 5 5 5 5 5 5 5 5 5 4 5 5 5 5 5 5 5 5 5 5 5 5 5 5 4 5 4 5 4 5 4 4 4 4 5 4 4 4 4 5 4 4 5 4 4 4 5 4 4 4 5 4 4 4 4 4 4 3 4 4 4 3 4 4 3 4 3 4 3 4 3 4 3 3 4 3 4 4 3 4 4 4 4 4 5 4 4 5 4 5 5 4 5 5 5 4 5 5 5 5 5 5 5 6 5 5 5 6 5 5 6 5 5 6 5 6 5 5 6 5 6 5 6 5 6 5 6 5 6 5 6 5 6 6 5 6 5 6 5 6 6 5 6 5 6 6 5 6 5 6 6 5 6 6 5 6 6 5 6 6 5 6 6 6 5 6 6 6 5 6 …
AST0144_1 192 9 0	000000E+00 62854 5 4 4 5 5 5 4 5 5 5 5 5 5 5 5 5 5 5 5 5 5 5 5 6 5 5 5 5 5 4 5 5 5 5 5 5 5 5 4 5 5 4 5 5 4 5 5 4 5 5 4 5 5 4 5 5 4 5 5 4 5 4 5 4 5 4 4 5 4 4 5 4 4 4 5 4 4 4 4 4 4 5 4 4 4 4 4 4 4 4 4 4 4 4 4 4 4 4 4 3 4 4 4 4 4 4 4 4 4 4 4 4 4 3 4 4 4 4 4 4 4 4 5 4 4 4 4 4 5 4 4 5 4 5 4 5 5 5 5 5 5 6 5 5 6 5 6 5 6 5 6 5 6 5 6 5 6 5 6 5 6 5 6 6 5 6 5 6 5 6 6 5 6 5 6 6 5 6 5 6 6 5 6 6 5 6 5 6 6 5 6 …
AST0145_1 167 27 0	000000E+00 64990 5 5 5 5 5 5 6 5 5 5 6 5 5 5 6 5 5 5 6 5 5 6 5 5 5 6 5 5 6 5 5 6 5 5 6 5 5 5 6 5 5 5 6 5 5 5 6 5 5 5 5 6 5 5 5 5 5 5 5 5 5 4 5 5 5 4 5 5 4 5 4 5 4 5 4 5 4 5 4 5 4 5 4 5 4 5 4 5 4 5 4 5 4 5 4 5 4 5 4 5 4 5 4 4 5 4 4 5 4 4 5 4 4 5 4 5 4 5 5 4 5 4 5 5 5 4 5 5 5 5 5 5 5 5 5 6 5 5 6 5 5 6 5 6 5 6 6 5 6 6 5 6 6 6 5 6 6 6 6 6 6 6 6 6 6 6 6 6 6 6 6 6 6 6 6 6 6 6 6 6 6 6 6 6 6 6 6 6 6 6 6 …
AST0146_1 213 13 0	000000E+00 64339 5 4 4 5 4 4 5 4 4 5 4 5 4 4 5 4 5 4 5 4 5 5 4 5 4 5 5 4 5 4 5 5 4 5 5 5 4 5 5 5 5 5 5 5 5 5 4 5 5 5 4 5 4 5 5 4 5 4 5 4 5 4 5 4 5 4 5 4 4 5 4 5 4 4 5 4 4 5 4 4 4 5 4 4 5 4 4 4 4 5 4 4 4 4 4 4 5 4 4 4 4 4 3 4 4 4 4 3 4 3 4 4 4 4 4 3 5 4 4 4 4 4 4 5 4 4 5 4 5 4 5 5 4 5 5 4 5 5 5 5 5 5 5 5 6 5 5 5 6 5 6 5 6 5 6 5 6 6 5 6 5 6 6 5 6 6 5 6 6 5 6 6 5 6 6 5 6 6 5 6 6 5 6 6 5 6 6 5 6 6 6 …
AST0147_1 182 11 0	000000E+00 64475 5 4 4 5 4 4 5 5 4 5 5 4 5 5 5 5 5 5 6 5 5 5 5 5 6 5 5 5 6 5 5 5 6 5 5 5 5 6 5 5 5 6 5 5 5 6 5 5 5 5 6 5 5 5 5 5 6 5 5 5 5 5 5 5 5 5 4 5 5 4 5 5 4 4 4 4 4 5 4 4 4 4 4 4 4 4 5 4 4 4 4 4 5 4 4 4 4 4 5 4 4 4 5 4 4 4 5 4 4 5 4 4 5 4 4 5 4 5 4 4 5 4 5 5 4 5 5 4 5 5 5 5 6 5 5 6 5 5 6 5 6 5 6 5 6 5 6 5 6 5 6 5 6 5 6 5 6 6 5 6 5 6 5 6 6 5 6 5 6 6 5 6 5 6 6 5 6 6 5 6 6 5 6 5 6 6 5 6 6 5 6 …
AST0148_1 205 20 0	000000E+00 50476 5 4 5 4 5 4 5 4 5 5 4 5 5 5 4 5 5 5 4 5 5 5 5 4 5 5 5 5 5 4 5 5 5 5 5 5 5 5 5 5 5 5 5 5 5 5 5 5 6 5 5 5 5 5 5 4 4 5 4 3 4 4 4 4 4 4 3 4 4 4 4 4 3 4 4 4 4 4 4 4 3 4 4 4 4 4 4 4 4 4 3 4 4 4 4 4 4 4 4 4 4 4 4 4 4 5 4 4 4 4 4 5 4 4 5 4 5 4 5 5 5 5 5 5 5 6 5 5 5 6 5 6 5 5 6 5 6 5 6 5 5 6 5 6 5 6 5 6 5 6 5 6 5 6 5 6 5 6 5 6 5 6 5 6 5 6 5 6 5 5 6 5 6 5 6 5 5 6 5 5 6 5 6 5 6 5 6 5 6 5 6 …
AST0149_1 205 18 0	000000E+00 68902 5 4 5 4 4 5 5 4 5 4 5 5 5 4 5 5 5 5 4 5 5 5 5 5 5 5 5 5 5 5 4 5 5 5 5 5 5 5 5 5 5 5 5 5 5 4 5 5 5 5 4 5 5 5 4 5 5 5 4 5 5 4 5 5 4 5 5 4 5 5 4 5 4 5 5 4 5 4 5 4 5 4 5 5 4 4 5 4 5 4 5 4 5 4 4 5 4 4 4 5 4 4 4 4 4 4 3 4 3 4 3 3 4 3 3 3 3 4 3 4 3 4 4 4 3 4 5 4 4 4 5 4 5 4 5 4 5 5 4 5 5 5 5 5 5 5 5 5 5 6 5 5 5 6 5 5 6 5 5 6 5 6 5 5 6 5 6 5 6 5 6 5 6 5 6 5 6 5 6 6 5 6 5 6 5 6 6 5 6 5 6 …
AST0150_1 182 15 0	000000E+00 68508 5 4 4 4 4 5 4 4 5 4 5 4 5 4 5 4 5 4 5 5 4 5 5 5 5 5 5 4 6 5 5 5 5 5 5 6 5 5 6 5 5 6 5 5 6 5 6 5 6 5 6 6 5 6 6 5 6 6 5 6 6 6 5 6 6 5 6 5 5 5 4 5 4 4 5 4 4 4 4 4 4 4 4 4 4 4 4 4 4 4 4 4 4 5 4 4 4 4 4 4 4 4 4 4 4 4 4 4 4 4 4 4 4 4 3 4 4 4 4 4 4 3 4 4 3 4 4 3 4 3 4 3 4 3 3 4 3 4 4 3 4 5 4 4 5 5 4 5 5 6 5 5 6 5 6 5 6 6 5 6 5 6 6 5 6 5 6 6 5 6 6 5 6 6 5 6 6 5 6 6 6 5 6 6 5 6 6 5 6 6 6 …
AST0151_1 231 14 0	000000E+00 65763 5 4 4 4 4 5 4 4 4 5 4 4 5 4 4 5 4 4 5 4 4 5 4 4 5 4 5 4 4 5 4 5 4 5 4 5 4 5 4 5 4 5 4 5 5 4 5 5 4 5 5 4 5 5 4 5 5 4 5 4 5 4 5 4 4 5 4 4 4 4 4 4 5 4 4 5 4 5 5 4 5 5 5 5 5 4 5 5 4 5 4 5 4 5 4 4 4 4 4 4 4 4 4 4 4 4 3 4 4 4 4 3 4 4 4 4 4 4 4 4 4 5 4 4 5 4 5 4 5 5 4 5 5 5 6 5 5 5 6 5 5 5 6 5 6 5 5 6 5 6 5 5 6 5 6 5 6 5 6 5 6 5 5 6 5 6 5 6 5 6 6 5 6 5 6 5 6 5 6 5 6 5 6 5 6 6 5 6 5 6 5 …
AST0152_1 135 12 0	000000E+00 51494 5 4 4 5 4 5 5 5 4 5 5 5 5 5 6 5 5 5 5 6 5 5 5 6 5 5 5 6 5 5 5 6 5 5 5 6 5 5 5 5 6 5 5 5 5 5 5 5 5 4 5 5 4 4 5 4 4 5 4 4 4 5 4 4 4 5 4 4 5 4 4 5 4 5 4 5 4 5 5 5 4 5 5 5 5 5 6 5 5 6 5 5 6 5 6 5 6 5 6 6 5 6 6 5 6 6 5 6 6 5 6 6 6 6 5 6 6 6 6 6 5 6 6 6 6 6 6 5 6 6 6 6 6 6 6 6 6 5 6 6 6 6 6 6 6 6 6 6 6 5 6 6 6 6 6 6 6 6 6 6 6 6 6 6 5 6 6 6 6 6 6 6 6 6 6 6 6 6 6 6 6 6 5 6 6 6 6 6 6 6 6 …
AST0153_1 217 17 0	000000E+00 79637 5 4 4 4 4 5 4 4 5 4 4 5 4 5 4 5 4 5 4 5 4 5 4 5 5 4 5 4 5 5 5 4 5 5 5 4 5 5 5 5 4 5 5 5 4 5 5 5 4 5 4 5 5 4 5 4 5 5 4 5 4 5 4 5 4 4 5 4 5 4 5 4 4 5 4 4 5 4 4 5 4 4 5 4 4 4 5 4 4 4 5 4 4 4 4 4 5 4 4 4 4 4 4 4 4 4 4 4 4 4 4 4 4 4 4 4 4 4 3 4 4 4 3 4 4 4 3 4 4 4 4 4 4 4 4 4 5 4 4 4 5 4 4 5 4 5 4 5 4 5 5 5 4 5 5 5 5 5 6 5 5 5 5 6 5 5 6 5 5 6 5 6 5 5 6 5 6 5 6 5 6 5 6 6 5 6 5 6 5 6 6 …
AST0154_1 261 16 0	000000E+00 85840 5 4 4 4 5 4 4 5 4 5 4 5 5 4 5 5 4 5 5 5 5 4 5 5 5 5 4 5 5 5 5 5 4 5 5 5 5 4 5 5 5 5 4 5 5 5 5 4 5 5 5 4 5 5 4 5 5 4 5 5 4 5 5 4 5 4 5 5 4 5 4 5 4 4 5 4 5 4 4 5 4 4 5 4 4 4 5 4 4 4 4 4 5 4 4 4 4 4 4 3 4 4 4 4 4 4 3 4 4 4 3 4 4 4 3 4 4 3 4 3 4 4 3 4 4 3 4 3 4 4 3 4 4 4 3 4 4 4 4 3 4 4 4 4 4 4 4 4 4 5 4 4 4 5 4 5 4 5 4 5 5 5 4 5 5 5 5 5 5 5 6 5 5 5 5 6 5 5 5 6 5 5 6 5 6 5 5 6 5 6 5 …
AST0155_1 180 15 0	000000E+00 70514 5 4 4 4 4 5 4 4 5 4 5 4 5 4 5 5 5 4 5 5 5 5 6 5 5 5 5 6 5 5 5 6 5 5 5 6 5 5 6 5 5 5 6 5 5 5 5 6 5 5 5 5 5 5 5 5 5 5 5 5 5 5 5 5 5 5 4 5 5 5 4 5 5 4 5 4 5 5 4 5 4 5 4 4 5 4 5 4 4 4 5 4 4 4 4 4 5 4 4 4 4 4 4 4 3 4 4 4 4 4 3 4 4 3 4 4 3 4 4 3 4 4 4 4 5 4 5 5 4 5 5 5 5 5 6 5 5 5 5 6 5 5 6 5 6 5 6 5 6 6 5 6 6 5 6 5 6 6 6 5 6 6 5 6 6 6 5 6 6 6 5 6 6 6 6 5 6 6 6 6 5 6 6 6 6 5 6 6 6 6 5 …
AST0156_1 221 20 0	000000E+00 71634 5 4 4 4 4 5 4 4 4 4 5 4 4 5 4 4 4 5 4 4 5 4 4 5 4 4 5 4 5 4 4 5 4 5 4 4 5 4 5 4 4 5 4 5 4 5 4 4 5 4 5 4 5 4 5 4 5 4 5 4 5 4 5 4 5 4 5 4 5 4 5 4 4 5 4 5 4 5 4 4 5 4 4 4 5 4 4 4 5 4 4 4 5 4 4 5 4 5 5 6 5 6 6 6 6 6 5 6 6 5 5 5 4 4 5 4 4 4 4 4 4 4 4 4 4 4 4 4 4 4 3 4 4 4 4 4 3 4 4 4 4 4 4 4 4 4 5 4 5 4 5 5 5 6 5 6 5 6 5 6 5 6 5 6 6 5 6 6 5 6 5 6 6 5 6 6 5 6 6 5 6 6 5 6 6 5 6 6 6 5 6 …
AST0157_1 180 23 0	000000E+00 63611 5 4 5 4 5 4 5 5 4 5 5 5 4 5 5 5 5 4 5 5 5 5 5 5 5 5 5 5 4 5 5 5 5 5 5 5 5 5 4 5 5 5 5 5 5 5 5 5 5 5 5 6 5 5 5 5 5 5 5 5 5 4 5 4 5 4 5 4 4 5 4 4 4 4 4 4 4 4 4 4 4 3 4 4 4 3 4 4 3 4 4 3 4 4 3 4 4 3 4 4 3 4 4 3 4 4 4 4 3 4 4 4 4 4 5 4 4 5 4 5 5 4 5 5 5 5 5 6 5 5 5 6 5 5 5 6 5 6 5 5 6 5 6 5 5 6 5 6 5 6 5 6 5 6 6 5 6 5 6 5 6 6 5 6 5 6 6 5 6 6 5 6 6 5 6 6 6 5 6 6 5 6 6 6 5 6 6 6 6 5 6 …
AST0158_1 202 17 0	000000E+00 60218 5 4 4 4 5 4 4 5 4 5 5 4 5 5 4 5 5 5 5 5 5 5 5 5 6 5 5 5 5 5 5 5 5 5 5 6 5 5 5 5 5 5 5 5 5 5 5 5 5 5 5 5 5 5 5 4 5 5 5 5 5 4 5 5 4 5 5 4 5 4 5 4 4 5 4 4 4 4 4 4 4 4 4 3 4 4 4 3 4 4 3 4 4 4 3 4 4 4 4 3 4 4 4 4 4 4 4 4 5 4 4 5 4 5 4 5 5 5 5 6 5 5 6 5 6 5 6 5 6 5 6 5 6 5 6 5 6 6 5 6 5 6 6 5 6 6 5 6 5 6 6 5 6 6 5 6 6 5 6 6 5 6 6 5 6 6 5 6 6 5 6 6 6 5 6 6 5 6 6 5 6 6 5 6 6 5 6 6 6 5 6 …
AST0159_1 205 20 0	000000E+00 64973 5 4 4 4 4 4 5 4 5 4 5 4 5 5 6 5 5 5 6 5 5 6 5 5 6 5 5 5 5 5 5 5 5 4 5 5 5 5 5 5 5 5 5 4 5 5 5 5 4 5 5 4 5 5 4 5 4 5 4 5 4 5 4 5 4 4 5 4 4 4 4 5 4 4 4 4 4 4 4 3 4 4 4 4 4 4 4 4 4 3 4 4 4 4 4 4 4 4 4 4 4 4 3 4 4 4 4 4 4 4 4 4 4 4 4 4 4 4 4 4 4 5 4 4 4 4 5 4 5 4 5 6 5 5 6 5 5 6 5 6 5 5 6 5 6 5 6 5 6 5 5 6 5 6 5 6 5 6 5 6 5 6 5 6 5 6 5 6 5 6 5 6 5 6 5 6 5 6 5 6 5 6 5 6 5 6 5 6 5 6 5 …
AST0160_1 209 17 0	000000E+00 71733 5 4 4 4 4 4 5 4 4 5 4 4 5 4 5 4 5 4 5 5 4 5 5 4 5 5 5 5 5 5 5 5 5 5 5 5 5 6 5 5 5 5 5 5 5 5 5 5 5 5 5 5 5 5 5 4 5 5 4 5 4 5 4 5 4 5 4 4 5 4 5 4 4 5 4 4 5 4 4 5 4 4 4 5 4 4 4 5 4 4 4 5 4 4 4 5 4 4 4 4 5 4 4 4 4 5 4 4 4 4 4 5 4 4 4 4 5 4 4 4 4 4 5 4 4 4 4 4 5 4 4 4 4 5 4 4 4 4 5 4 4 5 4 5 4 5 6 5 5 5 6 5 6 5 5 6 5 6 5 6 5 6 5 6 5 6 6 5 6 5 6 5 6 5 6 6 5 6 5 6 6 5 6 5 6 6 5 6 6 5 6 …
AST0161_1 209 15 0	000000E+00 66846 5 5 4 5 5 5 5 5 5 5 5 5 5 5 5 5 5 5 5 5 5 5 6 5 5 5 5 5 5 5 5 5 5 5 5 5 5 5 5 5 5 5 5 5 5 5 5 4 5 5 5 4 5 4 5 4 4 4 5 4 4 4 4 4 4 4 4 4 5 4 4 4 4 4 4 4 4 4 4 4 4 4 4 4 5 4 4 4 4 4 4 4 4 4 4 4 4 5 4 4 4 4 4 4 4 4 5 4 4 4 4 4 4 5 4 4 4 5 4 4 4 5 4 4 5 4 4 5 4 5 4 5 4 5 5 5 5 5 5 6 5 5 6 5 6 5 6 5 6 5 6 5 6 5 6 5 6 6 5 6 5 6 6 5 6 6 5 6 5 6 6 5 6 6 5 6 6 5 6 6 5 6 6 5 6 6 6 5 6 6 5 …
AST0162_1 197 13 0	000000E+00 69734 5 4 5 5 5 4 5 5 5 5 5 4 5 5 5 5 5 5 5 5 5 5 5 5 5 5 5 5 5 5 5 5 5 5 5 4 5 5 5 5 5 5 5 5 5 5 4 5 5 5 5 4 5 5 4 5 4 4 5 4 4 4 5 4 4 4 4 5 4 4 4 4 4 4 5 4 4 4 4 4 4 4 4 5 4 4 4 4 4 4 4 4 5 4 4 4 4 4 4 4 4 4 5 4 4 4 4 4 4 4 5 4 4 4 4 4 5 4 4 4 5 4 4 5 5 5 5 5 6 5 5 6 5 5 6 5 6 5 5 6 5 6 5 6 5 6 5 5 6 6 5 6 5 6 5 6 5 6 5 6 6 5 6 5 6 5 6 6 5 6 6 5 6 5 6 6 5 6 6 5 6 6 5 6 6 5 6 6 6 5 6 …
AST0163_1 220 18 0	000000E+00 72857 5 4 4 4 4 5 4 5 4 4 5 4 5 5 4 5 5 4 5 5 4 5 5 5 5 5 5 5 5 5 5 5 5 5 5 5 5 5 5 6 5 5 5 6 5 5 5 6 5 5 5 6 5 5 5 5 6 5 5 5 5 5 4 5 5 4 5 4 5 4 5 4 4 4 4 4 4 4 4 4 4 4 4 4 4 5 4 4 4 4 4 4 4 4 4 4 5 4 4 4 4 4 4 5 4 4 4 4 5 4 4 4 4 5 4 4 4 5 4 4 4 5 4 4 5 4 4 5 4 4 5 4 5 4 4 5 4 5 4 5 4 5 5 4 5 5 5 5 5 5 6 5 5 5 6 5 5 6 5 6 5 5 6 5 6 5 6 5 6 5 6 5 6 5 6 5 6 5 6 5 6 5 6 5 6 6 5 6 5 6 5 …
AST0164_1 175 20 0	000000E+00 49852 5 4 4 4 4 5 4 5 4 5 4 5 4 5 5 5 4 5 5 5 5 5 5 5 5 5 5 5 5 5 5 5 5 5 5 5 5 5 5 5 5 4 5 5 5 5 5 5 5 5 5 5 5 5 5 5 4 5 5 5 5 5 5 4 5 5 4 5 4 4 5 4 4 4 4 4 4 4 4 4 3 4 4 4 4 4 3 4 4 4 4 4 4 4 4 4 5 4 4 4 4 5 4 4 5 4 5 4 5 5 4 5 5 5 6 5 5 5 6 5 6 5 6 5 6 5 6 6 5 6 5 6 6 5 6 6 5 6 5 6 6 5 6 6 5 6 5 6 6 5 6 6 5 6 6 5 6 6 5 6 6 6 5 6 6 5 6 6 5 6 6 6 5 6 6 6 5 6 6 6 5 6 6 6 5 6 6 6 5 6 6 …
AST0165_1 193 8 0	000000E+00 59991 5 4 4 5 4 4 5 4 5 4 5 4 5 5 4 5 5 4 5 5 5 5 4 5 5 5 5 5 5 5 5 5 5 5 5 5 5 4 5 5 5 5 5 5 5 5 5 5 5 5 5 5 5 4 5 5 4 5 4 5 4 4 4 4 5 4 4 4 4 4 5 4 4 4 4 4 4 4 5 4 4 4 4 4 4 4 4 4 4 5 4 4 4 4 4 4 4 4 4 4 5 4 4 4 4 4 4 4 4 5 4 4 4 4 4 5 4 4 4 5 4 5 4 5 6 5 5 6 5 6 5 5 6 5 6 5 6 5 6 5 6 5 6 5 6 5 6 6 5 6 5 6 5 6 5 6 6 5 6 5 6 5 6 6 5 6 5 6 6 5 6 5 6 6 5 6 6 5 6 5 6 6 5 6 6 5 6 6 5 6 6 …
AST0166_1 174 10 0	000000E+00 58049 5 4 4 4 5 4 4 5 4 5 4 5 4 5 5 5 5 4 6 5 5 5 5 5 6 5 5 6 5 5 6 5 6 5 5 6 5 6 5 6 5 5 6 5 5 5 6 5 5 5 5 5 5 5 4 5 5 4 5 4 5 5 4 4 5 4 5 4 4 5 4 4 5 4 4 4 5 4 4 4 4 5 4 4 4 5 4 4 4 4 5 4 4 4 4 5 4 4 4 4 5 4 4 4 4 4 5 4 4 4 4 5 4 4 4 4 5 4 4 4 5 4 4 4 5 4 5 5 6 5 5 6 5 6 5 6 5 6 5 6 5 6 6 5 6 5 6 6 5 6 6 5 6 6 5 6 6 5 6 6 5 6 6 5 6 6 6 5 6 6 5 6 6 5 6 6 6 5 6 6 6 5 6 6 6 5 6 6 6 5 6 …
AST0167_1 194 11 0	000000E+00 61588 5 4 4 4 4 5 4 4 5 4 5 4 5 5 5 4 5 5 5 5 5 5 5 5 5 6 5 5 5 5 5 5 5 5 5 5 5 5 5 4 5 5 5 4 5 5 4 5 4 5 4 5 4 5 4 4 5 4 4 5 4 4 5 4 4 4 4 4 5 4 4 4 4 4 4 4 5 4 4 4 4 4 4 4 4 4 4 3 4 4 4 4 4 4 3 4 4 4 3 4 4 4 3 4 4 4 3 4 4 4 4 4 4 4 4 4 5 4 4 5 5 4 5 5 5 5 5 5 5 6 5 5 6 5 5 6 5 6 5 6 5 6 5 6 5 6 5 6 5 6 6 5 6 5 6 5 6 6 5 6 6 5 6 5 6 6 5 6 6 5 6 6 5 6 6 5 6 6 5 6 5 6 6 5 6 6 5 6 5 6 6 …
AST0168_1 201 18 0	000000E+00 66203 5 4 4 4 4 5 4 4 5 4 4 5 4 4 5 4 4 5 4 5 4 5 4 5 4 5 4 5 4 5 4 5 4 5 5 4 5 4 5 4 5 5 4 5 4 5 5 4 5 4 5 5 4 5 4 5 5 4 5 4 5 4 5 4 5 4 5 4 4 5 4 4 5 4 4 4 5 4 4 4 4 5 4 4 4 4 4 4 4 4 4 5 4 4 4 4 4 4 4 4 4 4 4 4 4 4 4 4 4 4 4 4 4 4 4 4 4 4 5 4 4 4 4 4 4 4 5 4 4 4 5 4 5 4 5 5 5 5 5 5 6 5 5 6 5 5 6 5 5 6 5 5 6 5 6 5 6 5 5 6 5 6 5 6 5 6 5 6 5 6 5 6 5 6 5 6 5 6 5 6 5 6 5 6 5 6 5 6 6 5 6 …
AST0169_1 231 17 0	000000E+00 78312 5 4 4 4 5 4 4 5 4 5 4 4 5 4 5 4 5 4 5 4 5 5 4 5 4 5 4 5 4 5 5 4 5 4 5 5 4 5 5 4 5 4 5 5 4 5 5 4 5 4 5 5 4 5 4 5 5 4 5 5 4 5 4 5 5 4 5 4 5 4 5 5 4 5 4 5 4 5 4 5 4 5 4 5 4 5 4 5 4 5 4 4 5 4 5 4 4 5 4 4 4 5 4 4 4 5 4 4 4 4 4 4 4 4 4 4 4 5 4 4 4 3 4 4 4 4 4 4 4 4 3 4 4 3 4 3 4 3 3 3 4 3 3 3 4 4 3 5 4 4 5 4 5 5 4 5 5 5 5 5 5 5 5 5 5 5 6 5 5 5 5 6 5 5 5 6 5 5 6 5 5 6 5 6 5 5 6 5 6 5 6 …
AST0170_1 212 14 0	000000E+00 78909 5 4 4 5 4 5 4 5 4 5 5 4 5 4 5 5 4 5 5 4 5 5 5 4 5 5 5 5 4 5 5 5 5 5 4 5 5 5 5 5 5 5 5 5 5 5 4 5 5 5 5 5 5 5 5 5 5 5 5 5 5 4 5 5 5 4 5 5 4 5 4 5 4 5 4 5 4 5 4 4 5 4 5 4 4 4 5 4 4 4 5 4 4 4 4 4 4 4 4 5 4 4 4 4 4 4 4 4 4 4 4 4 4 4 4 4 4 4 4 4 4 4 4 4 4 4 4 4 4 4 4 5 4 4 4 4 4 4 4 4 4 5 4 4 4 4 5 4 4 5 4 5 5 4 5 5 5 6 5 5 5 6 5 6 5 5 6 5 6 5 6 5 6 5 6 5 6 5 6 6 5 6 5 6 5 6 6 5 6 6 5 …
AST0171_1 173 16 0	000000E+00 67483 5 4 4 4 4 5 4 4 5 4 4 5 4 5 4 5 4 5 4 5 4 5 5 4 5 5 4 5 5 4 5 5 5 4 5 5 5 5 4 5 5 5 5 5 5 5 4 5 5 5 5 5 5 5 5 5 5 4 5 5 5 5 5 5 5 5 5 4 5 5 5 5 5 5 5 4 5 5 5 5 5 5 5 5 5 5 5 5 5 5 5 4 5 5 4 5 5 4 4 5 4 4 5 4 4 4 4 4 4 4 4 4 4 4 4 4 4 4 4 5 4 4 4 5 4 5 4 5 5 5 5 5 6 5 5 6 5 6 5 6 5 6 6 5 6 6 5 6 6 5 6 6 5 6 6 5 6 6 6 5 6 6 5 6 6 6 5 6 6 6 6 5 6 6 6 5 6 6 6 6 5 6 6 6 6 5 6 6 6 6 6 …
AST0172_1 200 12 0	000000E+00 68909 5 4 4 4 5 4 5 5 4 5 5 5 5 4 5 5 6 5 5 5 5 5 5 6 5 5 5 6 5 5 5 6 5 5 5 6 5 5 5 6 5 5 5 6 5 5 5 6 5 5 5 5 5 6 5 5 5 6 5 5 5 6 5 5 5 6 5 5 5 5 6 5 5 5 5 5 5 4 5 5 4 5 4 4 5 4 4 4 4 4 4 4 4 3 4 4 3 4 4 3 4 4 3 4 4 3 4 4 4 3 4 4 3 4 4 4 4 4 4 4 4 4 4 4 4 4 4 5 4 4 5 4 5 4 5 4 5 5 4 5 5 5 5 6 5 5 5 6 5 5 6 5 5 6 5 5 6 5 6 5 6 5 5 6 5 6 5 6 5 6 5 6 5 6 5 6 6 5 6 5 6 5 6 5 6 5 6 6 5 6 5 …
AST0173_1 196 27 0	000000E+00 62660 5 4 4 4 5 4 4 4 5 4 5 4 4 5 4 5 4 5 5 4 5 4 5 5 4 5 4 5 5 5 4 5 5 4 5 5 5 5 4 5 5 5 5 4 5 5 5 5 5 4 5 5 5 5 4 5 5 5 5 5 5 4 5 5 5 5 5 4 5 5 5 4 5 5 5 4 5 5 4 5 4 5 4 5 4 5 4 4 5 4 4 5 4 4 4 4 5 4 4 4 4 4 4 4 3 4 4 4 4 4 4 4 3 4 4 4 4 4 4 4 4 4 4 4 4 4 5 4 5 4 5 4 5 5 5 5 6 5 5 6 5 5 6 5 6 5 5 6 5 6 5 6 5 6 5 6 6 5 6 5 6 5 6 6 5 6 5 6 6 5 6 5 6 6 5 6 6 5 6 6 5 6 6 5 6 6 5 6 6 6 5 …
AST0174_1 173 11 0	000000E+00 61289 5 4 5 5 4 5 5 4 5 5 5 5 5 4 5 5 5 5 5 5 5 5 5 4 5 5 5 5 5 5 5 5 5 5 5 4 5 5 5 5 5 5 5 4 5 5 5 5 4 5 5 4 5 5 4 5 4 5 4 5 4 4 5 4 4 4 5 4 4 4 4 5 4 4 4 4 4 5 4 4 4 4 4 4 4 4 5 4 4 4 4 4 4 4 5 4 4 4 4 5 4 4 4 5 4 4 5 4 5 4 4 5 5 4 5 5 4 5 5 5 6 5 5 5 5 6 5 5 6 5 5 6 5 6 5 5 6 5 6 5 6 5 6 5 6 5 6 5 6 5 6 5 6 5 6 6 5 6 5 6 6 5 6 5 6 6 5 6 6 5 6 6 5 6 6 5 6 6 5 6 6 6 5 6 6 6 5 6 6 6 5 …
AST0175_1 186 18 0	000000E+00 66573 5 4 4 5 4 5 4 5 4 5 5 4 5 5 5 5 4 5 5 5 5 5 5 5 5 5 5 5 5 5 5 5 6 5 5 5 5 5 5 5 5 6 5 5 5 5 5 5 5 5 5 5 5 5 5 5 5 5 5 4 5 5 4 5 4 4 4 5 4 4 4 4 4 4 4 4 5 4 4 4 4 4 4 4 4 4 4 4 4 4 4 4 4 4 4 4 4 4 4 4 4 4 4 4 4 5 4 4 4 4 4 4 4 4 5 4 4 4 4 5 4 4 4 5 4 4 5 4 5 4 5 4 5 5 4 5 5 5 5 6 5 5 6 5 5 6 5 6 5 6 5 6 5 6 5 6 5 6 5 6 6 5 6 5 6 6 5 6 5 6 6 5 6 6 6 5 6 6 5 6 6 5 6 6 5 6 6 6 5 6 6 …
AST0176_1 220 9 0	000000E+00 71908 5 4 4 5 4 5 4 5 4 5 4 5 5 4 5 5 4 5 5 4 5 5 5 4 5 5 5 5 4 5 5 5 4 5 5 5 5 4 5 5 5 5 4 5 5 5 4 5 5 5 4 5 5 4 5 5 4 5 4 5 5 4 5 4 4 5 4 5 4 4 4 5 4 4 5 4 5 4 5 4 4 5 4 5 4 5 4 5 5 4 4 5 4 5 4 5 4 4 4 4 4 4 4 4 4 4 4 4 3 4 4 3 4 3 4 3 4 3 4 3 3 4 3 3 4 3 3 4 3 4 3 4 3 4 4 4 3 4 4 4 4 5 4 4 4 5 4 5 4 5 4 5 4 5 4 5 5 4 5 5 5 5 5 4 5 6 5 5 5 5 5 6 5 5 6 5 5 6 5 6 5 5 6 5 6 5 6 6 5 6 5 …
AST0177_1 168 9 0	000000E+00 53295 5 4 5 4 5 5 5 4 5 5 5 6 5 5 5 5 6 5 5 5 6 5 5 5 6 5 5 5 5 6 5 5 5 5 5 5 5 5 5 5 5 5 4 5 4 5 4 5 4 4 4 4 4 5 4 4 4 4 4 4 4 4 4 4 4 4 4 4 4 4 4 4 4 4 4 4 4 4 5 4 4 4 4 4 4 5 4 4 4 5 4 4 4 5 4 4 5 4 5 4 5 4 5 5 4 5 5 4 5 5 5 5 5 5 5 5 5 6 5 5 6 5 5 6 5 6 5 5 6 5 6 5 6 5 6 5 6 5 6 6 5 6 5 6 6 5 6 5 6 6 5 6 5 6 6 5 6 6 5 6 6 5 6 6 5 6 6 5 6 6 6 5 6 6 5 6 6 6 5 6 6 5 6 6 6 5 6 6 6 6 5 …
AST0178_1 203 15 0	000000E+00 66473 5 4 5 4 5 5 5 4 5 5 5 5 5 5 5 5 5 5 5 5 5 5 5 5 5 5 5 5 5 5 6 5 5 5 5 5 5 5 5 5 6 5 5 5 5 5 5 5 5 5 5 5 5 5 5 5 5 5 5 5 5 5 5 5 5 4 5 5 5 4 5 5 4 5 5 4 4 5 4 4 5 4 4 4 4 4 5 4 4 4 4 4 4 4 3 4 4 4 4 4 4 4 4 3 4 4 4 4 4 4 4 4 4 3 4 4 4 4 5 4 4 4 4 4 5 4 4 5 4 5 4 5 4 5 5 5 4 5 6 5 5 5 5 6 5 6 5 5 6 5 6 5 6 5 6 6 5 6 5 6 5 6 6 5 6 6 5 6 6 5 6 6 5 6 6 5 6 6 6 5 6 6 5 6 6 6 5 6 6 6 5 …
AST0179_1 190 9 0	000000E+00 65545 5 4 4 4 4 4 4 4 5 4 4 4 5 4 5 4 4 5 4 5 5 4 5 5 4 5 5 5 5 5 5 5 5 5 6 5 5 5 6 5 5 6 5 5 6 5 5 6 5 6 5 5 6 5 6 5 5 6 5 6 5 5 6 5 5 5 6 5 5 5 6 5 5 5 5 5 5 4 5 5 4 5 4 5 4 5 4 4 4 5 4 4 4 4 4 4 4 4 5 3 4 4 4 4 4 4 3 4 4 3 4 3 4 3 4 3 3 3 3 4 3 3 4 4 4 4 4 5 5 5 5 5 5 5 6 5 5 6 5 6 5 6 5 5 6 5 6 5 6 5 6 5 6 5 6 6 5 6 5 6 5 6 5 6 6 5 6 5 6 5 6 6 5 6 5 6 5 6 6 5 6 5 6 6 5 6 5 6 6 5 6 …
AST0180_1 185 12 0	000000E+00 67816 5 4 4 4 5 4 4 5 4 4 5 4 4 5 4 5 4 4 5 4 5 4 5 4 5 4 5 4 5 4 5 4 5 4 5 5 4 5 5 4 5 5 5 4 5 5 5 5 5 5 5 6 5 5 6 5 5 6 5 5 5 5 5 5 5 5 4 5 5 4 4 5 4 4 4 5 4 4 3 4 4 4 4 5 4 5 4 5 6 5 5 5 5 5 5 5 4 5 4 4 5 4 4 4 4 4 4 4 3 4 4 4 4 3 4 4 4 4 3 4 4 4 4 4 4 4 4 4 4 4 4 4 5 4 4 5 4 5 5 4 5 5 4 5 5 5 5 5 6 5 5 6 5 6 5 6 5 6 5 6 5 6 5 6 6 5 6 6 5 6 6 5 6 6 5 6 6 5 6 6 5 6 6 6 5 6 6 6 5 6 6 …
AST0181_1 125 15 0	000000E+00 39871 5 4 4 5 4 5 4 5 5 5 5 5 5 5 5 5 5 5 5 6 5 5 5 5 6 5 5 5 6 5 5 5 5 6 5 5 5 5 5 5 5 4 5 4 5 4 5 4 5 4 5 4 5 4 5 4 5 4 5 4 5 4 5 4 5 4 5 4 4 5 4 5 4 5 4 5 4 5 4 5 4 5 4 5 4 5 5 4 5 4 5 5 4 5 5 6 5 6 5 6 6 5 6 6 6 5 6 6 5 6 6 6 5 6 6 6 5 6 6 6 6 5 6 6 6 5 6 6 6 6 5 6 6 6 6 5 6 6 6 6 5 6 6 6 6 6 5 6 6 6 6 5 6 6 6 6 6 5 6 6 6 6 5 6 6 6 6 6 5 6 6 6 6 6 6 6 6 6 6 5 7 6 6 6 6 6 6 6 6 7 6 …
AST0182_1 193 9 0	000000E+00 75265 5 4 4 4 5 4 5 4 5 5 4 5 5 5 5 5 5 5 5 5 5 5 6 5 5 5 5 5 6 5 5 5 5 6 5 5 5 5 5 6 5 5 5 5 5 5 5 5 5 5 5 5 5 5 5 5 4 5 5 4 5 5 4 5 4 5 4 5 4 4 4 5 4 4 4 4 4 4 5 4 4 4 4 4 4 4 4 4 4 4 4 4 4 4 4 3 4 4 4 4 4 4 4 4 4 4 4 4 4 4 4 4 4 4 4 4 5 4 4 4 4 5 4 4 5 4 4 5 4 5 4 5 4 5 5 4 5 5 5 5 6 5 5 5 6 5 5 6 5 6 5 6 5 5 6 5 6 5 6 5 6 6 5 6 5 6 5 6 6 5 6 5 6 5 6 6 5 6 6 5 6 6 5 6 5 6 6 5 6 6 5 …
AST0183_1 227 13 0	000000E+00 84617 5 4 4 5 4 5 4 5 5 4 5 5 4 5 5 5 5 5 4 5 5 5 5 5 5 5 5 4 5 5 5 5 5 5 5 5 5 5 4 5 5 5 5 5 5 4 5 5 5 5 4 5 5 5 4 5 5 4 5 5 4 5 4 5 5 4 4 5 4 5 4 4 5 4 4 5 4 4 4 4 4 4 4 4 4 4 4 4 4 4 4 4 4 4 4 4 4 4 4 4 4 4 4 4 3 4 4 4 4 4 4 4 4 4 3 4 4 4 4 4 4 4 4 4 3 4 4 4 4 4 4 4 4 4 4 4 4 4 4 4 4 4 5 4 4 4 5 4 4 5 5 5 5 5 5 6 5 5 6 5 5 6 5 6 5 5 6 5 6 5 6 5 6 5 6 5 6 5 6 5 6 5 6 6 5 6 5 6 5 6 5 …
AST0184_1 206 13 0	000000E+00 89327 5 4 4 4 5 4 4 5 4 5 4 5 5 4 5 5 4 5 5 5 5 5 4 5 5 5 5 5 5 5 6 5 5 5 5 5 5 5 5 5 4 5 5 5 5 5 5 4 5 5 5 4 5 5 4 5 4 5 5 4 5 4 4 5 4 5 4 4 5 4 4 5 4 4 5 4 4 4 4 5 4 4 4 5 4 4 4 4 4 5 4 4 4 4 4 4 4 4 4 4 4 5 4 4 4 4 4 4 4 4 3 4 4 4 4 4 4 4 4 4 4 4 3 4 4 4 4 4 4 4 4 4 4 4 4 4 5 4 5 5 6 5 5 5 5 6 5 5 6 5 5 6 5 5 6 5 5 6 5 5 6 5 6 5 5 6 5 6 5 6 5 5 6 5 6 5 6 5 6 5 6 5 6 5 6 5 6 5 6 5 6 …
AST0185_1 154 15 0	000000E+00 66046 5 4 5 4 5 5 5 5 5 5 5 5 6 5 5 6 5 5 6 5 5 6 5 5 6 5 5 6 5 5 5 6 5 5 5 5 6 5 5 5 5 5 5 5 5 5 5 5 5 5 5 5 5 5 5 5 5 5 5 5 4 5 5 5 5 5 4 5 5 5 4 5 5 5 4 5 4 5 5 4 5 4 5 4 5 4 4 5 4 4 4 5 4 4 4 4 4 4 4 4 4 4 4 4 4 4 4 4 4 4 4 4 4 5 4 5 4 5 5 5 5 6 5 6 5 6 6 5 6 6 5 6 6 6 5 6 6 5 6 6 6 5 6 6 6 6 5 6 6 6 6 5 6 6 6 6 5 6 6 6 6 6 5 6 6 6 6 6 6 5 6 6 6 6 6 6 5 6 6 6 6 6 6 6 5 6 6 6 6 6 6 …
AST0186_1 180 19 0	000000E+00 63373 5 4 4 4 5 4 4 5 4 5 5 4 5 5 5 5 5 5 5 6 5 5 6 5 5 6 5 5 6 5 5 6 5 5 6 5 5 6 5 5 6 5 5 6 5 5 5 5 6 5 5 5 5 5 5 5 5 5 5 5 5 5 5 4 5 5 4 5 5 4 5 4 5 5 4 4 5 4 5 4 4 4 5 4 4 4 4 4 4 4 4 4 3 4 4 3 4 4 3 4 4 3 4 3 4 4 4 3 4 4 4 4 4 5 4 5 4 5 4 5 5 5 5 4 5 5 6 5 5 5 6 5 5 6 5 6 5 6 5 6 5 6 5 6 6 5 6 5 6 6 5 6 5 6 6 5 6 6 5 6 6 5 6 6 5 6 6 5 6 6 6 5 6 6 5 6 6 6 5 6 6 5 6 6 6 5 6 6 6 5 6 …
AST0187_1 254 11 0	000000E+00 93905 5 4 4 4 5 4 4 5 4 5 4 5 4 5 4 5 5 4 5 5 4 5 5 4 5 5 4 5 5 5 4 5 5 5 4 5 5 5 5 4 5 5 5 4 5 5 5 5 4 5 5 5 4 5 5 5 4 5 5 5 4 5 5 4 5 5 4 5 5 4 5 5 4 5 5 4 5 4 5 4 5 4 5 4 5 4 5 4 5 4 4 5 4 4 5 4 4 4 4 5 4 4 4 4 4 4 4 4 4 4 4 4 4 4 4 4 4 4 4 4 3 4 4 4 4 4 4 4 4 4 4 4 4 4 3 4 4 4 4 4 4 4 4 4 4 4 4 4 4 4 4 4 4 4 4 4 4 4 4 4 4 5 4 4 4 4 5 4 4 4 5 4 4 5 4 4 5 4 4 5 4 5 4 5 5 5 4 5 5 5 5 …
AST0188_1 216 11 0	000000E+00 67672 5 4 4 4 5 4 5 4 4 5 4 5 4 5 4 5 4 5 4 5 4 5 5 4 5 4 5 4 5 5 4 5 5 4 5 4 5 5 4 5 5 4 5 5 4 5 5 4 5 5 4 5 4 5 5 4 5 5 4 5 5 4 5 5 4 5 5 4 5 5 4 5 4 5 5 4 5 4 5 4 5 5 4 5 4 5 4 5 4 4 5 4 4 5 4 4 5 4 4 4 5 4 4 4 4 5 4 4 4 4 4 4 5 4 4 4 4 4 4 4 5 4 4 4 4 5 4 4 5 4 5 4 5 5 4 6 5 5 6 5 5 6 5 6 5 6 5 6 5 6 5 6 5 6 5 6 5 6 5 6 5 6 5 6 5 6 5 6 5 6 5 6 6 5 6 5 6 5 6 5 6 6 5 6 5 6 5 6 6 5 6 …
AST0189_1 193 18 0	000000E+00 58314 5 4 4 5 4 5 4 5 5 4 5 5 4 5 5 5 4 5 5 5 5 5 5 5 5 5 4 5 5 5 5 5 5 5 5 5 5 5 5 5 5 5 5 5 5 4 5 5 5 5 5 5 4 5 5 5 4 5 5 4 5 5 4 5 4 5 4 5 4 5 4 5 4 4 5 4 4 4 5 4 4 4 4 5 4 4 4 4 4 4 4 5 4 4 4 4 4 4 4 4 4 4 5 4 4 4 4 4 5 4 4 4 5 4 5 4 5 5 4 5 5 6 5 5 5 6 5 6 5 5 6 5 6 5 6 5 6 5 6 5 6 5 6 5 6 6 5 6 5 6 5 6 6 5 6 5 6 6 5 6 5 6 6 5 6 5 6 6 5 6 6 5 6 5 6 6 5 6 6 5 6 6 5 6 6 5 6 6 5 6 6 …
AST0190_1 207 24 0	000000E+00 63785 5 4 4 5 4 5 4 5 4 5 4 5 4 5 4 5 5 4 5 5 4 5 5 4 5 5 4 5 5 4 5 5 5 4 5 5 4 5 5 5 4 5 5 5 4 5 5 4 5 5 5 4 5 5 4 5 5 5 4 5 5 4 5 4 5 5 4 5 5 4 5 4 5 4 5 4 4 5 4 4 5 4 4 4 5 4 4 4 4 4 5 4 4 4 4 4 4 4 4 5 4 4 4 4 4 4 4 4 4 4 4 4 4 4 4 4 5 4 4 4 4 4 5 4 4 4 5 4 5 4 5 4 5 5 5 5 5 5 5 6 5 5 5 6 5 5 6 5 5 6 5 5 6 5 6 5 6 5 5 6 5 6 5 6 5 6 5 6 5 6 5 6 5 6 5 6 6 5 6 5 6 5 6 6 5 6 5 6 6 5 6 …
AST0191_1 203 20 0	000000E+00 71288 5 4 4 5 4 5 4 5 5 4 5 5 5 4 5 5 5 5 5 5 5 5 6 5 5 5 5 5 5 6 5 5 5 5 5 6 5 5 5 5 6 5 5 5 5 6 5 5 5 5 6 5 5 5 5 6 5 5 5 5 5 6 5 5 5 5 5 5 5 5 5 5 5 5 5 4 5 5 4 5 4 4 4 5 3 4 4 4 4 4 4 4 4 4 3 4 4 4 4 4 3 4 4 4 4 4 3 4 4 4 4 4 3 4 4 4 4 4 3 4 4 4 4 4 4 4 4 4 4 4 4 4 4 4 4 4 4 4 5 4 4 5 4 4 5 4 5 5 5 5 5 6 5 5 6 5 5 6 5 6 5 6 5 6 5 6 5 6 5 6 6 5 6 5 6 6 5 6 5 6 6 5 6 6 5 6 5 6 6 5 6 …
AST0192_1 206 23 0	000000E+00 67106 5 4 4 5 5 4 5 5 5 5 4 5 5 5 5 5 5 5 5 5 5 5 5 5 6 5 5 5 5 5 5 5 5 5 5 5 6 5 5 5 5 5 5 5 5 5 5 5 6 5 5 5 5 5 5 5 5 5 5 5 5 4 5 5 5 5 5 4 5 5 4 5 4 5 4 4 5 4 4 4 4 4 5 4 4 4 4 4 4 4 4 4 4 4 4 4 4 4 4 4 4 4 4 4 4 4 3 4 4 4 4 4 4 4 4 4 4 4 4 4 5 4 4 4 4 4 4 4 5 4 4 4 5 4 4 5 4 5 4 5 5 4 5 5 5 5 6 5 5 5 6 5 5 6 5 6 5 6 5 6 5 6 5 6 5 6 5 6 5 6 5 6 6 5 6 5 6 6 5 6 5 6 6 5 6 6 5 6 6 5 6 …
AST0193_1 211 16 0	000000E+00 70478 5 4 4 4 4 5 4 4 4 5 4 4 5 4 5 4 5 4 5 4 5 4 5 5 4 5 5 5 5 4 5 6 5 5 5 5 5 6 5 5 6 5 5 6 5 5 5 6 5 5 6 5 5 5 6 5 5 5 5 5 5 5 5 5 5 5 5 5 5 4 5 5 4 5 4 5 4 4 5 4 4 4 5 4 4 4 5 4 4 4 5 4 4 5 4 4 4 5 4 4 4 5 4 4 4 5 4 4 4 4 5 4 4 4 4 4 4 4 4 4 4 4 3 4 4 4 3 4 4 3 4 4 3 4 4 4 3 4 4 4 4 4 5 4 4 5 4 5 4 5 5 5 6 5 5 6 5 5 6 5 6 5 6 5 6 6 5 6 5 6 5 6 6 5 6 5 6 6 5 6 6 5 6 6 5 6 6 5 6 5 6 …
AST0194_1 192 16 0	000000E+00 72515 5 4 4 4 5 4 4 5 4 5 4 4 5 4 5 4 5 4 5 4 5 4 5 4 5 4 5 4 5 4 5 5 4 5 4 5 4 5 5 4 5 4 5 5 4 5 4 5 5 4 5 4 5 5 4 5 4 5 5 4 5 4 5 4 5 5 4 5 4 5 4 5 4 5 4 5 4 4 5 4 5 4 4 5 4 4 5 4 4 5 4 4 5 4 4 4 5 4 4 5 4 4 4 5 4 4 5 4 4 4 5 4 4 5 4 4 4 5 4 4 5 4 4 5 4 4 5 4 4 5 4 4 5 4 5 4 5 4 5 4 5 5 6 5 6 5 6 6 5 6 6 5 6 6 5 6 6 5 6 6 6 5 6 6 5 6 6 6 5 6 6 6 5 6 6 6 5 6 6 5 6 6 6 6 5 6 6 6 5 6 6 …
AST0195_1 196 9 0	000000E+00 62073 5 4 4 4 5 4 4 5 4 5 4 5 5 4 5 5 5 4 5 5 5 5 5 5 5 5 5 5 5 5 5 5 5 5 5 5 5 5 6 5 5 5 5 5 5 5 5 5 5 5 5 5 4 5 5 5 5 4 5 5 4 5 5 4 5 4 5 4 4 5 4 4 4 4 4 5 4 4 4 4 4 4 4 4 5 4 4 4 4 4 4 4 4 4 4 4 4 4 5 4 4 4 4 4 4 4 4 4 4 4 4 5 4 4 4 4 4 4 5 4 4 4 5 4 5 4 5 5 6 5 5 5 6 5 5 5 6 5 5 6 5 5 6 5 6 5 5 6 5 6 5 5 6 5 6 5 5 6 5 6 5 6 5 6 5 5 6 5 6 5 6 5 6 5 6 6 5 6 5 6 5 6 5 6 6 5 6 5 6 6 5 …
AST0196_1 170 20 0	000000E+00 59573 5 4 4 4 4 5 4 4 5 4 5 4 5 4 5 5 4 5 5 5 6 5 5 5 6 5 5 6 5 5 6 5 5 6 5 5 5 5 5 5 6 5 5 6 5 5 6 5 6 5 6 5 6 5 6 5 5 6 5 5 5 5 5 5 5 5 5 4 5 4 5 4 5 4 5 4 4 5 4 4 5 4 4 4 4 5 4 4 4 4 5 4 4 5 4 4 5 4 5 4 4 5 4 5 5 4 5 4 5 5 5 4 5 5 5 5 5 5 5 5 5 5 5 5 6 5 5 5 6 5 5 6 5 6 5 5 6 5 6 5 6 5 6 5 6 5 6 6 5 6 6 5 6 5 6 6 5 6 6 6 5 6 6 6 5 6 6 6 5 6 6 6 6 6 6 5 6 6 6 6 6 6 6 5 6 6 6 6 6 6 6 …
AST0197_1 195 13 0	000000E+00 72523 5 4 4 4 5 4 4 4 5 4 4 5 4 5 4 5 4 4 5 4 5 4 5 5 4 5 4 5 4 5 5 4 5 5 5 4 5 5 5 4 5 5 5 5 4 5 5 5 5 5 5 5 5 5 5 5 5 5 5 6 5 5 5 5 5 5 5 5 5 5 6 5 5 5 5 4 5 5 5 5 4 5 4 4 5 4 4 4 4 5 4 4 4 4 4 4 4 4 4 5 4 4 4 4 4 4 4 4 4 4 4 4 4 4 4 4 4 4 4 5 4 4 4 4 4 4 5 4 4 4 5 4 4 5 4 5 5 4 5 5 5 6 5 5 6 6 5 6 6 5 6 6 5 6 5 6 6 5 6 6 5 6 6 5 6 6 6 5 6 6 5 6 6 5 6 6 6 5 6 6 5 6 6 5 6 6 6 5 6 6 6 …
AST0198_1 192 17 0	000000E+00 60518 5 4 4 4 5 4 5 4 5 4 5 5 4 5 4 5 5 4 5 5 4 5 5 5 4 5 5 4 5 5 5 4 5 5 5 5 4 5 5 5 4 5 5 5 4 5 5 5 4 5 5 5 4 5 5 5 4 5 5 4 5 5 5 4 5 5 4 5 4 5 5 4 5 4 5 4 5 4 4 4 4 4 4 4 3 4 4 3 4 3 4 4 3 4 4 3 4 4 3 4 4 4 3 4 4 4 4 4 5 4 4 4 5 4 5 4 5 4 5 5 4 5 5 5 5 5 5 5 5 5 5 5 5 6 5 5 5 6 5 5 5 6 5 5 6 5 6 5 5 6 5 6 5 6 5 6 5 6 5 6 5 6 5 6 5 6 6 5 6 5 6 6 5 6 6 5 6 6 6 5 6 6 6 5 6 6 6 6 6 5 6 …
AST0199_1 179 13 0	000000E+00 66510 5 4 4 4 4 4 4 4 4 5 4 4 5 4 4 5 4 5 4 5 4 5 5 4 5 5 4 5 5 5 5 5 5 5 5 5 6 5 5 5 6 5 5 5 6 5 5 6 5 5 6 5 5 6 5 6 5 5 5 6 5 5 6 5 5 5 5 5 5 5 5 5 5 4 5 5 4 5 4 5 4 4 5 4 4 5 4 4 4 5 4 4 4 4 4 4 4 4 4 4 4 4 4 4 4 4 4 4 4 4 3 4 4 4 4 4 4 4 4 4 4 4 4 4 4 4 4 5 4 4 5 5 4 5 5 5 6 5 5 6 5 5 6 5 6 5 6 5 6 5 6 6 5 6 5 6 5 6 6 5 6 5 6 6 5 6 6 5 6 6 5 6 5 6 6 6 5 6 6 5 6 6 5 6 6 5 6 6 5 6 6 …
AST0200_1 196 10 0	000000E+00 68301 5 4 4 5 4 5 4 5 5 4 5 5 4 5 5 5 5 5 4 5 5 5 5 5 5 5 5 5 5 5 6 5 5 5 5 5 5 5 5 5 6 5 5 5 5 5 5 5 5 5 5 5 5 5 5 5 5 5 5 5 4 5 5 4 5 4 5 4 4 5 4 4 4 4 4 4 4 4 3 4 4 4 4 3 4 4 4 3 4 4 4 3 4 4 3 4 4 3 4 4 4 3 4 4 3 4 4 4 4 3 4 4 4 4 4 4 4 4 5 4 5 4 5 5 5 5 6 5 5 5 6 5 5 5 6 5 5 6 5 5 6 5 5 6 5 5 6 5 5 6 5 6 5 5 6 5 6 5 6 5 5 6 5 6 5 6 5 6 5 6 5 5 6 5 6 5 6 5 6 6 5 6 5 6 5 6 5 6 6 5 6 …
AST0201_1 183 10 0	000000E+00 67948 5 4 4 4 4 4 5 4 4 5 4 4 4 5 4 4 5 4 5 4 5 4 4 5 4 5 5 4 5 4 5 5 4 5 5 5 4 5 5 5 5 5 5 5 5 5 5 5 5 5 6 5 5 5 6 5 5 6 5 5 6 5 6 5 6 5 5 6 5 5 6 5 5 5 5 5 5 4 5 4 5 4 5 4 4 5 4 5 4 4 5 4 4 5 4 4 5 4 4 4 4 5 4 4 4 4 4 5 4 4 4 4 4 4 5 4 4 4 5 4 4 5 4 4 5 4 5 5 4 5 5 5 5 5 6 5 5 6 5 5 6 5 6 5 6 6 5 6 5 6 6 5 6 6 5 6 6 6 5 6 6 5 6 6 6 6 5 6 6 6 5 6 6 6 5 6 6 6 5 6 6 6 5 6 6 6 5 6 6 6 5 …
AST0202_1 157 13 0	000000E+00 58153 5 4 4 5 4 5 4 5 5 5 5 5 5 5 5 5 5 6 5 5 5 6 5 5 6 5 5 6 5 5 6 5 6 5 5 6 5 5 6 5 6 5 5 6 5 6 5 5 6 5 5 6 5 6 5 5 5 6 5 5 6 5 5 5 5 5 5 4 5 4 4 4 5 4 4 4 4 4 4 4 4 4 4 4 5 4 4 4 4 4 4 4 4 5 4 4 4 4 4 5 4 4 4 5 4 4 5 4 4 5 4 5 4 5 5 4 5 5 5 5 6 5 5 6 5 6 6 5 6 6 6 6 5 6 6 6 5 6 6 5 6 6 6 5 6 6 6 5 6 6 5 6 6 6 5 6 6 5 6 6 6 5 6 6 6 5 6 6 5 6 6 6 5 6 6 5 6 6 6 5 6 6 6 5 6 6 5 6 6 6 5 …
AST0203_1 175 13 0	000000E+00 67475 5 4 4 4 5 4 5 4 5 4 5 5 4 5 5 5 4 5 5 5 5 5 5 5 5 5 5 5 6 5 5 5 5 5 5 5 5 6 5 5 5 5 5 5 5 6 5 5 5 5 5 5 5 6 5 5 5 5 5 5 5 5 5 5 5 5 5 5 5 5 5 4 5 5 5 4 5 5 4 5 4 5 4 4 4 5 4 4 4 4 4 4 4 4 4 4 4 4 3 4 4 4 4 4 4 3 4 4 4 4 4 4 4 4 4 4 4 5 4 4 5 4 5 5 5 4 6 5 5 5 6 5 5 6 5 6 5 6 5 6 5 6 5 6 5 6 5 6 6 5 6 5 6 6 5 6 6 5 6 5 6 6 5 6 6 5 6 6 5 6 6 6 5 6 6 5 6 6 5 6 6 6 5 6 6 6 5 6 6 6 6 …
AST0204_1 213 14 0	000000E+00 83699 5 4 4 5 4 4 5 4 5 4 5 4 5 5 4 5 5 4 5 5 4 5 5 5 4 5 5 5 5 4 5 5 5 5 5 5 5 4 5 5 5 5 5 5 5 5 5 4 5 5 5 5 5 5 5 4 5 5 5 5 4 5 5 5 4 5 5 4 5 4 5 4 4 5 4 4 4 4 4 4 4 4 3 4 4 4 4 3 4 4 4 3 4 4 4 4 3 4 4 4 3 4 4 4 4 3 4 4 4 4 4 4 4 4 4 4 4 4 4 4 4 4 4 4 4 5 4 4 5 4 5 4 5 4 5 5 5 5 5 6 5 5 6 5 6 5 5 6 5 6 5 6 6 5 6 5 6 5 6 6 5 6 5 6 6 5 6 6 5 6 5 6 6 5 6 6 5 6 6 5 6 6 5 6 6 5 6 6 6 5 6 …
AST0205_1 204 20 0	000000E+00 65659 5 4 4 4 5 4 4 5 4 5 4 5 4 5 5 4 5 4 5 5 4 5 5 5 4 5 5 5 4 5 5 5 5 5 4 5 5 5 5 5 5 5 5 5 4 5 5 5 5 5 5 5 5 5 5 5 5 5 5 6 5 5 5 6 5 6 5 6 5 5 6 5 6 5 5 5 5 5 4 5 4 5 4 4 4 4 4 4 4 4 4 4 4 4 3 4 4 4 4 4 4 4 4 4 3 4 4 4 4 4 4 4 4 3 4 4 4 4 4 4 4 4 4 4 4 3 4 5 4 4 4 4 4 5 5 5 5 5 5 5 5 5 5 5 5 6 5 5 5 6 5 5 5 6 5 5 5 6 5 5 6 5 6 5 5 6 5 5 6 5 6 5 6 5 6 5 5 6 5 6 5 6 6 5 6 5 6 5 6 6 5 …
AST0206_1 199 17 0	000000E+00 77822 5 4 4 4 4 5 4 4 4 5 4 5 4 4 5 4 5 4 5 4 5 5 4 5 5 4 5 5 4 5 5 5 4 5 5 5 5 5 5 5 5 5 4 5 5 5 5 5 5 5 5 6 5 5 5 5 5 5 5 5 5 5 5 5 5 5 5 5 5 5 5 5 5 5 5 5 5 5 4 5 5 5 4 5 4 5 4 5 4 4 4 5 4 4 4 3 4 4 4 3 4 4 4 4 3 4 4 4 3 4 4 4 4 3 4 4 4 4 3 4 4 4 4 4 4 4 4 4 4 4 4 4 4 4 4 5 4 5 4 5 4 5 5 5 6 5 6 5 6 6 5 6 6 5 6 6 5 6 6 5 6 6 6 5 6 6 6 5 6 6 6 5 6 6 6 5 6 6 6 5 6 6 6 6 5 6 6 6 5 6 6 …
AST0207_1 170 14 0	000000E+00 64400 5 4 5 4 5 5 5 4 5 5 5 5 5 5 5 5 5 5 5 5 5 6 5 5 5 5 5 5 5 6 5 5 5 5 5 5 6 5 5 5 5 5 5 5 5 5 5 5 5 5 5 5 5 5 5 4 5 5 4 5 4 5 4 5 4 4 4 4 4 5 4 4 4 4 4 4 4 4 4 4 4 4 4 4 3 4 4 4 4 4 4 4 5 4 4 4 4 4 4 4 5 4 4 5 4 4 5 4 5 4 5 5 5 5 5 5 5 5 5 6 5 5 6 5 6 5 6 5 6 5 6 5 6 5 6 5 6 5 6 5 6 6 5 6 5 6 6 5 6 5 6 6 5 6 6 5 6 6 5 6 6 5 6 6 5 6 6 6 5 6 6 5 6 6 6 5 6 6 6 5 6 6 6 6 5 6 6 6 6 5 6 …
AST0208_1 184 15 0	000000E+00 65202 5 4 4 5 4 5 4 5 5 4 5 4 5 5 4 5 5 5 4 5 5 5 4 5 5 5 4 5 5 5 5 4 5 5 5 5 5 4 5 5 5 5 5 4 5 5 5 5 5 4 5 5 5 5 4 5 5 5 4 5 4 4 4 4 4 4 4 3 4 3 4 4 3 4 4 4 4 5 5 4 5 5 5 5 5 5 5 5 4 5 4 5 4 5 4 4 4 4 4 4 4 4 4 4 4 4 3 4 4 4 4 4 4 4 4 4 5 4 4 5 4 4 5 5 4 5 5 6 5 5 5 6 5 5 6 5 6 5 6 5 6 5 6 5 6 6 5 6 6 5 6 6 5 6 6 5 6 6 6 5 6 6 6 5 6 6 6 5 6 6 6 5 6 6 6 5 6 6 6 6 5 6 6 6 6 5 6 6 6 6 5 …
AST0209_1 204 20 0	000000E+00 59115 5 4 4 5 4 5 4 5 5 4 5 4 5 4 5 5 4 5 5 4 5 4 5 5 4 5 5 4 5 5 4 5 4 5 5 4 5 4 5 5 4 5 4 5 5 4 5 4 5 4 5 4 5 4 4 5 4 5 4 4 4 5 4 4 4 4 4 4 3 4 4 4 4 3 4 4 4 3 4 4 3 4 4 4 3 4 4 3 4 4 4 3 4 4 3 4 4 4 4 3 4 4 4 4 3 4 4 4 4 4 4 4 4 4 4 5 4 4 5 5 4 5 5 5 5 5 5 5 5 6 5 5 5 5 6 5 5 5 6 5 5 6 5 5 6 5 5 6 5 5 6 5 5 6 5 5 6 5 6 5 5 6 5 6 5 5 6 5 6 5 5 6 5 6 5 6 5 5 6 5 6 5 6 5 6 5 6 5 6 5 6 …
AST0210_1 227 16 0	000000E+00 84011 5 4 4 5 4 4 5 4 5 4 5 4 5 5 4 5 4 5 5 4 5 5 5 4 5 5 5 4 5 5 5 5 4 5 5 5 5 4 5 5 5 5 5 4 5 5 5 5 5 4 5 5 5 5 4 5 5 5 4 5 5 5 4 5 5 4 5 4 5 4 5 4 4 4 5 4 3 4 4 4 4 4 3 4 4 4 3 4 4 4 3 4 4 3 4 4 3 4 4 3 4 4 3 4 4 3 4 4 3 4 4 4 3 4 4 4 4 3 4 4 4 4 4 4 4 5 4 4 4 5 4 5 5 5 5 5 5 5 5 5 5 5 6 5 5 5 5 6 5 5 5 6 5 5 6 5 5 6 5 5 6 5 5 6 5 5 6 5 5 6 5 6 5 5 6 5 6 5 6 5 5 6 5 6 5 6 5 6 5 6 5 …
AST0211_1 209 18 0	000000E+00 87862 5 4 4 4 4 4 4 5 4 4 4 5 4 4 4 5 4 4 5 4 4 4 5 4 4 5 4 4 5 4 4 5 4 4 5 4 5 4 4 5 4 5 4 4 5 4 4 5 4 5 4 5 4 4 5 4 5 4 5 4 5 4 4 5 4 5 4 5 4 5 4 5 4 5 4 5 4 5 4 5 4 5 4 5 4 5 4 5 4 5 5 4 5 4 5 4 5 5 4 5 4 5 4 5 5 4 5 5 4 5 5 4 5 5 4 5 5 5 4 5 5 5 5 5 5 5 5 5 6 5 5 6 5 6 6 5 6 5 6 6 5 6 5 6 6 5 6 6 5 6 6 5 6 6 5 6 6 6 5 6 6 5 6 6 6 5 6 6 5 6 6 6 5 6 6 6 5 6 6 6 5 6 6 5 6 6 6 5 6 6 6 …
AST0212_1 169 18 0	000000E+00 71151 5 4 4 4 5 4 4 4 5 4 4 4 5 4 4 5 4 5 4 4 5 4 5 4 5 4 4 5 5 4 5 4 5 4 5 5 4 5 4 5 5 4 5 5 4 5 5 4 5 5 5 4 5 5 4 5 5 5 4 5 5 5 4 5 5 5 5 4 5 5 5 4 5 5 5 4 5 5 4 5 5 5 4 5 5 4 5 4 5 5 4 5 4 5 4 5 4 5 5 5 4 5 5 5 5 5 5 5 5 5 5 5 5 6 5 5 5 6 5 5 6 5 5 6 5 6 5 6 5 5 6 5 6 5 6 6 5 6 5 6 5 6 6 5 6 6 5 6 6 5 6 6 5 6 6 6 5 6 6 6 5 6 6 6 6 5 6 6 6 6 6 5 6 6 6 6 6 6 6 5 6 6 6 6 6 6 6 6 6 6 6 …
AST0213_1 164 17 0	000000E+00 65136 5 4 4 4 4 5 4 4 4 5 4 5 4 4 5 4 5 4 5 4 5 4 5 4 5 4 5 5 4 5 4 5 4 5 5 4 5 5 4 5 4 5 5 4 5 5 4 5 5 4 5 5 5 4 5 5 4 5 5 5 4 5 5 4 5 5 5 4 5 5 5 5 4 5 5 5 5 4 5 5 5 5 4 5 5 5 5 5 5 4 5 5 5 5 5 4 5 5 5 5 5 4 5 5 5 5 5 5 5 5 5 5 5 5 6 5 5 6 5 6 5 6 6 5 6 6 5 6 6 6 5 6 6 6 6 6 5 6 6 6 6 6 6 6 6 6 5 6 6 6 6 6 6 6 6 6 6 5 6 6 6 6 6 6 6 6 6 6 6 5 6 6 6 6 6 6 6 6 6 6 6 5 6 6 6 6 6 6 6 6 6 …
AST0214_1 156 10 0	000000E+00 69048 5 4 4 4 4 4 4 5 4 4 4 5 4 4 5 4 4 5 4 5 4 5 4 5 4 5 4 5 4 5 4 5 5 4 5 4 5 5 4 5 5 4 5 5 4 5 5 4 5 5 5 4 5 5 5 4 5 5 5 4 5 5 5 4 5 5 5 5 4 5 5 5 4 5 5 5 4 5 5 4 5 5 4 5 5 4 5 5 4 5 4 5 4 5 5 5 5 5 5 5 6 5 6 5 6 5 6 5 6 6 5 6 6 5 6 6 6 5 6 6 6 6 5 6 6 6 6 5 6 6 6 6 6 5 6 6 6 6 6 6 6 6 5 6 6 6 6 6 6 6 6 6 5 6 6 6 6 6 6 6 6 6 6 6 5 6 6 6 6 6 6 6 6 6 6 5 6 6 6 6 6 6 6 6 5 6 6 6 6 6 6 …
AST0215_1 114 21 0	000000E+00 38630 5 4 5 4 5 5 5 4 5 6 5 5 5 5 5 5 5 5 6 5 5 5 5 5 5 5 5 5 4 5 5 4 5 4 4 5 4 4 4 4 4 5 4 4 4 4 5 4 4 5 4 4 5 4 5 4 5 5 4 5 5 5 5 5 6 5 5 6 5 6 5 6 6 5 6 6 6 6 5 6 6 6 6 6 6 5 6 6 6 6 6 6 6 6 5 6 6 6 6 6 6 6 6 5 6 6 6 6 6 6 6 6 6 5 6 6 6 6 6 6 6 6 5 6 6 6 6 6 6 6 6 6 5 6 6 6 6 6 6 6 6 6 6 5 6 6 6 6 6 6 6 6 6 6 5 6 6 6 6 6 6 6 6 6 6 6 5 6 6 6 6 6 6 6 6 6 6 5 6 6 6 6 6 6 6 6 6 6 6 6 5 …
AST0216_1 120 16 0	000000E+00 43561 5 4 4 5 4 5 4 5 4 5 4 5 5 4 5 5 4 5 5 4 5 5 5 4 5 5 5 4 5 5 5 4 5 5 5 4 5 5 4 5 5 4 5 5 4 5 4 4 5 4 4 5 4 5 4 5 4 5 4 5 4 5 5 4 5 5 5 5 5 5 6 5 6 5 6 6 5 6 6 6 6 5 6 6 6 7 5 6 6 6 6 6 6 6 6 6 6 6 6 6 6 6 6 6 6 6 6 6 6 6 6 6 6 6 6 6 6 6 6 6 6 6 6 5 6 6 6 6 6 6 6 6 6 6 6 6 6 6 6 6 6 6 6 6 6 6 6 6 6 6 5 6 6 6 6 6 6 6 6 6 6 6 6 6 6 6 6 6 6 6 6 6 5 6 6 6 6 6 6 6 6 6 6 6 6 6 6 6 6 6 6 …
AST0217_1 111 24 0	000000E+00 41006 5 4 4 4 4 5 4 4 4 5 4 4 4 5 4 4 5 4 4 4 5 4 4 5 4 5 4 4 5 4 5 4 4 5 4 5 4 5 4 5 4 5 5 4 5 5 4 5 5 5 5 5 5 5 5 6 5 5 5 6 5 6 5 5 6 5 6 5 5 6 5 6 6 5 6 5 6 5 6 6 5 6 6 5 6 6 5 6 6 5 6 6 6 5 6 6 6 6 6 5 6 6 6 6 6 6 6 6 6 6 6 6 6 6 6 6 6 6 6 6 6 6 6 6 6 6 6 6 6 6 6 6 6 6 6 6 6 6 6 6 6 6 6 5 6 6 6 6 6 6 6 6 6 6 6 6 6 6 6 6 6 6 6 6 6 6 5 6 6 6 6 6 6 6 6 6 6 6 6 6 6 6 6 6 6 6 6 5 6 6 6 …
AST0218_1 160 13 0	000000E+00 59403 5 4 4 4 5 4 4 4 5 4 5 4 4 5 4 5 4 4 5 4 5 4 5 4 5 4 5 4 5 4 5 5 4 5 4 5 4 5 4 5 4 5 4 5 5 4 5 4 5 4 5 4 5 4 5 4 5 4 5 5 4 5 4 5 4 5 5 4 5 5 4 5 5 4 5 5 4 5 5 5 5 4 5 5 5 5 5 5 5 5 5 5 5 5 6 5 5 5 5 6 5 5 6 5 5 6 5 5 6 5 6 5 6 5 6 5 6 5 6 5 6 5 6 6 5 6 5 6 6 5 6 6 5 6 6 5 6 6 5 6 6 6 5 6 6 6 5 6 6 6 5 6 6 6 5 6 6 6 6 5 6 6 6 6 6 5 6 6 6 6 6 6 5 6 6 6 6 6 6 5 6 6 6 6 6 6 6 5 6 6 6 …
AST0219_1 147 15 0	000000E+00 56932 5 4 4 4 4 5 4 4 5 4 4 5 4 4 5 4 4 5 4 4 5 4 5 4 5 4 4 5 4 5 4 5 4 5 4 5 4 5 4 5 4 5 4 5 4 5 4 5 5 4 5 4 5 4 5 5 4 5 4 5 5 4 5 5 4 5 5 4 5 5 5 4 5 5 5 5 5 5 5 5 6 5 5 6 5 6 5 6 5 6 6 5 6 5 6 6 5 6 6 5 6 6 5 6 6 5 6 6 5 6 6 5 6 6 6 5 6 6 5 6 6 6 5 6 6 6 5 6 6 6 5 6 6 6 5 6 6 6 6 5 6 6 6 6 5 6 6 6 6 5 6 6 6 6 5 6 6 6 6 5 6 6 6 6 6 5 6 6 6 6 6 5 6 6 6 6 6 6 5 6 6 6 6 6 6 6 5 6 6 6 6 …
AST0220_1 173 7 0	000000E+00 79452 5 4 4 4 4 5 4 4 4 5 4 4 4 5 4 4 5 4 4 5 4 5 4 4 5 4 4 5 4 5 4 4 5 4 5 4 5 4 5 4 5 4 4 5 4 5 4 5 4 5 4 5 4 5 4 5 5 4 5 4 5 4 5 4 5 5 4 5 4 5 4 5 5 4 5 4 5 5 4 5 5 4 5 4 5 4 5 4 5 4 5 4 5 4 5 4 5 4 5 4 5 4 5 4 5 4 5 4 5 4 5 5 4 5 5 4 5 5 4 5 5 5 5 4 5 5 5 5 5 5 6 5 5 5 6 5 5 6 5 5 6 5 6 5 6 5 6 5 6 5 6 5 6 6 5 6 5 6 6 6 5 6 6 5 6 6 6 5 6 6 6 5 6 6 6 6 5 6 6 6 6 5 6 6 6 6 6 5 6 6 6 …
AST0221_1 182 14 0	000000E+00 74434 5 4 4 4 4 4 5 4 4 5 4 4 5 4 5 5 4 5 4 5 5 5 4 5 5 5 4 5 5 4 5 5 4 5 5 4 5 5 4 5 4 5 4 5 4 5 4 5 4 4 4 5 4 4 4 4 3 4 4 4 4 3 4 4 4 3 4 4 3 4 4 3 4 4 4 4 3 4 4 4 5 4 5 6 5 6 5 6 6 5 6 5 6 6 5 6 5 6 5 5 6 5 5 5 5 5 4 5 5 4 5 4 5 5 4 5 5 5 5 5 6 5 5 5 5 6 5 5 6 5 5 6 5 5 6 5 6 5 5 6 5 6 5 6 5 6 5 6 5 6 5 6 5 6 5 6 5 6 5 6 6 5 6 5 6 6 5 6 6 5 6 5 6 6 5 6 6 5 6 6 6 5 6 6 5 6 6 6 5 6 6 …
AST0222_1 123 23 0	000000E+00 55933 5 4 4 5 4 4 5 5 5 4 5 6 5 5 5 5 5 6 5 5 5 5 5 5 5 5 5 5 5 5 5 4 5 5 5 5 5 5 5 5 5 5 5 4 5 5 4 5 4 4 5 3 4 4 4 3 4 3 4 3 3 4 3 4 3 4 4 4 5 4 6 5 6 5 6 6 6 5 6 6 6 6 5 6 6 6 6 6 5 6 6 6 6 6 5 6 6 6 6 6 6 5 6 6 6 6 6 6 5 6 6 6 6 6 6 5 6 6 6 6 6 6 5 6 6 6 6 6 6 5 6 6 6 6 6 6 6 5 6 6 6 6 6 6 6 5 6 6 6 6 6 6 6 5 6 6 6 6 6 6 5 6 6 6 6 6 6 5 6 6 6 6 6 6 5 6 6 6 6 6 6 5 6 6 6 6 6 5 6 6 6 …
AST0223_1 162 34 0	000000E+00 59948 5 4 4 5 4 5 4 4 5 4 5 5 4 5 4 5 5 4 5 5 4 5 5 5 4 5 5 5 5 4 5 5 5 5 4 5 5 5 5 4 5 5 5 4 5 5 4 5 5 4 5 4 5 4 5 4 5 4 5 5 4 5 4 5 5 4 5 5 5 4 5 5 5 5 4 5 5 5 5 5 5 6 5 5 5 5 6 5 5 6 5 5 6 5 6 5 6 5 6 6 5 6 5 6 6 5 6 6 5 6 6 6 5 6 6 6 6 5 6 6 6 5 6 6 6 6 5 6 6 6 5 6 6 6 6 5 6 6 6 6 5 6 6 6 6 5 6 6 6 6 5 6 6 6 6 6 5 6 6 6 6 5 6 6 6 6 6 5 6 6 6 6 5 6 6 6 6 5 6 6 6 6 6 5 6 6 6 6 6 5 6 …
AST0224_1 121 13 0	000000E+00 50355 5 4 4 5 4 4 5 4 4 5 4 4 5 4 4 5 4 5 4 4 5 4 4 5 4 5 4 4 5 4 5 4 5 4 4 5 4 5 4 5 4 5 4 5 5 4 5 5 4 5 5 4 5 5 5 5 5 6 5 5 6 5 6 5 6 6 5 6 6 5 6 6 6 5 6 6 6 6 5 6 6 6 6 5 6 6 6 6 6 5 6 6 6 6 6 6 6 5 6 6 6 6 6 6 6 5 6 6 6 6 6 6 6 6 6 5 6 6 6 6 6 6 6 6 6 6 6 6 5 6 6 6 6 6 6 6 6 6 6 6 6 6 6 6 6 5 6 6 6 6 6 6 6 6 6 6 6 6 6 6 6 6 6 6 6 6 6 5 7 6 5 6 6 6 6 6 6 6 6 6 6 6 6 6 6 6 6 6 6 6 5 …
AST0225_1 131 16 0	000000E+00 66883 5 4 4 4 4 5 4 4 5 4 4 5 4 4 5 4 5 4 4 5 4 5 5 4 5 4 5 5 5 5 5 5 5 5 5 5 6 5 5 5 6 5 5 6 5 5 5 6 5 5 5 5 5 5 4 5 5 4 5 4 5 4 5 4 5 4 5 5 5 5 5 5 5 5 5 5 5 6 5 5 5 6 5 5 6 5 6 5 5 6 5 6 5 6 5 6 5 6 5 6 6 5 6 5 6 6 5 6 6 5 6 6 5 6 6 6 5 6 6 6 6 5 6 6 6 6 5 6 6 6 6 6 6 5 6 6 6 6 6 6 6 6 5 6 6 6 6 6 6 6 6 6 5 6 6 6 6 6 6 6 6 6 6 5 6 6 6 6 6 6 6 6 6 6 5 6 6 6 6 6 6 6 6 6 6 6 6 5 6 6 6 …
AST0226_1 157 18 0	000000E+00 57494 5 4 4 4 5 4 4 4 5 4 4 4 5 4 4 4 5 4 4 5 4 4 4 5 4 5 4 4 5 4 5 4 5 4 5 4 5 4 5 5 4 5 5 4 5 5 4 5 5 5 4 5 5 5 4 5 5 5 4 5 5 5 5 4 5 5 4 5 5 5 4 5 5 4 5 4 5 5 4 5 4 5 4 4 5 4 4 4 5 4 4 4 4 4 4 4 4 4 4 4 5 4 5 6 5 5 6 5 6 6 5 6 6 5 6 6 6 5 6 6 6 6 5 6 6 6 6 6 5 6 6 6 6 6 5 6 6 6 6 6 6 5 6 6 6 6 6 6 6 5 6 6 6 6 6 6 6 5 6 6 6 6 6 6 6 6 5 6 6 6 6 6 6 6 6 5 6 6 6 6 6 6 6 6 6 5 6 6 6 6 6 …
AST0227_1 139 21 0	000000E+00 57731 5 4 4 5 4 4 5 5 4 5 5 4 5 5 5 5 5 5 4 5 5 5 5 5 5 4 5 5 4 5 5 4 5 5 4 5 4 5 5 4 5 4 5 4 5 5 4 5 4 5 4 5 4 5 4 5 5 4 5 4 5 4 5 4 5 5 4 5 4 5 4 5 4 5 5 4 5 4 5 4 5 5 4 5 5 4 5 5 5 6 5 5 6 5 6 6 5 6 5 6 6 6 5 6 6 6 5 6 6 6 6 5 6 6 6 6 6 5 6 6 6 6 6 6 6 6 5 6 6 6 6 6 6 6 6 6 5 6 6 6 6 6 6 6 6 6 6 6 6 6 6 6 5 6 6 6 6 6 6 6 6 6 6 6 6 6 6 6 6 6 6 5 6 6 6 6 6 6 6 6 6 6 6 6 6 6 6 6 6 6 6 …
AST0228_1 124 8 0	000000E+00 52738 5 4 4 4 5 4 4 5 4 5 4 5 4 5 4 5 4 5 4 5 4 5 4 5 5 4 5 4 5 5 4 5 4 5 5 4 5 5 4 5 5 4 5 5 4 5 5 4 5 4 5 4 4 5 4 4 5 4 5 4 4 5 4 5 5 4 5 5 5 5 6 5 5 6 5 6 5 6 5 6 5 6 6 5 6 6 5 6 6 6 5 6 6 6 5 6 6 6 5 6 6 6 6 5 6 6 6 6 6 5 6 6 6 6 6 6 5 6 6 6 6 6 6 5 6 6 6 6 6 6 5 6 6 6 6 6 6 6 6 5 6 6 6 6 6 6 6 5 6 6 6 6 6 6 6 6 5 6 6 6 6 6 6 6 6 6 5 6 6 6 6 6 6 6 6 6 5 6 6 6 6 6 6 6 6 6 6 5 6 6 6 …
AST0229_1 121 13 0	000000E+00 43401 5 4 5 4 5 4 5 5 5 5 4 5 5 5 5 5 5 5 5 5 5 5 5 5 4 5 5 5 4 5 5 4 5 5 4 5 4 5 4 4 5 4 4 5 4 4 5 4 4 5 4 4 5 4 4 5 4 4 5 4 5 4 5 5 5 4 6 5 5 6 5 6 5 6 6 5 6 6 6 5 6 6 6 5 6 6 6 6 6 6 5 6 6 6 6 6 6 6 6 6 5 6 6 6 6 6 6 6 6 6 6 6 6 6 5 6 6 6 6 6 6 6 6 6 6 6 6 6 6 6 6 6 5 6 6 6 6 6 6 6 6 6 6 6 6 6 6 6 6 6 6 6 6 6 6 6 5 6 6 6 6 6 6 6 6 6 6 6 6 6 6 6 6 6 6 6 6 6 6 6 6 6 6 5 6 6 6 6 6 6 6 …
AST0230_1 146 14 0	000000E+00 79005 5 4 4 4 4 5 4 4 5 4 4 5 4 4 5 4 5 4 4 5 4 5 4 5 4 5 4 5 4 5 4 5 4 5 4 5 4 5 5 4 5 4 5 4 5 5 4 5 4 5 5 4 5 5 4 5 4 5 5 4 5 5 4 5 4 5 5 4 5 4 5 4 5 5 4 5 4 5 4 4 5 5 4 5 5 5 5 5 5 6 5 5 5 6 5 5 6 5 6 5 6 5 6 5 6 5 6 5 6 5 6 5 6 6 5 6 5 6 6 5 6 6 5 6 6 5 6 6 6 5 6 6 6 5 6 6 6 6 5 6 6 6 6 5 6 6 6 6 6 6 5 6 6 6 6 6 6 6 6 6 6 6 6 6 6 6 6 6 6 6 6 6 6 6 7 6 6 6 6 6 6 6 6 6 6 7 6 6 6 6 6 …
AST0231_1 98 14 0	000000E+00 51551 5 5 4 5 5 5 5 5 5 5 5 6 5 5 5 5 6 5 5 5 5 6 5 5 5 5 6 5 5 5 6 5 5 5 5 6 5 5 5 5 5 6 5 5 5 5 4 5 5 4 4 5 4 4 4 4 5 4 4 4 4 5 4 4 4 5 4 5 4 4 5 5 4 5 5 6 5 5 6 5 6 6 5 6 6 6 6 6 6 6 6 6 6 6 6 6 6 6 6 6 6 6 6 6 6 6 6 6 6 6 6 6 6 6 6 6 6 6 6 6 6 6 6 6 6 6 7 6 6 6 6 6 6 6 6 6 6 6 6 6 6 6 6 6 6 6 6 6 6 6 6 6 6 6 6 6 6 6 6 6 6 6 6 6 6 6 6 6 6 6 6 6 6 6 6 6 6 6 6 6 6 6 6 6 6 7 6 6 6 6 6 …
AST0232_1 94 14 0	000000E+00 48168 5 5 4 5 5 5 5 5 5 5 6 5 5 5 6 5 5 6 5 5 6 5 5 6 5 5 6 5 5 6 5 5 6 5 5 6 5 5 5 5 5 5 5 5 4 5 4 4 4 3 4 4 3 4 3 3 4 3 4 4 4 5 4 5 5 5 6 5 5 6 6 5 6 5 6 6 5 6 5 6 6 5 6 6 6 5 6 6 5 6 6 5 6 6 6 5 6 6 6 5 6 6 6 6 5 6 6 6 5 6 6 6 6 5 6 6 6 6 6 5 6 6 6 6 6 5 6 6 6 6 6 6 6 5 6 6 6 6 6 6 6 6 6 5 6 6 6 6 6 6 6 6 6 6 6 6 6 6 6 6 6 6 6 6 7 6 6 6 6 6 6 6 7 6 6 6 6 6 6 7 6 6 6 6 6 7 6 6 6 6 6 …
AST0233_1 148 10 0	000000E+00 56253 5 4 4 4 5 4 5 4 5 5 4 5 5 4 5 5 5 5 5 5 5 5 5 5 6 5 5 5 5 6 5 5 5 5 5 5 5 5 4 4 4 3 4 3 4 4 3 4 4 4 4 4 5 4 5 5 6 6 5 6 6 5 6 6 5 6 5 5 5 5 5 4 5 5 4 5 5 5 4 5 5 5 5 5 5 5 5 5 5 6 5 5 5 6 5 5 6 5 6 5 5 6 5 6 5 6 5 6 5 6 5 6 5 6 5 6 6 5 6 5 6 6 5 6 5 6 6 5 6 6 5 6 6 6 5 6 6 5 6 6 6 5 6 6 5 6 6 6 5 6 6 6 5 6 6 6 5 6 6 6 6 5 6 6 6 5 6 6 6 6 5 6 6 6 6 5 6 6 6 6 5 6 6 6 6 5 6 6 6 6 6 …
AST0234_1 138 10 0	000000E+00 60324 5 4 4 4 5 4 4 5 4 5 4 5 4 5 4 5 5 4 5 5 5 4 5 5 5 5 4 5 5 5 5 5 5 5 5 5 5 5 4 5 5 5 5 5 5 5 5 5 5 5 5 5 5 5 5 5 5 5 5 4 5 5 5 5 4 5 4 4 4 4 4 5 4 4 4 5 4 4 4 5 4 4 5 4 5 4 5 4 5 4 5 4 5 5 4 5 5 5 5 5 5 5 5 6 5 6 5 6 6 5 6 6 6 5 6 6 5 6 6 6 6 5 6 6 6 6 5 6 6 6 6 6 5 6 6 6 6 6 6 5 6 6 6 6 6 6 6 5 6 6 6 6 6 6 6 6 6 5 6 6 6 6 6 6 6 6 6 6 5 6 6 6 6 6 6 6 6 6 6 6 6 6 6 6 5 6 6 6 6 6 6 …
AST0235_1 185 14 0	000000E+00 64437 5 4 4 4 4 4 5 4 4 5 4 4 5 4 4 5 4 5 4 4 5 4 5 4 5 4 5 4 4 5 4 5 5 4 5 4 5 4 5 4 5 4 5 4 5 5 4 5 4 5 5 4 5 4 5 4 5 5 4 5 4 5 5 4 5 4 5 4 5 5 4 5 4 5 4 5 4 5 4 5 4 5 4 5 4 5 4 5 4 5 4 5 5 5 4 5 5 5 4 5 5 5 5 5 5 5 5 5 5 6 5 5 5 5 6 5 5 5 6 5 5 6 5 5 6 5 5 6 5 6 5 6 5 6 5 5 6 5 6 5 6 5 6 6 5 6 5 6 5 6 5 6 6 5 6 5 6 6 5 6 6 5 6 5 6 6 5 6 6 5 6 6 5 6 6 6 5 6 6 5 6 6 5 6 6 5 6 6 5 6 6 …
AST0236_1 227 13 0	000000E+00 75936 5 4 4 4 5 4 5 4 4 5 4 5 4 5 5 4 5 4 5 4 5 5 4 5 5 4 5 4 5 5 4 5 5 4 5 5 4 5 5 4 5 5 4 5 4 5 5 4 5 5 4 5 4 5 4 5 5 4 5 4 4 5 4 5 4 5 4 5 4 5 5 4 5 4 5 4 5 5 4 5 4 5 5 4 5 4 5 5 4 5 4 5 5 4 5 5 4 5 5 4 5 4 5 5 4 5 5 4 5 5 4 5 4 5 4 5 4 5 4 4 5 4 5 4 4 5 4 4 5 4 4 5 4 4 5 4 4 5 4 4 5 4 5 4 5 4 5 4 5 4 5 5 4 5 5 5 5 6 5 5 5 6 5 6 5 5 6 5 6 5 6 5 6 5 6 5 6 6 5 6 5 6 5 6 6 5 6 5 6 6 5 …
AST0237_1 167 15 0	000000E+00 74206 5 4 4 4 4 4 4 4 4 5 4 4 4 4 5 4 4 4 4 5 4 4 5 4 4 5 4 5 4 5 4 5 4 5 5 4 5 5 4 5 5 4 5 5 5 4 5 5 5 4 5 5 5 4 5 5 4 5 5 4 5 5 4 5 4 5 4 5 4 5 4 5 4 5 4 4 5 4 4 5 4 4 4 5 4 4 4 4 5 4 4 4 4 4 5 4 4 4 4 5 4 4 4 4 5 4 4 4 5 4 5 4 5 4 5 4 5 6 5 5 6 5 6 5 6 5 6 5 6 5 6 5 6 5 6 6 5 6 5 6 5 6 5 6 6 5 6 5 6 6 5 6 5 6 5 6 6 5 6 5 6 6 5 6 6 5 6 5 6 6 5 6 5 6 6 5 6 6 5 6 5 6 6 5 6 6 5 6 6 5 6 …
AST0238_1 129 13 0	000000E+00 46642 5 4 4 5 5 4 5 5 4 5 5 4 5 5 5 4 5 5 5 4 5 5 5 4 5 5 4 5 5 4 5 5 4 5 5 4 5 4 5 4 5 4 5 4 5 4 4 4 5 4 4 4 4 5 4 4 4 5 4 4 5 4 4 5 4 4 5 4 4 5 4 5 4 5 4 5 5 4 5 5 5 4 5 5 6 5 5 5 6 5 6 5 6 5 6 6 5 6 6 6 6 5 6 6 6 6 5 6 6 6 6 6 5 6 6 6 6 6 5 6 6 6 6 6 6 6 5 6 6 6 6 6 6 6 5 6 6 6 6 6 6 6 6 5 6 6 6 6 6 6 6 6 5 6 6 6 6 6 6 6 6 5 6 6 6 6 6 6 6 6 6 6 5 6 6 6 6 6 6 6 6 6 6 5 6 6 6 6 6 6 6 …
AST0239_1 209 11 0	000000E+00 86707 5 4 4 4 4 4 4 5 4 4 4 4 5 4 5 4 4 5 5 4 5 4 5 5 4 5 5 5 4 5 5 4 5 5 4 5 5 5 4 5 5 4 5 5 4 5 5 4 5 5 4 5 5 4 5 5 4 5 4 5 4 4 5 4 3 4 4 3 4 3 4 3 4 3 3 4 3 4 3 4 3 4 4 3 4 5 4 5 5 6 6 5 6 6 5 6 6 5 6 5 6 5 5 5 5 4 4 4 4 4 4 4 3 4 4 4 4 3 4 4 4 3 4 4 4 3 4 4 4 3 4 4 4 3 4 4 4 4 3 4 4 4 4 4 4 4 3 4 4 5 4 4 4 5 5 6 6 6 6 6 6 7 6 6 7 6 7 6 7 6 6 7 6 5 5 5 5 4 4 4 5 4 4 4 5 4 4 5 4 5 5 …
AST0240_1 196 20 0	000000E+00 77311 5 4 4 4 5 4 4 4 4 5 4 4 4 5 4 4 4 5 4 4 5 4 4 5 4 5 4 4 5 4 5 4 5 5 4 5 5 5 4 5 5 5 5 5 5 5 5 6 5 5 5 5 6 5 5 5 6 5 5 5 6 5 5 6 5 5 6 5 5 4 5 4 4 3 4 4 4 4 3 4 4 4 4 4 4 4 4 4 5 4 5 5 5 5 6 5 6 6 5 6 5 5 4 4 4 4 4 4 4 3 4 4 3 4 4 3 4 4 3 4 3 4 4 3 4 4 3 4 4 4 4 4 4 4 4 4 5 4 4 5 5 5 4 6 5 5 5 5 6 5 5 6 5 5 6 5 6 5 5 6 5 6 5 6 5 6 5 6 5 5 6 5 6 5 6 5 6 5 6 6 5 6 5 6 5 6 5 6 5 6 5 …
AST0241_1 202 10 0	000000E+00 82613 5 4 4 4 4 4 4 4 5 4 4 4 5 4 4 4 5 4 4 5 4 4 5 4 4 5 4 5 4 4 5 4 5 4 5 4 5 4 5 4 5 4 5 4 5 4 5 4 5 4 5 5 4 5 4 5 5 4 5 4 5 5 4 5 5 4 5 5 4 5 5 4 5 5 4 5 5 4 5 5 5 4 5 5 4 5 5 5 4 5 5 5 4 5 5 5 4 5 5 5 4 5 5 5 5 4 5 5 5 5 5 4 5 5 5 5 5 4 5 5 5 5 5 5 5 5 5 4 5 5 5 5 5 5 5 5 5 5 6 5 5 5 5 5 6 5 5 5 6 5 5 6 5 6 5 6 5 6 5 6 5 6 5 6 5 5 6 5 6 5 6 5 6 5 6 6 5 6 5 6 5 6 5 6 5 6 5 6 5 6 5 …
AST0242_1 244 17 0	000000E+00 94342 5 4 4 5 4 4 5 4 4 5 4 5 4 5 4 4 5 4 5 4 5 4 4 5 4 5 4 5 4 5 4 4 5 4 5 4 5 4 5 4 5 4 5 4 5 4 5 4 5 4 5 4 5 4 5 4 5 4 5 4 5 4 5 4 5 4 4 5 4 4 5 4 4 5 4 4 5 4 4 5 4 4 4 5 4 4 5 4 4 5 4 4 4 5 4 4 5 4 5 4 4 5 4 5 5 5 4 5 4 4 5 4 4 5 4 4 4 5 4 4 4 5 5 6 6 5 6 6 5 6 5 4 5 4 4 4 4 4 4 4 4 4 4 4 4 4 3 4 4 4 4 4 3 4 4 4 4 3 4 4 4 4 3 4 4 3 4 4 3 4 4 4 4 4 4 4 4 4 4 5 4 5 4 6 5 5 5 6 5 6 5 …
AST0243_1 222 18 0	000000E+00 77650 5 4 4 4 4 5 4 4 5 4 4 5 4 4 5 4 4 5 4 4 5 4 4 5 4 5 4 4 4 5 4 4 5 5 4 5 5 5 5 5 6 5 5 5 5 6 5 5 5 6 5 5 6 5 5 6 5 5 5 5 6 5 4 5 5 5 5 4 5 4 5 4 5 4 5 4 5 4 5 4 4 5 4 4 5 4 4 5 4 5 5 5 5 5 5 5 5 5 5 5 5 4 5 5 4 5 4 4 4 4 4 4 4 4 4 4 4 4 4 4 4 5 4 4 4 4 4 4 4 4 5 4 4 5 4 5 6 5 5 5 6 5 5 6 5 5 5 6 5 5 6 5 5 6 5 5 5 6 5 5 6 5 5 6 5 5 6 5 5 6 5 5 6 5 5 6 5 5 6 5 5 6 5 5 6 5 5 6 5 6 5 …
AST0244_1 222 23 0	000000E+00 77857 5 4 4 4 4 5 4 4 5 4 4 5 4 4 5 4 5 4 5 4 5 4 5 4 5 5 4 5 4 5 5 4 5 5 4 5 5 4 5 5 4 5 5 4 5 5 4 5 5 4 5 5 4 5 5 4 5 5 4 5 5 4 5 5 4 5 5 4 5 4 5 5 4 5 5 4 5 5 4 5 5 4 5 4 5 4 5 4 4 5 4 5 4 4 5 4 5 4 4 5 4 4 5 4 4 5 4 5 4 4 5 4 4 5 4 5 4 4 5 4 4 5 4 4 5 4 5 4 5 5 4 5 5 5 5 5 5 5 6 5 5 6 5 5 6 5 6 5 5 6 5 6 5 6 5 6 6 5 6 5 6 5 6 6 5 6 5 6 6 5 6 6 5 6 6 5 6 6 6 5 6 6 6 5 6 6 6 5 6 6 6 …
AST0245_1 244 14 0	000000E+00 87634 5 4 4 4 5 4 4 5 4 4 5 4 5 4 5 4 5 4 5 5 4 5 4 5 5 4 5 5 4 5 5 5 4 5 5 5 5 4 5 5 5 4 5 5 5 4 5 5 5 4 5 5 4 5 5 5 4 5 5 4 5 5 4 5 5 4 5 5 4 5 5 4 5 4 5 5 4 5 4 5 5 4 5 4 5 4 4 5 4 4 5 4 4 4 5 4 4 4 4 4 4 4 4 4 4 4 4 4 4 4 4 5 4 5 5 4 5 4 5 5 4 4 4 4 3 4 3 4 4 3 4 3 4 3 4 3 4 3 4 3 3 4 3 4 3 4 3 4 3 4 3 3 4 3 4 3 4 3 3 4 3 3 4 3 4 3 4 3 4 4 3 4 4 4 4 4 4 4 4 5 4 4 4 5 4 4 5 4 4 5 4 …
AST0246_1 291 15 0	000000E+00 95918 5 4 4 4 5 4 4 5 4 5 4 4 5 4 5 4 5 4 5 4 5 4 5 4 5 4 5 4 5 4 5 4 5 5 4 5 4 5 4 5 5 4 5 4 5 5 4 5 5 4 5 5 4 5 5 4 5 5 4 5 5 5 5 5 4 5 5 5 5 5 5 4 5 5 5 5 5 5 5 5 4 5 5 5 5 5 5 5 4 5 5 5 5 4 5 5 4 4 5 4 4 4 4 4 4 4 4 4 4 4 4 4 4 4 4 5 4 4 4 4 4 4 4 4 4 4 4 4 4 4 4 4 4 4 4 4 4 4 4 4 4 5 4 4 4 5 4 4 4 4 5 4 4 5 4 4 4 5 4 4 5 4 4 4 5 4 4 5 4 4 5 4 5 4 4 5 4 5 4 4 5 4 5 4 5 4 4 5 4 5 4 …
AST0247_1 246 17 0	000000E+00 75457 5 4 4 4 5 4 4 4 5 4 4 5 4 4 5 4 5 4 4 5 4 5 4 5 4 4 5 4 5 4 5 4 5 4 5 5 4 5 4 5 5 4 5 4 5 5 5 4 5 5 5 5 5 5 4 5 5 5 5 6 5 5 5 5 5 5 5 5 5 6 5 5 5 5 5 3 4 4 3 4 4 4 3 4 4 5 4 6 5 5 5 6 5 5 5 5 6 5 5 4 5 5 5 4 5 4 4 4 4 4 4 3 4 3 4 3 4 4 3 4 3 4 3 4 3 4 3 4 3 4 3 4 4 3 4 4 4 3 4 4 4 5 4 4 5 4 4 4 5 4 4 5 4 4 5 4 5 5 4 5 5 5 5 5 5 5 6 5 5 6 5 5 6 5 6 5 6 5 6 5 6 6 5 6 5 6 5 6 6 5 6 …
AST0248_1 250 7 0	000000E+00 83085 5 4 4 4 4 5 4 4 4 4 5 4 4 4 5 4 4 5 4 4 4 5 4 4 5 4 4 5 4 4 5 4 4 5 4 4 5 4 4 5 4 4 5 4 5 4 4 5 4 4 5 4 5 4 5 4 4 5 4 5 4 5 5 4 5 4 5 4 5 5 4 5 5 4 5 4 5 5 4 5 5 4 5 5 4 5 4 5 5 4 5 5 4 5 4 5 5 4 5 4 5 4 5 4 5 4 4 5 3 4 4 4 3 4 3 4 3 4 4 3 4 4 4 4 4 4 4 4 4 5 4 5 4 5 4 5 4 5 4 4 5 4 4 4 4 3 4 3 4 3 3 3 3 3 4 3 3 4 3 4 3 4 4 3 4 4 4 4 4 5 4 5 5 4 5 5 5 5 5 5 5 5 5 5 5 5 6 5 5 5 5 …
AST0249_1 270 13 0	000000E+00 91544 5 4 4 4 5 4 4 5 4 4 4 5 4 4 5 4 4 4 5 4 4 5 4 4 5 4 4 5 4 4 5 4 4 5 4 4 5 4 4 5 4 4 5 4 4 5 4 5 4 4 5 4 5 4 5 4 5 4 5 4 5 4 5 5 5 5 6 5 5 5 5 5 5 5 5 5 5 5 5 5 5 5 5 5 5 5 5 5 5 4 5 5 5 5 5 4 5 5 4 5 5 4 5 4 4 4 5 4 4 4 4 4 4 5 4 4 4 4 4 4 5 4 4 4 4 4 4 4 4 4 4 4 4 4 4 4 4 4 4 4 4 3 4 4 3 4 4 3 4 3 4 4 3 4 3 4 3 4 4 3 4 3 4 4 3 4 3 4 4 3 4 4 4 4 4 4 5 5 4 5 5 5 5 5 6 5 5 5 5 5 6 …
AST0250_1 216 28 0	000000E+00 71262 5 4 4 4 4 5 4 4 5 4 4 5 4 5 5 4 5 5 4 5 5 5 4 5 5 5 5 4 5 5 5 4 5 5 4 5 5 5 4 5 5 4 5 4 5 5 4 5 4 5 4 4 5 4 4 5 4 5 4 4 5 4 5 4 4 5 4 5 4 5 4 4 5 4 4 5 4 4 4 4 3 4 3 4 3 4 3 4 4 3 4 4 4 4 4 5 4 5 5 5 6 5 6 5 5 5 5 5 4 4 4 4 4 4 4 4 3 4 4 4 4 3 4 4 4 3 4 4 4 3 4 4 4 3 4 4 4 4 3 4 4 4 4 4 4 4 4 4 5 5 5 6 5 5 6 5 6 5 6 5 5 6 5 6 5 6 5 6 5 6 5 6 5 6 5 6 5 6 5 6 5 6 5 6 5 6 5 6 6 5 6 …
AST0251_1 227 22 0	000000E+00 76869 5 4 4 4 4 4 5 4 4 4 5 4 4 4 5 4 4 5 4 5 4 4 5 4 4 5 4 5 4 5 4 5 4 5 4 5 4 5 4 5 4 5 4 5 5 4 5 5 4 5 4 5 5 5 4 5 5 5 4 5 5 5 5 5 5 5 5 4 5 5 5 5 5 5 5 5 4 5 5 4 5 4 4 5 4 4 4 5 4 4 4 4 5 4 4 4 4 4 4 4 4 4 4 4 4 4 4 4 4 4 4 4 4 4 4 4 4 4 4 4 4 4 4 4 4 4 4 4 4 4 4 4 4 4 4 4 4 4 4 4 4 4 4 4 4 4 4 4 4 4 4 4 4 4 4 4 4 5 4 4 4 4 4 5 4 4 4 4 5 4 5 4 5 4 5 5 6 5 5 6 5 6 5 6 5 6 5 6 6 5 6 …
AST0252_1 273 18 0	000000E+00 90204 5 4 4 4 4 4 4 5 4 4 4 5 4 4 5 4 4 5 4 5 4 4 5 4 5 4 4 5 4 5 4 5 4 5 4 4 5 4 5 4 5 4 5 4 5 4 4 5 4 5 4 5 4 5 4 4 5 4 5 4 5 4 4 5 4 5 4 5 4 4 5 4 5 4 4 5 4 4 5 4 4 5 4 4 5 4 4 4 5 4 4 4 4 3 3 3 3 3 3 2 3 3 3 3 3 3 3 3 4 4 3 4 4 4 4 4 4 5 4 5 5 5 5 6 5 5 5 5 4 4 4 4 4 4 3 4 3 4 3 4 3 4 3 4 3 4 3 4 3 4 3 4 3 4 4 3 4 3 4 3 4 4 3 4 3 4 4 3 4 4 4 4 4 3 4 5 4 4 5 4 5 5 5 5 5 5 5 5 5 5 5 …
AST0253_1 285 12 0	000000E+00 103725 5 4 4 4 4 4 4 5 4 4 4 4 5 4 4 4 4 4 5 4 4 4 4 4 5 4 4 4 4 5 4 4 4 4 4 5 4 4 4 5 4 4 4 5 4 4 4 5 4 4 5 4 5 4 4 5 4 5 5 4 5 5 4 5 5 4 5 5 4 5 5 5 4 5 5 5 4 5 5 4 5 5 5 4 5 5 5 4 5 5 4 5 5 5 4 5 5 4 5 5 4 5 4 5 5 4 5 4 5 4 5 4 4 5 4 4 4 4 3 4 3 4 3 3 3 3 3 3 3 3 3 4 4 4 4 4 4 4 5 4 5 4 5 4 5 5 4 5 4 4 4 3 3 3 2 3 3 3 3 2 3 3 3 3 3 3 3 3 3 3 3 4 3 3 3 4 3 3 4 3 4 4 3 4 4 4 4 5 4 4 5…
AST0254_1 246 23 0	000000E+00 83559 5 4 4 4 4 5 4 5 4 5 4 5 4 5 4 5 4 5 4 5 4 5 4 5 4 5 4 5 4 5 4 5 4 5 4 5 4 5 4 5 4 5 4 5 4 5 4 5 4 5 4 5 4 5 4 5 4 4 5 4 5 4 5 4 5 4 5 4 5 4 5 4 5 4 5 4 5 4 4 5 4 5 4 5 4 5 4 5 4 4 5 4 4 5 4 4 5 4 4 4 5 4 4 4 4 4 4 4 4 4 4 4 3 4 3 3 4 3 3 3 3 3 3 3 3 3 4 3 3 3 4 3 3 4 3 4 4 3 4 4 4 3 4 4 4 5 4 4 4 5 4 4 5 4 5 4 5 5 4 5 5 4 5 5 4 5 5 5 5 5 4 5 5 5 5 5 5 5 5 5 5 5 5 5 6 5 5 5 5 6 5 …
AST0255_1 250 30 0	000000E+00 86959 5 4 4 4 4 5 4 4 5 4 4 5 4 4 5 4 4 5 4 5 4 4 5 4 5 4 4 5 4 5 4 5 4 4 5 4 5 4 5 4 4 5 4 5 4 5 4 5 4 4 5 4 5 4 5 4 4 5 4 5 4 4 5 4 5 4 4 5 4 5 4 4 5 4 5 4 4 5 4 4 5 4 4 5 4 4 5 4 4 4 5 4 4 4 5 4 4 4 4 4 5 4 4 4 4 4 4 4 4 4 4 3 4 4 4 3 4 3 4 3 4 3 4 3 4 3 3 4 3 4 3 3 4 3 3 4 3 3 4 3 3 3 4 3 3 4 3 4 3 3 4 3 4 3 4 4 3 4 4 4 4 4 4 4 5 4 5 5 5 5 5 5 5 5 5 5 6 5 5 5 5 6 5 5 5 6 5 5 6 5 5 …
AST0256_1 205 17 0	000000E+00 67178 5 4 4 4 4 5 4 4 5 4 5 4 5 4 5 5 4 5 4 5 5 4 5 5 5 4 5 5 5 4 5 5 5 5 4 5 5 5 5 5 4 5 5 5 5 5 5 4 5 5 5 5 5 5 4 5 5 5 5 5 4 5 5 4 5 4 5 4 5 5 4 5 4 5 5 4 5 5 4 5 4 5 4 5 5 4 4 5 4 5 4 4 4 4 4 4 4 4 4 4 4 3 4 4 3 4 4 3 4 4 3 4 4 3 4 4 3 4 4 3 4 4 3 4 4 4 3 4 4 4 3 4 4 4 4 4 4 4 4 5 4 5 5 6 5 5 5 6 5 6 5 5 6 5 6 5 6 5 5 6 5 6 5 6 5 6 5 6 5 6 5 6 5 6 5 6 5 6 5 6 6 5 6 5 6 5 6 5 6 6 5 …
AST0257_1 116 19 0	000000E+00 51839 5 4 4 4 4 4 4 5 4 4 4 4 5 4 4 4 4 5 4 4 5 4 4 4 5 4 4 5 4 4 5 4 4 5 4 5 4 4 5 4 5 4 5 4 4 5 4 5 4 5 4 5 4 5 4 5 5 4 5 4 5 5 4 5 5 4 5 5 5 4 5 5 5 5 5 5 5 5 6 5 5 6 5 6 5 6 5 6 5 6 6 5 6 6 5 6 6 5 6 6 6 5 6 6 6 5 6 6 6 6 5 6 6 6 6 5 6 6 6 6 5 6 6 6 6 5 6 6 6 6 6 6 5 6 6 6 6 6 5 6 6 6 6 6 6 6 5 6 6 6 6 6 6 5 6 6 6 6 6 6 6 6 5 6 6 6 6 6 6 6 6 6 5 6 6 6 6 6 6 6 6 6 6 6 5 6 6 6 6 6 6 …
AST0258_1 148 20 0	000000E+00 49992 5 4 4 4 4 5 4 4 5 4 5 4 5 4 5 4 5 4 5 4 5 4 5 5 4 5 4 5 5 4 5 4 5 5 4 5 5 4 5 4 5 5 4 5 5 4 5 4 5 5 4 5 4 5 5 4 5 4 5 4 5 4 5 4 5 5 4 5 5 5 5 5 5 5 5 5 6 5 5 6 5 6 5 6 5 6 5 6 5 6 6 5 6 5 6 6 5 6 6 5 6 6 5 6 6 6 5 6 6 6 5 6 6 6 5 6 6 6 6 5 6 6 6 5 6 6 6 6 6 5 6 6 6 6 5 6 6 6 6 5 6 6 6 6 6 5 6 6 6 6 5 6 6 6 6 5 6 6 6 6 6 5 6 6 6 6 6 5 6 6 6 6 6 6 6 5 6 6 6 6 6 6 6 5 6 6 6 6 6 6 6 …
AST0259_1 170 21 0	000000E+00 75561 5 4 4 4 5 4 4 5 4 4 5 4 4 5 4 5 4 5 4 5 4 5 4 5 4 5 5 4 5 5 4 5 5 5 4 5 5 5 5 5 5 5 5 5 6 5 5 6 5 5 6 5 5 5 6 5 5 5 5 5 5 5 4 5 5 5 5 4 5 5 4 5 5 4 5 5 4 5 5 4 5 5 4 5 5 4 5 4 5 5 4 5 5 5 4 5 5 5 4 5 5 5 5 6 5 5 6 5 5 6 5 5 6 5 5 6 5 6 5 6 5 5 6 5 6 5 6 5 6 5 6 5 6 5 6 5 6 5 6 5 6 5 6 5 6 5 6 6 5 6 5 6 5 6 6 5 6 5 6 5 6 6 5 6 5 6 6 5 6 5 6 6 5 6 6 5 6 6 5 6 5 6 6 5 6 6 5 6 6 5 6 …
AST0260_1 114 23 0	000000E+00 52866 5 4 4 4 5 4 5 4 5 5 5 5 5 5 6 5 5 6 5 5 6 5 6 5 6 5 5 6 5 6 5 6 5 6 5 6 5 6 5 6 5 5 6 5 6 5 5 6 5 5 5 5 5 4 4 4 5 4 4 4 4 5 4 4 5 4 4 5 4 4 5 4 5 4 5 4 4 5 4 5 4 5 5 4 5 4 5 5 4 5 5 5 4 5 5 5 5 5 5 5 6 5 5 6 5 6 5 6 6 5 6 6 5 6 6 6 6 5 6 6 6 6 6 5 6 6 6 6 6 6 6 6 6 5 6 6 6 6 6 6 6 6 6 6 6 6 6 6 6 6 6 6 6 6 6 6 6 6 6 6 6 6 6 6 6 6 6 6 6 6 6 6 6 6 6 6 6 6 6 6 6 6 7 6 6 6 6 6 6 6 6 …
AST0261_1 206 14 0	000000E+00 77588 5 4 4 5 4 4 5 4 5 4 5 4 4 5 4 5 4 5 4 5 4 5 4 4 5 4 5 4 5 4 5 4 5 4 5 4 5 5 4 5 4 5 4 5 4 5 4 5 4 5 4 5 4 5 5 4 5 4 5 4 5 4 5 5 4 5 4 5 4 5 5 4 5 4 5 5 4 5 4 5 5 4 5 4 5 5 4 5 4 5 4 5 4 5 4 5 4 4 5 4 5 4 5 4 4 5 4 5 4 4 5 4 5 4 5 4 5 4 5 5 4 5 4 5 5 4 5 5 5 5 4 5 5 5 5 5 5 5 5 6 5 5 5 5 5 6 5 5 6 5 6 5 5 6 5 6 5 6 5 6 6 5 6 5 6 6 5 6 5 6 6 5 6 6 5 6 6 5 6 6 5 6 6 6 5 6 6 6 5 6 6 …
AST0262_1 190 17 0	000000E+00 73007 5 4 5 4 5 5 4 5 5 5 5 5 5 5 5 5 5 5 5 5 5 5 5 5 5 5 5 5 5 5 5 5 5 5 5 5 5 5 5 5 5 5 5 5 4 5 5 5 5 4 5 5 4 5 4 5 4 5 4 4 5 4 4 5 4 4 4 5 4 4 4 4 5 4 4 4 4 4 4 4 4 4 5 4 4 4 4 4 4 4 4 4 4 4 4 4 4 4 4 4 4 4 4 5 4 4 4 4 4 4 5 4 4 5 4 5 4 5 5 6 5 6 6 5 6 5 6 6 5 6 6 5 6 6 5 6 6 5 6 6 5 6 6 5 6 6 5 6 6 6 5 6 6 5 6 6 5 6 6 5 6 6 6 5 6 6 5 6 6 6 5 6 6 5 6 6 6 5 6 6 6 5 6 6 6 5 6 6 5 6 6 …
AST0263_1 165 17 0	000000E+00 70225 5 4 4 5 4 4 5 4 5 4 5 5 4 5 5 5 5 5 5 6 5 5 5 6 5 5 6 5 5 6 5 5 5 6 5 5 5 6 5 5 5 5 6 5 5 5 5 5 5 5 5 5 5 5 5 5 5 5 4 5 5 5 4 5 5 4 5 5 4 5 4 5 4 5 4 5 4 5 4 5 4 4 5 4 5 4 4 5 4 5 4 4 5 4 4 5 4 4 5 4 5 4 4 5 4 4 5 4 5 4 5 4 5 4 5 4 5 5 4 5 5 5 5 5 5 6 5 6 5 6 6 5 6 6 5 6 6 6 5 6 6 6 5 6 6 6 5 6 6 6 5 6 6 6 6 5 6 6 6 5 6 6 6 6 5 6 6 6 6 5 6 6 6 6 5 6 6 6 6 5 6 6 6 6 5 6 6 6 6 5 6 …
AST0264_1 171 8 0	000000E+00 68615 5 4 4 4 5 4 5 4 5 4 5 4 5 5 4 5 5 4 5 5 4 5 5 4 5 5 5 4 5 5 5 5 4 5 5 5 5 4 5 5 5 5 4 5 5 5 5 5 4 5 5 5 5 4 5 5 5 5 4 5 5 5 5 4 5 5 5 4 5 5 4 5 5 4 5 5 4 5 4 5 4 5 4 5 4 4 5 4 5 4 4 5 4 5 4 4 5 4 4 5 4 5 4 4 5 4 5 4 5 5 4 5 5 5 5 5 5 5 6 5 6 5 6 6 5 6 6 5 6 6 6 6 5 6 6 6 5 6 6 6 5 6 6 6 5 6 6 6 5 6 6 6 5 6 6 6 5 6 6 5 6 6 6 5 6 6 6 5 6 6 6 5 6 6 6 5 6 6 6 5 6 6 6 5 6 6 6 5 6 6 6 …
AST0265_1 158 18 0	000000E+00 68578 5 4 4 4 4 4 4 4 4 4 5 4 4 4 5 4 4 5 4 5 4 5 4 5 5 4 5 5 4 5 5 5 4 5 5 5 5 5 4 5 5 5 5 5 5 4 5 5 5 5 4 5 5 5 4 5 5 5 4 5 5 5 4 5 5 4 5 5 5 4 5 5 5 4 5 5 5 4 5 5 5 4 5 5 5 5 4 5 5 5 5 5 5 4 5 5 5 5 5 5 5 5 5 6 5 5 5 5 6 5 5 6 5 5 6 5 6 5 6 6 5 6 6 5 6 6 5 6 6 5 6 6 6 5 6 6 6 5 6 6 6 5 6 6 6 5 6 6 6 5 6 6 6 5 6 6 6 6 5 6 6 6 6 5 6 6 6 5 6 6 6 6 5 6 6 6 6 5 6 6 6 6 6 5 6 6 6 6 5 6 6 …
AST0266_1 223 14 0	000000E+00 81243 5 4 4 4 4 4 5 4 4 5 4 4 4 5 4 5 4 4 5 4 5 4 5 4 5 4 5 5 4 5 5 4 5 5 5 4 5 5 5 5 5 5 5 5 6 5 5 5 5 5 5 5 5 5 6 5 5 5 5 5 5 5 5 5 5 4 5 5 5 5 5 4 5 5 5 4 5 4 5 4 5 4 5 4 4 5 4 4 4 4 4 3 4 4 3 4 3 4 4 3 4 3 4 4 3 4 4 3 4 4 3 4 4 3 4 4 4 4 3 4 4 4 4 4 4 4 5 4 4 4 5 5 4 5 5 6 5 5 6 6 5 6 5 6 6 5 6 5 6 5 6 5 6 6 5 6 5 6 5 6 5 6 5 6 5 6 5 6 5 6 6 5 6 5 6 5 6 5 6 5 6 5 6 6 5 6 5 6 5 6 5 …
AST0267_1 196 20 0	000000E+00 82867 5 4 4 4 4 4 5 4 5 4 4 5 4 5 5 4 5 5 4 5 5 4 5 5 5 5 4 5 5 5 5 5 4 5 5 5 5 5 5 5 4 5 5 5 5 5 5 4 5 5 5 5 4 5 5 5 5 4 5 5 5 4 5 5 4 5 5 4 5 5 4 5 4 5 4 5 4 5 4 5 4 4 5 4 4 5 4 4 4 5 4 4 4 4 5 4 4 4 4 4 4 4 4 4 5 4 4 4 4 4 4 4 4 4 4 4 4 4 5 4 4 4 4 4 4 5 4 4 4 5 4 4 5 4 5 4 5 5 4 5 5 5 5 5 6 5 5 6 5 6 5 6 6 5 6 6 5 6 6 5 6 6 5 6 6 6 5 6 6 6 5 6 6 6 5 6 6 6 5 6 6 6 5 6 6 6 6 5 6 6 6 …
AST0268_1 193 17 0	000000E+00 79869 5 4 4 4 4 5 4 4 5 4 5 4 4 5 4 5 4 5 5 4 5 4 5 4 5 5 4 5 4 5 4 5 4 5 5 4 5 4 5 4 5 4 5 5 4 5 4 5 4 5 4 5 5 4 5 4 5 4 5 4 5 5 4 5 4 5 5 4 5 4 5 5 4 5 4 5 5 4 5 5 4 5 5 4 5 5 4 5 5 5 4 5 5 5 5 5 5 5 5 4 5 5 4 4 5 4 4 5 4 4 4 4 5 4 4 4 4 5 4 4 4 4 4 5 4 4 4 4 5 4 4 4 5 4 4 5 4 4 5 4 4 5 5 4 5 5 4 5 5 5 6 5 5 6 6 5 6 6 5 6 6 6 6 6 5 6 6 6 6 6 6 5 6 6 6 6 6 6 6 5 6 6 6 6 6 6 5 6 6 6 6 …
AST0269_1 156 12 0	000000E+00 70811 5 4 5 4 5 5 4 5 5 5 5 5 5 5 5 5 6 5 5 5 5 6 5 5 5 5 6 5 5 5 5 6 5 5 5 6 5 5 5 5 5 5 6 5 5 5 5 5 4 5 5 5 4 5 5 4 4 5 4 5 4 4 5 4 4 4 5 4 4 4 4 5 4 4 4 4 5 4 4 4 4 4 5 4 4 4 5 4 4 4 5 4 4 4 5 4 5 4 4 5 4 5 4 5 4 5 5 5 4 5 5 5 5 5 5 6 5 5 6 5 5 6 5 6 5 6 5 5 6 5 6 5 6 6 5 6 5 6 5 6 6 5 6 5 6 5 6 6 5 6 6 5 6 6 5 6 5 6 6 5 6 6 5 6 6 6 5 6 6 5 6 6 5 6 6 6 5 6 6 5 6 6 6 5 6 6 6 5 6 6 6 …
AST0270_1 177 17 0	000000E+00 68415 5 4 4 4 5 4 4 5 4 5 4 5 4 5 4 5 4 5 4 5 4 5 5 4 5 4 5 5 4 5 5 4 5 5 4 5 5 5 4 5 5 5 4 5 5 5 5 5 5 4 5 5 5 5 5 5 5 5 5 5 4 5 5 5 4 4 4 3 3 2 3 2 3 3 4 4 5 4 5 4 5 4 5 5 4 5 4 5 4 5 4 5 4 4 5 4 5 4 5 4 5 4 4 5 4 5 4 5 4 5 4 5 4 5 4 5 4 5 4 5 5 4 5 5 5 5 5 6 5 6 5 6 5 6 5 6 5 6 6 5 6 5 6 6 5 6 6 5 6 5 6 6 5 6 6 5 6 6 5 6 6 5 6 6 5 6 6 5 6 6 5 6 6 5 6 6 6 5 6 6 5 6 6 6 5 6 6 5 6 6 6 …
AST0271_1 113 20 0	000000E+00 40264 5 4 4 4 5 4 4 5 4 5 4 5 4 5 4 5 5 4 5 5 5 4 5 5 5 5 4 5 5 5 5 5 5 4 5 5 5 5 5 5 5 5 6 5 5 5 5 6 5 5 6 5 5 6 5 5 6 5 6 5 6 5 5 6 5 6 5 6 5 6 5 6 5 6 5 6 6 5 6 5 6 5 6 6 5 6 5 6 6 5 6 6 5 6 6 6 5 6 6 6 6 5 6 6 6 6 6 6 6 5 6 6 6 6 6 6 6 6 6 5 6 6 6 6 6 6 6 6 6 6 6 6 5 6 6 6 6 6 6 6 6 6 6 6 6 6 6 6 6 6 5 6 6 6 6 6 6 6 6 6 6 6 6 6 6 6 6 6 6 6 6 6 6 6 6 6 5 6 6 6 6 6 6 6 6 6 6 6 6 6 6 …
AST0272_1 170 21 0	000000E+00 61417 5 4 4 4 5 4 4 5 4 4 5 4 5 4 5 4 5 4 5 4 5 4 5 4 5 4 5 5 4 5 4 5 5 4 5 5 5 4 5 5 5 5 4 5 5 5 5 6 5 6 5 6 5 6 5 6 5 6 5 6 5 5 5 5 5 5 5 4 5 4 5 4 5 4 4 5 4 4 4 5 4 4 4 4 4 4 4 4 4 4 5 4 4 4 4 5 4 4 5 4 5 5 4 5 5 5 5 5 5 6 5 5 6 5 5 6 5 6 5 6 5 6 5 6 6 5 6 5 6 6 5 6 5 6 6 5 6 5 6 6 5 6 6 5 6 6 5 6 6 5 6 6 5 6 6 5 6 6 5 6 6 5 6 6 6 5 6 6 6 5 6 6 6 5 6 6 6 5 6 6 6 5 6 6 6 6 6 5 6 6 6 …
AST0273_1 109 24 0	000000E+00 46622 5 4 4 4 5 4 5 5 4 5 5 5 5 5 5 5 6 5 5 5 5 5 5 5 5 5 4 5 4 4 4 4 4 4 3 4 3 4 3 3 4 4 4 4 5 5 4 5 6 5 5 5 5 6 5 5 5 6 5 5 6 5 5 6 5 5 6 5 6 5 5 6 5 6 5 5 6 5 6 5 6 5 6 5 6 6 5 6 5 6 5 6 6 5 6 6 5 6 6 5 6 6 5 6 6 5 6 6 6 5 6 6 6 5 6 6 6 5 6 6 6 6 5 6 6 6 6 6 5 6 6 6 6 6 5 6 6 6 6 6 6 6 6 5 6 6 6 6 6 6 6 6 6 6 6 5 6 6 6 6 6 6 6 6 6 6 6 6 6 6 6 5 6 6 6 6 6 6 6 6 6 6 6 6 6 6 6 5 6 6 6 …
AST0274_1 166 17 0	000000E+00 59576 5 4 4 4 5 4 4 5 4 4 5 4 4 5 4 5 4 4 5 4 5 4 5 4 4 5 4 5 4 5 4 5 4 5 4 5 4 5 4 5 4 5 4 5 4 5 4 5 4 5 5 4 5 4 5 4 5 5 4 5 4 5 5 4 5 5 4 5 4 5 5 5 4 5 4 5 4 4 5 4 4 4 4 5 4 4 4 4 4 4 4 4 5 4 4 4 4 4 5 4 4 5 4 4 5 4 5 5 4 5 5 6 5 5 6 5 5 6 6 5 6 6 5 6 6 6 5 6 6 6 5 6 6 6 5 6 6 6 6 5 6 6 6 6 5 6 6 6 6 5 6 6 6 6 6 5 6 6 6 6 6 5 6 6 6 6 6 5 6 6 6 6 6 5 6 6 6 6 6 6 5 6 6 6 6 6 6 5 6 6 6 …
AST0275_1 118 21 0	000000E+00 49342 5 4 4 4 4 5 4 4 5 4 4 5 4 5 4 4 5 4 5 4 5 4 5 4 5 5 4 5 4 5 5 4 5 4 5 5 4 5 5 5 4 5 5 4 5 5 5 4 5 5 5 4 5 5 5 4 5 5 5 5 4 5 5 5 4 5 5 4 5 5 4 5 5 4 5 5 5 4 5 5 5 5 5 5 5 5 5 5 5 5 6 5 5 6 5 6 5 6 5 6 5 6 6 5 6 6 5 6 6 6 6 5 6 6 6 6 6 6 6 6 6 5 6 6 6 6 6 6 6 6 6 6 6 6 6 6 6 6 6 6 6 5 6 6 6 6 6 6 6 6 6 6 6 6 6 6 6 6 6 6 6 6 6 6 6 6 6 6 6 5 6 6 6 6 6 6 6 6 6 6 6 6 6 6 6 6 6 6 6 6 6 …
AST0276_1 143 16 0	000000E+00 53783 5 4 4 4 5 4 4 5 4 4 5 4 5 4 5 4 5 4 5 5 4 5 5 5 5 5 5 5 5 5 6 5 5 5 6 5 5 5 5 5 6 5 5 5 5 5 5 5 5 5 5 5 5 5 5 5 4 5 5 5 4 5 5 4 5 4 5 4 5 4 5 4 5 4 5 4 4 5 4 4 5 4 5 4 5 4 5 5 5 5 5 5 5 6 5 6 5 6 5 6 5 6 5 6 6 5 6 5 6 5 6 6 5 6 5 6 6 5 6 5 6 6 5 6 5 6 6 5 6 6 5 6 6 5 6 6 5 6 6 5 6 6 5 6 6 5 6 6 6 5 6 6 5 6 6 6 5 6 6 6 5 6 6 6 5 6 6 6 5 6 6 6 6 5 6 6 6 6 5 6 6 6 6 6 5 6 6 6 6 6 6 …
AST0277_1 180 14 0	000000E+00 61423 5 4 4 4 5 4 4 5 4 5 4 4 5 4 5 4 5 4 5 4 5 5 4 5 4 5 5 4 5 4 5 5 4 5 5 4 5 5 4 5 4 5 5 4 5 5 4 5 4 5 4 5 4 5 4 5 4 5 4 4 5 4 5 4 5 4 4 5 4 5 4 4 5 4 5 4 5 4 5 4 4 5 4 5 4 5 4 5 4 5 4 5 4 5 4 5 5 4 5 4 5 5 4 5 5 5 4 5 5 5 5 6 5 5 5 6 5 5 6 5 5 6 5 6 5 6 5 6 5 6 5 6 5 6 5 6 5 6 5 6 6 5 6 5 6 6 5 6 6 5 6 5 6 6 5 6 6 5 6 6 5 6 6 6 5 6 6 5 6 6 6 5 6 6 6 5 6 6 6 5 6 6 6 6 5 6 6 6 6 5 6 …
AST0278_1 139 17 0	000000E+00 48323 5 4 5 4 4 5 4 5 4 5 4 5 4 5 4 5 5 4 5 5 4 5 5 4 5 5 5 4 5 5 5 4 5 5 5 5 5 4 5 5 5 5 5 5 5 5 5 5 5 5 5 5 5 5 5 4 5 5 5 5 5 5 5 4 5 5 5 5 5 5 4 5 5 5 5 5 5 5 5 5 5 5 6 5 5 5 5 6 5 5 5 6 5 6 5 5 6 5 6 5 6 5 6 5 6 5 6 6 5 6 6 5 6 6 5 6 6 5 6 6 6 6 5 6 6 6 6 6 5 6 6 6 6 6 6 6 6 6 5 6 6 6 6 6 6 6 6 6 6 6 6 6 6 6 6 6 5 6 6 6 6 6 6 6 6 6 6 6 6 6 6 6 6 6 6 6 6 6 6 6 6 6 6 6 6 6 6 6 6 6 6 …
AST0279_1 143 14 0	000000E+00 62867 5 4 4 4 4 5 4 4 5 4 5 4 4 5 4 5 4 5 4 5 5 4 5 5 5 4 5 5 5 5 5 4 5 5 5 5 5 5 5 5 5 5 5 5 5 5 5 5 5 5 5 4 5 5 4 5 5 4 4 5 4 4 4 5 4 4 4 4 4 5 4 4 4 4 4 4 4 5 4 4 4 4 4 5 4 4 4 5 4 5 4 4 5 5 4 5 5 5 5 6 5 5 6 5 6 6 5 6 6 6 5 6 6 6 6 6 5 6 6 6 6 6 6 6 6 6 6 6 6 6 6 6 6 5 7 5 6 6 6 6 6 6 6 6 6 6 6 6 6 6 6 6 6 6 6 6 5 6 6 6 6 6 6 6 6 6 6 6 6 6 6 6 6 6 6 6 6 6 6 6 6 6 6 5 6 6 6 6 6 6 6 …
AST0280_1 139 20 0	000000E+00 54515 5 4 4 5 4 4 5 4 5 4 4 5 4 5 4 5 4 5 4 5 4 5 4 5 4 5 5 4 5 5 4 5 5 4 5 5 4 5 5 5 4 5 5 5 5 5 4 5 5 5 5 5 5 5 5 4 5 5 5 5 5 5 5 5 5 5 6 5 5 5 5 5 5 5 5 5 5 6 5 5 5 5 5 6 5 5 5 5 6 5 5 5 6 5 5 6 5 5 6 5 6 5 5 6 5 6 5 6 5 6 5 6 5 6 5 6 6 5 6 5 6 6 5 6 6 5 6 6 6 5 6 6 6 6 5 6 6 6 6 6 6 6 5 6 6 6 6 6 6 6 6 6 6 6 6 6 6 6 6 6 6 6 6 6 6 6 6 6 6 6 6 6 6 6 6 6 7 6 6 6 6 6 6 6 6 6 6 6 6 6 6 …
AST0281_1 119 25 0	000000E+00 49707 5 4 4 4 5 4 4 4 4 5 4 4 4 4 4 5 4 4 4 4 4 4 5 4 4 4 4 4 5 4 4 4 4 5 4 4 4 5 4 4 5 4 4 5 4 5 4 5 4 5 4 5 5 4 5 5 5 5 5 5 5 5 5 6 5 5 5 6 5 5 6 5 5 6 5 5 6 5 5 6 5 5 6 5 6 5 6 5 6 5 6 5 6 5 6 5 6 5 6 6 5 6 6 5 6 6 5 6 6 5 6 6 6 5 6 6 6 5 6 6 6 5 6 6 6 6 5 6 6 6 6 6 5 6 6 6 6 6 6 5 6 6 6 6 6 6 6 6 5 6 6 6 6 6 6 6 6 6 6 5 6 6 6 6 6 6 6 6 6 6 6 6 6 6 6 6 6 6 5 6 6 6 6 6 6 6 6 6 6 6 6 …
AST0282_1 123 18 0	000000E+00 52423 5 4 5 5 4 5 5 4 5 5 5 5 4 5 5 5 5 5 5 5 5 4 5 5 5 5 5 5 5 5 5 5 5 4 5 5 5 5 5 5 4 5 5 5 4 5 5 4 5 5 4 5 4 5 4 5 4 5 4 5 4 5 5 4 5 5 5 4 5 5 5 5 5 5 5 5 5 5 5 6 5 5 5 6 5 6 5 5 6 5 6 5 6 5 6 5 6 6 5 6 6 5 6 6 5 6 6 6 5 6 6 6 6 6 5 6 6 6 6 6 6 6 6 5 6 6 6 6 6 6 6 6 6 5 6 6 6 6 6 6 6 6 6 6 5 6 6 6 6 6 6 6 6 6 6 6 5 6 6 6 6 6 6 6 6 6 6 6 6 5 6 6 6 6 6 6 6 6 6 6 6 6 6 6 5 6 6 6 6 6 6 …
AST0283_1 70 14 0	000000E+00 32126 5 4 4 5 4 5 5 4 5 5 5 5 5 5 5 5 5 5 5 5 5 5 5 6 5 5 5 5 6 5 5 5 6 5 5 6 5 5 6 5 5 6 5 6 5 5 6 5 6 5 6 5 6 6 5 6 6 5 6 6 6 6 5 6 6 6 6 6 6 6 6 5 6 6 6 6 6 6 6 6 6 6 6 6 6 6 6 5 6 6 6 6 6 6 6 6 6 6 6 6 6 6 6 6 6 6 6 6 6 6 5 6 6 6 6 6 6 6 6 6 6 6 6 6 6 6 6 6 6 6 6 6 6 6 6 6 5 6 6 6 6 6 6 6 6 6 6 6 6 6 6 6 6 6 6 6 6 5 6 6 6 6 6 6 6 6 6 6 6 6 6 6 6 6 5 6 6 6 6 6 6 6 6 6 6 6 5 6 6 6 6 …
AST0284_1 103 15 0	000000E+00 32836 5 4 5 5 5 5 6 5 5 6 5 5 5 6 5 5 5 6 5 5 5 5 4 5 5 5 5 4 5 4 5 4 5 4 5 4 5 4 4 5 4 5 4 5 4 4 5 4 5 4 5 5 4 5 5 4 5 5 5 5 5 6 5 6 6 5 6 6 6 6 5 6 6 6 6 5 6 6 6 6 5 6 6 6 6 5 6 6 6 6 5 6 6 6 6 5 6 6 6 6 6 5 6 6 6 6 5 6 6 6 6 5 6 6 6 6 6 5 6 6 6 6 5 6 6 6 6 6 5 6 6 6 6 6 5 6 6 6 6 6 5 6 6 6 6 6 5 6 6 6 6 6 6 5 6 6 6 6 6 6 6 5 6 6 6 6 6 6 6 6 6 6 6 6 5 6 6 6 6 6 6 6 6 6 6 6 5 6 6 6 6 …
AST0285_1 101 25 0	000000E+00 33993 5 4 4 5 4 5 4 5 5 4 5 5 5 5 5 4 5 5 5 5 5 5 5 4 5 5 5 5 4 5 5 5 4 5 4 5 5 4 5 4 5 4 5 4 5 5 4 5 4 5 5 5 4 5 5 5 5 5 6 5 5 6 5 6 5 6 6 5 6 6 6 5 6 6 6 6 6 6 6 5 6 6 6 6 6 6 6 6 5 6 6 6 6 6 6 6 6 6 6 5 6 6 6 6 6 6 6 6 6 6 6 5 6 6 6 6 6 6 6 6 6 6 6 5 6 6 6 6 6 6 6 6 6 6 6 6 5 6 6 6 6 6 6 6 6 6 6 6 6 5 6 6 6 6 6 6 6 6 6 6 6 6 5 6 6 6 6 6 6 6 6 6 6 6 6 6 5 6 6 6 6 6 6 6 6 6 6 6 6 6 6 …
AST0286_1 89 23 0	000000E+00 37706 5 4 4 4 5 4 4 5 4 5 4 4 5 4 5 4 5 4 5 4 5 4 5 4 5 5 4 5 5 4 5 5 5 5 4 5 5 5 5 5 5 5 5 6 5 5 5 6 5 6 5 5 6 5 6 6 5 6 5 6 6 5 6 6 5 6 6 5 6 6 6 5 6 6 6 5 6 6 6 6 5 6 6 6 6 5 6 6 6 6 6 6 5 6 6 6 6 6 6 5 6 6 6 6 6 6 6 6 5 6 6 6 6 6 6 6 6 6 6 6 5 6 6 6 6 6 6 6 6 6 6 6 6 6 6 6 6 5 6 6 6 6 6 6 6 6 6 6 6 6 6 6 6 6 6 6 6 6 6 6 6 6 6 6 6 6 6 6 6 6 6 6 6 6 6 5 6 6 6 6 6 6 6 6 6 5 6 6 6 6 6 …
AST0287_1 112 22 0	000000E+00 41088 5 4 4 4 4 5 4 4 5 4 5 4 5 4 5 4 5 4 5 5 5 4 5 5 5 5 5 4 5 5 4 5 5 4 5 5 4 5 5 4 5 5 5 4 5 5 5 5 5 5 5 5 5 5 5 5 5 5 5 5 6 5 5 6 5 6 5 6 5 6 5 6 6 5 6 6 5 6 6 6 5 6 6 6 6 5 6 6 6 6 6 6 5 6 6 6 6 6 6 6 6 6 5 6 6 6 6 6 6 6 6 6 6 6 6 6 5 6 6 6 6 6 6 6 6 6 6 6 6 6 6 6 6 6 6 5 6 6 6 6 6 6 6 6 6 6 6 6 6 6 6 5 6 6 6 6 6 6 6 6 6 6 5 6 6 6 6 6 6 5 6 6 6 6 6 5 6 6 6 6 6 5 6 6 6 6 5 6 6 6 6 …
AST0288_1 88 27 0	000000E+00 34319 5 4 5 4 4 5 5 4 5 4 5 4 5 5 4 5 5 4 5 5 5 4 5 5 5 4 5 5 5 5 4 5 5 5 5 5 5 5 5 4 5 5 5 5 5 5 5 6 5 5 5 5 5 6 5 5 5 6 5 6 5 6 5 6 6 5 6 6 6 5 6 6 6 6 5 6 6 6 6 5 6 6 6 6 6 5 6 6 6 6 6 6 5 6 6 6 6 6 6 6 5 6 6 6 6 6 6 6 6 6 5 6 6 6 6 6 6 6 6 6 5 6 6 6 6 6 6 6 6 6 5 6 6 6 6 6 6 6 6 6 6 5 6 6 6 6 6 6 6 6 6 5 6 6 6 6 6 6 6 5 6 6 6 6 6 5 6 6 6 6 6 6 6 6 5 6 6 6 6 6 6 6 6 6 6 6 6 6 6 6 6 …
AST0289_1 102 13 0	000000E+00 37380 5 4 4 4 5 4 5 4 4 5 4 5 4 5 5 4 5 4 5 4 5 4 5 5 4 5 4 5 4 5 4 5 4 5 4 4 5 4 4 5 4 5 4 5 5 5 5 5 5 5 5 6 5 6 5 6 5 6 5 6 5 6 6 5 6 6 5 6 6 5 6 6 6 5 6 6 6 5 6 6 6 6 5 6 6 6 6 5 6 6 6 6 6 5 6 6 6 6 5 6 6 6 6 6 5 6 6 6 6 6 6 5 6 6 6 6 6 6 5 6 6 6 6 6 6 5 6 6 6 6 6 6 5 6 6 6 6 6 6 6 5 6 6 6 6 6 6 6 6 5 6 6 6 6 6 6 6 6 5 6 6 6 6 6 6 6 6 6 5 6 6 6 6 6 6 6 6 6 6 5 6 6 6 6 6 6 6 6 6 6 6 …
AST0290_1 84 20 0	000000E+00 32092 5 4 5 4 5 5 4 5 5 5 5 5 4 5 5 5 5 5 5 5 5 5 5 5 5 5 5 5 5 4 5 5 4 5 4 5 4 5 4 5 4 5 5 4 5 4 5 5 4 5 5 5 6 5 5 6 5 6 5 6 6 6 6 6 5 6 6 6 6 6 6 6 6 6 6 6 6 6 6 6 6 6 6 6 6 6 5 6 6 6 6 6 6 6 6 6 6 6 6 6 6 5 6 6 6 6 6 6 6 6 6 6 6 6 6 5 6 6 6 6 6 6 6 6 6 6 6 6 6 5 6 6 6 6 6 6 6 6 6 6 6 6 6 6 5 6 6 6 6 6 6 6 6 6 6 6 6 6 6 6 6 5 6 6 6 6 6 6 6 6 6 6 6 6 6 6 6 6 6 6 6 6 6 6 6 6 6 6 6 6 6 …
AST0291_1 95 16 0	000000E+00 30220 5 4 4 5 4 5 4 5 5 4 5 5 4 5 5 5 4 5 5 5 5 5 5 4 5 5 5 5 5 5 5 5 5 5 5 4 5 4 5 4 4 4 4 4 4 4 4 5 4 4 4 5 4 5 4 5 5 5 6 5 6 6 5 6 6 6 6 6 5 6 6 6 6 6 6 6 6 6 6 6 6 6 6 6 6 6 6 5 6 6 6 6 6 6 6 6 6 6 6 6 6 6 6 6 6 6 5 6 6 6 6 6 6 6 7 6 6 6 6 6 6 6 6 6 6 6 6 6 7 6 6 6 6 6 6 6 6 7 6 6 6 6 6 6 6 6 7 6 6 6 6 6 6 6 6 6 6 6 7 6 6 6 6 6 6 6 6 6 6 6 6 6 6 6 6 6 6 6 6 6 6 6 6 6 6 6 6 6 6 6 6 …
AST0292_1 141 17 0	000000E+00 55277 5 4 4 4 4 5 4 4 4 5 4 4 5 4 4 5 4 5 4 5 4 4 5 4 5 4 5 4 5 4 5 4 5 4 5 4 5 4 5 4 5 4 5 4 5 4 5 4 5 4 5 4 5 5 4 5 4 5 4 5 4 4 5 4 5 4 4 5 4 5 4 4 5 4 4 5 4 5 4 4 5 4 5 4 5 4 5 5 4 5 5 5 4 5 5 5 5 6 5 5 5 6 5 6 5 6 5 6 5 6 6 5 6 6 6 5 6 6 6 5 6 6 6 6 6 5 6 6 6 6 6 5 6 6 6 6 6 6 6 5 6 6 6 6 6 6 6 6 5 6 6 6 6 6 6 6 6 6 5 6 6 6 6 6 6 6 6 6 6 5 6 6 6 6 6 6 6 6 6 6 6 6 5 6 6 6 6 6 6 6 6 …
AST0293_1 145 15 0	000000E+00 57061 5 4 4 4 4 4 5 4 4 4 5 4 5 4 5 4 5 4 5 4 5 4 5 5 5 5 5 5 5 5 5 6 5 5 5 5 5 5 5 5 4 5 4 5 4 5 4 4 5 4 4 4 5 4 4 4 5 4 4 4 5 4 4 5 4 4 5 4 4 5 4 5 4 5 5 4 5 5 4 5 5 4 5 5 5 4 5 5 5 5 5 5 5 5 5 5 5 6 5 5 6 5 5 6 5 6 5 6 5 6 5 6 5 6 6 5 6 5 6 6 5 6 6 5 6 6 6 5 6 6 6 5 6 6 6 5 6 6 6 6 5 6 6 6 6 6 6 5 6 6 6 6 6 6 5 6 6 6 6 6 6 6 6 6 6 5 6 6 6 6 6 6 6 6 6 6 6 6 6 6 6 6 6 6 6 6 6 6 6 6 6 …
AST0294_1 139 20 0	000000E+00 55923 5 4 5 4 5 4 5 4 5 5 5 4 5 5 5 5 4 5 5 5 5 5 5 5 5 5 5 5 5 5 5 5 5 5 4 5 5 5 5 5 5 4 5 5 4 5 4 5 5 4 5 5 4 5 5 4 5 5 5 4 5 5 5 5 5 5 5 5 4 6 5 5 5 5 5 5 5 5 5 6 5 5 5 6 5 5 6 5 6 5 6 5 6 5 6 5 6 5 6 6 5 6 5 6 6 5 6 6 5 6 6 6 5 6 6 5 6 6 6 5 6 6 6 5 6 6 6 6 5 6 6 6 6 5 6 6 6 6 5 6 6 6 6 6 5 6 6 6 6 6 6 5 6 6 6 6 6 6 6 5 6 6 6 6 6 6 6 6 6 6 5 6 6 6 6 6 6 6 6 6 6 6 6 6 6 5 6 6 6 6 6 …
AST0295_1 141 14 0	000000E+00 57981 5 4 4 4 5 4 5 5 4 5 5 5 5 5 4 5 5 5 5 4 5 5 5 5 4 5 5 5 4 5 5 5 5 4 5 5 5 5 4 5 5 5 5 5 5 5 5 5 4 5 5 5 5 4 5 5 4 5 4 5 4 5 4 5 4 4 5 4 4 4 5 4 4 4 5 4 4 4 5 4 4 5 4 4 5 4 5 5 5 5 6 5 6 6 5 6 6 5 6 6 5 6 6 5 6 6 5 6 5 6 6 6 5 6 6 5 6 6 5 6 6 6 5 6 6 5 6 6 6 5 6 6 6 5 6 6 6 5 6 6 6 6 5 6 6 6 6 5 6 6 6 6 5 6 6 6 6 6 5 6 6 6 6 6 6 6 5 6 6 6 6 6 6 6 6 6 5 6 6 6 6 6 6 6 6 6 6 6 6 6 6 …
AST0296_1 139 12 0	000000E+00 49917 5 4 5 5 4 5 5 5 4 5 5 5 5 5 5 5 5 5 5 5 5 5 4 5 5 5 5 5 5 5 4 5 5 5 4 5 5 5 4 5 4 5 5 4 5 4 5 4 4 5 4 4 5 4 4 5 4 4 4 5 4 4 4 4 5 4 4 4 4 4 5 4 4 4 4 5 4 4 4 5 4 5 4 5 4 5 5 5 5 6 5 6 5 6 6 5 6 6 6 5 6 6 6 5 6 6 6 5 6 6 6 5 6 6 6 5 6 6 6 6 5 6 6 6 5 6 6 6 6 5 6 6 6 6 5 6 6 6 6 5 6 6 6 6 5 6 6 6 6 5 6 6 6 6 6 5 6 6 6 6 5 6 6 6 6 6 5 6 6 6 6 6 5 6 6 6 6 6 5 6 6 6 6 6 5 6 6 6 6 6 6 …
AST0297_1 115 18 0	000000E+00 48087 5 4 4 4 5 4 4 5 4 5 4 5 4 5 5 4 5 5 5 5 5 5 5 5 5 5 6 5 5 5 5 6 5 5 5 5 6 5 5 5 5 5 5 5 4 5 5 5 5 4 5 5 5 4 5 5 4 5 5 5 4 5 5 5 4 5 5 5 5 5 4 5 5 5 6 5 5 5 5 5 6 5 5 6 5 5 6 5 6 5 6 5 6 6 5 6 6 5 6 6 6 5 6 6 6 6 6 5 6 6 6 6 6 6 6 5 6 6 6 6 6 6 6 6 6 6 6 6 6 6 6 5 6 6 6 6 6 6 6 6 6 6 6 5 6 6 6 6 6 6 6 5 6 6 6 6 6 6 6 5 6 6 6 6 6 6 6 5 6 6 6 6 6 6 6 5 6 6 6 6 6 6 6 6 5 6 6 6 6 6 6 …
AST0298_1 119 17 0	000000E+00 36896 5 4 5 5 5 5 5 5 5 5 5 4 5 5 5 5 4 5 5 4 5 4 5 4 4 5 4 4 4 4 4 5 4 4 4 3 4 4 4 4 4 4 3 4 4 4 4 3 4 4 4 4 3 4 4 4 4 5 4 5 5 5 6 6 5 6 6 6 5 6 6 6 5 6 6 6 5 6 6 6 5 6 6 6 5 6 6 6 6 5 6 6 6 5 6 6 6 6 5 6 6 6 6 5 6 6 6 6 5 6 6 6 6 5 6 6 6 6 5 6 6 6 6 5 6 6 6 6 5 6 6 6 6 5 6 6 6 6 5 6 6 6 6 5 6 6 6 6 6 5 6 6 6 6 5 6 6 6 6 6 5 6 6 6 6 5 6 6 6 6 6 6 5 6 6 6 6 6 5 6 6 6 6 6 6 6 5 6 6 6 6 …
AST0299_1 136 17 0	000000E+00 48004 5 4 4 5 5 4 6 5 5 5 6 5 5 5 5 5 5 5 5 5 5 4 5 5 4 5 4 4 4 5 3 4 4 4 3 4 4 4 3 4 4 5 5 5 6 6 6 5 6 6 6 6 5 6 5 6 5 5 5 4 5 4 5 4 5 4 4 4 5 4 4 5 4 4 5 4 5 4 5 5 4 5 5 5 6 5 5 6 5 6 5 6 5 6 5 6 6 5 6 6 6 5 6 6 6 5 6 6 6 6 5 6 6 6 6 5 6 6 6 6 5 6 6 6 6 6 5 6 6 6 6 6 5 6 6 6 6 5 6 6 6 6 6 6 5 6 6 6 6 6 5 6 6 6 6 6 6 5 6 6 6 6 6 6 5 6 6 6 6 6 6 5 6 6 6 6 6 6 5 6 6 6 6 6 6 6 5 6 6 6 6 …
AST0300_1 99 17 0	000000E+00 44678 5 4 4 5 4 4 5 4 5 4 5 5 4 5 5 4 5 5 5 4 5 5 5 5 4 5 5 5 5 4 5 5 5 5 5 4 5 5 5 5 5 4 5 5 5 5 5 5 5 4 5 5 5 5 5 5 5 5 6 5 5 5 5 6 5 5 6 5 5 6 5 6 5 6 6 5 6 6 5 6 6 6 6 6 6 5 6 6 6 6 6 6 6 6 6 6 6 6 6 6 6 6 6 6 6 6 6 6 6 6 6 6 6 6 6 6 6 6 6 6 6 6 6 6 6 6 6 6 6 6 6 6 6 6 6 6 6 7 6 6 6 6 6 6 6 6 6 6 6 6 6 6 6 6 6 6 6 6 6 6 6 6 6 6 6 6 6 6 6 7 6 6 6 6 6 6 6 6 6 6 6 6 6 6 6 6 6 6 6 6 6 …
AST0301_1 97 17 0	000000E+00 48608 5 4 4 5 4 4 5 4 5 4 5 4 5 5 4 5 5 5 5 5 5 5 5 5 6 5 5 5 6 5 6 5 5 6 5 6 5 5 6 5 5 5 5 6 5 5 5 5 5 5 5 5 5 5 5 4 5 5 5 5 5 5 4 5 5 5 5 5 4 5 5 5 5 4 5 6 5 6 5 6 6 6 5 6 6 6 6 5 6 6 6 6 6 5 6 6 6 6 6 6 5 6 6 6 6 6 6 6 5 6 6 6 6 6 6 6 6 5 6 6 6 6 6 6 6 6 6 6 5 6 6 6 6 6 6 6 6 6 6 6 5 6 6 6 6 6 6 6 6 6 6 6 6 6 5 6 6 6 6 6 6 6 6 6 6 6 6 6 6 6 6 6 6 6 6 6 6 6 6 6 6 6 6 6 6 6 6 6 6 6 6 …
AST0302_1 126 14 0	000000E+00 47846 5 4 4 4 4 4 4 5 4 4 4 5 4 4 4 5 4 4 5 4 5 4 4 5 4 5 4 5 4 5 5 4 5 5 4 5 5 5 4 5 5 5 5 5 5 5 6 5 5 5 5 5 6 5 5 5 5 5 5 5 5 5 5 5 5 5 5 5 5 5 6 5 5 5 6 5 5 6 5 5 6 5 6 5 6 5 6 5 6 5 6 6 5 6 5 6 6 6 5 6 6 5 6 6 6 5 6 6 6 6 5 6 6 6 6 6 5 6 6 6 6 6 6 6 5 6 6 6 6 6 6 6 5 6 6 6 6 6 6 5 6 6 6 6 6 5 6 6 6 6 6 6 5 6 6 6 6 6 5 6 6 6 6 6 5 6 6 6 6 6 6 5 6 6 6 6 6 5 6 6 6 6 6 5 6 6 6 6 6 6 5 …
AST0303_1 109 22 0	000000E+00 38727 5 4 4 5 4 5 4 5 5 5 4 5 5 5 5 5 5 5 4 5 5 5 5 5 5 5 5 6 5 5 5 5 5 5 5 5 5 5 5 6 5 5 5 5 5 5 5 6 5 5 5 5 5 5 6 5 5 5 5 5 6 5 5 6 5 6 5 5 6 5 6 5 6 5 6 5 6 5 6 5 6 5 6 6 5 6 5 6 5 6 6 5 6 5 6 6 5 6 6 5 6 5 6 6 6 5 6 6 5 6 6 5 6 6 6 5 6 6 6 5 6 6 6 6 6 5 6 6 6 6 6 6 6 6 6 5 6 6 6 6 6 6 6 6 6 6 6 6 6 6 6 6 6 6 7 6 6 6 6 6 6 6 6 6 6 6 6 6 6 6 7 6 6 6 6 6 6 6 6 6 6 7 6 6 6 6 6 6 6 6 7 …
AST0304_1 102 28 0	000000E+00 41639 5 4 4 5 5 5 4 5 6 5 5 5 5 6 5 5 6 5 5 6 5 5 5 5 5 5 4 5 4 4 5 4 4 4 4 4 4 4 4 4 4 5 4 5 5 5 6 5 5 5 5 5 5 5 4 5 5 4 5 5 4 5 5 5 5 4 5 5 5 5 6 5 5 6 5 5 6 6 5 6 6 6 6 6 6 6 6 6 5 6 6 6 6 6 6 6 6 6 6 6 6 6 6 6 5 6 6 6 6 6 6 6 6 6 6 5 6 6 6 6 6 6 6 6 6 6 5 6 6 6 6 6 6 6 6 6 5 6 6 6 6 6 6 6 6 6 5 6 6 6 6 6 6 6 6 6 5 6 6 6 6 6 6 6 6 6 5 6 6 6 6 6 6 6 6 6 6 5 6 6 6 6 6 6 6 6 6 6 6 5 6 …
AST0305_1 113 15 0	000000E+00 43370 5 4 5 4 4 5 4 5 4 5 5 4 5 4 5 5 4 5 4 5 5 4 5 5 4 5 5 5 4 5 5 4 5 5 5 5 4 5 5 5 5 4 5 5 5 5 5 5 5 5 5 5 5 5 5 5 6 5 5 6 5 6 5 5 6 5 5 6 5 5 6 5 6 5 5 6 5 6 5 5 6 5 6 5 6 5 6 6 5 6 5 6 6 5 6 6 5 6 6 5 6 6 6 5 6 6 6 6 6 5 6 6 6 6 6 6 6 6 6 6 6 6 6 6 6 6 6 6 6 6 6 6 6 6 6 6 6 6 6 6 6 6 6 6 6 6 6 6 6 6 6 6 6 6 6 7 6 6 6 6 6 6 6 6 6 6 6 6 6 6 6 6 6 6 6 6 6 7 6 6 6 6 6 6 6 6 6 6 6 6 6 …
AST0306_1 109 13 0	000000E+00 40327 5 4 4 4 5 4 5 4 4 5 4 5 4 5 4 5 4 5 5 4 5 4 5 5 4 5 5 4 5 5 4 5 5 5 4 5 5 5 5 4 5 5 5 5 5 4 5 5 5 5 5 5 5 6 5 5 5 5 6 5 5 5 6 5 6 5 5 6 5 6 5 6 5 6 6 5 6 5 6 6 5 6 6 6 5 6 6 6 6 5 6 6 6 6 6 6 5 6 6 6 6 6 6 6 6 6 5 6 6 6 6 6 6 6 6 6 6 6 5 6 6 6 6 6 6 6 6 6 6 6 6 5 6 6 6 6 6 6 6 6 6 6 6 6 6 6 5 6 6 6 6 6 6 6 6 6 6 6 6 6 6 5 6 6 6 6 6 6 6 6 6 6 6 6 6 6 6 6 6 5 6 6 6 6 6 6 6 6 6 6 6 …
AST0307_1 136 14 0	000000E+00 43104 5 4 4 4 5 4 4 5 4 5 4 4 5 4 5 5 4 5 4 5 4 5 5 4 5 5 4 5 5 4 5 4 5 5 4 5 5 4 5 5 4 5 5 5 4 5 4 5 5 4 5 4 5 5 4 5 4 5 5 4 5 4 5 5 4 5 5 4 5 5 5 4 5 5 5 5 5 5 5 5 6 5 5 6 5 6 5 6 6 5 6 6 6 6 5 6 6 6 6 6 6 6 5 6 6 6 6 6 6 6 6 6 6 6 5 6 6 6 6 6 6 6 6 6 6 6 6 6 6 6 6 5 6 6 6 6 6 6 6 6 6 6 6 6 6 6 6 6 6 6 6 6 6 6 6 6 6 6 6 6 6 6 6 6 6 6 6 6 6 6 6 6 6 6 6 6 6 6 6 6 6 6 6 6 6 6 6 6 6 6 6 …
AST0308_1 137 12 0	000000E+00 41090 5 4 4 4 4 4 5 4 4 5 4 4 5 4 5 4 4 5 4 5 4 5 4 5 4 5 4 5 4 5 4 5 5 4 5 4 5 5 4 5 4 5 5 4 5 5 4 5 5 4 5 5 4 5 5 5 4 5 5 5 5 4 5 5 5 5 5 5 5 5 5 5 5 5 6 5 6 5 6 5 6 6 5 6 6 5 6 6 6 5 6 6 6 6 5 6 6 6 6 5 6 6 6 6 6 5 6 6 6 6 6 6 5 6 6 6 6 6 6 5 6 6 6 6 6 6 6 6 6 5 6 6 6 6 6 6 6 6 6 6 5 6 6 6 6 6 6 6 6 6 6 6 5 6 6 6 6 6 6 6 6 6 6 6 6 5 6 6 6 6 6 6 6 6 6 6 6 6 6 5 6 6 6 6 6 6 6 6 6 6 6 …
AST0309_1 129 11 0	000000E+00 44051 5 4 4 4 5 4 4 5 4 5 4 5 5 4 5 4 5 5 5 4 5 5 5 5 5 5 4 5 5 5 5 5 4 5 5 5 4 5 5 5 4 5 5 5 4 5 5 5 4 5 5 4 5 5 5 4 5 5 5 4 5 5 5 5 5 5 5 5 6 5 5 6 5 6 5 6 5 6 6 6 5 6 6 6 5 6 6 6 6 6 6 6 6 5 6 6 6 6 6 6 6 6 6 6 6 6 6 6 6 6 6 6 6 6 6 6 6 6 6 6 6 6 6 6 6 6 6 6 6 6 6 6 6 6 6 6 6 6 6 6 6 6 6 6 6 6 6 6 6 6 6 6 6 6 6 6 6 6 6 6 6 6 6 6 6 6 6 6 6 6 6 6 6 6 6 6 6 6 6 6 6 6 6 6 6 6 6 6 6 6 6 …
AST0310_1 158 22 0	000000E+00 59110 5 4 4 4 5 4 4 5 4 5 4 5 4 5 5 4 5 4 5 5 4 5 5 4 5 4 5 4 5 4 4 4 5 4 4 4 4 4 4 4 4 4 4 4 4 5 4 4 4 4 4 4 4 4 4 4 4 4 4 4 4 4 5 4 4 4 4 5 4 5 5 5 6 5 6 6 6 6 6 6 6 7 6 6 6 6 6 6 6 6 5 4 5 4 4 4 5 4 4 4 5 4 4 5 4 5 4 5 5 5 4 5 6 5 5 5 6 5 5 6 5 6 5 5 6 5 6 5 6 5 6 5 6 5 6 5 6 5 6 5 6 6 5 6 5 6 5 6 6 5 6 5 6 5 6 6 5 6 5 6 6 5 6 6 5 6 5 6 6 5 6 6 5 6 6 5 6 6 6 5 6 6 5 6 6 5 6 6 6 5 6 …
AST0311_1 140 23 0	000000E+00 51597 5 4 4 4 5 4 4 5 4 4 5 4 4 5 4 4 5 4 5 4 5 4 4 5 4 5 4 5 4 5 4 5 4 5 4 5 4 5 4 5 4 5 4 5 4 5 4 5 4 5 4 5 4 5 4 4 5 4 4 5 4 4 5 4 4 5 4 4 5 4 4 5 4 5 4 5 4 5 4 5 4 5 5 5 5 4 5 6 5 5 5 6 5 5 6 5 6 5 6 6 5 6 6 5 6 6 6 5 6 6 6 5 6 6 6 5 6 6 6 6 5 6 6 6 6 5 6 6 6 6 5 6 6 6 6 5 6 6 6 6 6 5 6 6 6 6 5 6 6 6 6 6 5 6 6 6 6 6 6 5 6 6 6 6 6 5 6 6 6 6 6 6 5 6 6 6 6 6 6 5 6 6 6 6 6 6 6 5 6 6 6 …
AST0312_1 134 24 0	000000E+00 55198 5 4 4 4 4 5 4 4 5 4 4 5 4 5 4 5 4 5 4 5 4 5 4 5 4 5 4 5 4 5 4 5 4 5 4 5 4 5 4 5 4 5 4 5 5 4 5 5 4 5 5 4 5 5 5 4 5 5 5 5 5 5 5 5 5 5 5 5 5 6 5 5 5 6 5 5 5 6 5 5 6 5 6 5 5 6 5 6 5 6 5 6 5 6 5 6 5 6 5 6 6 5 6 5 6 6 5 6 6 5 6 5 6 6 5 6 6 6 5 6 6 5 6 6 6 5 6 6 6 5 6 6 6 5 6 6 6 6 5 6 6 6 6 6 5 6 6 6 6 6 5 6 6 6 6 6 6 5 6 6 6 6 6 6 6 6 5 6 6 6 6 6 6 6 6 6 5 6 6 6 6 6 6 6 6 6 6 6 5 6 6 …
AST0313_1 121 20 0	000000E+00 49384 5 4 4 5 4 5 5 4 5 5 4 5 5 5 5 4 5 5 5 5 5 5 4 5 5 5 5 4 5 4 5 4 5 4 4 4 5 4 4 4 5 4 4 4 5 4 4 5 4 4 5 4 4 5 4 4 5 4 5 4 4 5 4 5 4 5 4 5 5 4 5 5 5 5 5 6 5 6 5 6 6 5 6 6 5 6 6 6 5 6 6 6 5 6 6 6 5 6 6 6 6 5 6 6 6 6 5 6 6 6 6 6 5 6 6 6 6 6 5 6 6 6 6 6 5 6 6 6 6 6 6 5 6 6 6 6 6 6 5 6 6 6 6 6 6 6 5 6 6 6 6 6 6 6 5 6 6 6 6 6 6 6 6 5 6 6 6 6 6 6 6 6 6 5 6 6 6 6 6 6 6 6 6 6 5 6 6 6 6 6 6 …
AST0314_1 121 20 0	000000E+00 49384 5 4 4 5 4 5 5 4 5 5 4 5 5 5 5 4 5 5 5 5 5 5 4 5 5 5 5 4 5 4 5 4 5 4 4 4 5 4 4 4 5 4 4 4 5 4 4 5 4 4 5 4 4 5 4 4 5 4 5 4 4 5 4 5 4 5 4 5 5 4 5 5 5 5 5 6 5 6 5 6 6 5 6 6 5 6 6 6 5 6 6 6 5 6 6 6 5 6 6 6 6 5 6 6 6 6 5 6 6 6 6 6 5 6 6 6 6 6 5 6 6 6 6 6 5 6 6 6 6 6 6 5 6 6 6 6 6 6 5 6 6 6 6 6 6 6 5 6 6 6 6 6 6 6 5 6 6 6 6 6 6 6 6 5 6 6 6 6 6 6 6 6 6 5 6 6 6 6 6 6 6 6 6 6 5 6 6 6 6 6 6 …
AST0315_1 142 22 0	000000E+00 53727 5 4 4 4 5 4 4 5 4 5 4 5 4 4 5 5 4 5 4 5 4 5 4 5 4 5 5 4 5 4 5 5 4 5 4 5 5 4 5 5 4 5 4 5 5 4 5 5 4 5 5 4 5 4 5 5 4 5 5 4 5 5 4 5 5 4 5 5 4 5 5 5 4 5 5 4 5 5 4 5 5 4 5 5 5 4 5 5 5 4 5 5 5 5 5 5 5 5 5 6 5 5 6 5 6 5 6 5 6 5 6 5 6 6 5 6 6 5 6 6 6 5 6 6 6 5 6 6 6 6 5 6 6 6 6 5 6 6 6 6 6 6 5 6 6 6 6 6 6 6 5 6 6 6 6 6 6 6 6 6 6 6 5 6 6 6 6 6 6 6 6 6 6 6 6 6 6 6 6 6 6 6 6 6 6 6 6 6 6 6 6 …
AST0316_1 146 13 0	000000E+00 52701 5 4 5 4 5 4 5 5 5 5 4 5 5 5 5 5 5 5 5 5 5 5 5 4 5 5 5 5 5 5 5 5 5 5 5 5 5 5 5 5 5 4 5 5 5 5 4 5 4 5 4 5 4 4 5 4 4 5 4 4 5 4 4 5 4 4 5 4 5 4 4 5 4 4 5 4 5 4 5 4 4 5 4 5 4 5 5 4 5 5 4 5 5 5 5 5 5 5 6 5 6 5 6 6 5 6 6 6 6 5 6 6 6 6 5 6 6 6 6 6 6 5 6 6 6 6 6 6 6 5 6 6 6 6 6 6 6 6 5 6 6 6 6 6 6 6 6 6 5 6 6 6 6 6 6 6 6 6 5 6 6 6 6 6 6 6 6 6 6 6 5 6 6 6 6 6 6 6 6 6 6 6 6 6 5 6 6 6 6 6 6 …
AST0317_1 129 22 0	000000E+00 53912 5 4 4 5 4 5 4 5 4 5 4 5 4 5 5 4 5 4 5 5 4 5 5 4 5 5 4 5 5 4 5 5 5 4 5 5 4 5 5 5 4 5 5 5 4 5 5 5 5 4 5 5 5 4 5 4 5 4 5 4 4 5 4 4 5 4 4 5 4 4 4 5 4 4 5 4 4 5 4 5 4 5 4 4 5 5 4 5 5 5 5 5 5 6 5 6 5 6 6 5 6 6 5 6 6 6 5 6 6 5 6 6 6 5 6 6 6 6 5 6 6 6 6 5 6 6 6 6 6 5 6 6 6 6 6 6 6 5 6 6 6 6 6 6 6 6 6 6 6 6 6 5 6 6 6 6 7 6 6 6 6 6 6 6 6 6 6 6 6 7 6 6 6 6 6 6 6 6 7 6 6 6 6 6 6 6 6 7 6 6 6 …
AST0318_1 118 22 0	000000E+00 41914 5 4 5 5 4 5 5 4 5 5 5 5 4 5 5 5 4 5 5 4 5 5 4 5 4 5 4 5 4 4 5 4 5 5 5 4 5 5 5 5 5 4 5 5 5 5 5 5 5 5 5 5 4 5 5 5 5 4 5 5 4 5 4 4 4 4 4 5 4 4 4 4 5 4 5 4 5 4 5 5 5 5 6 5 5 6 5 5 6 5 6 6 5 6 5 6 6 5 6 6 5 6 6 5 6 6 6 5 6 6 6 6 5 6 6 6 6 6 6 5 6 6 6 6 6 6 6 6 5 6 6 6 6 6 6 6 6 6 6 6 5 6 6 6 6 6 6 6 6 6 6 6 6 6 6 6 6 6 6 6 6 6 6 6 6 5 6 6 6 6 6 6 6 6 6 6 6 6 6 6 6 6 6 6 6 6 6 6 6 6 6 …
AST0319_1 108 18 0	000000E+00 39417 5 4 4 5 4 5 4 5 4 5 4 5 4 5 5 4 5 5 5 5 4 5 5 5 5 5 5 5 5 5 5 5 5 5 6 5 5 5 5 5 5 6 5 5 5 5 5 5 5 5 5 5 6 5 5 5 5 5 6 5 5 5 6 5 5 6 5 5 6 5 5 6 5 6 5 6 5 6 5 6 5 6 5 6 6 5 6 5 6 6 6 5 6 6 5 6 6 6 6 5 6 6 6 6 6 6 5 6 6 6 6 6 6 6 5 6 6 6 6 6 6 6 5 6 6 6 6 6 6 6 6 5 6 6 6 6 6 6 6 6 6 5 6 6 6 6 6 6 6 6 6 5 6 6 6 6 6 6 6 6 6 5 6 6 6 6 6 6 6 6 6 6 5 6 6 6 6 6 6 6 6 6 6 5 6 6 6 6 6 6 6 …
AST0320_1 144 12 0	000000E+00 51702 5 4 4 5 4 5 4 5 4 5 4 5 5 4 5 5 4 5 5 4 5 5 5 4 5 5 5 5 4 5 5 5 5 4 5 5 5 5 5 4 5 5 5 5 4 5 5 5 4 5 5 4 5 5 4 5 4 5 4 4 5 4 5 4 4 5 4 5 4 5 4 4 5 4 5 4 4 5 4 5 4 5 4 5 4 5 4 5 4 5 4 5 4 5 4 5 5 4 5 5 5 5 6 5 6 6 6 6 5 6 6 6 6 6 6 5 6 6 6 6 6 6 6 6 5 6 6 6 6 6 6 6 6 5 6 6 6 6 6 6 6 6 6 6 5 6 6 6 6 6 6 6 6 6 6 5 6 6 6 6 6 6 6 6 6 6 6 5 6 6 6 6 6 6 6 6 6 6 6 5 6 6 6 6 6 6 6 6 6 6 6 …
AST0321_1 135 14 0	000000E+00 52527 5 4 4 4 4 4 4 4 4 4 4 4 4 4 4 5 4 4 4 4 4 4 4 4 4 5 4 4 4 5 4 4 5 4 5 5 4 5 5 5 5 5 5 5 5 5 5 5 5 5 5 4 5 4 5 4 5 4 4 5 4 5 4 5 4 5 4 5 5 4 5 4 5 4 5 4 5 5 4 5 4 5 5 4 5 5 4 5 5 5 4 5 5 5 5 5 5 5 5 6 6 5 6 6 6 6 5 6 6 6 6 6 5 6 6 6 6 6 5 6 6 6 6 6 6 6 5 6 6 6 6 6 6 6 5 6 6 6 6 6 6 6 6 6 5 6 6 6 6 6 6 6 6 5 6 6 6 6 6 6 6 6 6 6 5 6 6 6 6 6 6 6 6 6 6 5 6 6 6 6 6 6 6 6 6 6 6 5 6 6 6 …
AST0322_1 129 12 0	000000E+00 52067 5 4 4 4 5 4 4 5 4 4 5 4 4 5 4 5 4 5 4 5 4 5 4 5 4 5 4 5 4 5 4 5 5 4 5 4 5 5 4 5 4 5 5 4 5 4 5 5 4 5 5 4 5 5 5 4 5 5 4 5 5 5 4 5 5 5 4 5 5 4 5 4 5 4 5 4 4 5 4 4 4 5 4 5 4 5 5 6 5 5 6 6 5 6 6 5 6 6 6 5 6 6 6 6 5 6 6 6 6 6 6 5 6 6 6 6 6 6 5 6 6 6 6 6 6 5 6 6 6 6 6 6 6 5 6 6 6 6 6 6 6 5 6 6 6 6 6 6 6 6 6 5 6 6 6 6 6 6 6 6 6 6 5 6 6 6 6 6 6 6 6 6 6 6 6 5 6 6 6 6 6 6 6 6 6 6 6 6 6 6 6 …
AST0323_1 108 21 0	000000E+00 50479 5 4 4 4 4 5 4 4 4 5 4 5 4 5 4 5 4 5 5 5 4 5 5 5 5 5 5 4 5 5 5 5 5 5 5 5 5 5 5 5 5 5 5 5 5 5 5 5 5 5 5 5 5 5 5 5 5 5 5 6 5 5 5 5 5 6 5 5 5 5 6 5 5 6 5 5 6 5 5 6 5 6 6 5 6 6 5 6 6 6 6 6 5 6 6 6 6 6 6 6 5 6 6 6 6 6 6 6 6 5 6 6 6 6 6 6 6 6 6 6 5 6 6 6 6 6 6 6 6 6 6 6 5 6 6 6 6 6 6 6 6 6 6 6 6 5 6 6 6 6 6 6 6 6 6 6 6 6 6 6 5 6 6 6 6 6 6 6 6 6 6 6 6 6 6 6 6 6 6 6 5 6 6 6 6 6 6 6 6 6 6 …
AST0324_1 137 14 0	000000E+00 53141 5 4 5 4 5 4 5 5 4 5 4 5 5 4 5 5 4 5 5 5 4 5 5 5 4 5 5 5 4 5 5 5 4 5 5 5 5 5 4 5 5 5 5 6 5 5 5 5 4 5 5 5 4 5 5 4 5 4 5 4 5 5 4 5 4 5 4 5 4 5 4 5 5 4 5 4 5 5 4 5 5 4 5 5 5 5 5 5 5 6 5 5 6 5 5 6 5 5 6 5 6 5 6 5 6 5 5 6 5 6 6 5 6 5 6 5 6 6 5 6 6 5 6 6 6 5 6 6 5 6 6 6 5 6 6 6 5 6 6 6 5 6 6 6 6 5 6 6 6 6 5 6 6 6 6 6 5 6 6 6 6 6 5 6 6 6 6 6 6 5 6 6 6 6 6 6 5 6 6 6 6 6 6 6 6 5 6 6 6 6 6 …
AST0325_1 172 22 0	000000E+00 69317 5 4 4 5 4 5 4 5 5 4 5 5 5 5 5 5 5 5 5 5 5 5 6 5 5 5 5 6 5 5 5 6 5 5 6 5 5 6 5 5 5 6 5 5 6 5 5 5 5 5 5 5 4 5 4 4 4 4 5 4 5 4 4 5 4 5 4 4 5 4 5 4 4 5 4 5 4 4 5 4 4 5 4 4 4 5 4 4 4 4 4 4 4 4 4 4 4 5 4 4 4 4 4 5 4 4 4 5 4 4 5 4 4 5 4 5 4 5 4 5 5 5 6 5 6 6 6 6 6 5 6 6 6 5 6 6 6 6 5 6 6 6 6 5 6 6 6 5 6 6 6 5 6 6 6 6 5 6 6 6 5 6 6 6 6 5 6 6 6 5 6 6 6 6 5 6 6 6 5 6 6 6 6 5 6 6 6 5 6 6 6 …
AST0326_1 199 17 0	000000E+00 67279 5 4 4 4 4 5 4 4 4 5 4 4 4 5 4 5 4 4 5 4 5 4 5 4 5 4 5 4 5 5 4 5 5 4 5 5 5 4 5 5 5 5 4 5 5 5 5 5 5 5 5 5 5 4 5 5 5 5 5 5 5 4 5 5 4 4 5 4 4 4 5 4 4 4 5 4 4 4 5 4 4 4 5 4 4 4 4 5 4 4 4 5 4 4 4 5 4 4 4 5 4 4 4 5 4 4 5 4 4 4 5 4 4 5 4 5 4 5 6 5 5 6 5 5 6 5 6 5 5 6 5 6 5 6 5 6 5 6 5 6 6 5 6 5 6 5 6 5 6 6 5 6 5 6 6 5 6 5 6 5 6 6 5 6 6 5 6 5 6 6 5 6 5 6 6 5 6 6 5 6 6 5 6 6 5 6 6 5 6 6 5 …
AST0327_1 151 19 0	000000E+00 68187 5 4 4 4 4 5 4 5 4 5 6 5 5 5 5 6 5 5 6 5 5 6 5 5 5 6 5 5 6 5 5 5 5 5 5 5 5 4 5 4 5 5 4 5 5 4 5 5 4 5 5 4 5 4 5 4 5 4 5 4 5 4 4 5 4 5 4 4 5 4 5 4 5 4 4 5 4 5 4 5 4 5 4 5 4 5 4 5 4 5 4 5 5 4 5 5 5 5 5 5 5 5 4 5 5 5 5 5 5 5 5 6 5 5 6 5 6 6 5 6 6 6 5 6 6 6 5 6 6 6 5 6 6 6 5 6 6 6 5 6 6 6 5 6 6 6 6 5 6 6 6 5 6 6 6 5 6 6 6 5 6 6 6 5 6 6 6 6 5 6 6 6 5 6 6 6 5 6 6 6 6 5 6 6 6 6 5 6 6 6 5 …
AST0328_1 130 17 0	000000E+00 52110 5 5 5 5 5 5 6 5 5 5 6 5 5 5 6 5 5 5 6 5 5 5 6 5 5 5 6 5 5 5 5 6 5 5 5 5 5 5 4 5 4 5 4 5 4 4 5 4 4 4 4 5 4 4 4 5 4 4 4 5 4 5 4 5 4 5 4 5 5 4 5 4 5 4 5 5 4 5 5 4 5 4 5 5 4 5 5 5 4 5 5 5 5 5 5 5 5 5 6 5 5 6 5 6 6 6 5 6 6 6 5 6 6 6 6 5 6 6 6 6 6 5 6 6 6 6 6 5 6 6 6 6 6 6 5 6 6 6 6 6 6 5 6 6 6 6 6 6 6 5 6 6 6 6 6 6 6 5 6 6 6 6 6 6 6 6 5 6 6 6 6 6 6 6 6 5 6 6 6 6 6 6 6 6 6 5 6 6 6 6 6 …
AST0329_1 121 22 0	000000E+00 48562 5 4 4 4 5 4 5 4 4 5 4 5 4 5 4 5 5 4 5 4 5 5 4 5 5 5 4 5 5 5 4 5 5 5 5 5 4 5 6 5 5 5 5 5 5 6 5 5 5 5 6 5 5 5 5 5 5 5 5 5 5 5 5 5 5 5 4 5 5 4 5 5 5 4 5 5 5 5 5 5 5 5 5 6 5 5 5 6 5 5 6 5 6 5 6 5 6 5 6 6 5 6 6 5 6 6 6 5 6 6 6 6 6 6 5 6 6 6 6 6 6 6 6 6 6 6 6 6 6 6 6 6 6 6 5 6 6 6 6 6 6 6 6 6 6 6 6 6 6 6 6 6 6 6 6 6 6 6 5 6 6 6 6 6 6 6 6 6 6 6 6 6 6 6 6 6 6 6 6 6 6 6 6 6 6 6 6 6 5 6 6 …
AST0330_1 144 22 0	000000E+00 55994 5 4 4 4 4 5 4 4 4 5 4 4 5 4 5 4 5 4 5 4 5 4 5 4 5 4 5 5 4 5 5 5 4 5 5 5 5 4 5 5 5 5 4 5 5 5 5 4 5 5 5 5 4 5 5 5 4 5 5 5 5 4 5 5 5 5 4 5 5 5 5 5 5 5 5 5 5 5 5 5 5 5 6 5 5 5 6 5 5 6 5 5 6 5 6 5 6 5 6 5 6 5 6 6 5 6 5 6 6 5 6 6 5 6 6 6 5 6 6 6 5 6 6 6 6 5 6 6 6 6 5 6 6 6 6 6 5 6 6 6 6 6 5 6 6 6 6 6 6 5 6 6 6 6 6 6 6 5 6 6 6 6 6 6 6 6 5 6 6 6 6 6 6 6 6 6 5 6 6 6 6 6 6 6 6 6 6 6 5 6 6 …
AST0331_1 156 16 0	000000E+00 59654 5 4 4 4 5 4 5 4 5 4 5 5 4 5 5 4 5 5 5 4 5 5 5 4 5 5 5 4 5 5 5 5 4 5 5 5 5 4 5 5 5 4 5 5 4 5 5 4 5 5 4 5 4 5 4 5 5 4 5 4 5 5 4 5 5 4 5 4 5 5 4 5 5 5 4 5 5 4 5 5 5 5 4 5 5 5 5 5 5 5 5 5 5 5 5 5 6 5 5 5 6 5 5 6 5 5 6 5 6 5 6 5 6 5 6 5 6 5 6 6 5 6 6 5 6 6 5 6 6 6 5 6 6 5 6 6 6 5 6 6 5 6 6 6 5 6 6 6 5 6 6 6 5 6 6 6 5 6 6 6 5 6 6 6 6 5 6 6 6 5 6 6 6 6 5 6 6 6 6 5 6 6 6 5 6 6 6 6 5 6 6 …
AST0332_1 173 23 0	000000E+00 57872 5 4 4 4 4 4 4 5 4 4 5 4 4 5 4 5 5 4 5 5 5 5 5 6 5 6 5 6 6 5 6 6 5 6 5 6 5 6 5 6 5 5 6 5 5 6 5 5 6 5 5 5 5 5 5 5 5 5 5 5 4 5 5 5 4 5 4 5 4 5 4 4 5 4 4 4 5 4 4 4 4 4 5 4 4 4 4 4 4 4 5 4 4 4 4 5 4 5 4 5 5 5 5 6 5 6 5 6 6 5 6 6 5 6 6 6 5 6 6 5 6 6 6 5 6 6 6 5 6 6 5 6 6 6 5 6 6 6 5 6 6 6 5 6 6 6 5 6 6 6 5 6 6 6 5 6 6 6 5 6 6 6 5 6 6 6 6 5 6 6 6 5 6 6 6 5 6 6 6 5 6 6 6 5 6 6 6 5 6 6 5 …
AST0333_1 152 18 0	000000E+00 53260 5 4 4 4 4 5 4 4 4 5 4 4 5 4 4 5 4 5 4 4 5 4 5 4 5 4 5 4 5 4 5 4 5 5 4 5 4 5 5 4 5 4 5 5 4 5 4 5 4 5 5 4 5 4 5 5 4 5 5 5 4 5 5 5 5 5 5 5 5 5 5 5 5 5 5 6 5 5 5 5 6 5 5 5 6 5 5 6 5 5 6 5 6 5 5 6 5 6 5 6 5 6 5 6 5 6 6 5 6 5 6 6 5 6 6 5 6 6 6 5 6 6 6 5 6 6 6 5 6 6 6 6 5 6 6 6 5 6 6 6 6 5 6 6 6 6 5 6 6 6 6 6 5 6 6 6 6 5 6 6 6 6 6 5 6 6 6 6 6 5 6 6 6 6 6 6 5 6 6 6 6 6 6 6 5 6 6 6 6 6 6 …
AST0334_1 161 19 0	000000E+00 59015 5 4 4 4 4 4 5 4 4 5 4 5 4 5 5 4 5 5 4 5 5 5 4 5 5 5 5 4 5 5 5 5 5 5 5 4 5 5 5 5 5 5 5 5 5 5 5 5 5 5 5 5 5 5 5 5 5 5 5 5 5 5 5 5 5 6 5 5 5 5 5 5 5 5 6 5 5 5 5 5 6 5 5 5 6 5 5 5 6 5 5 5 6 5 5 6 5 5 6 5 5 6 5 6 5 6 5 5 6 5 6 5 6 5 6 5 6 5 6 5 6 5 6 6 5 6 5 6 5 6 6 5 6 6 5 6 5 6 6 5 6 6 5 6 6 6 5 6 6 5 6 6 6 5 6 6 5 6 6 6 6 5 6 6 6 5 6 6 6 6 6 5 6 6 6 6 6 5 6 6 6 6 6 5 6 6 6 6 6 6 6 …
AST0335_1 129 14 0	000000E+00 55207 5 4 4 5 4 4 5 4 4 5 4 5 4 5 4 5 4 5 4 5 4 5 4 5 4 5 4 5 5 4 5 4 5 4 5 5 4 5 4 5 5 4 5 4 5 5 4 5 4 5 4 5 5 4 5 4 5 4 5 4 5 4 5 4 5 4 5 4 5 5 4 5 5 4 5 5 4 5 5 4 5 5 5 4 5 5 5 5 5 5 5 5 5 5 5 5 6 5 5 5 6 5 6 5 6 6 5 6 6 5 6 6 6 5 6 6 6 5 6 6 6 6 5 6 6 6 6 6 5 6 6 6 6 6 5 6 6 6 6 5 6 6 6 6 6 6 5 6 6 6 6 6 6 5 6 6 6 6 6 6 5 6 6 6 6 6 6 6 5 6 6 6 6 6 6 6 5 6 6 6 6 6 6 6 6 5 6 6 6 6 6 …
AST0336_1 154 32 0	000000E+00 69982 5 4 4 4 4 4 5 4 4 4 5 4 4 5 4 5 4 5 4 5 5 4 5 5 5 4 5 5 5 5 5 4 5 5 5 5 5 5 5 5 5 5 5 5 6 5 5 5 5 5 5 5 6 5 5 5 5 5 6 5 5 5 5 6 5 5 5 6 5 5 5 6 5 5 5 6 5 5 5 6 5 5 5 6 5 5 6 5 5 6 5 5 6 5 5 6 5 5 6 5 5 6 5 5 6 5 5 6 5 5 6 5 6 5 5 6 5 6 5 5 6 5 6 5 6 5 6 5 5 6 5 6 6 5 6 5 6 5 6 5 6 5 6 5 6 6 5 6 5 6 6 5 6 6 5 6 6 5 6 6 5 6 6 5 6 6 5 6 6 6 5 6 6 6 5 6 6 6 5 6 6 6 6 6 5 6 6 6 6 6 5 …
AST0337_1 155 32 0	000000E+00 58093 5 4 4 4 4 4 4 5 4 4 4 4 4 4 5 4 4 4 4 4 5 4 4 4 4 5 4 4 4 5 4 4 4 4 5 4 4 4 5 4 4 4 4 5 4 4 5 4 4 4 5 4 4 4 5 4 4 4 5 4 4 5 4 4 5 4 4 5 5 5 5 6 5 5 6 5 6 5 6 5 6 5 6 5 6 6 5 6 5 6 6 5 6 6 5 6 5 6 6 5 6 5 6 6 5 6 6 5 6 5 6 6 5 6 6 5 6 6 5 6 6 5 6 6 5 6 5 6 6 5 6 6 5 6 6 5 6 6 5 6 6 5 6 6 5 6 5 6 6 6 5 6 5 6 6 5 6 6 5 6 5 6 6 5 6 6 5 6 5 6 6 5 6 5 6 6 5 6 6 5 6 6 5 6 6 5 6 6 5 6 6 …
AST0338_1 172 33 0	000000E+00 59404 5 4 4 4 4 4 4 4 4 4 4 4 4 4 4 4 4 4 5 4 4 4 4 4 4 4 4 4 4 4 4 5 4 4 4 4 4 4 4 4 5 4 4 4 4 4 4 4 5 4 4 4 4 5 4 4 4 5 4 5 4 6 5 5 5 5 6 5 6 5 5 6 5 6 5 5 6 5 6 5 6 5 6 5 6 6 5 6 5 6 5 6 5 6 6 5 6 5 6 6 5 6 6 5 6 6 5 6 6 5 6 6 5 6 6 6 5 6 6 5 6 6 6 5 6 6 5 6 6 5 6 6 6 5 6 6 5 6 6 5 6 6 6 5 6 6 5 6 6 6 5 6 6 6 5 6 6 5 6 6 6 5 6 6 5 6 6 6 5 6 6 6 5 6 6 5 6 6 6 5 6 6 6 5 6 6 5 6 6 6 5 …
AST0339_1 130 33 0	000000E+00 47315 5 4 4 4 4 5 4 4 5 4 4 5 4 5 4 5 4 4 5 4 5 5 4 5 4 5 5 4 5 5 4 5 5 4 5 5 5 5 4 5 5 5 5 5 5 5 5 5 5 5 5 5 5 5 5 6 5 5 5 5 6 5 5 5 6 5 5 5 6 5 5 6 5 6 5 5 6 5 6 5 6 5 6 5 6 5 6 5 6 5 6 6 5 6 5 6 5 6 6 5 6 6 5 6 6 5 6 6 6 5 6 6 6 5 6 6 6 6 6 5 6 6 6 6 6 6 6 6 6 6 6 6 6 6 6 6 6 6 6 6 6 6 6 7 6 6 6 6 6 6 6 6 6 6 6 6 6 6 7 6 6 6 6 6 6 6 6 6 6 7 6 6 6 6 6 6 6 6 6 7 6 6 6 6 6 6 6 6 6 7 6 …
AST0340_1 159 27 0	000000E+00 67181 5 4 4 4 4 4 4 4 4 4 4 5 4 4 4 4 4 4 4 4 5 4 4 4 4 4 4 5 4 4 5 4 5 4 5 4 5 5 5 5 5 5 6 5 5 6 5 6 6 5 6 5 6 6 5 6 6 5 6 6 5 6 6 6 5 6 6 5 6 6 6 5 6 6 5 6 6 5 6 6 5 6 6 5 6 5 6 6 5 6 6 5 6 5 6 5 6 6 5 6 6 5 6 5 6 6 5 6 5 6 6 5 6 5 6 6 5 6 5 6 6 5 6 5 6 6 5 6 6 5 6 5 6 6 5 6 6 5 6 6 5 6 6 5 6 6 5 6 6 5 6 6 5 6 6 5 6 6 5 6 6 5 6 6 5 6 6 6 5 6 5 6 6 5 6 6 5 6 6 5 6 6 5 6 6 5 6 5 6 6 5 …
AST0341_1 163 33 0	000000E+00 53696 5 4 4 4 4 5 4 4 4 4 5 4 4 4 5 4 4 4 5 4 4 4 5 4 4 4 5 4 4 4 5 4 4 5 4 4 4 5 4 4 4 5 4 4 5 4 4 5 4 4 4 5 4 4 4 5 4 4 5 4 4 4 5 4 4 4 5 4 4 4 5 4 4 4 5 4 4 5 4 4 4 5 4 4 4 5 4 4 4 5 4 4 5 4 5 6 5 5 6 6 5 6 5 6 6 5 6 5 6 6 5 6 6 5 6 6 5 6 6 5 6 6 5 6 5 6 6 5 6 5 6 5 6 6 5 6 5 6 5 6 6 5 6 5 6 5 6 6 5 6 5 6 6 5 6 5 6 6 5 6 6 6 5 6 6 6 6 6 5 6 6 6 6 6 6 6 5 6 6 6 6 6 6 6 6 5 6 6 6 6 6 …
AST0342_1 160 38 0	000000E+00 53078 5 4 4 4 4 4 4 4 4 4 4 4 4 4 4 4 4 4 4 4 4 4 4 4 4 4 4 4 4 4 4 4 4 4 4 4 4 4 5 4 4 4 4 5 4 4 5 4 4 5 4 5 4 5 4 5 4 5 5 4 5 5 5 5 5 5 5 5 5 5 5 6 5 5 5 6 5 5 6 5 6 5 5 6 5 6 5 6 5 5 6 6 5 6 5 6 5 6 5 6 5 6 5 6 5 6 5 6 6 5 6 5 6 5 6 6 5 6 5 6 6 5 6 6 5 6 6 5 6 6 5 6 6 5 6 6 6 5 6 6 6 5 6 6 6 6 5 6 6 6 6 5 6 6 6 6 5 6 6 6 6 6 6 5 6 6 6 6 6 6 5 6 6 6 6 6 6 6 6 6 5 6 6 6 6 6 6 6 6 6 6 …
AST0343_1 122 38 0	000000E+00 41397 5 4 4 4 4 4 5 4 5 5 6 5 6 5 6 5 6 6 5 6 6 5 6 6 5 6 6 5 6 6 5 6 6 5 6 6 5 6 6 5 6 6 5 6 6 5 6 6 5 6 6 5 6 6 5 6 6 6 5 6 6 5 6 6 5 6 6 5 6 6 6 5 6 6 5 6 6 5 6 6 5 6 6 5 6 6 5 6 6 5 6 6 5 6 6 6 5 6 6 6 5 6 6 5 6 6 6 5 6 6 6 5 6 6 6 5 6 6 6 5 6 6 6 5 6 6 6 5 6 6 6 6 5 6 6 6 6 5 6 6 6 6 5 6 6 6 5 6 6 6 6 6 5 6 6 6 6 5 6 6 6 6 6 5 6 6 6 6 5 6 6 6 6 6 6 5 6 6 6 6 6 6 5 6 6 6 6 6 6 5 6 …
AST0344_1 124 38 0	000000E+00 66386 5 4 4 4 4 4 4 4 4 5 4 4 4 4 4 5 4 4 4 4 5 4 4 4 5 4 4 5 4 4 5 4 5 4 5 4 5 4 5 5 5 6 5 6 6 5 6 6 6 5 6 6 5 6 6 5 6 6 6 5 6 6 6 5 6 6 6 5 6 6 6 6 5 6 6 6 5 6 6 6 6 5 6 6 6 5 6 6 6 6 5 6 6 6 6 5 6 6 6 6 5 6 6 6 6 5 6 6 6 6 5 6 6 6 5 6 6 6 6 5 6 6 6 6 6 5 6 6 6 6 5 6 6 6 6 5 6 6 6 6 6 5 6 6 6 6 6 5 6 6 6 6 6 5 6 6 6 6 6 5 6 6 6 6 6 5 6 6 6 6 5 6 6 6 6 6 5 6 6 6 6 5 6 6 6 6 5 6 6 6 6 …
AST0345_1 135 43 0	000000E+00 43773 5 4 4 4 4 4 5 4 4 5 4 5 4 5 4 5 4 5 4 5 4 5 4 5 4 5 5 4 5 4 5 5 4 5 5 4 5 4 5 5 4 5 5 4 5 5 4 5 5 4 5 5 5 4 5 5 4 5 5 5 5 4 5 5 5 5 5 5 5 5 6 6 5 6 6 5 6 6 6 6 5 6 6 6 6 6 6 5 6 6 6 6 6 6 6 6 6 5 6 6 6 6 6 6 6 6 6 6 6 6 6 6 5 6 6 6 6 6 6 6 6 6 6 6 6 6 6 6 6 6 6 6 5 6 6 6 6 6 6 6 6 6 6 6 6 6 6 6 6 6 6 6 6 6 6 6 6 6 6 6 6 6 6 6 6 6 6 6 6 6 6 6 6 6 6 6 6 6 6 6 6 6 6 6 6 6 6 6 6 6 6 …
AST0346_1 116 46 0	000000E+00 40831 5 4 4 4 4 4 4 4 4 5 4 4 4 5 4 4 4 5 4 4 5 4 4 5 4 4 5 4 4 5 4 4 5 4 4 5 4 4 5 4 4 4 5 4 4 5 4 4 5 4 5 4 5 4 5 5 5 5 6 5 5 6 6 5 6 6 6 6 5 6 6 6 6 5 6 6 6 6 6 6 5 6 6 6 6 6 6 5 6 6 6 6 6 6 6 6 5 6 6 6 6 6 6 6 6 5 6 6 6 6 6 6 6 6 5 6 6 6 6 6 6 6 6 6 6 5 6 6 6 6 6 6 6 6 5 6 6 6 6 6 6 6 6 6 6 6 5 6 6 6 6 6 6 6 6 6 6 5 6 6 6 6 6 6 6 6 6 6 5 6 6 6 6 6 6 6 6 6 6 6 6 5 6 6 6 6 6 6 6 6 6 …
AST0347_1 171 42 0	000000E+00 52269 5 4 4 4 4 4 5 4 4 4 5 4 4 4 5 4 4 5 4 5 4 4 5 4 4 5 4 5 4 4 5 4 5 4 5 4 5 4 4 5 4 4 5 4 5 4 4 5 4 4 4 5 4 4 5 4 4 5 4 4 4 5 4 4 5 4 4 5 4 4 5 4 5 4 5 4 5 4 5 4 5 4 5 5 4 5 5 5 4 5 5 5 6 5 5 5 5 6 5 5 6 5 6 5 6 5 6 5 6 5 5 6 6 5 6 5 6 5 6 5 6 6 5 6 5 6 6 5 6 6 5 6 6 5 6 5 6 6 5 6 6 5 6 6 5 6 6 6 5 6 6 5 6 6 6 5 6 6 5 6 6 6 6 5 6 6 6 5 6 6 6 6 5 6 6 6 6 5 6 6 6 6 6 6 5 6 6 6 6 6 5 …
AST0348_1 198 35 0	000000E+00 66326 5 4 4 4 4 4 4 4 4 4 5 4 4 4 4 4 4 4 5 4 4 4 4 4 4 5 4 4 4 4 5 4 4 4 4 4 5 4 4 4 4 4 5 4 4 4 4 5 4 4 4 4 5 4 4 4 4 5 4 4 4 4 5 4 4 4 4 5 4 4 4 4 5 4 4 4 4 5 4 4 4 4 4 4 5 4 4 4 4 5 4 4 4 4 5 4 4 5 4 5 5 5 4 5 5 5 6 5 5 6 5 5 6 5 5 6 5 6 5 5 6 5 6 5 5 6 5 6 5 6 5 6 5 6 5 5 6 5 6 5 6 5 6 5 6 5 6 5 6 5 6 5 6 5 6 5 6 5 6 5 6 5 6 5 6 6 5 6 5 6 5 6 5 6 5 6 5 6 6 5 6 5 6 6 5 6 5 6 6 5 6 …
AST0349_1 193 30 0	000000E+00 47806 5 4 4 5 4 4 5 4 4 5 4 4 5 4 5 4 4 5 4 4 5 4 5 4 4 5 4 5 4 4 5 4 5 4 4 5 4 5 4 5 4 4 5 4 5 4 4 5 4 5 4 4 5 4 5 4 5 4 5 4 5 4 4 5 4 5 4 5 4 5 4 5 4 5 4 5 5 4 5 4 5 4 5 4 5 4 5 4 5 5 4 5 4 5 5 4 5 4 5 5 4 5 5 4 5 5 5 4 5 5 5 5 5 4 5 5 6 5 5 5 6 5 6 5 6 6 5 6 6 6 5 6 6 6 5 6 6 6 5 6 6 6 6 5 6 6 6 6 5 6 6 6 6 5 6 6 6 6 6 5 6 6 6 6 6 5 6 6 6 6 6 5 6 6 6 6 6 6 5 6 6 6 6 6 6 5 6 6 6 6 6 …
AST0350_1 145 36 0	000000E+00 68552 5 4 5 5 5 6 5 5 6 5 5 6 5 6 5 6 5 5 6 5 6 5 6 5 6 6 5 6 5 6 5 6 5 6 5 6 6 5 6 5 6 5 6 5 6 5 6 6 5 6 5 6 5 6 6 5 6 5 6 5 6 6 5 6 5 6 6 5 6 5 6 6 5 6 5 6 6 5 6 5 6 6 5 6 5 6 5 6 6 5 6 5 6 6 5 6 5 6 6 5 6 5 6 6 5 6 5 6 6 5 6 5 6 6 5 6 5 6 5 6 5 6 6 5 6 5 6 5 6 6 5 6 5 6 6 5 6 5 6 6 5 6 5 6 6 5 6 5 6 6 5 6 6 5 6 6 5 6 5 6 6 5 6 6 5 6 5 6 6 5 6 6 5 6 6 5 6 6 5 6 6 5 6 6 5 6 6 6 5 6 6 …
AST0351_1 172 47 0	000000E+00 47996 5 4 4 4 4 4 5 4 4 4 4 5 4 4 4 4 5 4 4 4 5 4 4 5 4 4 5 4 4 5 4 4 5 4 4 5 4 5 4 4 5 5 4 5 4 5 5 5 4 5 5 5 5 5 5 5 5 5 6 5 5 5 5 6 5 5 6 5 5 6 5 5 6 5 6 5 5 6 5 6 5 5 6 5 6 5 6 5 6 5 6 5 6 5 6 5 6 5 6 5 6 6 5 6 5 6 5 6 6 5 6 5 6 5 6 6 5 6 5 6 5 6 6 5 6 6 5 6 6 5 6 6 5 6 6 5 6 6 6 5 6 6 6 5 6 6 6 5 6 6 6 6 5 6 6 6 6 5 6 6 6 6 6 5 6 6 6 6 5 6 6 6 6 6 5 6 6 6 6 6 5 6 6 6 6 6 6 5 6 6 6 …
AST0352_1 180 49 0	000000E+00 40852 5 4 4 4 4 4 4 4 4 5 4 4 4 4 4 4 4 5 4 4 4 4 4 4 5 4 4 4 4 4 4 5 4 4 4 4 5 4 4 4 4 5 4 4 4 4 5 4 4 5 4 4 5 4 4 5 4 5 4 5 5 4 5 5 5 5 5 5 5 5 5 5 6 5 5 5 5 5 6 5 5 5 6 5 5 6 5 5 6 5 6 5 5 6 5 6 5 6 5 6 5 6 5 6 5 6 5 6 5 6 6 5 6 5 6 6 5 6 6 5 6 5 6 6 6 5 6 6 5 6 6 6 5 6 6 6 5 6 6 6 5 6 6 6 5 6 6 6 5 6 6 5 6 6 6 5 6 6 6 5 6 6 6 5 6 6 5 6 6 6 5 6 6 6 5 6 6 6 5 6 6 6 5 6 6 6 5 6 6 6 5 …
AST0353_1 157 36 0	000000E+00 76158 5 4 4 4 4 4 4 4 4 5 4 4 4 4 4 4 5 4 4 4 4 4 5 4 4 4 4 4 5 4 4 4 4 5 4 4 4 5 4 4 4 5 4 4 4 5 4 4 4 5 4 4 5 4 4 4 5 4 4 5 4 4 5 4 4 5 4 4 5 4 4 5 4 5 4 4 5 4 5 4 5 4 5 4 5 4 5 4 5 4 5 4 5 5 4 5 5 5 4 5 5 5 6 5 5 5 6 5 6 5 6 6 5 6 6 5 6 6 6 6 5 6 6 6 6 6 6 6 6 6 6 6 6 6 6 7 6 6 6 6 6 6 7 6 6 6 6 7 6 6 6 6 7 6 6 6 7 6 6 6 7 6 6 6 7 6 6 7 6 6 7 6 6 6 7 6 6 7 6 6 7 6 6 7 6 6 7 6 6 7 6 …
AST0354_1 73 31 0	000000E+00 57286 5 6 5 6 5 6 5 6 6 5 6 6 5 6 6 5 6 6 6 5 6 6 6 5 6 6 6 6 5 6 6 6 6 5 6 6 6 6 5 6 6 6 6 5 6 6 6 6 6 5 6 6 6 6 6 5 6 6 6 6 6 5 6 6 6 6 6 6 5 6 6 6 6 6 6 5 6 6 6 6 6 6 6 5 6 6 6 6 6 6 6 5 6 6 6 6 6 6 6 5 6 6 6 6 6 6 6 6 5 6 6 6 6 6 6 6 6 6 5 6 6 6 6 6 6 6 6 6 6 5 6 6 6 6 6 6 6 6 6 6 6 6 6 6 6 6 6 6 7 6 6 7 6 7 6 7 7 6 7 7 7 6 7 7 0 7 7 7 7 7 0 7 7 7 0 7 7 0 7 0 7 7 0 7 0 7 0 7 0 7 0 …
AST0355_1 150 28 0	000000E+00 39511 5 4 6 5 5 6 6 5 6 6 5 6 6 6 5 6 6 6 6 5 6 6 6 6 5 6 6 6 6 5 6 6 6 6 5 6 6 6 6 5 6 6 6 6 5 6 6 6 6 5 6 6 6 5 6 6 6 6 5 6 6 6 6 5 6 6 6 6 5 6 6 6 6 5 6 6 6 6 5 6 6 6 5 6 6 6 6 5 6 6 6 6 5 6 6 6 6 5 6 6 6 6 5 6 6 6 6 6 5 6 6 6 6 5 6 6 6 5 6 6 6 6 5 6 6 6 6 5 6 6 6 6 5 6 6 6 6 5 6 6 6 6 5 6 6 6 6 5 6 6 6 6 5 6 6 6 6 6 5 6 6 6 6 5 6 6 6 6 5 6 6 6 6 5 6 6 6 6 5 6 6 6 6 6 5 6 6 6 6 6 5 …
AST0356_1 183 30 0	000000E+00 73795 5 4 4 4 4 4 4 4 5 4 4 4 4 4 4 5 4 4 4 4 4 4 5 4 4 4 4 4 5 4 4 4 4 4 5 4 4 4 4 4 5 4 4 4 4 5 4 4 4 5 4 4 5 4 4 4 5 4 4 5 4 5 4 5 4 4 5 5 4 5 5 4 5 5 5 6 5 5 5 6 5 5 6 5 5 6 5 5 6 5 6 5 5 6 5 6 5 6 5 6 5 5 6 5 6 5 6 5 6 5 6 5 6 6 5 6 5 6 5 6 5 6 5 6 6 5 6 5 6 5 6 6 5 6 5 6 6 5 6 5 6 6 5 6 5 6 6 5 6 6 5 6 5 6 6 5 6 6 5 6 6 5 6 6 6 5 6 6 5 6 6 6 5 6 6 5 6 6 6 5 6 6 6 6 5 6 6 6 6 5 6 …
AST0357_1 134 35 0	000000E+00 37402 5 4 4 4 4 5 4 4 5 5 6 5 5 6 5 6 5 6 6 5 6 5 6 5 6 6 5 6 6 5 6 6 5 6 5 6 6 5 6 6 5 6 6 5 6 6 5 6 5 6 6 5 6 6 5 6 6 5 6 6 6 5 6 6 5 6 6 5 6 5 6 6 6 5 6 6 5 6 6 5 6 6 6 5 6 6 5 6 6 5 6 6 6 5 6 6 6 5 6 6 6 5 6 6 5 6 6 6 5 6 6 5 6 6 6 5 6 6 6 5 6 6 6 5 6 6 5 6 6 6 5 6 6 6 5 6 6 6 5 6 6 6 6 5 6 6 6 5 6 6 6 5 6 6 6 6 5 6 6 6 5 6 6 6 6 6 6 5 6 6 6 6 6 6 6 6 6 6 6 6 5 6 6 6 6 6 6 6 6 6 6 …
CaDi_057_1 274 26 0	000000E+00 78652 5 4 4 5 4 5 5 4 5 5 5 5 5 4 5 5 5 5 5 5 4 5 5 5 4 5 5 4 5 4 4 4 4 4 4 4 4 4 4 4 4 3 4 4 4 3 4 4 3 4 4 3 4 3 4 4 3 4 3 4 4 3 4 3 4 3 4 4 3 4 4 3 4 4 4 4 4 3 4 4 4 4 4 4 4 4 4 4 3 4 4 4 4 4 4 4 4 4 4 4 4 4 4 4 4 4 4 4 4 4 4 4 4 4 4 4 4 4 4 4 4 4 5 4 4 4 4 4 4 4 4 4 4 4 4 4 4 4 5 4 4 4 4 4 4 4 4 4 5 4 4 4 5 4 5 4 4 5 5 4 5 4 5 5 4 5 5 5 4 5 5 5 5 5 5 5 5 4 5 5 5 6 5 5 5 5 5 5 5 5 5 …
CaDi_065_1 130 35 0	000000E+00 52517 5 4 4 4 5 4 4 5 4 4 5 4 5 4 4 5 4 5 4 5 4 5 4 5 4 5 4 5 5 4 5 4 5 5 4 5 5 5 4 5 5 5 5 5 5 5 5 5 5 5 5 5 5 5 6 5 5 5 5 6 5 5 6 5 5 6 5 5 6 5 6 5 6 5 6 5 6 5 6 5 6 6 6 6 5 7 6 6 6 7 6 7 7 7 0 7 0 7 7 7 6 5 6 6 5 6 5 6 6 5 6 6 5 6 6 6 6 6 6 7 6 0 7 7 0 7 0 7 0 0 7 0 0 7 0 0 7 0 7 0 7 7 7 7 6 6 6 6 6 5 6 6 5 6 5 6 5 6 5 6 5 6 5 5 6 5 6 5 5 6 5 6 5 5 6 5 6 5 5 6 5 6 5 6 5 6 5 6 5 6 7 …
CaDi_070_1 226 21 0	000000E+00 72039 5 4 5 4 5 5 5 4 5 5 5 5 5 4 5 5 5 5 5 5 5 4 5 5 5 5 5 5 5 5 5 5 5 5 4 5 5 5 5 5 5 5 5 5 5 5 5 5 5 5 5 5 5 5 5 5 5 6 5 5 5 5 6 5 5 6 5 5 5 6 5 5 6 5 5 6 5 6 5 5 6 5 5 6 5 6 5 5 6 5 5 6 5 6 5 5 6 5 6 5 5 6 5 6 5 5 6 5 5 6 5 5 6 5 5 5 5 5 3 4 3 4 3 4 3 4 4 3 4 4 4 4 4 5 4 4 5 4 5 5 5 5 6 6 6 6 6 6 6 6 6 6 6 6 6 5 5 5 5 4 5 5 5 4 5 5 5 4 5 5 5 5 4 5 5 5 5 5 5 5 5 5 5 5 5 5 6 5 5 5 6 …
CaDi_073_1 233 19 0	000000E+00 67898 5 4 5 5 5 5 6 5 6 5 6 5 6 5 6 5 6 6 5 6 5 6 6 5 6 5 6 6 5 6 5 6 6 5 6 5 6 5 5 6 5 6 5 5 5 5 5 5 5 5 5 4 5 4 5 4 5 4 5 4 5 4 4 5 4 5 4 5 4 5 4 5 4 5 4 5 4 5 4 5 4 4 5 4 5 4 5 4 5 4 5 4 5 4 4 5 4 5 4 5 4 4 5 4 5 4 5 4 4 5 4 4 5 4 4 5 4 4 4 5 4 4 4 4 3 4 4 4 4 4 4 4 4 4 4 4 4 4 4 4 4 4 5 4 4 4 4 4 5 4 4 5 4 5 5 5 5 6 6 5 6 6 6 6 6 6 6 6 6 6 6 5 6 6 6 6 6 5 6 5 6 5 6 5 5 6 5 5 5 6 5 …
CaDi_102_1 264 20 0	000000E+00 104198 5 4 4 4 4 5 5 5 5 5 6 5 5 6 5 6 5 6 5 6 5 6 5 6 5 6 5 6 6 5 6 5 6 6 5 6 5 6 5 6 5 6 5 5 5 5 5 5 5 5 4 5 5 5 5 4 5 5 5 4 5 5 4 5 5 4 5 5 4 5 5 4 5 4 5 5 4 5 4 5 4 5 5 4 5 5 4 5 5 5 4 5 5 4 5 5 5 4 5 5 5 4 5 5 5 5 4 5 5 5 4 5 5 5 5 4 5 5 5 4 5 5 5 5 4 5 5 5 5 5 4 5 5 5 5 4 5 5 5 5 5 5 4 5 5 5 5 5 5 4 5 4 5 4 4 4 4 5 4 4 4 4 4 4 4 4 4 3 4 4 4 4 4 4 4 3 4 4 4 4 4 3 4 4 4 4 5 5 5 6 5…
CaDi_110_1 100 20 0	000000E+00 62758 5 5 5 6 5 5 6 5 6 5 6 5 6 5 5 6 6 5 5 6 5 6 5 6 5 6 5 6 5 6 5 6 5 6 5 6 5 6 5 6 5 6 5 5 6 5 6 5 6 5 6 5 6 5 6 5 6 5 6 5 6 5 6 5 6 6 5 6 5 6 5 6 5 6 5 6 5 6 6 5 6 5 6 5 6 5 6 6 5 6 5 6 5 6 6 5 6 5 6 5 6 6 5 6 5 6 6 5 6 5 6 6 5 6 5 6 6 5 6 5 6 6 5 6 6 5 6 5 6 6 5 6 6 5 6 6 5 6 6 5 6 6 5 6 6 5 6 6 5 6 6 6 5 6 6 5 6 6 6 6 5 6 6 6 5 6 6 6 6 5 6 6 6 6 5 6 6 6 6 6 6 5 6 6 6 6 6 6 5 6 6 …
CaDi_115_1 176 27 0	000000E+00 70763 5 4 4 5 4 4 5 4 5 4 4 5 4 5 4 5 4 5 4 5 5 4 5 4 5 4 5 5 4 5 5 4 5 4 5 5 4 5 5 5 4 5 5 4 5 5 5 4 5 5 5 4 5 5 5 5 5 4 5 5 5 5 5 5 5 5 5 4 5 5 5 5 5 5 5 5 5 5 6 5 5 5 5 5 5 5 5 5 5 6 5 5 5 5 5 5 6 5 5 5 6 5 5 5 6 5 5 6 5 6 5 5 6 5 6 5 6 5 5 6 5 6 5 6 5 5 6 5 6 5 6 5 6 5 6 5 6 5 5 6 5 6 5 6 5 6 5 6 5 6 5 6 5 6 5 6 5 6 5 6 5 6 5 6 5 6 5 6 5 6 5 6 5 6 5 6 5 6 6 5 6 5 6 6 5 6 5 6 6 5 6 …
CaDi_117_1 150 29 0	000000E+00 70428 5 4 4 4 4 4 4 4 4 4 4 5 4 4 4 4 4 5 4 4 4 4 5 4 4 4 5 4 4 5 4 5 4 5 5 5 5 5 5 6 5 5 5 6 5 5 5 6 5 5 6 5 5 5 6 5 5 6 5 5 6 5 5 5 6 5 5 6 5 5 6 5 5 6 5 5 6 5 5 6 5 5 6 5 5 6 5 6 5 5 6 5 5 6 5 6 5 6 5 5 6 5 6 5 6 5 6 5 6 6 5 6 5 6 6 5 6 6 5 6 6 5 6 6 5 6 6 5 6 6 6 5 6 6 6 5 6 6 5 6 6 6 5 6 6 6 5 6 6 6 5 6 6 6 6 5 6 6 6 5 6 6 6 6 5 6 6 6 6 5 6 6 6 6 6 5 6 6 6 6 5 6 6 6 6 6 5 6 6 6 6 …
CaDi_138_1 169 24 0	000000E+00 76167 5 4 4 4 4 4 4 4 4 4 4 4 4 4 4 4 5 4 4 4 4 4 4 4 4 4 5 4 4 4 4 4 5 4 4 4 4 5 4 4 5 4 5 4 4 5 4 5 4 5 4 5 5 4 5 5 4 5 5 4 5 5 5 4 5 5 5 5 5 4 5 5 5 5 5 5 5 5 5 5 5 6 5 5 5 5 5 5 5 6 5 5 5 5 5 6 5 5 5 5 5 6 5 5 5 5 5 6 5 5 5 6 5 6 5 5 6 5 6 5 6 5 6 5 6 5 6 5 6 6 5 6 5 6 5 6 6 5 6 5 6 6 5 6 6 5 6 6 5 6 5 6 6 6 5 6 6 5 6 6 5 6 6 5 6 6 6 5 6 6 6 5 6 6 6 5 6 6 6 5 6 6 6 5 6 6 6 6 5 6 6 …
CaDi_148_1 211 14 0	000000E+00 85041 5 4 4 5 4 4 5 4 5 4 5 4 5 4 5 4 5 4 5 5 4 5 5 4 5 5 4 5 5 4 5 5 5 4 5 5 5 4 5 5 5 5 4 5 5 5 5 5 4 5 5 5 5 5 4 5 5 5 5 5 5 4 5 5 5 5 5 5 4 5 5 6 5 5 5 5 5 6 5 5 5 6 5 6 5 5 6 5 6 5 5 6 5 6 5 6 5 6 5 6 5 6 5 6 5 6 5 6 6 5 6 5 6 5 6 5 6 6 5 6 5 6 5 6 5 6 6 5 6 5 6 5 6 5 6 5 6 5 6 5 6 5 5 6 5 6 5 5 6 5 5 6 5 5 6 5 5 6 5 5 6 5 6 5 5 6 5 5 6 5 6 5 6 5 6 5 6 5 6 5 6 5 6 6 5 6 6 5 6 6 5 …
CaDi_149_1 194 25 0	000000E+00 77162 5 4 4 4 4 4 4 4 4 4 4 4 4 4 5 4 4 4 4 4 4 4 4 4 5 4 4 4 4 4 4 5 4 4 4 4 4 5 4 4 4 4 4 5 4 4 4 4 5 4 4 4 5 4 4 5 4 4 5 4 4 5 4 4 5 4 5 4 5 5 5 4 5 5 5 5 5 5 6 5 5 5 5 5 5 5 6 5 5 5 5 6 5 5 5 5 6 5 5 5 6 5 5 5 6 5 5 5 6 5 5 5 6 5 5 6 5 5 5 6 5 5 6 5 5 5 6 5 5 6 5 6 5 6 6 5 6 6 5 6 6 6 5 6 6 6 6 6 6 5 6 6 6 6 6 6 6 6 6 6 6 6 6 7 6 6 6 6 6 6 6 7 6 6 6 7 6 6 5 6 6 5 6 6 5 6 5 6 5 6 5 …
CaDi_150_1 275 20 0	000000E+00 80088 5 4 4 4 5 4 4 5 4 5 4 5 4 5 4 5 4 5 4 5 5 4 5 5 4 5 4 5 5 4 5 5 4 5 4 5 4 5 4 5 4 5 4 4 4 4 4 3 4 3 4 4 3 4 3 4 4 3 4 4 3 4 4 3 4 4 3 4 4 4 4 4 3 4 4 4 4 4 4 4 4 4 4 4 4 4 4 4 4 5 4 4 4 5 4 4 5 4 4 5 4 5 4 5 5 4 5 5 4 5 5 5 5 4 5 5 5 5 5 4 5 5 5 5 4 5 5 5 4 5 5 5 5 4 5 5 5 5 4 5 5 5 5 5 5 5 5 5 6 5 6 5 6 5 6 6 5 6 6 6 6 6 6 5 6 6 6 6 6 5 6 6 6 5 6 6 6 5 6 6 6 5 6 6 5 6 6 5 6 5 6 …
ChIn_0001_1 141 25 0	000000E+00 42701 5 4 4 4 4 5 4 5 4 4 5 4 5 4 5 4 5 4 5 4 5 4 5 4 5 4 5 4 5 4 5 4 5 4 5 4 4 5 4 5 4 5 5 5 5 5 5 5 6 5 5 6 5 5 6 5 6 5 6 5 6 5 6 5 6 6 5 6 5 6 6 5 6 6 6 5 6 6 6 6 6 6 6 6 6 6 6 6 6 6 6 6 6 6 6 6 6 6 6 6 6 6 6 6 6 6 6 6 6 6 6 6 6 6 6 6 6 6 6 6 6 6 6 6 6 6 6 6 6 6 6 7 6 6 6 6 6 6 6 6 6 6 6 6 6 6 6 6 6 6 6 6 6 6 6 6 6 6 6 6 7 6 6 6 6 6 6 6 6 6 6 6 6 6 6 6 6 6 6 6 6 6 6 6 6 6 6 6 6 6 6 …
ChIn_0002_1 130 36 0	000000E+00 68465 5 4 4 4 5 4 4 5 4 4 5 4 5 5 5 5 6 5 6 5 6 5 6 5 6 5 6 5 6 5 6 5 6 5 5 6 5 6 5 5 5 5 4 5 4 4 4 4 4 4 4 4 4 4 4 4 4 4 4 4 4 4 4 4 4 4 4 4 5 4 5 4 5 5 5 5 5 6 5 5 6 5 6 5 6 6 5 6 5 6 6 5 6 6 5 6 6 5 6 6 5 6 6 5 6 6 5 6 6 5 6 6 6 5 6 6 6 5 6 6 6 5 6 6 6 5 6 6 6 5 6 6 6 5 6 6 6 6 5 6 6 6 6 5 6 6 6 6 5 6 6 6 6 5 6 6 6 6 6 6 5 6 6 6 6 6 5 6 6 6 6 6 6 6 6 5 6 6 6 6 6 6 6 6 6 6 5 6 6 6 6 …
ChIn_0003_1 87 34 0	000000E+00 72516 5 4 4 4 4 5 4 5 4 5 5 5 5 6 5 5 6 5 5 5 6 5 5 5 6 5 5 6 5 5 6 5 5 6 5 6 5 5 6 5 6 5 6 5 6 5 6 6 5 6 6 5 6 6 6 6 6 6 6 6 6 6 6 6 6 5 6 6 6 6 6 6 6 6 6 6 5 6 6 6 6 6 6 6 6 6 6 5 6 6 6 6 6 6 6 6 6 5 6 6 6 6 6 6 6 6 5 6 6 6 6 6 6 6 6 6 6 5 6 6 6 6 6 6 6 6 6 5 6 6 6 6 6 6 6 6 6 6 6 6 5 6 6 6 6 6 6 6 6 6 6 6 6 6 5 6 6 6 6 6 6 6 6 6 6 6 6 6 6 6 6 6 6 6 6 6 6 6 6 6 6 7 6 6 6 6 6 6 6 6 6 …
ChIn_0004_1 96 41 0	000000E+00 102690 5 4 5 4 5 4 5 5 5 5 4 5 5 5 6 5 5 5 5 6 5 5 6 5 5 6 5 5 6 5 6 5 5 6 5 6 5 6 5 6 5 6 5 6 6 5 6 5 6 5 6 6 5 6 5 6 6 5 6 5 6 6 5 6 6 5 6 6 5 6 6 6 5 6 6 5 6 6 6 5 6 6 6 6 5 6 6 6 6 5 6 6 6 6 6 6 6 6 6 6 6 5 6 6 6 6 6 6 6 6 6 6 6 6 6 6 6 6 7 6 6 6 6 6 6 6 6 6 6 6 6 6 6 6 6 6 7 6 6 6 6 6 6 6 6 6 6 6 6 7 6 6 6 6 6 6 6 6 6 6 7 6 6 6 6 6 6 6 6 6 6 6 7 6 6 6 6 6 6 6 6 6 6 6 7 6 6 6 6 6 6…
ChIn_0005_1 156 38 0	000000E+00 70394 5 4 4 5 4 5 4 5 5 5 4 5 5 5 5 5 5 5 5 5 5 5 6 5 5 5 5 6 5 5 5 6 5 5 6 5 5 6 5 5 6 5 5 5 4 4 4 4 4 4 4 4 3 4 4 4 4 4 4 5 4 6 6 5 6 6 6 5 6 6 6 6 5 6 6 6 6 6 6 5 6 6 6 6 6 6 5 6 6 6 6 6 5 6 6 5 5 4 5 4 4 4 5 6 6 6 6 6 6 6 6 6 6 6 6 6 6 6 6 6 5 6 6 6 5 5 4 5 4 4 4 4 4 6 5 6 6 6 6 6 7 6 6 6 6 6 6 6 7 6 6 6 6 6 7 6 6 6 5 5 5 4 4 5 4 4 6 5 6 6 6 5 6 6 6 6 6 6 6 6 6 6 6 6 6 6 6 6 6 6 6 …
ChIn_0006_1 183 29 0	000000E+00 67410 5 4 4 4 4 5 4 4 4 4 5 4 4 4 5 4 4 4 4 5 4 4 4 5 4 4 4 4 5 4 4 4 4 5 4 4 5 4 5 4 5 4 5 4 5 4 5 5 4 5 4 5 5 5 4 5 5 4 5 5 5 5 4 5 5 5 5 5 5 5 4 5 5 5 5 5 5 5 5 5 5 6 5 5 5 5 5 6 5 5 5 6 5 5 6 5 6 5 6 5 6 5 6 6 5 6 5 6 6 5 6 5 6 6 5 6 6 5 6 6 5 6 6 5 6 6 5 6 6 5 6 6 6 5 6 6 5 6 6 6 5 6 6 5 6 6 6 5 6 6 5 6 6 6 5 6 6 6 5 6 6 5 6 6 6 5 6 6 5 6 5 6 6 5 6 5 6 5 5 6 5 5 6 5 5 5 5 5 6 5 5 …
ChIn_0007_1 216 34 0	000000E+00 80547 5 4 4 4 5 4 4 4 4 4 3 4 4 4 4 4 4 4 4 5 5 6 5 6 6 5 6 6 6 6 5 6 6 6 6 6 5 6 6 6 5 6 5 5 5 4 4 3 4 3 4 3 4 3 4 3 4 3 3 4 3 4 3 4 4 4 4 5 6 6 6 6 6 6 6 6 6 6 6 6 6 6 6 7 6 6 6 6 6 6 6 6 6 6 6 5 5 4 4 5 4 4 3 4 4 4 4 4 4 3 4 4 4 4 3 4 4 4 4 4 3 4 4 4 4 4 4 4 4 4 4 5 6 6 6 7 6 7 6 7 6 7 6 7 7 6 7 6 7 7 6 7 6 6 7 6 6 5 5 5 4 4 4 4 4 3 4 4 4 4 4 4 4 5 5 5 6 6 6 5 6 6 6 6 6 6 6 6 6 6 6 …
ChIn_0008_1 75 21 0	000000E+00 88251 5 4 4 4 4 5 4 4 4 5 4 5 4 5 5 4 5 5 5 6 5 5 5 6 5 6 5 6 6 5 6 5 6 6 5 6 6 6 6 5 6 6 6 6 5 6 6 6 6 6 6 6 6 6 5 6 6 6 6 6 6 6 6 6 6 6 6 6 6 6 6 6 6 6 6 6 7 6 6 6 6 6 6 6 6 6 6 6 7 6 6 6 6 6 6 6 7 6 6 6 6 6 6 6 7 6 6 6 6 6 7 6 6 6 6 7 6 6 6 6 6 7 6 6 6 7 6 6 6 6 6 6 6 7 6 6 6 6 6 6 6 6 6 6 6 6 7 6 6 6 6 6 6 6 6 6 6 6 6 6 6 6 6 7 6 6 6 6 6 6 6 6 6 6 6 6 6 6 6 6 6 6 6 6 6 6 6 6 6 7 6 …
ChIn_0009_1 82 18 0	000000E+00 70852 5 4 4 4 4 5 4 4 4 5 4 4 4 5 4 5 4 5 4 5 5 5 5 6 5 6 6 6 5 6 6 6 7 6 6 6 6 6 6 7 6 6 6 6 7 6 6 6 6 7 6 6 6 6 7 6 6 6 6 6 7 6 6 6 6 7 6 6 6 6 6 7 6 6 6 6 6 6 7 6 6 6 6 6 6 6 7 6 6 6 6 6 6 6 6 6 6 6 7 6 6 6 6 6 6 6 6 6 6 6 6 6 6 6 6 6 6 6 6 6 5 6 6 6 6 6 6 6 6 6 6 6 6 6 6 6 5 6 6 6 6 6 6 6 6 6 6 6 5 6 6 6 6 6 6 6 6 6 6 6 6 5 6 6 6 6 6 6 6 6 6 6 5 6 6 6 6 6 6 6 6 6 6 5 6 6 6 6 6 6 6 …
ChIn_0010_1 73 25 0	000000E+00 80911 5 4 4 4 4 5 4 4 4 5 4 4 5 4 5 5 4 5 5 5 5 5 5 6 5 5 6 5 5 6 5 6 5 6 6 5 6 6 5 6 6 6 5 6 6 6 6 6 6 6 6 6 6 6 7 6 6 6 7 6 6 6 6 7 6 6 7 6 6 6 7 6 6 6 7 6 6 6 7 6 6 6 7 6 6 7 6 6 6 7 6 6 6 7 6 6 6 7 6 6 6 7 6 6 6 7 6 6 6 7 6 6 6 7 6 6 6 7 6 6 6 7 6 6 6 7 6 6 6 6 7 6 6 6 7 6 6 6 7 6 6 6 6 7 6 6 6 7 6 6 6 6 7 6 6 6 7 6 6 6 6 7 6 6 6 6 7 6 6 6 6 7 6 6 6 6 7 6 6 6 6 7 6 6 6 6 6 7 6 6 6 …
ChIn_0011_1 243 23 0	000000E+00 84525 5 4 5 4 5 5 4 5 4 5 4 5 5 4 5 4 4 5 4 5 4 4 5 4 4 5 4 4 4 5 4 4 4 4 5 4 4 4 4 5 4 4 4 5 4 4 4 4 5 4 4 4 4 4 5 4 4 4 5 4 4 4 4 4 5 4 4 4 5 4 4 4 4 5 4 4 4 4 5 4 4 4 4 5 4 4 4 4 5 4 4 4 5 4 4 4 5 4 4 4 4 5 4 4 4 5 4 4 5 4 4 4 5 4 4 5 4 4 5 4 4 5 4 4 5 4 5 4 4 5 4 5 4 5 4 5 4 5 4 5 4 5 4 5 4 5 4 5 4 5 5 4 5 5 4 5 5 4 5 5 5 5 5 4 5 5 5 5 5 6 5 5 5 5 6 5 5 5 6 5 5 6 5 6 5 6 5 6 5 6 5 …
ChIn_0012_1 81 24 0	000000E+00 80085 5 5 5 5 6 5 6 5 6 5 6 5 6 6 5 6 5 6 6 5 6 6 5 6 5 6 6 6 5 6 6 5 6 6 5 6 6 6 5 6 6 5 6 6 6 5 6 6 6 5 6 6 6 5 6 6 6 5 6 6 6 6 5 6 6 6 6 5 6 6 6 5 6 6 6 6 5 6 6 6 6 6 5 6 6 6 6 5 6 6 6 6 6 5 6 6 6 6 6 5 6 6 6 6 6 6 6 5 6 6 6 6 6 6 5 6 6 6 6 6 6 6 5 6 6 6 6 6 6 6 6 6 6 5 6 6 6 6 6 6 6 6 6 6 5 6 6 6 6 6 6 6 6 6 6 6 6 5 6 6 6 6 6 6 6 6 6 6 6 6 5 6 6 6 6 6 6 6 6 6 6 6 5 6 6 6 6 6 6 6 6 …
ChIn_0013_1 357 30 0	000000E+00 106292 5 4 4 4 4 4 5 4 4 4 4 5 4 4 4 5 4 4 4 4 5 4 4 4 5 4 4 4 5 4 4 4 5 4 4 4 5 4 4 4 5 4 4 5 4 4 4 5 4 4 4 5 4 4 5 4 4 4 5 4 4 5 4 4 4 5 4 4 5 4 4 5 4 4 5 4 4 5 4 4 4 5 4 4 5 4 5 4 4 5 4 4 5 4 4 5 4 5 4 4 5 4 5 4 4 5 4 5 4 5 4 5 4 5 4 5 4 5 5 4 5 5 4 5 4 5 5 4 5 4 5 4 5 4 5 5 4 5 4 5 4 5 4 5 4 5 4 5 5 4 5 4 5 4 5 4 5 4 5 4 5 5 4 5 4 5 4 5 4 5 4 5 4 5 5 4 5 4 5 4 5 4 5 5 4 5 4 5 4 5 5…
ChIn_0014_1 124 28 0	000000E+00 65092 5 4 4 5 5 4 5 4 5 5 5 4 5 5 5 5 5 5 5 5 5 5 6 5 6 6 5 6 5 6 5 5 6 5 6 5 5 6 5 6 5 5 6 5 6 5 6 5 6 6 6 5 6 6 6 6 5 6 5 5 5 6 5 5 6 6 7 7 6 7 7 7 7 6 7 7 6 7 6 7 6 7 6 6 6 5 5 6 6 6 5 6 6 6 6 6 6 6 6 6 6 6 6 6 6 6 6 6 6 6 6 6 6 6 5 6 6 6 5 6 5 6 6 6 6 5 6 6 6 6 6 6 6 6 6 5 6 6 6 6 6 6 6 6 6 6 6 6 5 6 6 6 6 5 6 5 6 5 6 5 6 5 6 6 6 6 7 6 7 7 7 7 6 7 6 6 5 5 4 5 4 5 4 5 6 5 7 6 0 7 0 …
ChIn_0015_1 55 29 0	000000E+00 35912 5 5 6 5 5 6 5 6 6 5 6 5 6 6 5 6 6 5 6 6 5 6 6 5 6 6 5 6 6 6 5 6 6 6 5 6 6 6 6 6 5 6 6 6 6 6 6 6 5 6 6 6 6 6 6 6 6 6 6 6 5 6 6 6 6 6 6 6 6 6 6 6 6 6 6 6 6 6 5 6 6 6 6 6 6 6 6 6 6 6 6 6 6 6 6 6 6 6 6 6 6 6 6 6 6 6 5 6 6 6 6 6 6 6 6 6 6 6 6 6 6 6 6 6 6 6 6 6 6 6 6 6 6 6 6 6 6 6 6 6 6 6 6 6 6 6 6 6 6 6 6 6 6 6 6 6 6 6 6 6 6 6 6 6 6 6 6 6 6 6 6 6 6 6 6 6 6 6 6 6 6 6 6 6 6 6 6 6 6 6 6 …
ChIn_0016_1 96 31 0	000000E+00 100927 5 4 4 4 4 5 4 4 4 5 4 4 5 4 4 5 4 4 5 4 4 5 4 5 4 5 5 4 5 5 4 5 5 5 5 6 5 5 6 5 6 5 6 6 5 6 6 6 5 6 6 6 5 6 6 6 6 5 6 6 6 6 5 6 6 6 6 5 6 6 6 6 6 6 6 5 6 6 6 6 6 6 6 6 6 5 6 6 6 6 6 6 6 6 6 6 6 6 6 6 6 6 6 6 6 5 6 6 6 6 6 6 6 6 6 6 6 6 6 6 6 6 6 6 6 6 6 6 6 6 6 6 6 6 6 6 6 6 6 6 6 6 6 6 6 6 6 5 6 6 6 6 6 6 6 6 6 6 6 6 6 6 6 6 6 6 6 6 6 6 6 6 6 6 6 6 6 6 6 6 6 6 6 6 6 6 6 6 6 6 6…
ChIn_0017_1 222 21 0	000000E+00 79598 5 4 4 4 5 4 4 5 4 5 4 4 5 4 5 5 4 5 5 4 5 5 5 4 5 5 5 5 5 5 5 5 5 5 6 5 5 5 5 6 5 5 6 5 5 5 6 5 5 6 5 5 6 5 5 6 5 5 6 5 5 6 5 6 5 5 6 5 6 5 5 6 5 6 5 5 6 5 6 5 6 5 6 5 5 6 5 6 5 6 5 6 5 6 5 6 5 6 5 5 6 5 6 5 6 5 6 5 6 5 6 5 6 5 6 5 6 5 6 5 6 5 6 5 6 5 6 5 6 5 6 5 6 5 6 5 6 5 6 5 6 5 6 5 6 5 6 5 6 5 6 5 6 5 6 5 6 5 6 5 6 5 6 5 6 5 6 5 6 5 6 5 6 5 6 5 6 5 6 5 6 5 6 5 6 5 6 5 6 5 6 …
ChIn_0018_1 92 24 0	000000E+00 83493 5 4 4 4 4 4 4 4 4 5 4 4 4 4 5 4 4 4 5 4 4 4 5 4 4 5 4 4 5 4 5 4 5 5 5 5 5 5 5 6 5 5 6 5 6 5 6 5 6 5 6 5 6 6 5 6 6 5 6 5 6 6 6 5 6 6 5 6 6 6 5 6 6 6 6 5 6 6 6 6 5 6 6 6 6 5 6 6 6 6 6 5 6 6 6 6 6 6 5 6 6 6 6 6 6 6 5 6 6 6 6 6 6 6 6 5 6 6 6 6 6 6 6 6 6 6 6 6 5 6 6 6 6 6 6 6 6 6 6 6 6 6 6 6 6 6 5 6 6 6 6 6 6 6 6 6 6 6 6 6 6 6 6 6 6 6 6 6 6 6 6 6 6 6 6 6 6 6 6 6 6 6 6 6 6 6 6 6 6 6 6 …
ChIn_0019_1 78 21 0	000000E+00 77566 5 4 4 4 5 4 4 5 4 5 5 4 5 5 4 5 5 5 5 5 6 5 5 5 6 5 5 6 5 6 5 5 6 5 6 6 5 6 5 6 6 5 6 6 5 6 6 5 6 6 5 6 6 6 5 6 6 6 6 5 6 6 6 5 6 6 6 6 5 6 6 6 5 6 6 6 6 5 6 6 6 6 5 6 6 6 6 5 6 6 6 6 6 5 6 6 6 6 5 6 6 6 6 5 6 6 6 6 6 5 6 6 6 6 6 5 6 6 6 6 6 5 6 6 6 6 6 5 6 6 6 6 6 5 6 6 6 6 6 5 6 6 6 6 6 6 5 6 6 6 6 6 6 5 6 6 6 6 6 6 5 6 6 6 6 6 6 6 5 6 6 6 6 6 6 6 5 6 6 6 6 6 6 6 6 6 6 6 6 6 6 …
ChIn_0020_1 208 21 0	000000E+00 133168 5 4 4 4 4 4 4 5 4 4 4 4 4 5 4 4 4 5 4 4 4 5 4 4 4 5 4 4 4 5 4 4 5 4 4 5 4 4 5 4 4 5 4 5 4 4 5 4 5 4 4 5 4 5 4 5 4 4 5 4 5 4 5 4 5 4 5 4 5 5 4 5 4 5 4 5 5 4 5 4 5 5 4 5 5 5 4 5 5 5 5 5 5 5 5 5 5 5 5 5 5 5 5 6 5 5 5 5 5 5 6 5 5 5 5 6 5 5 5 6 5 5 5 5 6 5 5 6 5 5 5 6 5 5 6 5 5 5 6 5 5 6 5 5 6 5 5 6 5 5 6 5 6 5 5 6 5 5 6 5 6 5 5 6 5 5 6 5 6 5 6 5 5 6 5 6 5 6 5 5 6 5 6 5 6 5 6 5 6 5 6…
ChIn_0021_1 216 27 0	000000E+00 57963 5 4 4 4 4 4 4 5 4 4 4 5 4 4 4 5 4 4 5 4 4 5 4 4 5 4 5 4 4 5 4 5 4 5 4 5 4 5 4 5 4 5 5 4 5 4 5 5 4 5 5 4 5 5 4 5 5 4 5 5 5 5 4 5 5 5 5 5 5 5 6 5 5 5 5 6 5 5 5 6 5 5 6 5 6 5 5 6 5 5 6 5 6 5 6 5 5 6 5 6 5 6 5 6 5 6 5 6 5 6 5 6 5 6 5 6 5 6 6 5 6 5 6 5 6 5 6 5 6 6 5 6 5 6 5 6 6 5 6 5 6 5 6 5 6 6 5 6 5 6 5 6 5 6 5 5 5 5 4 5 5 4 5 5 4 5 4 5 4 5 4 5 4 5 4 5 4 5 4 5 6 5 6 5 6 5 6 5 6 6 5 …
ChIn_0022_1 136 25 0	000000E+00 31473 5 4 4 4 4 5 4 4 4 5 4 4 4 5 4 4 4 5 4 4 5 4 5 4 4 5 4 5 4 5 4 5 5 4 5 5 5 5 4 5 5 5 5 5 5 5 5 5 5 5 5 5 5 5 5 6 5 5 5 6 5 5 5 6 5 5 6 5 6 5 6 5 6 5 6 5 6 5 6 5 6 6 5 6 6 5 6 6 5 6 6 5 6 6 6 5 6 6 6 5 6 6 6 6 5 6 6 6 6 5 6 6 6 6 6 5 6 6 6 6 6 5 6 6 6 6 6 5 6 6 6 6 6 6 5 6 6 6 6 6 6 5 6 6 6 6 6 6 5 6 6 6 6 6 6 6 5 6 6 6 6 6 6 5 6 6 6 6 6 6 6 6 5 6 6 6 6 6 6 6 5 6 6 6 6 6 6 6 5 6 6 …
ChIn_0023_1 164 26 0	000000E+00 79594 5 4 4 4 4 4 5 4 4 4 5 4 4 4 5 4 5 4 4 5 4 5 5 4 5 5 4 5 5 5 5 5 6 5 5 6 5 6 5 6 5 6 5 6 5 6 5 6 6 5 6 6 5 6 5 6 6 6 5 6 6 5 6 6 5 6 6 6 5 6 6 6 5 6 6 6 5 6 6 6 6 5 6 6 6 5 6 6 6 5 6 6 6 5 6 6 5 6 6 5 6 6 5 6 5 5 6 5 4 5 4 4 5 4 4 4 4 5 4 4 4 4 4 4 4 4 4 4 4 4 4 4 4 4 4 4 5 4 3 5 4 4 4 4 4 4 4 5 4 5 6 5 5 6 5 6 5 6 6 5 6 5 6 6 5 6 6 5 6 6 6 5 6 6 5 6 6 6 6 5 6 6 6 5 6 6 6 5 6 6 6 …
ChIn_0024_1 101 29 0	000000E+00 40459 5 4 5 4 5 6 5 5 5 6 5 6 5 6 5 6 5 6 6 5 6 5 6 6 5 6 5 6 6 5 6 6 5 6 6 5 6 6 5 6 6 5 6 6 5 6 6 5 6 6 6 5 6 6 5 6 6 5 6 6 5 6 6 5 6 6 6 5 6 6 5 6 5 6 6 5 6 6 6 6 5 6 6 6 6 6 6 6 6 6 5 6 6 6 6 6 6 6 6 6 6 6 6 6 6 6 6 6 6 6 6 6 6 6 6 6 6 6 6 6 6 6 6 6 6 6 6 6 6 6 6 6 6 6 6 6 6 6 6 6 6 6 6 6 6 6 6 6 6 6 6 6 6 6 6 6 6 6 6 6 6 6 6 6 6 6 6 6 6 6 7 6 6 6 6 6 6 6 6 6 6 6 6 6 6 6 6 6 6 6 6 …
ChIn_0025_1 169 27 0	000000E+00 39143 5 4 4 4 4 4 5 4 4 4 4 5 4 4 4 5 4 4 4 5 4 4 5 4 4 5 4 5 4 4 5 4 5 4 5 4 5 4 5 4 5 4 5 4 5 5 4 5 4 5 5 5 4 5 5 5 5 5 5 5 5 5 5 5 5 5 6 5 5 5 6 5 5 6 5 6 5 5 6 5 6 5 6 5 6 5 6 6 5 6 5 6 5 6 6 5 6 5 6 6 5 6 6 5 6 6 5 6 6 5 6 6 5 6 6 5 6 6 5 6 6 5 6 6 5 6 6 5 6 6 6 5 6 6 5 6 6 6 6 5 6 6 6 5 6 6 6 6 6 5 6 6 6 6 6 6 6 5 6 6 6 6 6 6 6 6 6 5 6 6 6 6 6 6 6 6 6 6 6 6 6 6 6 6 6 6 6 6 6 6 6 …
ChIn_0026_1 180 28 0	000000E+00 49507 5 4 4 4 4 4 4 4 4 5 4 4 4 4 4 5 4 4 4 4 5 4 4 4 5 4 4 4 5 4 4 5 4 4 5 4 4 5 4 5 4 5 4 4 5 4 5 4 5 5 4 5 4 5 5 4 5 5 4 5 5 5 5 4 5 5 5 5 5 6 5 5 5 5 6 5 5 6 5 5 5 6 5 6 5 5 6 5 5 6 5 6 5 5 6 5 6 5 6 5 5 6 5 6 5 6 5 6 5 6 5 5 6 5 6 5 6 5 6 5 6 5 6 5 6 5 6 5 6 5 6 5 6 5 6 6 5 6 5 6 5 6 5 6 5 6 5 6 6 5 6 5 6 5 6 5 6 6 5 6 5 6 5 6 6 5 6 5 6 6 5 6 5 6 6 5 6 5 6 6 5 6 6 5 6 5 6 6 5 6 6 …
ChIn_0027_1 224 29 0	000000E+00 46522 5 4 4 4 4 4 5 4 4 5 4 4 5 4 5 4 5 4 5 4 5 5 4 5 5 5 4 5 5 5 5 5 6 5 5 5 6 5 5 6 5 5 6 5 5 6 5 6 5 5 6 5 6 5 6 5 5 6 5 6 5 6 5 6 5 6 5 5 6 5 6 5 6 5 6 5 6 5 6 5 6 5 6 5 6 5 6 5 6 5 6 5 6 5 6 5 6 5 6 5 6 5 6 5 6 5 6 5 6 5 6 5 6 5 6 5 6 5 6 5 6 5 6 5 6 6 5 6 5 6 5 6 5 6 5 6 5 6 5 6 6 5 6 5 6 5 6 5 6 5 6 5 6 6 5 6 5 6 5 6 5 6 5 6 6 5 6 5 6 5 6 5 6 6 5 6 5 6 5 6 5 6 6 5 6 5 6 5 6 6 5 …
ChIn_0028_1 173 28 0	000000E+00 57884 5 4 5 4 5 5 5 5 5 5 5 6 5 5 5 6 5 5 6 5 6 5 5 6 5 6 5 5 6 5 6 5 6 5 6 5 6 5 5 6 5 6 5 6 5 6 5 6 5 6 5 6 5 6 5 6 5 6 5 6 5 6 5 6 5 6 6 5 6 5 6 5 6 5 6 5 6 5 5 6 5 6 5 6 5 6 5 6 5 6 5 6 5 6 5 6 5 6 5 6 6 5 6 5 6 6 5 6 6 5 6 6 5 6 6 5 6 6 5 6 6 6 5 6 6 6 5 6 6 6 5 6 6 6 5 6 6 6 6 5 6 6 6 6 5 6 6 6 6 5 6 6 6 6 5 6 6 6 6 6 5 6 6 6 6 6 5 6 6 6 6 6 5 6 6 6 6 6 6 5 6 6 6 6 5 6 6 6 6 5 6 …
ChIn_0029_1 116 27 0	000000E+00 38391 5 4 4 4 4 4 4 5 4 4 4 4 5 4 4 4 5 4 4 4 5 4 4 5 4 4 5 4 4 5 4 5 4 4 5 4 5 4 5 4 5 5 4 5 5 4 5 5 4 5 5 5 5 5 6 5 5 5 5 6 5 5 6 5 5 5 6 5 5 5 6 5 5 6 5 5 6 5 6 5 5 6 5 6 5 6 5 6 6 5 6 5 6 6 5 6 6 5 6 6 6 5 6 6 6 6 6 5 6 6 6 6 6 6 6 5 6 6 6 6 6 6 6 6 6 6 6 6 6 6 6 6 6 6 6 6 6 6 6 6 6 6 6 6 6 6 6 6 6 6 6 6 6 6 6 6 6 6 6 6 6 7 6 6 6 6 6 6 6 6 6 6 6 6 6 6 6 6 6 6 6 6 7 6 6 6 6 6 6 6 6 …
ChIn_0030_1 92 32 0	000000E+00 62552 5 4 5 4 5 4 5 4 5 5 5 4 5 5 5 5 5 5 5 5 6 5 5 5 5 6 5 5 6 5 5 6 5 5 6 5 6 5 6 5 6 5 6 5 6 5 6 5 6 5 6 5 6 6 5 6 6 5 6 6 6 6 5 6 6 6 6 6 6 6 6 6 7 6 7 7 7 7 7 7 7 0 7 7 0 7 0 7 0 7 0 7 0 7 0 7 0 7 0 7 0 7 0 7 7 7 7 6 6 6 5 6 6 6 6 5 6 6 6 5 6 6 5 6 6 5 6 6 5 6 6 5 6 6 5 6 6 5 6 6 5 6 5 6 6 5 6 6 5 6 6 5 6 5 6 6 5 6 6 5 6 5 6 6 5 6 6 5 6 5 6 6 5 6 6 5 6 5 6 6 5 6 6 5 6 5 6 6 5 6 6 …
ChIn_0031_1 172 25 0	000000E+00 65803 5 4 5 5 4 5 4 5 4 5 4 5 4 5 4 5 4 4 5 4 5 4 4 5 4 4 5 4 4 4 5 4 4 4 4 4 4 4 4 4 3 4 4 3 4 4 3 4 4 3 4 3 4 4 3 4 4 3 4 4 3 4 4 3 4 4 3 4 4 4 3 4 4 4 4 3 4 4 5 4 4 5 6 6 5 6 6 6 6 5 6 6 6 6 6 6 6 6 6 6 6 6 6 6 6 6 7 6 6 6 6 6 6 6 6 7 6 6 6 6 7 6 6 6 7 6 7 6 7 6 6 6 6 6 6 5 6 6 5 6 5 6 5 6 5 6 5 6 5 6 5 6 5 6 6 6 6 7 7 7 7 7 7 7 7 6 7 6 7 6 6 6 7 6 6 6 6 6 6 6 6 6 5 6 6 6 6 6 6 5 6 …
ChIn_0032_1 57 19 0	000000E+00 28824 5 5 6 5 6 6 6 5 6 6 6 6 5 6 6 6 6 6 6 5 6 6 6 6 6 5 6 6 6 6 6 5 6 6 6 6 6 6 5 6 6 6 6 6 6 6 6 5 6 6 6 6 6 6 6 6 6 6 5 6 6 6 6 6 6 6 6 6 6 6 6 6 6 6 6 6 6 6 6 6 6 6 6 6 6 6 6 6 6 6 6 6 6 6 6 6 6 6 6 6 6 6 7 6 6 6 6 6 6 6 6 6 7 6 6 6 6 6 6 6 6 7 6 6 6 6 6 6 6 7 6 6 6 6 6 6 6 6 7 6 6 6 6 6 6 6 7 6 6 6 6 6 6 6 7 6 6 6 6 6 6 6 7 6 6 6 6 6 6 7 6 6 6 6 6 6 6 7 6 6 6 6 6 6 6 7 6 6 6 6 6 …
ChIn_0033_1 130 24 0	000000E+00 106192 5 6 6 6 6 6 6 6 6 5 6 6 6 6 5 6 6 6 5 6 6 6 5 6 6 5 6 5 6 6 5 6 5 6 5 6 5 5 6 5 5 5 5 5 5 5 4 5 4 4 5 4 4 4 5 4 4 4 4 4 4 4 3 4 4 4 4 4 4 4 5 4 4 5 5 5 5 5 5 5 5 5 5 5 5 5 5 5 5 5 5 5 5 5 5 5 5 5 5 5 5 5 5 5 5 5 5 5 5 5 6 5 5 5 5 5 5 5 5 6 5 5 5 5 5 6 5 5 5 6 5 5 6 5 6 7 0 7 0 0 0 0 0 7 0 0 0 0 0 0 7 0 0 0 0 0 0 7 0 0 0 0 0 0 7 0 0 0 0 0 7 0 0 0 0 0 7 0 0 0 7 0 0 7 0 7 7 7 0 7 7…
ChIn_0034_1 104 21 0	000000E+00 69866 5 4 4 5 4 5 4 5 4 5 4 5 4 5 4 5 5 4 5 5 5 4 5 5 5 5 5 5 5 5 5 6 5 5 5 6 5 5 6 5 6 6 5 6 5 6 6 6 5 6 6 6 6 6 6 6 6 6 6 6 6 6 6 6 6 6 6 6 6 6 6 6 6 6 6 6 6 6 6 6 6 6 6 6 7 6 6 6 6 6 6 6 6 6 6 6 6 6 6 6 6 7 6 6 6 6 6 6 6 6 6 6 6 6 6 6 6 6 6 6 6 6 5 6 6 6 6 6 5 6 6 6 6 6 5 6 6 6 6 6 6 6 5 6 6 6 6 6 6 6 6 6 6 6 5 6 6 6 6 6 6 6 5 6 6 6 6 6 6 6 6 5 6 6 6 6 6 6 6 5 6 6 6 6 6 6 6 5 6 6 6 …
ChIn_0035_1 141 24 0	000000E+00 94563 5 4 4 4 5 4 4 5 4 4 5 4 5 4 5 4 4 5 4 5 4 5 4 5 4 5 4 5 4 5 4 5 5 4 5 4 5 4 5 5 4 5 4 5 4 5 4 4 4 5 4 4 4 4 5 4 4 4 4 4 4 4 4 5 4 4 4 4 4 4 4 4 4 5 4 4 4 4 4 4 4 4 5 4 4 4 5 4 5 5 6 6 6 5 6 6 6 6 6 6 6 6 7 6 6 6 6 6 6 7 6 6 6 6 7 6 6 6 6 7 6 6 6 7 6 6 6 7 6 6 6 7 6 6 6 7 6 6 6 7 6 6 6 7 6 6 6 6 7 6 6 6 7 6 6 6 6 7 6 6 6 7 6 6 6 6 7 6 6 6 7 6 6 6 6 7 6 6 6 7 6 6 6 6 7 6 6 6 6 7 6 …
ChIn_0036_1 63 21 0	000000E+00 47323 5 4 4 4 4 4 5 4 4 4 5 4 4 5 4 4 5 4 5 5 4 5 5 4 5 5 5 5 4 5 6 5 5 6 5 6 5 6 6 6 6 7 6 7 6 7 6 7 7 6 7 6 7 7 7 7 6 7 7 0 7 7 7 7 0 7 0 7 7 0 7 0 7 0 0 7 0 7 0 7 7 6 7 7 6 7 6 6 7 6 7 6 6 7 6 6 6 7 6 6 6 7 6 6 6 7 6 6 6 6 7 6 6 6 6 6 6 6 6 6 6 6 6 6 6 6 6 6 6 6 6 6 6 6 6 6 6 6 6 6 6 6 6 6 6 6 6 6 6 6 6 6 6 6 6 6 6 6 6 6 6 6 6 6 6 6 6 6 6 6 6 6 6 6 6 6 6 6 6 6 6 6 6 6 6 5 6 6 6 6 6 …
ChIn_0037_1 180 18 0	000000E+00 26592 5 4 5 5 5 5 5 5 5 5 6 5 6 6 6 6 6 7 6 6 6 5 6 5 5 5 5 4 5 4 5 5 4 5 5 4 5 4 5 4 5 5 4 5 4 5 5 4 5 4 5 4 5 5 4 5 4 5 4 5 5 4 5 4 5 4 5 5 4 5 4 5 4 5 5 4 5 4 5 4 5 4 5 5 4 5 4 5 4 5 5 4 5 4 5 4 5 4 5 4 5 4 5 4 5 4 5 4 5 4 4 5 4 5 4 5 4 5 4 5 4 4 5 4 5 4 5 4 5 4 4 5 4 5 4 5 4 5 4 4 5 4 5 4 5 4 5 4 5 4 5 4 5 4 5 4 5 4 5 5 4 6 5 6 6 6 7 6 6 6 6 5 5 5 5 5 5 5 6 6 5 6 6 6 6 7 6 6 7 7 6 …
ChIn_0038_1 191 24 0	000000E+00 83869 5 4 4 4 4 4 4 4 4 5 4 4 4 4 4 4 5 4 4 4 4 4 5 4 4 4 5 4 4 4 5 4 4 4 5 4 5 4 4 5 4 4 5 4 5 4 5 4 5 5 4 5 5 4 5 5 4 5 5 5 4 5 5 5 5 5 5 5 5 5 5 5 5 5 5 5 6 5 5 5 5 6 5 5 5 6 5 5 6 5 6 5 5 6 5 6 5 5 6 5 6 5 6 5 6 6 5 6 5 6 5 6 6 5 6 6 5 6 6 5 6 6 6 5 6 6 6 5 6 6 6 6 5 6 6 6 6 6 5 6 6 6 6 6 5 6 6 6 6 6 5 6 6 6 6 6 5 6 6 6 6 6 6 5 6 6 6 6 6 5 6 6 6 6 6 5 6 6 6 6 6 6 5 6 6 6 6 6 5 6 6 …
ChIn_0039_1 109 27 0	000000E+00 108164 5 4 4 4 5 4 4 5 4 5 4 5 5 4 5 5 5 5 5 4 5 5 6 5 5 5 5 6 5 5 6 5 5 6 5 5 6 5 6 5 5 6 5 6 5 5 6 5 6 5 6 5 6 5 6 5 6 5 6 5 6 5 6 5 6 5 6 5 6 5 6 6 5 6 5 6 5 6 5 6 6 5 6 5 6 6 5 6 5 6 6 5 6 6 5 6 5 6 6 5 6 6 5 6 6 5 6 6 5 6 6 6 5 6 6 6 5 6 6 6 6 5 6 6 6 6 5 6 6 6 6 6 5 6 6 6 6 6 5 6 6 6 6 6 6 5 6 6 6 6 6 6 6 5 6 6 6 6 6 6 6 6 5 6 6 6 6 6 6 6 6 6 6 6 5 6 6 6 6 6 6 6 6 6 6 6 6 6 6 5 6…
ChIn_0040_1 153 21 0	000000E+00 44372 5 5 5 5 4 5 5 5 5 5 5 5 5 6 5 5 5 5 5 5 5 6 5 5 5 5 6 5 5 5 6 5 5 6 5 5 6 5 6 5 5 6 5 6 5 6 6 5 6 6 5 6 6 6 6 5 6 6 6 6 6 5 6 6 6 6 6 6 5 6 6 6 6 6 6 5 6 6 6 6 6 6 5 6 6 6 6 6 6 5 6 6 6 6 6 6 6 5 6 6 6 6 6 6 6 5 6 6 6 6 6 6 5 6 6 6 6 6 6 6 5 6 6 6 6 6 6 6 5 6 6 6 6 6 6 6 5 6 6 6 6 6 6 6 5 6 6 6 6 6 6 6 5 6 6 6 6 6 6 6 5 6 6 6 6 6 6 6 5 6 6 6 6 6 6 6 5 6 6 6 6 6 6 6 5 6 6 6 6 6 6 …
ChIn_0041_1 227 28 0	000000E+00 59095 5 4 4 5 4 4 5 4 5 4 5 4 5 4 5 5 4 5 5 5 4 5 5 5 5 5 5 5 4 6 5 5 5 5 5 5 5 5 6 5 5 5 6 5 5 6 5 5 6 5 5 6 5 6 5 6 5 6 5 6 5 6 5 6 5 6 5 6 5 6 5 6 6 5 6 5 6 5 6 6 5 6 5 6 6 5 6 5 6 6 5 6 5 6 5 6 6 5 6 5 6 6 5 6 5 6 6 5 6 5 6 6 5 6 5 6 6 5 6 5 6 6 5 6 5 6 6 5 6 5 6 6 5 6 5 6 6 5 6 6 5 6 5 6 6 5 6 5 6 6 5 6 5 6 6 5 6 6 5 6 5 6 6 5 6 5 6 6 5 6 6 5 6 5 6 6 5 6 6 5 6 5 6 6 5 6 6 5 6 5 6 …
ChIn_0042_1 199 25 0	000000E+00 51483 5 5 5 5 5 6 5 5 5 6 5 5 5 6 5 5 6 5 5 6 5 5 6 5 6 5 5 6 5 5 6 5 5 6 5 6 5 5 6 5 6 5 5 6 5 5 6 5 6 5 5 6 5 6 5 6 5 6 5 6 5 6 5 6 6 5 6 5 6 5 6 6 5 6 5 6 6 5 6 5 6 6 5 6 5 6 5 6 6 5 6 6 5 6 5 6 6 5 6 5 6 6 5 6 6 5 6 5 6 6 5 6 6 5 6 5 6 6 5 6 6 5 6 5 6 6 5 6 5 6 6 5 6 6 5 6 6 5 6 5 6 6 5 6 6 5 6 5 6 6 5 6 6 5 6 6 5 6 5 6 6 5 6 6 5 6 6 5 6 6 5 6 5 6 6 5 6 6 5 6 6 5 6 6 5 6 5 6 6 5 6 …
ChIn_0043_1 136 31 0	000000E+00 109288 5 4 4 4 4 4 4 4 5 4 4 4 4 5 4 4 4 4 5 4 4 5 4 4 5 4 4 5 4 5 4 5 4 5 4 5 5 4 5 5 5 5 5 5 5 5 5 5 5 6 5 5 5 6 5 5 5 6 5 5 6 5 6 5 5 6 5 6 5 6 5 5 6 5 6 5 6 5 6 5 6 5 6 5 6 6 5 6 5 6 5 6 5 6 6 5 6 5 6 6 5 6 5 6 6 5 6 5 6 6 5 6 6 5 6 6 5 6 6 5 6 6 5 6 6 5 6 6 6 5 6 6 6 5 6 6 6 6 5 6 6 6 6 5 6 6 6 6 6 5 6 6 6 6 6 5 6 6 6 6 6 5 6 6 6 6 6 6 5 6 6 6 6 6 6 5 6 6 6 6 6 6 6 5 6 6 6 6 6 6 5…
ChIn_0044_1 87 18 0	000000E+00 36776 5 4 5 5 6 5 5 6 5 5 6 5 6 5 6 5 6 5 6 6 5 6 5 6 6 5 6 6 5 6 6 5 6 6 5 6 6 5 6 6 6 5 6 6 6 5 6 6 6 5 6 6 6 6 5 6 6 6 6 5 6 6 6 6 6 6 5 6 6 6 6 6 6 5 6 6 6 6 6 6 6 6 6 5 6 6 6 6 6 6 6 6 6 6 6 6 6 5 6 6 6 6 6 6 6 6 6 6 6 6 6 6 6 6 6 6 6 6 6 6 5 6 6 6 6 6 6 6 6 6 7 5 6 6 6 6 6 6 6 6 6 6 7 5 6 6 6 6 6 6 6 6 6 6 7 6 6 6 6 6 6 6 6 6 6 6 6 6 6 6 6 6 6 6 6 6 6 6 6 6 6 7 6 6 6 6 6 6 6 6 6 …
ChIn_0045_1 110 17 0	000000E+00 39288 5 4 4 5 4 5 4 5 5 4 5 5 5 5 5 5 5 5 5 5 6 5 5 6 5 5 6 5 6 5 6 5 6 5 6 5 6 6 5 6 6 5 6 5 6 6 6 5 6 6 5 6 6 6 5 6 6 6 6 5 6 6 6 6 5 6 6 6 6 6 6 5 6 6 6 6 6 6 6 5 6 6 6 6 6 6 5 6 6 6 6 6 6 5 6 6 6 6 6 6 5 6 6 6 6 6 6 5 6 6 6 6 6 6 5 6 6 6 6 6 6 5 6 6 6 6 6 6 5 6 6 6 6 6 6 5 6 6 6 6 6 6 5 6 6 6 6 6 6 6 5 6 6 6 6 6 6 5 6 6 6 6 6 6 5 6 6 6 6 6 6 6 5 6 6 6 6 6 6 5 6 6 6 6 6 6 5 6 6 6 6 …
ChIn_0046_1 225 19 0	000000E+00 67818 5 4 4 5 4 5 5 4 5 4 5 5 4 5 5 4 5 5 5 4 5 5 5 5 4 5 5 5 5 5 5 4 5 5 5 5 5 5 6 5 5 5 5 5 6 5 5 5 6 5 5 6 5 6 5 6 5 5 6 5 6 5 6 5 6 5 6 5 6 5 6 5 6 5 6 5 6 5 6 5 6 5 6 5 6 6 5 6 5 6 5 6 5 6 5 6 5 6 5 6 5 6 6 5 6 5 6 5 6 5 6 5 6 6 5 6 5 6 5 6 5 6 6 5 6 5 6 5 6 5 6 5 6 6 5 6 5 6 5 6 6 5 6 5 6 5 6 5 6 6 5 6 5 6 5 6 6 5 6 6 5 6 6 5 6 6 6 5 6 6 5 6 6 5 6 6 6 5 6 6 5 6 6 6 5 6 6 5 6 6 6 …
ChIn_0047_1 119 16 0	000000E+00 59941 5 5 4 5 5 4 5 5 5 5 5 5 6 5 5 5 5 6 5 5 6 5 5 6 5 5 6 5 5 6 5 6 5 6 5 6 5 6 5 6 5 6 5 6 6 5 6 5 6 6 5 6 5 6 6 5 6 6 5 6 6 6 5 6 6 6 5 6 6 6 5 6 6 6 6 5 6 6 6 6 5 6 6 6 6 6 6 6 5 6 6 6 6 6 6 6 6 5 6 6 6 6 6 6 6 5 6 6 6 6 6 6 6 6 5 6 6 6 6 6 6 6 5 6 6 6 6 6 6 6 6 5 6 6 6 6 6 6 6 5 6 6 6 6 6 6 6 5 6 6 6 6 6 6 6 6 5 6 6 6 6 6 6 6 5 6 6 6 6 6 6 6 6 5 6 6 6 6 6 6 6 5 6 6 6 6 6 6 6 6 5 …
ChIn_0048_1 125 20 0	000000E+00 77901 5 4 4 4 4 4 5 4 4 4 4 4 5 4 4 4 5 5 4 5 5 4 5 5 5 5 5 5 5 6 5 5 5 6 5 5 5 6 5 5 6 5 6 5 5 6 5 6 5 6 5 6 5 6 5 6 5 6 6 5 6 6 6 5 6 6 6 6 6 6 6 5 6 6 6 6 6 5 6 6 6 6 5 6 6 6 6 5 6 6 6 6 5 6 6 6 5 6 6 6 6 5 6 6 6 6 5 6 6 6 6 5 6 6 6 6 5 6 6 6 5 6 6 6 6 5 6 6 6 6 5 6 6 6 6 5 6 6 6 6 6 5 6 6 6 5 6 6 6 6 6 5 6 6 6 6 5 6 6 6 6 6 5 6 6 6 6 5 6 6 6 6 6 5 6 6 6 6 6 5 6 6 6 6 6 5 6 6 6 6 6 …
ChIn_0049_1 190 21 0	000000E+00 120896 5 4 4 4 5 4 4 4 5 4 4 5 4 4 5 4 5 4 4 5 4 5 4 4 5 4 5 4 5 4 4 5 4 4 5 4 4 4 4 5 4 4 4 4 5 4 4 4 5 4 4 4 5 4 4 5 4 4 5 4 5 4 5 4 5 4 5 4 5 4 5 5 4 5 4 5 5 4 5 5 4 5 5 4 5 5 4 5 5 4 5 5 5 4 5 5 5 4 5 5 5 5 4 5 5 5 5 5 4 5 5 5 5 5 5 5 5 5 5 5 5 5 5 5 5 6 5 5 5 5 6 5 5 5 6 5 5 5 6 5 5 6 5 6 5 5 6 5 6 5 6 5 6 5 6 6 5 6 5 6 6 5 6 6 5 6 6 6 5 6 6 6 6 6 5 6 6 6 6 6 6 6 6 6 5 6 6 6 6 6 6…
ChIn_0050_1 148 28 0	000000E+00 123952 5 4 4 4 5 4 4 5 4 4 5 4 5 4 5 5 4 5 5 5 5 5 5 5 5 5 5 5 5 4 5 5 5 5 5 5 5 5 5 5 4 5 5 5 5 5 5 5 5 5 5 5 5 5 5 5 5 5 5 5 5 5 5 5 5 6 5 5 5 5 5 6 5 5 5 6 5 5 5 6 5 5 6 5 6 5 5 6 5 6 5 6 5 6 5 6 6 5 6 6 5 6 6 5 6 6 6 5 6 6 6 5 6 6 6 5 6 6 6 5 6 6 6 5 6 6 5 6 6 6 5 6 6 6 5 6 6 6 5 6 6 6 5 6 6 6 5 6 6 6 6 5 6 6 6 6 5 6 6 6 6 6 5 6 6 6 6 6 6 6 5 6 6 6 6 6 6 6 6 6 6 6 6 5 6 6 6 6 6 6 6…
ChIn_0051_1 91 23 0	000000E+00 63125 5 4 5 4 5 4 5 5 4 5 5 5 5 4 5 5 5 5 5 5 5 5 5 5 5 5 5 5 5 6 5 5 5 5 6 5 5 5 6 5 5 6 5 5 6 5 6 5 6 5 6 5 6 6 5 6 5 6 5 6 6 5 6 5 6 6 5 6 5 6 5 6 6 5 6 6 5 6 6 5 6 5 6 6 5 6 6 5 6 6 5 6 6 6 5 6 6 6 5 6 6 6 6 5 6 6 6 6 6 5 6 6 6 6 6 6 6 6 6 6 6 6 6 6 7 6 6 6 6 6 7 6 6 6 6 6 7 6 6 6 6 6 6 7 6 6 6 6 6 6 6 7 6 6 6 6 6 6 7 6 6 6 6 6 6 6 7 6 6 6 6 6 6 6 7 6 6 6 6 6 6 6 7 6 6 6 6 6 6 6 6 …
ChIn_0052_1 100 25 0	000000E+00 45728 5 5 5 6 5 5 5 5 5 6 5 5 5 6 5 5 5 6 5 5 5 6 5 5 5 6 5 5 6 5 5 6 5 5 5 6 5 5 6 5 5 6 5 5 6 5 5 6 5 5 6 5 5 6 5 6 5 5 6 5 5 6 5 6 5 5 6 5 6 5 5 6 5 6 5 6 5 6 5 6 5 6 5 6 5 6 5 6 5 6 5 6 6 5 6 6 5 6 6 5 6 6 6 6 6 6 6 6 6 6 6 6 6 6 6 6 6 6 6 6 6 6 6 6 6 6 6 6 6 6 6 6 6 6 6 7 6 6 6 6 6 6 6 6 6 6 6 6 6 6 6 6 6 7 6 6 6 6 6 6 6 6 6 6 6 6 6 7 6 6 6 6 6 6 6 6 6 6 6 6 6 7 6 6 6 6 6 6 6 6 6 …
ChIn_0053_1 81 26 0	000000E+00 40151 6 5 5 6 5 5 6 5 6 5 5 6 5 6 5 6 5 6 5 6 5 6 5 6 5 6 5 6 5 6 5 6 5 6 5 6 6 5 6 5 6 5 6 6 5 6 5 6 5 6 6 5 6 5 6 6 5 6 6 5 6 6 5 6 6 5 6 5 6 6 6 5 6 6 5 6 6 5 6 6 6 5 6 6 6 5 6 6 6 5 6 6 6 5 6 6 6 6 6 5 6 6 6 6 6 6 6 5 6 6 6 6 6 6 6 6 6 6 6 6 6 6 6 6 6 6 7 6 6 6 6 6 6 6 6 6 6 6 6 6 6 6 6 6 6 7 6 6 6 6 6 6 6 6 6 6 6 6 6 7 6 6 6 6 6 6 6 6 6 6 6 7 6 6 6 6 6 6 6 6 6 6 6 7 6 6 6 6 6 6 6 …
ChIn_0054_1 113 24 0	000000E+00 42527 5 5 5 5 6 5 5 5 6 5 5 5 6 5 5 6 5 5 6 5 5 6 5 5 6 5 6 5 5 6 5 5 6 5 5 6 5 6 5 5 6 5 6 5 5 6 5 6 5 5 6 5 6 5 5 6 5 6 5 5 6 5 6 5 5 6 5 6 5 6 5 5 6 5 6 5 6 5 5 6 5 6 5 6 5 6 5 6 6 5 6 6 5 6 6 6 6 5 6 6 6 6 6 5 6 6 6 6 6 6 6 6 5 6 6 6 6 6 6 6 6 6 6 6 6 6 6 6 6 5 6 6 6 6 6 6 6 6 6 6 6 6 6 6 6 6 6 6 6 6 6 6 6 6 6 6 6 6 6 6 6 6 6 6 6 6 6 6 6 6 6 6 6 6 6 6 6 6 6 6 6 6 6 6 6 7 6 6 6 6 6 …
ChIn_0055_1 85 23 0	000000E+00 63441 5 4 5 5 4 5 5 5 5 5 4 5 5 5 5 6 5 5 5 5 5 5 5 5 6 5 5 5 5 6 5 5 5 6 5 5 6 5 5 6 5 5 6 5 5 6 5 6 5 5 6 5 6 5 6 5 6 5 6 6 5 6 5 6 6 5 6 6 5 6 6 5 6 6 6 6 5 6 6 6 6 6 6 6 6 6 6 6 6 6 6 6 6 6 6 6 6 7 6 6 6 6 6 6 6 6 6 7 6 6 6 6 6 6 6 6 7 6 6 6 6 6 6 6 7 6 6 6 6 6 6 7 6 6 6 6 6 6 7 6 6 6 6 6 7 6 6 6 6 6 6 7 6 6 6 6 6 7 6 6 6 6 6 7 6 6 6 6 7 6 6 6 6 6 7 6 6 6 6 6 7 6 6 6 6 7 6 6 6 6 6 …
ChIn_0056_1 129 28 0	000000E+00 53255 5 5 5 5 5 5 5 5 5 6 5 5 5 5 6 5 5 5 6 5 5 5 6 5 5 5 6 5 5 6 5 5 5 6 5 5 6 5 5 6 5 5 6 5 5 6 5 5 6 5 6 5 5 6 5 6 5 6 5 6 5 5 6 5 6 5 6 5 6 5 6 5 5 6 5 6 5 6 5 6 5 6 5 6 5 5 6 5 6 5 6 5 6 5 6 5 6 5 6 5 6 5 6 5 5 6 6 5 6 5 5 6 6 5 6 5 6 5 6 5 6 5 6 6 5 6 6 6 5 6 6 6 6 6 6 5 6 6 6 6 6 6 6 6 6 6 6 5 6 6 6 6 6 6 6 6 6 6 6 6 6 6 6 6 5 6 6 6 6 6 6 6 6 6 6 6 6 6 6 6 6 6 6 6 6 6 6 6 6 6 6 …
ChIn_0057_1 117 22 0	000000E+00 48434 5 4 5 5 5 5 5 5 6 5 5 5 6 5 6 5 5 6 5 5 6 5 6 5 5 6 5 6 5 5 6 5 5 6 5 6 5 6 5 6 5 5 6 5 6 5 6 5 6 5 6 5 6 5 6 5 6 5 6 5 6 5 6 5 6 6 5 6 5 6 5 6 5 6 5 6 5 6 5 6 5 6 6 5 6 5 6 5 6 5 6 6 5 6 5 6 5 6 5 6 6 5 6 5 6 6 5 6 5 6 6 5 6 6 6 5 6 6 6 5 6 6 6 6 5 6 6 6 6 6 5 6 6 6 6 6 6 6 5 6 6 6 6 6 6 6 6 6 5 6 6 6 6 6 6 6 6 6 6 6 6 6 5 6 6 6 6 6 6 6 6 6 6 6 6 6 6 6 6 5 6 6 6 6 6 6 6 6 6 6 6 …
ChIn_0058_1 118 28 0	000000E+00 46905 5 4 5 4 5 4 5 4 5 4 5 5 4 5 5 4 5 5 4 5 5 5 4 5 5 5 5 6 5 5 6 5 6 5 6 5 6 5 5 6 5 6 5 6 5 6 5 6 5 6 5 6 5 6 5 6 5 6 5 6 5 6 5 6 5 6 5 6 5 6 5 6 5 6 5 6 5 6 5 6 6 5 6 5 6 5 6 5 6 6 5 6 5 6 6 5 6 6 5 6 6 5 6 6 5 6 6 5 6 6 5 6 6 6 6 5 6 6 6 6 6 5 6 6 6 6 6 6 6 6 6 6 6 6 6 6 6 6 6 6 6 6 6 6 6 6 6 6 6 5 6 6 6 6 6 6 6 6 6 6 6 6 6 6 6 6 6 6 6 6 6 6 6 6 6 6 6 6 6 6 6 6 6 6 6 6 6 6 6 6 6 …
ChIn_0059_1 113 22 0	000000E+00 57982 5 5 5 5 5 5 5 5 5 5 5 5 5 5 5 5 6 5 5 5 5 5 5 5 6 5 5 5 5 5 5 6 5 5 5 5 6 5 5 5 5 5 6 5 5 5 5 6 5 5 5 6 5 5 5 6 5 5 5 6 5 5 5 6 5 5 6 5 5 6 5 5 6 5 6 5 5 6 5 6 5 6 5 6 5 6 5 6 6 5 6 5 6 6 5 6 5 6 6 5 6 6 5 6 5 6 6 6 5 6 6 5 6 6 5 6 6 6 5 6 6 6 5 6 6 6 5 6 6 6 6 5 6 6 6 6 5 6 6 6 6 6 6 6 6 5 6 6 6 6 6 6 6 6 6 6 5 6 6 6 6 6 6 6 6 6 6 6 5 6 6 6 6 6 6 6 6 6 6 6 6 5 6 6 6 6 6 6 6 6 6 …
ChIn_0060_1 98 22 0	000000E+00 36164 5 5 5 6 5 5 5 5 6 5 5 5 5 6 5 5 5 6 5 5 6 5 6 5 5 6 5 6 5 6 5 5 6 5 6 5 6 5 6 5 6 5 6 5 5 6 5 6 5 6 6 5 6 5 6 5 6 5 6 5 6 6 5 6 5 6 6 5 6 6 6 5 6 6 6 5 6 6 6 6 5 6 6 6 6 5 6 6 6 6 6 5 6 6 6 6 6 6 6 5 6 6 6 6 6 6 6 6 5 6 6 6 6 6 6 6 6 6 6 6 6 6 6 6 6 6 6 6 6 6 6 6 5 6 6 6 6 6 6 6 6 6 6 6 6 6 6 6 6 6 6 6 6 6 6 6 6 6 6 6 6 6 6 6 5 6 6 6 6 6 6 6 6 6 6 6 6 6 6 6 6 6 6 6 6 6 6 6 6 6 6 …
ChIn_0061_1 110 25 0	000000E+00 36021 5 4 5 4 5 5 4 5 5 5 5 5 4 5 5 5 5 6 5 5 5 5 5 6 5 5 5 6 5 5 6 5 5 6 5 6 5 5 6 5 6 5 6 5 6 5 6 5 6 6 5 6 5 6 6 5 6 5 6 6 5 6 6 5 6 6 5 6 6 5 6 6 6 5 6 6 6 5 6 6 6 5 6 6 6 6 5 6 6 6 6 6 5 6 6 6 6 6 5 6 6 6 6 6 6 5 6 6 6 6 6 6 6 6 5 6 6 6 6 6 6 6 6 6 6 6 6 6 5 6 6 6 6 6 6 6 6 6 6 6 6 6 6 6 6 6 6 6 6 6 6 6 6 6 6 6 6 6 6 6 6 6 6 6 6 6 6 6 6 6 6 6 6 6 6 6 6 6 6 6 6 6 6 6 6 6 6 7 6 6 6 …
ChIn_0062_1 103 27 0	000000E+00 37388 5 6 5 5 6 5 6 5 6 5 6 5 6 5 6 5 6 5 6 5 6 5 6 5 6 5 6 6 5 6 5 6 5 6 5 6 6 5 6 5 6 5 6 6 5 6 5 6 5 6 6 5 6 5 6 5 6 6 5 6 5 6 5 6 6 5 6 5 6 6 5 6 5 6 6 5 6 6 5 6 6 5 6 6 6 5 6 6 6 5 6 6 6 6 6 6 5 6 6 6 6 6 6 6 5 6 6 6 6 6 6 6 6 6 6 6 5 6 6 6 6 6 6 6 6 6 6 6 6 6 5 6 6 6 6 6 6 6 6 6 6 6 6 5 6 6 6 6 6 6 6 6 6 6 6 6 6 6 6 5 6 6 6 6 6 6 6 6 6 6 6 5 6 6 6 6 6 6 6 6 6 6 6 6 6 6 5 6 6 6 6 …
ChIn_0063_1 129 22 0	000000E+00 19787 5 4 5 5 5 4 5 5 5 5 5 5 5 5 5 5 6 5 5 5 6 5 5 6 5 6 5 5 6 5 6 5 6 5 6 5 6 5 6 5 6 5 6 5 6 5 6 5 6 5 6 6 5 6 5 6 5 6 6 6 5 6 6 6 6 6 6 6 6 6 6 6 6 6 6 6 6 6 6 6 6 6 6 6 6 6 7 6 6 6 6 6 6 6 6 6 6 6 6 6 6 6 6 6 7 6 6 6 6 6 6 6 6 6 6 6 6 6 6 6 6 6 6 6 6 6 6 6 6 6 6 6 7 6 6 6 6 6 6 6 6 6 6 6 6 6 6 6 6 6 6 6 6 6 6 6 6 6 6 6 6 6 6 6 6 6 6 6 6 6 6 6 6 6 6 6 6 6 6 6 6 7 6 6 6 6 6 6 6 6 6 …
ChIn_0064_1 117 21 0	000000E+00 34979 5 4 5 5 5 5 5 5 5 5 5 6 5 5 5 5 5 6 5 5 5 6 5 5 6 5 5 6 5 5 6 5 5 6 5 6 5 6 5 6 5 6 5 6 5 6 5 6 6 5 6 6 5 6 6 6 5 6 6 6 5 6 6 6 5 6 6 6 5 6 6 6 5 6 6 6 5 6 6 6 5 6 6 6 6 5 6 6 6 5 6 6 6 6 5 6 6 6 6 5 6 6 6 5 6 6 6 6 5 6 6 6 6 5 6 6 6 6 6 6 5 6 6 6 6 6 5 6 6 6 6 6 6 5 6 6 6 6 6 6 6 6 6 5 6 6 6 6 6 6 6 6 6 6 6 6 6 6 6 6 6 6 6 6 6 6 6 6 6 6 6 6 6 6 6 6 6 6 6 6 6 6 6 6 6 6 5 6 6 6 6 …
ChIn_0065_1 114 18 0	000000E+00 53778 5 4 5 4 5 5 5 4 5 5 5 5 6 5 5 5 5 5 6 5 5 5 6 5 5 6 5 5 6 5 5 6 5 6 5 5 6 5 6 5 6 5 6 5 6 5 6 5 6 5 6 5 6 5 6 5 6 6 5 6 5 6 6 5 6 6 5 6 5 6 6 5 6 5 6 6 5 6 5 6 6 5 6 5 6 6 5 6 5 6 6 5 6 5 6 6 5 6 5 6 6 5 6 5 6 6 5 6 6 5 6 6 5 6 5 6 6 6 5 6 6 5 6 6 6 5 6 6 6 5 6 6 6 6 6 5 6 6 6 6 6 6 6 6 6 6 6 6 5 6 6 6 6 6 6 6 6 6 6 6 6 6 6 6 6 6 6 6 6 6 6 6 6 6 6 6 6 6 6 6 6 6 6 6 6 6 6 6 6 6 6 …
ChIn_0066_1 80 22 0	000000E+00 14104 5 5 6 5 5 6 5 5 6 5 6 5 6 5 6 5 6 5 6 5 6 5 6 6 5 6 5 6 6 5 6 6 5 6 6 5 6 6 5 6 6 5 6 6 5 6 6 5 6 6 6 5 6 6 6 5 6 6 6 5 6 6 6 6 6 6 6 6 6 6 6 6 6 6 6 6 6 6 6 6 6 6 6 6 6 6 6 7 6 6 6 6 6 6 6 6 6 6 7 6 6 6 6 6 6 6 6 6 6 7 6 6 6 6 6 6 6 6 6 6 6 6 6 7 6 6 6 6 6 6 6 6 6 6 6 6 6 6 6 6 7 6 6 6 6 6 6 6 6 6 6 6 6 6 6 6 6 6 6 6 6 7 6 6 6 6 6 6 6 6 6 6 6 6 6 6 6 6 7 5 7 6 6 6 6 6 6 6 6 6 6 …
ChIn_0067_1 83 22 0	000000E+00 15773 5 4 5 5 4 5 5 5 5 5 5 5 5 5 5 6 5 5 5 6 5 5 6 5 6 5 5 6 6 5 6 5 6 5 6 6 5 6 6 6 5 6 6 6 6 6 5 6 6 6 6 6 6 6 6 6 6 5 7 5 6 6 6 6 6 6 6 6 6 6 6 6 6 6 6 5 6 6 6 6 6 6 6 6 6 6 6 6 6 6 6 6 6 6 6 6 6 6 6 6 6 6 6 5 6 6 6 6 6 6 6 6 6 6 6 6 6 6 6 6 6 6 6 6 6 6 6 6 6 6 6 6 6 6 6 6 6 6 6 6 6 6 6 6 6 6 6 6 6 7 6 6 6 6 6 6 6 6 6 6 6 6 6 6 6 6 6 6 6 7 6 6 6 6 6 6 6 6 6 6 6 6 6 7 6 6 6 6 6 6 6 …
ChIn_0068_1 73 22 0	000000E+00 24522 5 6 5 5 6 5 5 6 5 6 5 5 6 5 6 5 6 5 6 5 5 6 6 5 5 6 5 6 5 6 5 6 5 6 6 5 6 5 6 5 6 5 6 6 5 6 6 5 6 6 5 6 6 6 5 6 6 5 6 6 6 6 5 6 6 6 5 6 6 6 6 5 6 6 6 6 5 6 6 6 6 6 5 6 6 6 6 6 6 5 6 6 6 6 6 6 6 5 6 6 6 6 6 6 6 6 6 6 6 6 6 6 6 6 6 6 6 6 6 6 6 6 6 6 6 6 6 6 6 6 7 6 6 6 6 6 6 6 6 6 6 7 6 6 6 6 6 6 6 7 6 6 6 6 6 6 6 7 6 6 6 6 6 6 6 6 6 6 6 7 6 6 6 6 6 6 6 6 6 6 6 6 6 6 6 6 6 6 6 6 7 …
ChIn_0069_1 97 19 0	000000E+00 15243 5 4 5 5 5 5 5 5 5 5 6 5 5 5 5 5 6 5 5 5 6 5 5 6 5 6 5 6 5 6 6 5 6 5 6 6 5 6 5 6 6 5 6 6 5 6 6 5 6 6 5 6 6 6 5 6 6 6 5 6 6 6 5 6 6 6 6 5 6 6 6 6 6 6 6 6 6 6 6 6 6 6 6 6 6 6 6 6 6 6 6 6 6 6 6 6 6 6 6 6 6 6 6 6 6 6 6 6 6 6 6 6 6 6 6 6 7 6 6 6 6 6 6 6 6 6 6 6 6 6 6 6 6 6 6 6 6 7 6 6 6 6 6 6 6 6 6 6 6 6 6 6 6 6 7 6 6 6 6 6 6 6 6 6 6 6 6 6 6 6 6 6 6 6 6 6 6 6 6 6 6 6 6 6 6 6 6 6 6 6 6 …
ChIn_0070_1 91 16 0	000000E+00 15906 5 4 5 5 5 4 5 5 5 5 5 5 5 5 5 5 5 6 5 5 5 5 6 5 5 5 6 5 5 6 5 5 6 5 6 5 6 5 6 6 5 6 6 5 6 6 6 6 5 6 6 6 6 6 6 5 6 6 6 6 6 6 6 6 6 6 6 6 5 6 6 6 6 6 6 6 6 6 6 6 6 6 6 6 6 6 6 6 6 6 6 6 6 6 6 6 6 6 6 6 6 6 6 6 6 6 6 6 6 6 6 6 6 6 6 6 6 6 6 6 6 6 6 6 6 6 6 6 6 6 6 6 6 6 6 6 6 6 6 6 6 6 6 6 6 6 6 6 6 6 6 6 6 6 6 6 6 6 6 6 6 6 6 6 6 6 6 6 6 7 6 6 6 6 6 6 6 6 6 6 6 6 6 6 6 6 6 6 6 6 6 …
ChIn_0071_1 62 15 0	000000E+00 17662 5 4 5 5 5 5 5 6 5 5 5 5 5 6 5 5 5 5 6 5 5 6 5 6 5 6 5 6 6 5 6 6 6 5 6 6 6 6 6 5 6 6 6 6 6 6 6 6 6 5 6 6 6 6 6 6 6 6 6 6 6 6 6 6 6 6 6 6 6 6 6 6 6 6 6 6 6 6 6 6 6 6 6 6 6 6 6 6 6 6 7 6 6 6 6 6 6 6 6 6 6 6 6 7 6 6 6 6 6 6 6 6 6 6 6 6 6 7 6 6 6 6 6 6 6 6 6 6 6 6 7 6 6 6 6 6 6 6 6 6 6 6 6 6 7 6 6 6 6 6 6 6 6 6 6 6 6 6 6 6 6 6 6 7 6 6 6 6 6 6 6 6 6 6 6 6 6 6 6 6 7 5 7 6 6 6 6 6 6 6 6 …
ChIn_0072_1 46 21 0	000000E+00 25234 5 5 5 5 5 5 5 5 5 5 6 5 5 5 6 5 5 6 5 5 6 5 5 6 5 6 5 6 5 6 5 6 5 6 6 5 6 6 5 6 6 6 5 6 6 6 6 6 6 5 6 6 6 6 6 6 6 6 6 6 6 6 6 6 6 6 6 6 6 6 6 6 6 6 6 6 6 6 7 6 6 6 6 6 6 6 6 6 6 6 7 6 6 6 6 6 6 6 6 6 7 6 6 6 6 6 6 7 6 6 6 6 6 6 7 6 6 6 6 6 6 7 6 6 6 6 6 7 6 6 6 6 6 7 6 6 6 6 7 6 6 6 6 6 7 6 6 6 6 7 6 6 6 6 6 7 6 6 6 6 6 7 6 6 6 6 6 7 6 6 6 6 6 7 6 6 6 6 6 7 6 6 6 6 6 7 6 6 6 6 6 …
ChIn_0073_1 176 29 0	000000E+00 66538 5 5 6 5 5 5 6 5 5 5 6 5 5 6 5 5 5 6 5 5 6 5 6 5 6 5 6 5 6 6 5 6 6 5 6 6 5 6 6 5 6 6 6 5 6 6 5 6 6 5 6 6 5 6 6 5 6 6 5 6 6 6 5 6 6 5 6 6 5 6 6 6 5 6 6 6 5 6 6 6 6 5 6 6 6 5 6 6 6 5 6 6 6 6 5 6 6 6 5 6 6 6 6 5 6 6 6 5 6 6 6 6 5 6 6 6 5 6 6 6 6 5 6 6 6 5 6 6 6 6 5 6 6 6 5 6 6 5 6 6 6 5 6 6 6 5 6 6 6 5 6 6 6 5 6 6 6 5 6 6 6 5 6 6 6 5 6 6 6 5 6 6 6 5 6 6 6 5 6 6 6 5 6 6 6 5 6 6 6 5 6 …
ChIn_0074_1 94 23 0	000000E+00 43589 5 4 5 5 5 5 5 6 5 5 5 5 6 5 6 6 5 6 6 6 5 6 6 6 5 6 6 6 6 5 6 6 6 6 6 5 6 6 6 6 5 6 6 6 6 6 5 6 6 6 6 6 5 6 6 6 6 6 5 6 6 6 6 6 6 5 6 6 6 6 6 5 6 6 6 6 6 6 5 6 6 6 6 6 6 6 5 6 6 6 6 6 6 6 5 6 6 6 6 6 6 6 6 6 6 6 5 6 6 6 6 6 6 6 6 6 6 6 5 6 6 6 6 6 6 6 6 6 6 6 5 6 6 6 6 6 6 6 6 6 6 6 6 5 6 6 6 6 6 6 6 6 6 6 6 6 5 6 6 6 6 6 6 6 6 6 6 6 5 6 6 6 6 6 6 6 6 6 6 6 6 6 5 6 6 6 6 6 6 6 6 …
ChIn_0075_1 168 21 0	000000E+00 105391 5 4 4 5 4 4 5 4 5 4 5 4 5 5 4 5 5 4 5 5 4 5 5 5 4 5 5 4 5 4 4 3 4 3 4 3 4 4 4 4 4 4 4 5 4 5 4 5 5 4 5 5 5 5 5 5 5 5 5 6 6 5 6 6 7 6 6 6 6 6 6 5 5 5 4 4 4 5 4 4 5 4 4 5 4 4 5 4 4 5 4 5 4 5 5 5 4 5 6 1 0 0 1 0 0 1 0 0 1 0 0 1 0 1 0 0 0 0 0 7 7 7 7 6 7 6 6 6 5 4 5 5 4 5 4 5 5 4 5 4 5 5 4 5 4 5 5 4 5 0 0 0 0 0 1 0 0 0 1 0 1 0 0 1 0 7 0 7 7 6 5 6 5 5 5 5 4 5 5 4 5 4 5 4 5 4 4 5 4 5 4…
ChIn_0076_1 221 27 0	000000E+00 118954 5 4 4 4 4 4 5 4 4 4 4 5 4 4 4 5 4 4 5 4 4 5 4 4 5 4 4 5 4 5 4 4 5 4 5 4 5 4 5 4 5 4 5 4 5 5 4 5 5 6 5 5 6 5 6 5 6 5 6 5 6 6 5 6 5 6 6 5 6 6 5 6 5 6 6 5 6 5 6 6 5 6 5 6 5 6 5 5 5 6 5 5 5 5 5 4 5 5 5 5 5 4 5 5 5 5 4 5 5 4 5 5 5 4 5 5 4 5 5 4 5 5 4 4 4 4 3 4 3 4 3 4 3 3 4 3 3 4 3 3 4 3 4 3 4 4 4 4 4 4 4 4 4 4 4 5 4 4 5 4 4 5 4 5 4 5 4 5 4 5 5 4 5 5 5 4 6 5 5 5 5 6 5 5 6 5 6 5 6 5 6…
ChIn_0077_1 148 32 0	000000E+00 114397 5 4 4 4 4 4 4 4 4 5 4 4 4 4 4 5 4 4 4 5 4 4 4 5 4 4 5 4 5 4 5 5 5 5 5 5 5 6 5 5 6 5 5 6 5 6 5 6 5 5 6 6 5 6 5 6 5 6 5 6 6 5 6 5 6 6 5 6 5 6 6 5 6 6 5 6 6 5 6 5 6 6 6 5 6 6 5 6 6 5 6 6 5 6 6 6 5 6 6 5 6 6 6 5 6 6 6 5 6 6 5 6 6 6 5 6 6 6 5 6 6 6 5 6 6 6 5 6 6 6 6 5 6 6 6 5 6 6 6 5 6 6 6 6 5 6 6 6 5 6 6 6 6 5 6 6 6 6 5 6 6 6 6 5 6 6 6 6 5 6 6 6 6 5 6 6 6 6 5 6 6 6 6 5 6 6 6 6 6 6 5…
ChIn_0078_1 294 39 0	000000E+00 122519 5 4 4 5 5 4 5 5 5 4 5 5 5 5 5 5 5 4 5 5 5 5 5 5 5 5 5 5 5 5 5 5 5 5 5 5 5 5 5 5 5 5 4 5 5 4 3 4 4 4 3 4 3 4 4 3 4 3 4 4 3 4 3 4 3 4 3 4 4 3 4 3 4 3 4 4 3 4 3 4 3 4 4 3 4 3 4 4 3 4 4 3 4 4 3 4 4 3 4 4 4 3 4 4 4 4 3 4 4 4 4 4 3 4 4 4 4 4 3 4 4 4 4 4 4 4 3 4 4 4 4 4 4 3 4 4 4 4 4 4 4 4 3 4 4 4 4 4 4 4 4 3 4 4 4 4 4 4 4 4 4 3 4 4 4 4 4 4 4 4 4 3 4 4 4 4 4 4 4 4 4 3 4 4 4 4 4 4 4 4 4…
ChIn_0079_1 294 40 0	000000E+00 127729 5 4 4 4 4 4 5 4 4 4 4 5 4 4 4 4 5 4 4 4 5 4 4 4 5 4 4 4 5 4 4 5 4 4 5 4 4 4 5 4 4 5 4 4 5 4 4 5 4 4 5 4 4 5 4 4 4 5 4 4 4 4 5 4 4 4 4 4 5 4 4 4 4 4 4 4 4 4 5 4 4 4 4 4 4 4 4 4 4 4 4 4 4 4 4 4 5 4 4 4 4 4 4 4 4 4 4 4 4 4 4 4 4 4 4 4 4 4 4 4 4 4 4 4 4 4 4 5 4 4 4 4 4 4 4 4 4 5 4 4 5 5 5 5 6 5 5 5 6 5 5 5 6 5 5 6 5 5 6 5 5 6 5 6 5 5 6 5 5 6 5 6 5 5 6 5 5 6 5 6 5 5 6 5 6 5 6 5 5 6 5…
ChIn_0080_1 277 29 0	000000E+00 110466 5 4 4 4 5 4 4 4 5 4 4 5 4 4 5 4 5 4 5 4 4 5 4 5 4 5 4 5 4 5 5 4 5 4 5 5 4 5 5 4 5 5 5 5 4 5 5 5 6 5 5 5 5 5 5 6 5 5 5 6 5 5 6 5 5 6 5 5 6 5 5 6 5 5 6 5 6 5 5 6 5 6 5 6 5 6 5 6 5 5 6 6 5 6 5 6 5 6 5 6 5 6 5 5 6 5 5 5 5 6 5 5 5 5 5 5 6 5 5 5 5 5 5 5 5 5 5 5 5 5 5 5 5 5 5 5 5 5 6 5 5 5 5 5 5 5 5 5 5 5 5 5 5 4 5 5 5 5 5 5 5 5 5 5 5 5 5 5 5 5 5 5 5 5 5 5 5 5 5 5 5 5 5 5 5 5 5 5 5 5 5…
ChIn_0081_1 322 29 0	000000E+00 119514 5 4 4 4 4 4 4 4 4 4 4 5 4 4 4 4 4 4 5 4 4 4 4 4 5 4 4 4 5 4 4 4 4 5 4 4 5 4 4 5 4 4 5 4 5 4 4 5 5 4 5 4 5 5 5 5 5 6 5 6 5 6 5 6 5 6 6 5 6 6 6 5 6 6 6 6 5 6 6 6 6 6 6 6 6 6 6 6 6 6 6 6 6 6 6 6 6 6 6 6 6 6 6 6 6 6 6 5 6 5 5 5 5 5 5 5 4 5 4 5 5 4 5 4 5 4 5 4 5 5 4 5 4 5 4 5 4 5 4 5 4 4 5 4 5 4 5 4 5 4 5 4 5 4 5 4 5 4 5 4 5 4 5 4 5 4 5 4 5 4 5 4 5 4 5 4 5 5 4 5 4 5 4 5 5 4 5 5 4 5 5…
ChIn_0082_1 267 29 0	000000E+00 107585 5 4 4 4 4 5 4 4 4 5 4 4 5 4 5 4 5 4 5 5 4 5 5 5 5 5 5 6 5 5 6 5 6 5 6 5 6 5 6 6 5 6 6 5 6 6 6 5 6 6 6 6 5 6 6 6 6 6 6 6 5 6 6 6 6 6 6 5 5 6 5 5 5 5 5 5 4 5 5 5 5 5 4 5 5 5 5 4 5 5 5 4 5 5 5 5 4 5 5 5 4 5 5 5 4 5 5 4 5 5 5 4 5 5 5 4 5 5 5 4 5 5 4 5 5 5 4 5 5 5 4 5 5 4 5 5 5 4 5 5 5 4 5 5 5 4 5 5 5 4 5 5 5 4 5 5 5 4 5 5 5 4 5 5 5 5 4 5 5 5 5 5 5 4 5 5 5 5 5 5 5 5 5 5 5 5 5 5 5 5 5…
ChIn_0083_1 182 29 0	000000E+00 94797 5 4 4 4 4 4 4 5 4 4 4 4 4 5 4 4 4 4 5 4 4 4 5 4 4 4 5 4 4 5 4 4 5 4 5 4 4 5 4 5 4 5 4 5 4 5 5 5 4 5 5 6 5 6 5 6 5 6 6 6 5 6 6 6 6 6 6 5 6 6 6 6 6 6 6 6 6 6 6 6 6 6 6 6 6 6 6 6 6 6 6 6 6 6 6 5 6 6 6 6 6 6 6 5 6 6 6 6 6 5 6 6 6 5 6 6 6 5 6 6 6 6 5 6 6 6 5 6 6 6 6 6 5 6 6 6 5 6 6 6 6 5 6 6 6 6 5 6 6 6 5 6 6 6 6 5 6 6 6 5 6 6 6 5 6 6 6 5 6 6 6 5 6 6 5 6 6 6 5 6 6 5 6 6 5 6 6 5 6 6 6 …
ChIn_0084_1 255 33 0	000000E+00 93662 5 5 5 5 6 5 5 6 5 5 5 6 5 5 6 5 5 5 6 5 5 5 6 5 5 5 6 5 5 6 5 5 5 6 5 5 5 5 6 5 5 5 6 5 5 5 5 6 5 5 5 5 6 5 5 5 5 6 5 5 5 5 5 6 5 5 5 5 5 5 5 5 5 5 5 4 5 4 4 4 5 4 5 4 4 5 4 5 4 5 4 5 4 5 5 4 5 5 4 5 5 5 4 5 5 5 5 5 5 5 5 5 5 5 5 5 5 5 5 5 5 5 6 5 5 5 5 5 5 5 5 6 5 5 5 5 5 5 6 5 5 5 5 5 5 5 6 5 5 5 5 5 5 6 5 5 5 5 5 5 6 5 5 5 5 5 5 5 6 5 5 5 5 5 5 6 5 5 5 5 5 5 5 6 5 5 5 5 5 5 5 …
ChIn_0085_1 69 31 0	000000E+00 84076 5 4 6 6 6 6 6 6 6 6 6 5 6 6 6 6 6 5 6 5 5 5 5 6 5 5 5 6 5 5 6 5 5 6 5 6 5 5 6 5 6 5 6 5 6 5 6 5 6 6 6 5 6 6 6 6 6 6 6 6 6 6 6 6 6 6 5 6 6 6 6 6 6 6 6 6 5 6 6 6 6 5 6 6 5 6 6 6 5 6 6 5 6 6 5 6 6 6 5 6 6 6 5 6 6 6 5 6 6 6 6 6 5 6 6 6 6 6 6 6 6 7 6 6 6 6 6 7 6 6 6 7 6 6 6 7 6 6 6 7 6 6 6 7 6 6 7 6 6 6 6 6 6 6 6 6 6 6 6 6 6 6 6 6 6 6 6 6 6 6 6 6 6 6 6 6 6 6 6 6 6 6 6 6 6 6 6 6 6 6 6 …
ChIn_0086_1 185 33 0	000000E+00 83070 5 4 4 4 4 5 4 5 4 5 4 5 4 5 5 5 4 5 5 5 5 5 5 5 5 5 5 5 4 5 4 4 3 4 3 4 3 3 4 3 4 3 4 3 4 4 3 4 4 4 3 4 4 4 4 4 4 4 4 4 4 4 5 4 5 5 5 5 5 5 6 5 6 5 6 6 5 6 6 5 6 6 6 5 6 6 6 5 6 6 6 6 6 5 6 6 6 6 6 6 5 6 6 6 6 6 6 6 6 6 6 5 6 6 6 6 6 6 6 6 6 6 5 6 6 6 6 6 6 6 5 6 6 6 6 5 6 6 5 6 6 5 6 5 6 6 5 6 5 6 6 5 6 5 6 6 5 6 5 6 6 5 6 5 6 6 5 6 5 6 6 5 6 5 6 6 5 6 5 6 5 6 6 5 6 5 6 6 5 6 5 …
ChIn_0087_1 123 33 0	000000E+00 64863 5 4 4 5 4 4 5 4 5 4 5 4 5 4 5 4 5 5 4 5 4 5 5 5 4 5 5 5 4 5 5 5 5 6 5 6 6 6 6 6 6 6 6 6 6 6 6 7 6 6 6 6 6 7 6 6 6 6 7 6 6 6 6 7 6 6 6 6 7 6 6 6 7 6 6 6 7 6 6 6 6 7 6 6 6 7 6 6 6 7 6 6 6 6 7 6 6 6 6 7 6 6 6 6 6 6 6 6 6 6 5 6 6 6 5 6 6 6 5 6 6 5 6 6 5 6 5 6 6 5 6 5 6 6 5 6 5 6 6 5 6 5 6 5 6 6 5 6 5 6 5 6 5 6 6 5 6 5 6 5 6 5 6 5 6 5 6 5 6 5 6 5 6 5 6 5 6 5 6 5 6 5 6 5 6 5 6 5 6 5 6 …
ChIn_0088_1 135 39 0	000000E+00 86576 5 4 4 4 4 4 4 4 4 4 4 4 4 4 4 4 4 4 4 4 4 4 4 4 4 4 4 4 4 4 5 4 4 4 4 4 5 4 4 4 5 4 4 5 4 5 4 4 5 4 5 5 4 5 5 5 5 5 5 5 6 5 5 6 5 5 6 5 6 5 6 5 6 6 5 6 5 6 6 5 6 5 6 6 5 6 6 6 5 6 6 5 6 6 6 5 6 6 6 5 6 6 6 5 6 6 6 5 6 6 6 6 5 6 6 6 6 5 6 6 6 6 6 5 6 6 6 6 5 6 6 6 6 6 5 6 6 6 6 6 6 5 6 6 6 6 6 6 5 6 6 6 6 6 5 6 6 6 6 6 6 6 5 6 6 6 6 6 6 5 6 6 6 6 6 6 6 5 6 6 6 6 6 6 6 6 6 5 6 6 6 …
ChIn_0089_1 146 35 0	000000E+00 120410 5 4 4 5 5 5 5 5 5 5 5 5 5 5 5 5 5 5 5 5 6 5 5 5 5 5 5 6 5 5 5 5 5 6 5 5 5 5 6 5 5 5 6 5 5 5 5 6 5 5 5 6 5 5 5 6 5 5 6 5 5 5 6 5 5 6 5 5 6 5 5 6 5 5 6 5 5 6 5 5 6 5 6 5 5 6 5 5 6 5 6 5 6 5 5 6 5 6 5 6 5 5 6 5 6 5 6 5 6 5 6 5 6 5 6 5 6 5 6 6 5 6 5 6 5 6 6 5 6 5 6 6 5 6 5 6 6 5 6 6 5 6 6 6 5 6 6 5 6 6 6 5 6 6 6 6 5 6 6 6 6 6 5 6 6 6 6 6 5 6 6 6 6 6 6 6 6 5 6 6 6 6 6 6 6 6 6 5 6 6 6…
ChIn_0090_1 142 36 0	000000E+00 113328 5 4 4 4 4 5 4 4 4 5 4 4 5 4 4 5 4 5 4 5 4 5 4 5 5 4 5 5 4 5 5 4 5 5 5 5 5 4 5 5 5 5 5 5 5 5 5 5 5 6 5 5 5 5 5 6 5 5 5 5 6 5 5 5 6 5 5 6 5 5 5 6 5 5 6 5 5 6 5 5 6 5 5 6 5 6 5 5 6 5 5 6 5 6 5 5 6 5 6 5 5 6 5 5 6 5 6 5 6 5 5 6 5 6 5 5 6 5 6 5 5 6 5 6 5 6 5 6 5 6 5 6 5 6 6 5 6 6 5 6 6 5 6 6 6 5 6 6 6 6 5 6 6 6 6 6 5 6 6 6 6 6 6 6 6 5 6 6 6 6 6 6 6 6 6 6 6 6 6 6 6 6 6 6 6 6 6 6 6 6 6…
ChIn_0091_1 167 26 0	000000E+00 122653 5 4 4 4 4 4 4 4 4 5 4 4 4 4 4 5 4 4 4 5 4 4 4 5 4 4 5 4 4 5 4 4 5 4 4 5 4 4 5 4 5 4 5 4 5 4 4 5 4 5 4 5 5 4 5 4 5 4 5 4 5 5 4 5 4 5 5 4 5 5 4 5 5 5 4 5 5 5 5 5 4 5 5 5 5 5 5 6 5 5 5 5 5 5 6 5 5 5 6 5 5 6 5 5 6 5 5 6 5 6 5 6 5 6 5 5 6 5 6 6 5 6 5 6 5 6 5 6 6 5 6 5 6 6 5 6 5 6 6 5 6 6 5 6 6 5 6 6 6 5 6 6 5 6 6 6 5 6 6 6 5 6 6 6 5 6 6 6 6 5 6 6 6 6 5 6 6 6 6 6 5 6 6 6 6 6 5 6 6 6 6…
ChIn_0092_1 110 24 0	000000E+00 96521 5 4 4 4 4 5 4 4 5 4 5 4 5 4 5 4 5 4 5 5 5 4 5 5 5 5 5 4 5 5 5 5 5 5 6 5 5 5 5 5 5 6 5 5 5 6 5 5 5 6 5 5 6 5 5 6 5 5 6 5 5 6 5 6 5 5 6 5 6 5 6 5 6 5 5 6 5 6 5 6 5 6 5 6 5 6 5 6 5 6 5 6 5 6 6 5 6 5 6 5 6 5 6 6 5 6 5 6 6 5 6 5 6 6 5 6 6 6 5 6 6 6 5 6 6 6 5 6 6 6 6 6 5 6 6 6 6 6 6 6 6 5 6 6 6 6 6 6 6 6 6 6 6 6 6 6 6 6 6 6 6 6 6 6 6 6 6 6 6 6 6 6 6 6 6 6 6 7 6 6 6 6 6 6 6 6 6 6 6 7 6 …
ChIn_0093_1 137 25 0	000000E+00 96767 5 4 4 4 4 4 4 5 4 4 4 4 4 5 4 4 4 5 4 4 4 5 4 4 5 4 4 4 5 4 4 5 4 4 5 4 5 4 5 4 5 5 4 5 5 5 4 5 5 5 5 5 5 5 5 6 5 5 5 5 6 5 5 6 5 5 6 5 6 5 5 6 5 6 5 6 5 6 5 6 5 6 5 6 6 5 6 5 6 5 6 6 5 6 5 6 6 5 6 6 5 6 6 5 6 6 5 6 6 5 6 6 6 5 6 6 5 6 6 6 5 6 6 6 5 6 6 6 5 6 6 6 6 5 6 6 6 6 5 6 6 6 6 6 6 6 5 6 6 6 6 6 6 6 6 6 5 6 6 6 6 6 6 6 6 6 6 6 6 6 6 5 6 6 6 6 6 6 6 6 6 6 6 6 6 6 6 6 5 6 6 …
ChIn_0094_1 146 30 0	000000E+00 120679 5 4 4 4 4 5 4 4 5 4 4 5 4 5 4 5 4 4 5 4 5 4 5 5 4 5 4 5 4 5 5 4 5 4 5 5 4 5 5 5 4 5 5 4 5 5 5 4 5 5 5 5 4 5 5 5 5 4 5 5 5 5 5 5 5 5 5 5 4 5 5 5 5 6 5 5 5 5 5 5 6 5 5 6 5 6 5 6 5 6 6 5 6 5 6 6 5 6 6 5 6 6 5 6 6 5 6 6 5 6 6 5 6 6 5 6 6 6 5 6 6 5 6 6 6 5 6 6 5 6 6 6 5 6 6 6 5 6 6 5 6 6 6 5 6 6 6 5 6 6 6 5 6 6 6 5 6 6 6 5 6 6 6 5 6 6 6 5 6 6 6 6 5 6 6 6 5 6 6 6 6 5 6 6 6 5 6 6 6 6 5…
ChIn_0095_1 138 37 0	000000E+00 111911 5 4 4 4 4 4 4 5 4 4 4 5 4 4 4 4 5 4 4 5 4 4 4 5 4 4 5 4 4 5 4 4 5 4 5 4 4 5 4 5 4 5 4 4 5 4 5 4 5 4 5 4 5 5 4 5 4 5 5 4 5 4 5 5 4 5 5 5 4 5 5 5 5 5 4 5 5 5 5 5 5 5 6 5 5 5 5 6 5 5 6 5 6 5 6 5 6 5 6 5 6 5 6 5 6 6 5 6 5 6 6 5 6 6 5 6 5 6 6 5 6 6 5 6 6 5 6 6 5 6 6 6 5 6 6 5 6 6 6 5 6 6 6 5 6 6 5 6 6 6 6 5 6 6 6 5 6 6 6 6 6 5 6 6 6 6 5 6 6 6 6 6 6 5 6 6 6 6 6 6 5 6 6 6 6 6 6 6 6 6 6…
ChIn_0096_1 144 25 0	000000E+00 120871 5 4 4 4 4 4 4 4 5 4 4 4 4 5 4 4 4 4 5 4 4 4 5 4 4 4 5 4 4 4 5 4 4 5 4 4 5 4 5 4 4 5 4 5 4 4 5 4 5 4 5 4 5 5 4 5 5 4 5 5 5 5 4 5 5 5 5 5 5 6 5 5 5 5 5 5 6 5 5 5 6 5 5 6 5 5 6 5 5 6 5 5 6 5 6 5 5 6 5 6 5 6 5 6 5 5 6 5 6 5 6 5 6 5 6 6 5 6 5 6 5 6 5 6 5 6 6 5 6 5 6 5 6 6 5 6 5 6 6 5 6 5 6 6 5 6 6 5 6 6 5 6 5 6 6 5 6 6 5 6 6 5 6 6 5 6 6 5 6 6 6 5 6 6 5 6 6 6 5 6 6 5 6 6 6 5 6 6 5 6 6…
ChIn_0097_1 133 25 0	000000E+00 118943 5 4 4 4 4 5 4 4 4 5 4 4 5 4 5 4 4 5 4 5 4 5 4 5 4 5 4 5 4 5 5 4 5 4 5 5 4 5 5 4 5 5 5 4 5 5 5 5 4 5 5 5 5 5 5 4 5 5 5 5 5 5 5 5 5 5 5 5 5 6 5 5 5 5 5 5 5 6 5 5 5 5 6 5 5 5 6 5 5 5 6 5 5 6 5 5 6 5 5 6 5 5 6 5 6 5 5 6 5 6 5 6 5 6 5 6 5 6 6 5 6 6 5 6 5 6 6 6 5 6 6 5 6 6 6 5 6 6 6 5 6 6 6 6 5 6 6 6 6 6 5 6 6 6 6 6 6 5 6 6 6 6 6 6 6 6 6 5 6 6 6 6 6 6 6 6 6 6 6 6 5 6 6 6 6 6 6 6 6 6 6…
ChIn_0098_1 137 28 0	000000E+00 89197 5 4 4 4 5 4 4 4 5 4 5 4 4 5 4 4 5 4 5 4 5 4 5 4 5 4 5 4 5 4 5 5 4 5 4 5 5 4 5 4 5 5 5 4 5 5 4 5 5 5 4 5 5 5 5 5 4 5 5 5 5 5 5 5 5 5 5 5 5 5 6 5 5 5 5 6 5 5 5 6 5 5 6 5 5 6 5 5 6 5 6 5 6 5 6 5 6 5 6 6 5 6 5 6 6 5 6 6 5 6 6 6 5 6 6 6 5 6 6 6 5 6 6 6 6 5 6 6 6 6 5 6 6 6 6 6 5 6 6 6 6 6 6 5 6 6 6 6 6 6 6 5 6 6 6 6 6 6 6 6 6 5 6 6 6 6 6 6 6 6 6 6 6 6 5 6 6 6 6 6 6 6 6 6 6 6 6 6 6 6 6 …
ChIn_0099_1 171 28 0	000000E+00 101316 5 4 4 4 5 4 4 5 4 5 4 4 5 4 5 4 4 5 4 4 5 4 5 4 4 5 4 5 4 5 4 4 5 4 5 4 5 4 5 4 4 5 4 5 4 5 4 5 4 5 4 5 4 5 4 5 5 4 5 4 5 4 5 5 4 5 4 5 5 4 5 4 5 5 5 4 5 5 4 5 5 5 4 5 5 5 5 4 5 5 5 5 5 5 5 5 5 5 5 5 5 6 5 5 5 5 6 5 5 5 6 5 5 6 5 6 5 6 5 5 6 6 5 6 5 6 5 6 5 6 6 5 6 5 6 6 5 6 5 6 6 5 6 6 5 6 6 5 6 5 6 6 5 6 6 5 6 6 5 6 6 5 6 6 5 6 6 6 5 6 6 5 6 6 6 5 6 6 5 6 6 6 5 6 6 6 5 6 6 5 6…
ChIn_0100_1 142 30 0	000000E+00 95368 5 4 4 4 4 4 4 4 5 4 4 4 5 4 4 4 5 4 4 5 4 4 5 4 5 4 4 5 4 5 4 5 4 5 4 5 4 5 5 4 5 4 5 5 4 5 5 5 4 5 5 5 5 5 5 5 5 5 5 5 6 5 5 5 5 6 5 5 5 6 5 5 6 5 5 5 6 5 6 5 5 6 5 5 6 5 6 5 5 6 5 6 5 5 6 5 6 5 6 5 6 5 5 6 5 6 5 6 5 6 5 6 5 6 5 6 5 6 5 6 5 6 5 6 5 6 5 6 5 6 5 6 5 6 5 6 6 5 6 5 6 5 6 5 6 5 6 6 5 6 5 6 6 5 6 6 6 5 6 6 6 5 6 6 6 6 6 5 6 6 6 6 6 6 6 5 6 6 6 6 6 6 6 6 6 6 6 6 6 6 6 …
ChIn_0101_1 116 27 0	000000E+00 97350 5 4 4 4 4 4 5 4 4 4 5 4 4 4 5 4 4 5 4 4 5 4 4 5 4 5 4 4 5 4 5 4 5 4 5 4 5 4 5 5 5 4 5 5 5 5 5 5 5 5 5 5 5 5 5 6 5 5 5 6 5 5 6 5 5 6 5 5 6 5 5 6 5 6 5 5 6 5 6 5 6 5 6 5 6 5 6 5 6 5 6 5 6 5 6 5 6 5 6 5 6 6 5 6 5 6 6 5 6 5 6 5 6 6 5 6 6 5 6 5 6 6 5 6 6 5 6 6 5 6 6 5 6 6 5 6 6 5 6 6 5 6 6 6 5 6 6 6 5 6 6 6 5 6 6 6 5 6 6 6 6 6 6 6 6 6 6 6 6 6 6 6 6 6 6 6 6 6 6 6 6 6 6 6 6 6 6 7 6 6 6 …
ChIn_0102_1 106 26 0	000000E+00 126372 5 4 4 4 5 4 5 4 5 4 5 4 5 4 5 5 5 4 5 5 5 5 4 5 5 5 5 5 5 5 5 5 5 5 6 5 5 5 5 5 5 5 6 5 5 5 5 5 6 5 5 5 5 6 5 6 5 6 5 6 5 6 5 6 6 5 6 5 6 6 6 5 6 6 5 6 6 5 6 6 6 5 6 6 6 5 6 6 6 6 5 6 6 6 5 6 6 6 6 6 5 6 6 6 6 6 5 6 6 6 6 6 6 5 6 6 6 6 6 6 6 5 6 6 6 6 6 6 6 6 5 6 6 6 6 6 6 6 6 6 6 5 6 6 6 6 6 6 6 6 6 6 6 6 6 6 6 6 6 6 6 5 6 6 6 6 6 6 6 6 6 6 6 6 6 6 7 6 6 6 6 6 6 6 6 6 6 6 6 6 6…
ChIn_0103_1 118 31 0	000000E+00 23161 5 4 5 5 5 5 6 5 5 6 5 6 6 5 6 5 6 6 5 6 6 5 6 6 6 5 6 6 6 5 6 6 6 5 6 6 6 6 5 6 6 6 6 6 5 6 6 6 6 6 6 5 6 6 6 6 6 6 6 5 6 6 6 6 6 6 6 5 6 6 6 6 6 6 6 5 6 6 6 6 6 6 5 6 6 6 6 6 5 6 6 6 6 6 6 5 6 6 6 6 6 5 6 6 6 6 6 6 5 6 6 6 6 6 6 5 6 6 6 6 6 5 6 6 6 6 6 6 5 6 6 6 6 6 6 5 6 6 6 6 6 6 5 6 6 6 6 6 6 5 6 6 6 6 6 6 6 6 5 6 6 6 6 6 6 6 5 6 6 6 6 6 6 6 6 5 6 6 6 6 6 6 6 6 6 6 6 6 5 6 6 …
ChIn_0104_1 101 32 0	000000E+00 41309 5 4 4 5 5 5 5 6 5 5 6 5 6 5 6 5 6 5 6 5 6 5 6 6 5 6 5 6 5 6 6 5 6 5 6 6 5 6 6 5 6 5 6 6 5 6 6 5 6 6 5 6 5 6 6 5 6 6 5 6 6 5 6 6 5 6 6 5 6 6 6 5 6 6 5 6 6 5 6 6 5 6 6 6 5 6 6 5 6 6 6 5 6 6 5 6 6 6 5 6 6 6 5 6 6 6 6 5 6 6 6 6 6 6 6 6 5 6 6 6 6 6 6 6 6 6 6 6 6 6 6 6 6 6 6 6 6 6 6 6 6 6 6 6 6 6 6 6 6 6 6 6 6 6 6 6 6 6 6 6 6 6 6 6 6 6 6 6 6 6 6 6 6 6 6 6 6 6 6 6 6 6 6 6 6 6 6 6 6 6 6 …
ChIn_0105_1 106 24 0	000000E+00 80248 5 4 4 4 4 4 5 4 4 4 5 4 4 5 4 5 4 5 4 5 5 5 5 5 5 5 6 5 6 5 6 5 6 6 5 6 5 6 6 5 6 5 6 6 5 6 5 6 5 6 6 5 6 5 6 5 6 6 5 6 5 6 5 6 6 5 6 5 6 5 6 6 5 6 5 6 6 5 6 5 6 6 5 6 5 6 6 5 6 5 6 6 5 6 6 5 6 5 6 6 5 6 6 5 6 6 5 6 6 5 6 6 5 6 6 5 6 6 6 5 6 6 6 5 6 6 6 5 6 6 6 6 5 6 6 6 6 6 5 6 6 6 6 6 6 6 6 5 6 6 6 6 6 6 6 6 6 6 6 6 6 6 6 6 7 6 6 6 6 6 6 6 6 6 5 7 6 6 6 6 6 6 6 6 6 6 6 6 6 6 6 …
ChIn_0106_1 91 24 0	000000E+00 45129 5 4 5 5 5 5 5 6 5 5 6 5 6 5 6 5 5 6 6 5 6 5 6 5 6 6 5 6 5 6 6 5 6 5 6 6 5 6 6 5 6 6 5 6 6 5 6 6 6 5 6 6 5 6 6 5 6 6 6 5 6 6 6 5 6 6 6 5 6 6 5 6 6 6 6 5 6 6 6 5 6 6 6 5 6 6 6 6 5 6 6 6 6 5 6 6 6 6 5 6 6 6 6 5 6 6 6 6 6 5 6 6 6 6 6 6 5 6 6 6 6 6 6 6 5 6 6 6 6 6 6 6 6 6 5 6 6 6 6 6 6 6 6 6 6 5 6 6 6 6 6 6 6 6 6 6 6 6 5 6 6 6 6 6 6 6 6 6 6 6 6 5 6 6 6 6 6 6 6 6 6 6 6 6 6 6 6 5 6 6 6 …
ChIn_0107_1 144 21 0	000000E+00 71382 5 4 4 4 4 5 4 4 5 4 4 5 4 5 4 5 4 5 4 5 4 5 5 4 5 5 5 4 5 5 5 5 5 5 5 5 5 5 5 5 5 6 5 5 5 5 6 5 5 6 5 5 6 5 5 6 5 6 5 6 5 5 6 5 6 5 6 5 6 5 6 5 6 5 6 6 5 6 5 6 5 6 6 5 6 5 6 6 5 6 6 5 6 5 6 6 6 5 6 6 5 6 6 5 6 6 5 6 6 5 6 6 6 5 6 6 6 5 6 6 5 6 6 5 6 6 6 5 6 6 6 5 6 6 6 5 6 6 5 6 6 6 5 6 6 6 5 6 6 6 5 6 6 6 5 6 6 6 5 6 6 6 5 6 6 6 5 6 6 6 6 5 6 6 6 5 6 6 6 5 6 6 6 6 5 6 6 6 6 6 5 …
ChIn_0108_1 71 26 0	000000E+00 66923 5 4 5 5 5 4 5 5 6 5 5 5 5 5 6 5 5 5 6 5 5 6 5 6 5 5 6 5 6 5 6 5 6 5 6 5 6 5 6 6 5 6 5 6 6 5 6 6 5 6 6 5 6 6 6 5 6 6 6 5 6 6 6 5 6 6 6 6 6 5 6 6 6 6 6 6 6 6 5 6 6 6 6 6 6 6 6 6 6 6 6 5 6 6 6 6 6 6 6 6 6 6 6 6 6 6 6 6 5 6 6 6 6 6 6 6 6 6 6 6 6 6 6 6 6 6 6 6 6 6 6 6 6 6 6 6 6 6 6 6 6 6 6 6 6 5 6 6 6 6 6 6 6 6 6 6 6 6 6 6 6 6 6 6 6 6 6 6 6 6 6 6 6 6 6 6 6 6 6 6 6 6 6 6 6 6 6 6 6 6 6 …
ChIn_0109_1 282 38 0	000000E+00 97808 5 4 4 4 4 4 4 4 4 4 4 4 4 4 4 4 5 4 4 4 4 4 4 4 4 5 4 4 4 4 4 4 4 5 4 4 4 4 4 5 4 4 4 5 4 4 4 4 5 4 4 5 4 4 4 5 4 5 4 4 5 4 5 4 5 4 5 4 5 5 4 5 5 4 5 5 4 5 5 4 5 5 4 5 5 5 4 5 5 5 5 4 5 5 5 5 5 5 4 5 5 5 5 5 5 5 5 5 5 5 5 5 5 5 5 5 5 5 5 5 5 5 5 5 5 5 5 5 6 5 5 5 5 5 6 5 5 5 5 6 5 5 5 6 5 5 5 6 5 5 6 5 5 6 5 5 6 5 6 5 5 6 5 6 5 6 5 6 5 6 5 6 5 6 5 6 5 6 5 6 5 6 5 6 5 6 6 5 6 5 6 …
ChIn_0110_1 123 42 0	000000E+00 150621 5 4 4 4 5 4 4 5 4 4 5 4 5 4 5 4 5 4 5 4 5 5 4 5 4 5 5 4 5 5 5 4 5 5 5 5 4 5 5 5 5 5 5 5 5 5 4 5 6 5 5 5 5 5 5 5 5 5 6 5 5 5 5 6 5 5 5 5 6 5 5 6 5 5 6 5 5 6 5 6 5 5 6 5 6 5 6 5 6 5 6 5 6 5 6 5 6 5 6 6 5 6 5 6 6 5 6 6 5 6 6 5 6 6 5 6 6 6 5 6 6 6 5 6 6 6 5 6 6 6 6 5 6 6 6 6 6 5 6 6 6 6 6 5 6 6 6 6 6 6 6 5 6 6 6 6 6 6 6 6 6 5 6 6 6 6 6 6 6 6 6 6 6 6 6 6 6 6 5 6 6 6 6 6 6 6 6 6 6 6 6…
Chin_0111_1 118 9 0	000000E+00 89682 5 4 5 4 4 5 4 4 5 4 4 5 4 4 4 5 4 4 4 5 5 5 4 5 5 5 5 5 4 5 5 5 5 5 4 5 5 5 5 4 5 5 5 6 5 5 5 5 5 5 5 6 5 6 5 5 6 5 5 6 5 5 6 5 6 5 5 6 5 5 5 5 5 6 5 5 6 5 5 5 6 6 5 6 5 6 6 6 5 6 5 6 6 6 5 6 5 6 6 5 6 6 5 6 5 6 5 6 6 5 6 5 6 6 5 5 6 6 5 6 6 5 6 5 6 5 6 5 6 6 6 5 6 6 6 6 5 6 6 6 6 5 6 6 6 6 6 5 6 6 6 6 5 6 6 5 6 6 6 5 6 6 5 6 6 5 6 6 5 6 6 5 6 6 6 5 6 6 6 6 5 7 5 6 6 6 6 6 5 7 5 …
Dio_012_1 293 28 0	000000E+00 109309 5 4 4 4 4 4 4 4 4 4 4 4 4 5 4 4 4 4 4 4 4 4 4 4 5 4 4 4 4 4 4 4 4 4 4 5 4 4 4 4 4 4 4 4 4 4 5 4 4 4 4 4 4 4 4 4 4 4 4 5 4 4 4 4 4 4 4 4 4 4 4 4 4 4 4 4 5 4 4 4 4 4 4 4 4 4 5 4 4 4 4 4 4 5 4 4 4 4 4 5 4 4 4 4 4 5 4 4 4 4 5 4 4 4 5 4 4 4 5 4 4 4 4 5 4 4 4 5 4 4 5 4 4 4 5 4 4 5 4 4 4 5 4 4 5 4 4 5 4 4 5 4 5 4 4 5 4 5 4 5 4 4 5 4 5 4 4 5 4 5 4 4 5 4 4 5 4 5 4 5 4 4 5 4 5 4 4 5 4 5 4…
Dio_017_1 262 27 0	000000E+00 92390 5 4 4 4 4 4 5 4 4 4 4 5 4 4 4 5 4 4 4 5 4 4 5 4 4 5 4 4 4 5 4 5 4 4 5 4 4 5 4 4 5 4 4 5 4 5 4 4 5 4 4 5 4 5 4 4 5 4 5 4 4 5 4 5 4 5 4 4 5 4 5 4 4 5 4 5 4 5 4 5 4 4 5 4 5 4 5 4 5 4 4 5 4 5 4 5 4 5 4 4 5 4 5 4 5 4 5 4 5 4 4 5 4 5 4 5 4 5 4 5 4 4 5 5 4 4 5 4 5 4 5 4 5 4 5 4 5 4 5 4 5 4 5 4 5 5 4 5 4 5 4 5 4 5 5 4 5 4 5 5 4 5 5 4 5 5 4 5 5 5 4 5 5 5 5 4 5 5 5 5 5 5 5 5 5 5 5 5 5 5 6 …
Dio_020_1 195 24 0	000000E+00 89319 5 4 4 4 4 4 5 4 4 4 4 5 4 4 4 5 4 4 4 4 5 4 4 4 5 4 4 4 5 4 4 5 4 4 4 5 4 4 4 5 4 4 5 4 4 4 5 4 4 5 4 4 5 4 4 4 5 4 4 5 4 4 5 4 4 5 4 4 5 4 4 5 4 5 4 4 5 4 4 5 4 5 4 4 5 4 5 4 5 4 5 4 5 5 4 5 5 6 5 6 6 6 6 6 6 6 6 5 6 6 6 6 6 6 6 5 6 6 6 6 6 6 5 6 6 6 6 6 5 6 6 6 6 6 5 6 6 6 6 5 6 6 6 6 6 5 6 6 6 6 6 5 6 6 6 6 5 6 6 6 6 5 6 6 6 6 5 6 6 6 6 5 6 6 6 6 5 6 6 6 5 6 6 6 6 5 6 6 6 5 6 …
Dio_034_1 162 32 0	000000E+00 65169 5 4 4 4 5 5 5 4 5 5 5 5 5 5 5 4 5 5 5 5 5 5 5 5 5 5 5 5 5 5 5 5 5 5 5 5 5 6 5 5 5 5 5 5 5 5 5 5 5 6 5 5 5 5 5 5 5 6 5 5 5 5 5 5 6 5 5 5 5 6 5 5 5 5 6 5 5 5 6 5 5 6 5 5 5 6 5 5 6 5 6 5 6 5 5 6 5 6 5 6 6 5 6 5 6 5 6 5 6 6 5 6 5 6 6 5 6 5 6 6 5 6 6 5 6 6 5 6 5 6 6 5 6 6 5 6 6 5 6 6 5 6 6 5 6 6 5 6 6 6 5 6 5 6 6 6 5 6 6 5 6 6 5 6 6 6 5 6 6 5 6 6 5 6 6 6 5 6 6 6 5 6 6 5 6 6 6 5 6 6 6 …
Dio_044_1 218 31 0	000000E+00 86885 5 4 4 4 4 4 4 4 4 4 4 4 4 4 5 4 4 4 4 4 4 4 4 4 4 5 4 4 4 4 4 4 4 4 4 4 5 4 4 4 4 4 4 4 4 4 5 4 4 4 4 4 4 4 4 4 4 4 4 5 4 4 4 4 4 4 4 4 4 4 4 4 4 5 4 4 4 4 4 4 4 4 4 4 4 4 4 4 4 4 4 4 5 4 4 4 4 4 5 4 4 4 5 4 4 4 5 4 4 5 4 4 5 4 4 5 4 5 4 4 5 4 5 4 5 4 5 4 5 4 5 4 5 5 4 5 5 4 5 6 6 7 7 7 0 7 6 5 5 4 5 5 4 5 4 5 5 4 5 4 5 5 4 5 4 5 5 4 5 4 5 5 4 5 5 4 5 5 4 5 5 4 5 5 6 7 7 0 7 7 0 …
Dio_045_1 149 36 0	000000E+00 83218 5 4 4 5 4 5 4 5 5 4 5 5 4 5 5 4 5 5 5 5 4 5 5 5 4 5 5 4 5 4 4 4 4 5 4 4 4 4 4 5 4 4 5 6 5 6 6 5 6 6 5 5 5 4 4 4 4 4 4 4 4 4 5 6 5 6 6 6 6 6 5 6 6 6 6 6 5 5 4 4 4 4 4 4 4 4 4 4 4 4 4 4 5 6 6 6 6 5 6 6 6 6 6 5 5 5 4 5 5 4 5 5 4 5 5 4 5 5 5 5 5 4 5 4 5 5 4 5 5 6 5 6 6 6 6 6 6 6 5 5 4 4 4 4 6 6 6 6 6 6 6 6 6 6 6 6 6 6 6 6 6 6 6 6 6 6 6 7 6 6 6 6 6 6 7 6 6 6 6 6 7 6 6 6 6 6 7 6 6 6 6 …
Dio_047_1 186 33 0	000000E+00 95099 5 4 4 4 4 4 4 4 4 4 4 4 4 4 5 4 4 4 4 4 4 4 4 4 5 4 4 4 4 4 4 4 5 4 4 4 4 4 4 5 4 4 4 4 5 4 4 4 4 5 4 4 4 5 4 4 4 5 4 4 5 4 5 4 5 4 5 4 5 5 4 5 5 4 5 5 5 4 5 5 5 5 5 4 5 5 5 5 5 5 5 5 5 5 5 5 5 5 5 5 5 5 5 5 5 5 5 6 5 5 5 5 6 5 5 5 6 5 5 5 6 5 6 5 5 6 5 6 5 6 5 6 5 6 5 6 5 6 5 6 5 5 6 5 6 5 6 6 6 7 7 7 7 6 5 5 6 5 5 6 5 5 6 6 5 6 5 6 6 5 6 6 6 7 6 6 6 5 6 6 6 6 6 5 6 6 6 6 5 6 6 …
Dio_050_1 123 24 0	000000E+00 98519 5 6 5 6 6 6 5 6 6 6 5 6 6 6 5 6 6 6 5 6 6 6 5 6 6 6 5 6 6 6 5 6 6 6 6 5 6 6 6 5 6 6 5 6 5 5 5 5 5 5 5 5 4 5 5 5 5 5 5 5 5 4 5 5 5 5 5 5 5 4 5 5 5 5 5 5 5 5 5 4 5 5 5 5 6 5 5 6 6 7 0 0 7 0 7 6 5 6 5 5 5 6 5 5 6 5 5 5 6 5 5 6 5 5 6 5 6 5 5 6 5 6 5 6 5 6 6 5 6 6 6 5 6 6 6 6 5 6 6 6 6 5 6 6 6 6 6 6 5 6 7 6 6 6 6 6 6 7 6 6 0 0 1 2 1 1 1 7 6 5 6 5 6 5 5 6 5 6 5 6 5 6 6 5 6 5 6 6 5 6 6 …
Dio_060_1 198 34 0	000000E+00 69035 5 4 4 4 4 4 4 4 4 5 4 4 4 4 5 4 4 4 5 4 5 4 5 4 4 5 4 5 4 5 4 5 4 5 4 5 4 5 4 5 4 5 4 5 4 5 4 5 4 5 4 5 4 5 5 4 5 4 5 4 5 4 5 4 5 5 4 4 5 4 5 4 5 4 5 4 5 4 4 5 4 5 4 5 4 5 4 4 5 4 5 4 5 4 5 4 5 4 5 4 5 4 5 4 5 7 0 0 0 0 0 0 0 0 0 0 7 0 0 0 0 0 7 6 6 5 5 4 5 5 4 5 5 4 5 5 4 5 4 5 5 4 5 4 5 5 4 5 4 5 5 4 5 5 4 5 5 6 0 0 0 1 0 0 0 0 1 0 0 0 7 0 7 7 6 6 6 5 5 5 5 5 5 5 4 5 5 0 0 1 0 …
Dio_061_1 254 31 0	000000E+00 134827 5 4 4 4 4 4 4 5 4 4 4 4 5 4 4 4 5 4 4 4 5 4 4 5 4 4 5 4 4 5 4 5 4 4 5 4 5 4 4 5 4 5 4 4 5 4 5 4 5 4 5 4 5 4 5 4 5 4 5 4 5 4 5 4 5 4 5 5 4 5 4 5 5 5 5 4 5 5 5 6 5 5 5 5 5 5 6 5 5 5 5 6 5 5 5 6 5 5 5 6 5 5 6 5 5 5 6 5 5 6 5 5 6 5 5 6 5 5 6 5 5 6 5 5 6 5 6 5 5 6 5 5 6 5 6 5 5 6 5 5 5 5 5 4 5 4 5 4 4 5 4 4 5 4 4 4 5 4 4 4 4 5 4 4 4 4 5 4 4 4 4 5 4 4 4 4 5 4 4 4 4 4 5 4 4 4 4 4 5 4 4…
Dio_062_1 217 31 0	000000E+00 87914 5 4 5 4 4 5 5 4 5 4 5 4 5 5 4 5 4 5 5 4 5 4 5 5 4 5 5 4 5 5 4 5 5 4 5 5 4 5 5 4 5 5 4 5 5 5 4 5 5 4 5 5 5 4 5 5 5 4 5 5 5 4 5 5 5 5 5 5 5 5 5 4 5 5 5 4 5 4 5 4 4 5 4 5 4 4 5 4 4 4 5 4 4 5 4 5 6 7 7 7 6 7 7 6 6 5 4 5 5 5 4 5 5 4 5 5 4 5 5 4 5 5 4 5 4 5 5 4 5 5 4 5 5 4 5 5 4 5 6 6 7 6 7 6 7 7 6 6 6 6 5 5 4 5 4 5 5 4 5 4 5 5 4 5 4 5 5 4 5 5 4 6 5 6 7 6 7 7 6 6 6 5 6 6 5 6 5 6 6 5 6 …
Dio_063_1 367 36 0	000000E+00 143157 5 4 4 4 4 5 4 4 4 5 4 5 4 4 5 4 5 4 4 5 4 5 4 5 4 4 5 4 5 4 5 4 5 4 5 4 5 4 5 4 5 4 5 4 5 4 5 4 5 4 5 4 5 4 5 4 5 4 5 4 5 4 5 4 5 4 5 4 5 4 5 4 5 4 5 4 5 4 5 4 5 4 5 4 5 5 4 5 4 5 5 4 5 4 5 5 4 5 4 5 5 4 5 5 4 5 5 4 5 4 5 5 4 5 5 5 4 5 4 5 5 5 4 5 5 4 5 5 4 5 5 4 5 5 4 5 5 4 5 5 5 4 5 5 4 5 5 4 5 5 4 5 5 4 5 5 4 5 5 5 4 5 5 4 5 4 5 5 4 5 5 4 5 4 5 4 4 5 4 4 4 4 5 4 4 4 5 4 4 4 4…
Dio_064_1 346 33 0	000000E+00 142292 5 5 5 5 5 6 5 5 4 5 5 4 4 5 4 4 4 3 4 3 4 3 3 4 3 3 3 4 4 4 5 5 6 5 6 6 5 6 5 6 5 6 5 4 5 3 4 4 3 4 3 4 3 4 3 4 4 4 4 6 5 6 6 6 6 6 5 6 6 5 4 4 4 4 3 4 4 4 3 4 4 3 4 5 4 6 5 6 6 6 6 6 5 5 4 4 3 3 4 3 3 4 3 4 3 4 4 4 5 6 6 5 6 6 6 6 5 6 6 5 5 5 4 4 4 4 4 3 4 4 3 4 4 4 4 3 4 4 5 5 6 6 6 6 6 6 6 6 6 6 5 6 5 5 4 4 4 4 4 4 4 4 4 4 3 4 4 4 3 4 4 4 5 6 6 6 6 7 6 6 7 6 6 5 5 5 4 5 4 4 5…
Dio_065_1 296 29 0	000000E+00 112180 5 4 4 4 4 4 5 4 4 4 4 5 4 4 4 5 4 4 4 5 4 4 4 5 4 4 4 5 4 4 5 4 4 4 4 5 4 4 4 5 4 4 4 4 5 4 4 4 5 4 4 5 4 5 4 4 5 4 5 4 5 4 5 4 5 4 5 4 5 4 5 4 5 4 5 4 5 5 4 5 4 5 4 5 4 5 4 5 4 5 4 5 4 5 4 5 4 5 4 5 4 5 4 5 4 5 4 5 4 5 4 5 4 5 4 4 5 4 5 4 5 4 5 4 5 4 5 4 5 4 5 4 5 4 5 4 5 4 5 4 5 4 4 5 4 5 5 4 4 5 4 5 4 5 4 5 4 5 4 5 4 5 4 5 4 5 4 5 4 5 4 4 5 5 4 4 5 4 5 4 5 4 5 4 5 4 5 4 5 4 5…
Dio_066_1 327 21 0	000000E+00 134891 6 5 6 5 6 5 6 5 6 6 5 6 6 5 6 6 5 6 5 6 5 6 5 5 5 6 5 5 5 6 5 5 5 5 4 5 4 5 4 5 4 5 4 4 5 4 5 4 4 5 4 5 4 4 5 4 4 5 4 5 4 4 5 4 5 4 4 5 4 4 5 4 4 5 4 5 4 4 5 4 4 5 4 4 5 4 4 5 4 5 4 4 5 4 4 5 4 4 5 4 5 4 5 4 5 4 5 4 5 4 5 4 5 4 5 4 5 4 5 5 4 5 4 5 4 5 5 4 5 5 4 5 4 5 5 4 5 5 4 5 4 5 5 4 5 5 4 5 4 5 5 4 5 5 4 5 4 5 5 4 5 4 5 5 4 5 4 5 4 5 4 5 5 4 5 5 4 5 5 5 4 5 5 6 5 5 5 6 5 5 6…
Dio_067_1 290 38 0	000000E+00 147688 5 4 4 4 4 4 5 4 4 4 4 4 5 4 4 4 4 4 5 4 4 4 4 5 4 4 4 4 5 4 4 4 4 5 4 4 4 4 5 4 4 4 5 4 5 5 4 5 5 5 5 5 5 5 5 5 5 5 4 4 5 4 4 4 4 4 5 4 4 4 4 4 4 4 4 5 4 4 4 4 4 4 4 4 4 4 4 4 4 4 4 4 5 4 4 4 4 4 4 4 4 4 4 4 4 4 4 4 4 4 4 4 5 4 4 4 4 4 4 4 4 5 4 4 5 4 4 5 4 4 5 4 4 5 4 5 4 4 5 4 4 5 4 5 4 4 5 4 5 4 4 5 4 5 4 4 5 4 5 4 4 5 4 4 5 4 4 5 4 4 5 4 4 4 5 4 4 4 4 4 4 4 4 4 4 4 3 4 4 4 4…
Dio_068_1 149 26 0	000000E+00 95723 5 4 4 4 5 4 5 4 5 4 5 4 5 4 5 4 5 5 4 5 4 5 4 5 5 5 4 5 5 5 4 5 5 5 5 5 5 4 5 5 5 5 5 5 5 5 4 5 5 6 5 5 5 6 0 7 0 0 7 0 0 0 0 7 0 0 0 7 0 0 0 7 0 0 0 7 0 7 6 7 6 6 6 5 5 5 5 5 4 5 4 5 5 4 5 4 5 5 4 5 5 4 5 5 4 5 5 5 4 5 5 5 4 5 5 4 5 5 5 4 5 5 5 5 4 5 5 5 5 5 0 0 0 0 0 1 0 0 0 0 0 0 0 0 0 0 0 0 7 5 6 5 6 5 6 5 6 5 5 6 5 6 5 5 6 5 6 5 5 6 5 6 5 5 6 5 6 5 5 6 5 6 5 5 6 5 5 6 5 6 5 …
Dio_069_1 287 33 0	000000E+00 97299 5 4 4 4 5 4 4 5 4 4 5 4 4 5 4 4 5 4 5 4 4 5 4 4 5 4 4 5 4 4 4 5 4 4 5 4 4 5 4 4 5 4 4 5 4 4 4 5 4 4 4 4 4 4 4 4 4 4 4 4 4 4 4 4 4 4 4 5 4 4 4 4 4 4 4 4 4 4 4 4 4 4 4 4 4 4 4 4 5 4 4 4 4 4 4 4 4 4 4 4 4 4 4 4 4 4 4 4 4 4 4 4 5 4 4 4 4 4 4 3 4 4 4 4 4 4 4 4 4 4 4 4 4 4 4 5 4 4 4 4 4 4 5 4 4 4 5 4 4 4 5 4 4 5 4 4 5 4 5 4 5 4 5 5 5 5 5 5 4 5 5 5 5 5 5 5 5 5 5 5 5 4 5 5 5 4 5 5 5 4 5 …
Dio_070_1 328 38 0	000000E+00 100345 5 4 4 5 4 4 5 4 5 4 5 4 5 4 5 4 5 4 5 4 5 4 5 4 5 4 5 4 5 4 5 4 5 4 5 5 4 5 4 5 4 5 4 5 4 5 4 4 5 4 5 4 5 4 5 4 4 5 4 4 5 4 4 4 4 5 4 4 4 4 4 4 4 4 4 4 3 4 4 4 4 4 4 4 4 4 4 3 4 4 4 4 4 4 4 3 4 4 4 4 4 3 4 4 4 4 4 3 4 4 4 4 4 3 4 4 4 4 3 4 4 4 4 4 3 4 4 4 4 4 3 4 4 4 4 3 4 4 4 4 4 3 4 4 4 4 4 3 4 4 4 4 4 4 3 4 4 4 4 4 4 4 4 4 5 4 4 4 4 4 5 4 4 5 4 4 5 4 5 4 4 5 4 5 4 5 5 4 5 4 5…
dro_005_1 191 29 0	000000E+00 71159 5 4 4 4 4 5 4 4 5 4 4 5 4 4 5 4 4 4 5 4 4 4 4 4 4 4 3 4 4 4 3 4 4 3 4 4 4 4 4 4 4 4 4 4 5 4 5 6 5 5 5 6 5 5 5 6 5 5 5 5 6 5 5 5 5 6 5 5 5 6 5 5 6 5 6 5 5 6 5 5 6 5 5 6 5 5 5 6 5 5 5 6 5 5 5 5 5 6 5 5 5 5 5 5 5 5 5 5 5 5 5 5 5 5 5 5 5 5 5 5 5 5 5 5 5 5 5 5 5 5 5 6 5 5 6 5 6 6 5 6 5 6 6 5 6 5 6 6 5 6 6 5 6 6 5 6 5 6 6 5 6 6 5 6 6 5 6 6 5 6 6 5 6 6 5 6 6 5 6 6 5 6 6 5 6 6 5 6 6 5 6 …
dro_006_1 189 35 0	000000E+00 87222 5 4 4 4 4 5 4 4 4 5 4 4 4 5 4 4 5 4 4 4 5 4 4 5 4 4 5 4 4 5 4 4 5 4 4 5 4 4 5 4 4 5 4 4 5 4 5 4 4 5 4 5 4 5 5 4 5 5 5 5 4 5 6 5 5 5 5 6 5 6 5 5 6 5 6 6 5 6 6 5 6 6 5 6 6 5 6 6 6 5 6 6 6 6 5 6 6 6 6 5 6 6 6 6 6 5 6 6 6 6 6 6 6 5 6 6 6 6 6 6 5 6 6 6 6 5 6 6 6 5 5 5 5 4 5 5 4 5 4 5 4 5 4 5 4 5 5 4 5 4 5 4 5 4 5 4 5 4 5 5 4 5 4 5 5 5 6 6 6 7 6 7 6 7 6 7 6 6 7 6 7 6 6 7 6 6 6 6 6 6 6 …
dro_007_1 236 41 0	000000E+00 71119 5 4 4 4 4 4 5 4 4 4 4 4 5 4 4 4 4 5 4 4 4 4 4 5 4 4 4 5 4 4 5 4 4 5 4 4 5 4 5 4 4 5 4 5 4 5 4 5 4 5 4 5 4 5 5 4 5 4 5 5 5 4 6 5 6 5 6 5 6 5 6 5 6 5 6 6 5 6 5 6 5 6 5 6 5 6 5 6 5 5 6 5 6 5 6 5 6 5 5 6 5 5 6 5 4 5 5 5 4 5 4 5 5 4 5 4 5 4 5 5 4 5 4 5 4 5 5 4 5 4 5 4 5 4 4 5 4 4 5 4 4 5 4 4 5 4 4 5 4 4 5 4 4 5 5 4 6 5 5 5 4 5 5 4 5 4 6 6 7 6 7 7 6 7 7 6 6 6 6 6 5 6 5 5 6 5 5 6 5 5 6 …
dro_008_1 210 43 0	000000E+00 69912 5 4 4 4 4 4 4 4 4 5 4 4 4 4 5 4 4 4 4 5 4 4 5 4 4 5 4 4 5 4 5 4 5 4 5 5 4 5 5 5 5 5 5 5 5 5 5 5 5 5 5 5 5 5 5 6 5 5 5 6 5 5 5 6 5 6 5 6 5 6 5 6 5 6 5 6 6 5 6 6 6 5 6 6 6 5 6 6 5 6 6 5 6 5 6 6 5 6 5 6 5 6 5 6 5 6 5 6 5 5 6 5 5 5 6 5 5 5 5 5 5 5 5 5 5 5 5 5 5 5 4 5 5 5 5 5 5 5 4 5 5 5 4 5 5 4 5 5 4 5 5 5 4 5 5 5 5 4 5 5 5 5 4 5 5 5 5 5 5 4 5 5 5 5 5 5 5 5 5 5 5 6 5 5 5 5 5 6 5 5 6 …
dro_013_1 239 18 0	000000E+00 87303 5 4 4 4 5 4 4 5 4 5 4 4 5 4 5 4 4 5 4 5 4 5 4 5 4 4 5 4 5 4 5 4 5 4 5 4 4 5 4 5 4 5 4 5 4 5 5 4 5 5 5 6 5 5 5 6 5 5 5 6 5 5 6 5 5 6 5 5 6 5 5 6 5 5 6 5 5 5 6 5 5 6 5 5 6 5 5 5 6 5 5 5 6 5 5 5 5 5 5 5 5 5 5 4 5 5 5 5 5 4 5 5 5 5 4 5 5 5 4 5 5 5 4 5 5 4 5 5 5 4 5 5 5 4 5 5 5 4 5 5 5 4 5 5 5 5 5 4 5 5 5 5 5 5 6 5 5 5 6 6 5 6 6 5 6 6 5 6 6 6 6 5 6 6 6 6 5 6 6 6 6 6 5 6 6 6 6 6 6 5 6 …
dro_041_1 205 26 0	000000E+00 89634 5 4 4 4 4 5 4 6 5 6 6 5 6 6 6 5 6 6 6 5 6 6 6 5 6 6 5 6 6 5 6 6 5 6 6 5 6 5 5 6 5 5 5 6 5 5 5 5 5 6 5 5 5 5 5 5 4 5 5 5 5 4 5 5 4 5 5 4 5 4 5 4 4 5 4 4 5 4 4 4 5 4 4 4 4 4 5 4 4 4 4 4 4 4 5 4 4 4 4 4 4 4 4 5 4 4 4 4 4 5 4 4 4 5 4 4 5 4 5 5 5 6 5 6 6 5 6 6 6 6 6 6 6 6 6 6 7 6 6 6 6 7 6 6 7 6 6 7 6 6 7 6 6 7 6 7 6 6 7 6 6 7 6 6 7 6 6 6 7 6 6 6 6 6 6 6 6 5 6 6 6 5 6 5 6 5 6 5 6 5 6 …
dro_044_1 223 26 0	000000E+00 96217 5 4 4 4 4 4 4 5 4 4 4 5 4 4 5 4 4 5 4 5 5 4 5 5 6 5 5 6 5 5 6 5 5 5 6 5 5 6 5 5 6 5 5 5 6 5 5 6 5 5 5 6 5 5 5 6 5 5 6 5 5 5 6 5 5 5 6 5 5 5 6 5 5 5 6 5 5 5 6 5 5 5 6 5 5 5 5 6 5 5 5 5 6 5 5 5 5 6 5 5 5 5 5 6 5 5 5 5 6 5 5 6 5 5 5 6 5 5 6 5 5 6 5 5 6 5 5 6 5 5 6 5 5 6 5 6 5 5 6 5 6 5 5 6 5 6 5 5 6 5 6 5 6 5 5 6 5 6 5 6 5 6 5 6 5 6 5 6 5 6 5 6 5 6 6 5 6 5 6 6 5 6 5 6 6 5 6 5 6 6 5 …
dro_095_1 293 27 0	000000E+00 82380 5 5 5 5 5 5 5 4 5 5 5 5 5 5 5 5 5 5 5 5 4 5 4 5 4 4 4 5 4 4 4 4 5 4 4 4 4 4 4 5 4 4 4 4 4 4 4 5 4 4 4 4 4 4 4 4 5 4 4 4 4 4 4 4 5 4 4 4 4 4 4 4 5 4 4 4 4 4 4 4 5 4 4 4 4 4 4 4 5 4 4 4 4 4 5 4 4 4 4 4 5 4 4 4 4 5 4 4 4 4 5 4 4 4 4 5 4 4 5 4 4 4 5 4 4 4 5 4 4 5 4 4 4 5 4 4 5 4 4 5 4 4 4 5 4 4 5 4 4 5 4 4 5 4 4 5 4 4 5 4 5 4 4 5 4 5 4 5 4 4 5 4 5 4 5 4 5 5 4 5 5 5 5 5 6 5 6 6 6 6 6 …
dro_098_1 320 31 0	000000E+00 85619 5 4 4 4 4 5 4 4 5 4 4 4 5 4 4 5 4 4 4 5 4 4 4 4 4 4 4 4 5 4 4 4 4 4 4 4 4 4 4 4 4 4 4 4 4 4 4 4 4 4 4 5 4 4 4 4 4 4 4 4 4 4 4 4 4 4 4 4 4 4 4 4 4 4 4 4 4 4 4 4 4 4 4 4 4 4 4 4 4 4 4 4 4 4 4 4 4 4 4 4 4 4 4 4 4 4 4 4 4 4 3 4 4 4 4 4 4 4 4 4 4 4 4 4 4 4 4 4 4 4 4 4 4 4 4 4 4 4 4 4 4 4 4 4 4 4 4 4 4 4 4 4 4 4 4 4 4 4 4 4 4 4 4 4 4 4 4 4 4 4 4 4 4 4 4 4 4 4 4 4 4 5 4 4 4 4 4 4 4 4 4 …
dro_108_1 229 30 0	000000E+00 106554 5 4 4 4 4 4 4 4 4 4 4 4 4 4 4 4 4 4 4 4 4 4 4 4 4 4 4 4 5 4 4 4 4 4 4 4 4 4 4 4 4 4 4 4 5 4 4 4 4 4 4 4 4 5 4 4 5 4 5 4 5 4 5 5 4 5 5 5 5 5 5 5 5 5 5 5 5 5 6 5 5 5 5 6 5 5 5 6 5 5 5 6 5 5 6 5 5 5 6 5 5 6 5 5 5 6 5 5 5 6 5 5 6 5 5 5 6 5 5 5 5 5 6 5 5 5 5 5 5 5 5 5 4 5 5 5 5 5 5 5 5 5 4 5 5 5 5 5 5 5 5 4 5 5 5 5 5 5 5 5 4 5 5 5 5 5 5 5 5 5 5 5 5 4 5 5 5 5 5 5 5 5 5 5 5 5 5 5 6 5 5…
FOS_001_1 165 24 0	000000E+00 74274 5 4 4 4 5 4 4 4 5 4 5 4 4 5 4 4 5 4 5 4 5 4 5 4 5 4 5 4 5 4 5 4 5 5 4 5 5 4 5 5 4 5 5 4 5 5 5 4 5 5 5 4 5 5 5 5 4 5 5 5 5 5 5 4 5 5 5 5 5 6 5 5 7 0 0 0 7 0 0 0 0 0 0 0 0 7 7 7 6 6 6 5 5 4 5 4 5 4 5 5 4 5 5 4 5 5 5 5 4 5 5 5 5 5 6 5 5 5 5 5 6 5 5 6 5 5 6 5 6 5 6 6 6 7 7 6 7 6 7 7 6 6 7 6 6 6 6 6 6 6 5 6 6 5 5 6 5 5 5 5 4 5 5 5 5 4 5 5 5 5 5 5 5 5 5 5 5 5 6 5 5 6 5 5 6 5 5 6 5 6 6 …
FOS_002_1 112 28 0	000000E+00 71755 5 4 4 4 4 4 4 4 4 4 4 4 4 4 4 4 4 5 4 4 4 4 4 4 4 4 4 5 4 5 5 6 5 6 5 6 5 6 6 5 6 6 6 5 6 6 6 6 5 6 6 6 6 6 5 6 6 6 6 6 5 6 6 6 6 6 6 6 5 6 6 6 6 6 6 6 5 6 6 6 6 6 6 6 6 6 5 6 6 6 6 6 6 6 6 6 6 5 6 6 6 6 6 6 6 6 6 6 5 6 6 6 6 6 6 6 6 6 6 6 5 6 6 6 6 6 6 6 6 6 6 6 5 6 6 6 6 6 6 6 6 6 6 6 5 6 6 6 6 6 6 6 6 6 5 6 6 6 6 6 6 6 5 6 6 6 6 6 6 6 5 6 6 6 6 6 6 5 6 6 6 6 6 6 5 6 6 6 6 6 5 …
FOS_003_1 108 20 0	000000E+00 48128 5 4 4 4 4 4 4 4 5 4 4 4 4 4 5 4 4 4 4 5 4 4 4 5 4 4 5 4 4 5 4 5 4 4 5 4 5 4 5 4 4 5 4 5 5 4 5 5 5 4 5 6 5 5 6 5 6 6 5 6 6 5 6 6 5 6 6 6 5 6 6 6 5 6 6 6 5 6 6 6 5 6 6 6 6 5 6 6 6 5 6 6 6 6 5 6 6 6 5 6 6 6 6 5 6 6 6 6 5 6 6 6 6 6 5 6 6 6 6 5 6 6 6 6 6 5 6 6 6 6 5 6 6 6 6 6 5 6 6 6 6 5 6 6 6 6 6 5 6 6 6 6 6 5 6 6 6 6 6 5 6 6 6 6 6 6 5 6 6 6 6 6 6 6 5 6 6 6 6 6 6 6 6 6 6 6 5 6 7 6 5 …
FOS_004_1 143 15 0	000000E+00 74780 5 4 4 4 4 4 4 4 4 4 4 5 4 4 4 4 5 4 4 4 4 5 4 4 5 4 4 4 5 4 4 5 4 4 5 4 5 4 4 5 4 5 4 5 4 5 4 5 4 5 4 5 4 5 4 5 4 5 5 5 5 5 5 6 5 6 5 6 6 5 6 6 5 6 6 6 5 6 6 6 6 6 6 5 6 6 6 6 6 6 6 6 6 6 6 6 6 5 6 6 6 6 6 6 6 6 6 6 6 6 6 6 6 5 6 6 6 6 6 6 6 6 6 6 5 6 6 6 6 6 6 6 5 6 6 6 6 6 6 6 5 6 6 6 6 6 6 5 6 6 6 6 6 5 6 6 6 6 6 6 5 6 6 6 6 6 5 6 6 6 6 5 6 6 6 6 6 5 6 6 6 6 6 5 6 6 6 6 6 5 6 …
FOS_006_1 229 39 0	000000E+00 59334 5 4 4 4 4 4 4 4 4 4 4 4 4 5 4 4 4 4 4 4 4 4 4 4 4 4 5 4 4 4 4 4 4 4 4 4 4 4 4 4 4 4 4 4 4 4 4 4 4 4 4 4 4 4 4 4 4 4 4 4 4 4 4 4 4 4 4 4 4 4 4 4 4 4 4 4 4 4 4 4 4 4 4 4 4 4 3 4 4 4 4 4 4 4 4 3 4 4 4 4 4 4 4 4 4 4 5 4 4 4 5 4 4 5 4 5 5 5 4 5 5 6 5 5 5 5 6 5 5 6 5 6 5 6 5 6 5 6 5 6 5 6 5 6 5 6 6 5 6 6 5 6 5 6 6 5 6 6 5 6 6 5 6 6 5 6 6 6 5 6 6 5 6 6 5 6 6 6 5 6 6 6 5 6 6 6 5 6 6 6 5 …
FOS_007_1 138 24 0	000000E+00 75425 5 4 4 4 5 4 5 4 5 5 4 5 5 5 6 5 5 6 5 6 5 6 5 6 5 6 5 6 6 5 6 5 6 5 6 5 6 5 6 6 5 5 6 5 5 6 5 5 5 5 5 6 5 5 5 5 5 4 5 5 5 5 5 5 5 4 5 5 5 5 5 5 5 5 5 5 6 5 6 6 7 0 0 0 1 0 0 0 1 0 7 7 7 7 7 6 6 6 6 6 6 6 5 6 5 6 5 5 5 5 6 5 5 5 5 4 5 5 5 5 5 5 5 5 5 5 6 5 6 6 6 0 0 0 1 0 1 0 0 0 1 7 0 7 7 7 6 7 6 5 6 6 5 6 5 6 5 6 5 6 5 5 5 6 5 5 6 5 5 5 6 5 5 5 6 5 5 6 5 5 6 5 6 5 6 5 6 6 6 6 7 …
FOS_008_1 131 43 0	000000E+00 65724 5 4 4 4 4 4 4 4 5 4 4 4 4 4 4 5 4 4 5 4 4 5 4 5 5 5 5 5 6 5 6 6 5 6 5 6 6 5 6 6 5 6 6 5 6 6 6 5 6 6 6 5 6 6 6 5 6 6 6 6 5 6 6 6 6 5 6 6 6 6 6 5 6 6 6 6 6 5 6 6 6 6 5 6 6 6 6 6 6 5 6 6 6 6 6 6 5 6 6 6 6 6 5 6 6 6 6 6 6 6 5 6 6 6 6 6 6 5 6 6 6 6 6 6 6 5 6 6 6 6 6 6 6 5 6 6 6 6 6 6 5 6 6 6 6 6 5 6 6 6 6 6 6 5 6 6 6 6 6 6 5 7 5 6 6 6 6 6 6 6 6 5 6 6 6 6 6 6 6 6 6 6 6 6 6 6 6 6 6 6 6 …
FOS_009_1 99 28 0	000000E+00 40151 5 4 4 4 4 4 4 4 5 4 4 4 5 4 5 4 5 4 5 4 5 4 5 5 4 5 5 5 5 5 5 5 5 5 5 5 5 5 6 5 5 6 5 5 6 5 6 5 6 5 6 5 6 5 6 6 5 6 6 5 6 6 5 6 6 6 5 6 6 5 6 6 6 5 6 6 6 5 6 6 5 6 6 6 5 6 6 6 5 6 6 5 6 6 6 5 6 6 6 5 6 6 6 5 6 6 6 5 6 6 6 6 5 6 6 6 5 6 6 6 6 5 6 6 6 5 6 6 6 6 5 6 6 6 5 6 6 6 6 5 6 6 6 6 5 6 6 6 6 5 6 6 6 6 6 5 6 6 6 6 6 5 6 6 6 6 6 6 5 6 6 6 6 6 6 5 6 6 6 6 6 6 5 6 6 6 6 6 6 6 6 …
FOS_010_1 109 40 0	000000E+00 34048 5 4 4 4 4 4 4 4 4 5 4 4 4 4 4 4 5 4 4 4 4 5 4 4 5 4 5 5 6 5 6 6 5 6 6 5 6 6 5 6 6 6 6 5 6 6 6 6 5 6 6 6 6 5 6 6 6 6 6 6 5 6 6 6 6 6 5 6 6 6 6 6 6 5 6 6 6 6 6 6 6 5 6 6 6 6 6 6 6 6 5 6 6 6 6 6 6 5 6 6 6 6 6 6 6 5 6 6 6 6 6 6 6 5 6 6 6 6 6 5 6 6 6 6 5 6 6 6 6 6 5 6 6 6 6 5 6 6 6 6 6 5 6 6 6 6 5 6 6 6 6 5 6 6 6 6 5 6 6 6 6 5 6 6 6 5 6 6 6 6 5 6 6 6 6 5 6 6 6 6 5 6 6 6 6 5 6 6 6 6 5 …
FOS_012_1 159 30 0	000000E+00 66259 5 4 4 4 4 4 4 4 4 4 4 4 4 4 5 4 4 4 4 4 4 4 4 5 4 4 4 4 4 5 4 4 4 4 5 4 4 5 4 4 5 4 5 4 5 5 5 5 5 5 5 5 5 5 6 5 5 5 6 5 5 6 5 6 5 5 6 6 5 5 6 5 6 5 6 5 6 6 5 6 5 6 5 6 6 5 6 5 6 5 6 6 5 6 6 5 6 5 6 6 5 6 6 5 6 6 5 6 6 5 6 5 6 6 5 6 6 5 6 6 5 6 6 5 6 6 6 5 6 6 5 6 6 5 6 6 5 6 6 5 6 6 5 6 6 5 6 6 5 6 6 5 6 6 5 6 6 6 5 6 6 5 6 6 5 6 6 5 6 6 5 6 6 5 6 6 5 6 6 5 6 6 5 6 6 6 5 6 6 5 6 …
FOS_013_1 109 31 0	000000E+00 32221 5 4 4 5 5 4 5 5 6 5 5 5 6 5 5 6 5 6 5 5 6 5 6 5 6 5 6 5 5 6 6 5 6 5 6 6 5 6 6 5 6 6 5 6 6 5 6 6 5 6 6 6 5 6 6 5 6 6 6 5 6 6 6 6 5 6 6 6 5 6 6 6 6 5 6 6 6 6 5 6 6 6 6 5 6 6 6 6 6 5 6 6 6 6 6 5 6 6 6 6 6 5 6 6 6 6 6 6 5 6 6 6 6 6 5 6 6 6 6 6 6 5 6 6 6 6 6 6 6 5 6 6 6 6 6 6 6 5 6 6 6 6 6 6 5 6 6 6 6 6 6 6 6 5 6 6 6 6 6 6 6 6 5 6 6 6 6 6 6 6 6 6 6 5 6 6 6 6 6 6 6 6 5 6 6 6 6 6 6 6 6 …
FOS_014_1 144 42 0	000000E+00 36590 5 4 4 4 5 4 4 5 4 5 4 5 5 4 5 5 6 5 5 6 5 5 6 5 6 5 6 5 6 5 6 5 6 6 5 6 5 6 5 6 5 6 5 6 6 5 6 5 6 5 6 6 5 6 5 6 6 5 6 6 5 6 5 6 6 5 6 5 6 6 5 6 6 5 6 5 6 6 5 6 6 5 6 5 6 6 5 6 6 5 6 6 5 6 5 6 6 5 6 6 5 6 6 6 5 6 6 5 6 6 5 6 6 6 5 6 6 5 6 6 6 5 6 6 6 6 5 6 6 6 5 6 6 6 6 5 6 6 6 5 6 6 6 5 6 6 6 5 6 6 5 6 6 6 5 6 6 6 5 6 6 6 5 6 6 5 6 6 6 5 6 6 6 5 6 6 6 5 6 6 5 6 6 6 5 6 6 6 5 6 6 …
FOS_015_1 159 32 0	000000E+00 63248 5 4 4 5 5 4 5 5 5 4 5 5 5 5 5 5 5 5 5 5 5 5 5 5 5 6 5 5 5 5 5 6 5 5 5 5 6 5 5 5 5 6 5 5 5 6 5 5 6 5 5 5 6 5 5 6 5 5 5 6 5 5 6 5 5 6 5 5 6 5 6 5 5 6 5 5 6 5 6 5 5 6 5 6 5 6 5 5 6 5 6 6 5 6 5 6 5 6 5 6 5 6 6 5 6 5 6 6 5 6 5 6 6 5 6 6 5 6 6 5 6 6 5 6 6 5 6 6 5 6 6 6 5 6 6 5 6 6 6 5 6 6 6 5 6 6 6 5 6 6 6 5 6 6 6 5 6 6 6 5 6 6 6 6 5 6 6 6 6 5 6 6 6 6 5 6 6 6 6 5 6 6 6 6 6 5 6 6 6 6 6 …
FOS_016_1 102 35 0	000000E+00 36542 5 4 4 4 5 4 4 5 4 4 5 4 4 5 4 4 4 5 4 4 4 5 4 4 4 5 4 4 5 4 4 5 4 4 5 4 4 5 4 4 5 4 5 4 5 4 5 5 5 6 5 6 6 6 6 6 6 6 6 6 6 6 6 6 6 6 6 6 6 6 6 6 6 6 6 5 6 6 6 6 6 6 6 6 5 6 6 6 5 6 6 6 5 6 6 6 6 5 6 6 5 6 6 6 5 6 6 6 5 6 6 6 5 6 6 6 5 6 6 6 5 6 6 6 6 5 6 6 6 6 5 6 6 6 6 6 6 6 6 6 6 6 6 6 6 6 6 6 6 6 6 6 6 6 6 5 6 6 6 6 6 6 6 6 6 6 6 6 6 6 6 6 6 6 6 6 6 6 6 6 6 6 6 5 7 6 6 6 6 6 6 …
FOS_017_1 175 40 0	000000E+00 76868 5 4 4 4 4 4 4 4 4 4 4 4 4 5 4 4 4 4 4 4 5 4 5 4 6 5 6 5 6 6 5 6 6 6 6 6 5 6 6 5 6 6 5 6 5 5 5 6 5 4 5 5 5 4 5 4 5 4 4 5 4 4 5 4 4 5 4 4 4 4 5 4 4 4 4 4 4 4 5 4 4 4 4 4 5 4 6 6 7 7 6 7 7 6 7 7 6 7 6 7 6 6 7 6 6 6 6 6 6 6 6 6 5 6 6 5 6 5 6 5 5 5 5 5 5 4 5 4 5 4 5 4 5 4 4 5 4 5 4 4 5 4 5 4 5 4 5 6 5 5 6 6 6 6 7 7 0 7 0 0 0 7 0 0 0 0 0 0 0 0 0 7 0 7 6 7 6 7 6 6 6 6 7 6 6 6 6 7 6 6 6 …
FOS_018_1 147 38 0	000000E+00 57164 5 4 4 4 4 5 4 5 4 5 4 5 5 4 5 5 5 5 5 5 5 5 5 5 5 5 5 6 5 5 5 6 5 5 6 5 5 5 6 5 5 6 5 5 6 5 6 5 5 6 5 6 5 5 6 5 6 5 6 5 6 5 5 6 5 6 5 6 5 6 5 6 5 6 5 6 5 6 5 6 5 6 5 6 5 6 5 6 5 6 6 5 6 5 6 5 6 5 6 5 6 5 6 6 5 6 5 6 6 5 6 5 6 6 5 6 5 6 6 5 6 5 6 6 5 6 5 6 6 5 6 6 5 6 6 5 6 6 5 6 6 5 6 6 5 6 6 6 5 6 6 5 6 6 6 6 5 6 6 6 6 6 6 6 6 6 6 6 6 6 6 6 7 6 6 7 6 6 7 7 6 7 7 7 7 7 7 7 7 0 7 …
FOS_019_1 232 44 0	000000E+00 75510 5 4 4 4 4 5 4 4 4 5 4 4 5 4 4 5 4 4 5 4 5 4 4 5 4 5 4 4 5 4 5 4 5 4 5 4 5 4 5 4 4 5 5 4 5 4 5 4 4 5 4 5 4 5 4 5 4 5 4 5 4 5 4 4 5 4 4 4 4 4 4 3 4 3 4 4 4 3 4 4 3 4 4 4 3 4 4 4 3 4 4 4 3 4 4 4 4 3 4 4 4 4 3 4 4 4 4 3 4 4 4 4 3 4 4 4 4 4 4 3 4 4 4 4 4 4 4 4 4 4 4 4 5 6 6 7 7 0 7 7 0 7 7 0 7 7 0 7 7 0 7 7 0 7 7 0 7 7 0 7 7 7 0 7 7 7 7 7 7 7 7 7 7 7 7 6 7 7 6 7 6 6 7 6 6 6 6 6 6 6 6 …
FOS_020_1 129 42 0	000000E+00 35948 5 4 4 4 4 4 4 4 4 5 4 4 4 4 4 5 4 4 4 4 5 4 4 4 5 4 4 5 4 4 5 4 5 4 5 5 5 6 6 5 6 6 6 5 6 6 6 6 6 6 5 6 6 6 6 6 6 6 6 6 6 5 6 6 6 6 6 6 6 6 6 6 6 6 6 6 6 6 6 6 6 6 6 6 6 6 6 6 6 6 6 6 6 6 6 6 6 6 5 6 6 6 6 6 6 6 6 6 6 6 6 6 6 6 6 6 6 6 6 6 6 6 6 6 6 6 5 6 6 6 6 6 6 6 6 6 6 6 6 6 5 6 6 6 6 6 6 6 6 6 5 6 6 6 6 6 6 6 6 6 6 6 5 6 6 6 6 6 6 6 6 6 5 6 6 6 5 6 6 5 6 6 5 6 5 6 6 5 6 5 6 …
FOS_021_1 121 45 0	000000E+00 48002 5 4 4 4 4 4 4 4 5 4 4 5 4 4 5 4 5 5 5 4 5 5 5 6 5 5 6 5 6 5 6 6 5 6 5 6 6 6 5 6 6 5 6 6 5 6 6 6 5 6 6 6 5 6 6 6 5 6 6 6 6 5 6 6 6 6 5 6 6 6 6 5 6 6 6 6 5 6 6 6 6 5 6 6 6 6 5 6 6 6 6 5 6 6 6 6 5 6 6 6 6 6 5 6 6 6 6 6 5 6 6 6 6 5 6 6 6 6 6 5 6 6 6 6 6 5 6 6 6 6 6 6 5 6 6 6 6 6 5 6 6 6 6 6 6 5 6 6 6 6 6 5 6 6 6 6 6 6 5 6 6 6 6 6 6 5 6 6 6 6 6 6 6 6 6 6 6 6 6 6 6 6 6 6 6 6 6 7 6 6 6 …
FOS_022_1 152 34 0	000000E+00 38885 5 4 4 4 4 5 4 4 4 5 4 4 4 5 4 4 5 4 4 5 4 5 4 4 5 4 5 4 5 4 5 4 5 4 5 4 5 5 4 5 5 4 5 5 5 4 5 5 5 5 5 5 4 6 5 5 5 5 5 5 6 5 5 6 5 5 6 5 6 5 5 6 5 6 5 6 5 6 5 6 5 6 6 5 6 5 6 5 6 6 5 6 5 6 6 5 6 5 6 6 5 6 6 5 6 6 5 6 6 5 6 6 5 6 6 5 6 6 5 6 6 6 5 6 6 5 6 6 5 6 6 6 5 6 6 6 5 6 6 5 6 6 6 5 6 6 5 6 6 6 5 6 6 6 5 6 6 6 5 6 6 6 5 6 6 5 6 6 6 5 6 6 5 6 6 6 6 6 6 6 6 6 6 6 6 6 7 6 6 7 6 …
FOS_023_1 86 34 0	000000E+00 18408 5 4 4 5 4 5 5 5 6 5 6 5 6 5 6 6 5 6 6 6 5 6 6 6 5 6 6 6 6 5 6 6 6 6 6 5 6 6 6 6 6 6 5 6 6 6 6 6 6 6 5 6 6 6 6 6 6 5 6 6 6 5 6 6 6 6 5 6 6 6 5 6 6 6 5 6 6 6 6 5 6 6 6 6 5 6 6 6 6 5 6 6 6 6 5 6 6 6 6 6 5 6 6 6 6 5 6 6 6 6 6 6 5 6 6 6 6 6 6 6 6 6 6 7 7 7 7 7 0 7 0 7 0 0 0 7 0 0 0 7 0 0 0 7 0 0 7 0 7 7 7 7 7 7 7 6 7 6 7 6 7 6 7 6 7 6 6 7 6 6 6 7 6 6 6 6 6 7 6 6 6 6 6 6 6 6 6 6 6 6 6 …
FOS_024_1 107 43 0	000000E+00 18914 5 4 4 4 5 4 5 4 5 4 5 4 5 4 5 4 5 5 4 5 5 4 5 5 4 5 4 5 4 5 5 4 5 4 5 5 4 5 5 5 5 5 5 5 6 5 6 5 6 6 5 6 6 5 6 6 6 5 6 6 6 6 5 6 6 6 6 6 5 6 6 6 6 6 5 6 6 6 6 5 6 6 6 6 6 6 5 6 6 6 6 6 6 6 6 6 6 6 6 6 6 6 6 6 6 6 6 6 6 6 6 6 6 6 6 6 6 6 6 6 6 7 6 6 6 6 6 6 6 7 6 6 6 6 6 7 6 6 6 6 6 7 6 6 6 6 7 6 7 6 6 7 6 7 6 7 6 7 6 7 6 7 7 6 7 6 7 7 6 7 7 6 7 7 7 6 7 7 7 7 7 6 7 7 7 7 0 7 7 0 0 …
FOS_025_1 124 34 0	000000E+00 41041 5 4 4 4 4 4 4 5 4 4 4 5 4 5 4 5 5 5 5 5 6 5 5 5 6 5 5 6 5 5 6 5 6 5 6 5 6 5 6 5 6 5 6 5 6 5 6 6 5 6 5 6 6 5 6 5 6 6 5 6 5 6 6 5 6 6 5 6 6 6 5 6 6 5 6 6 5 6 6 6 5 6 6 5 6 6 6 5 6 6 5 6 6 5 6 6 6 5 6 5 6 6 5 6 6 5 6 5 6 6 5 6 5 6 6 5 6 5 6 6 5 6 5 6 5 6 5 6 6 5 6 5 6 5 6 6 5 6 5 6 5 6 5 6 5 6 5 6 6 5 6 5 6 5 6 5 6 5 6 5 6 5 6 6 5 6 5 6 5 6 6 5 6 5 6 5 6 6 5 6 6 6 6 7 6 7 7 7 0 7 7 …
FOS_026_1 101 31 0	000000E+00 46466 5 4 4 4 4 4 5 4 4 4 5 4 4 5 4 5 4 5 4 5 4 5 5 5 4 5 5 5 5 6 5 5 5 6 5 5 6 5 6 5 6 5 6 5 6 5 6 6 5 6 5 6 6 6 5 6 6 5 6 6 6 5 6 6 6 5 6 6 6 5 6 6 6 5 6 6 6 5 6 6 5 6 6 6 5 6 6 5 6 6 6 5 6 6 5 6 6 5 6 6 6 5 6 6 6 5 6 6 6 5 6 6 6 6 6 5 6 6 6 6 6 6 6 6 6 6 6 6 6 6 6 6 6 6 6 6 6 6 6 6 6 7 6 6 6 6 6 6 6 6 6 6 6 6 6 6 6 6 6 6 6 6 6 6 6 6 6 6 6 6 6 5 7 6 6 6 6 6 5 6 6 6 6 6 6 6 6 6 6 6 6 …
FOS_027_1 89 39 0	000000E+00 55875 5 4 4 4 4 4 4 4 4 4 5 4 4 4 4 4 5 4 4 5 4 4 5 4 5 5 5 5 6 5 5 5 5 5 4 5 5 5 5 4 5 5 5 5 5 4 5 5 5 5 6 5 5 5 6 5 6 5 6 5 6 5 6 6 6 5 6 6 6 6 6 6 6 6 6 6 6 6 6 6 6 6 6 6 7 6 6 6 7 6 6 6 6 7 6 6 7 6 6 7 6 6 7 6 6 6 6 7 6 6 6 6 6 6 6 6 6 7 6 6 6 6 6 6 5 6 6 6 6 6 6 6 6 6 6 6 6 5 6 6 6 6 6 6 6 6 5 6 6 6 6 6 6 6 6 5 6 6 6 6 6 6 6 6 6 6 5 6 6 6 6 6 6 6 6 6 6 6 6 7 6 6 6 6 6 6 6 6 6 7 6 …
FOS_028_1 112 24 0	000000E+00 72198 5 4 4 4 4 4 4 4 5 4 4 4 5 4 4 4 5 4 5 4 5 4 5 5 5 5 6 6 5 6 5 5 5 5 5 4 5 4 5 5 4 5 4 5 4 5 4 4 5 4 6 0 7 0 7 0 7 7 7 6 6 5 4 5 4 5 5 4 5 5 5 4 5 5 4 5 5 5 5 4 5 5 5 5 4 5 5 5 5 5 5 5 5 5 6 0 7 0 7 7 6 7 6 6 6 6 6 6 6 6 6 6 6 6 5 6 6 5 6 5 6 5 6 5 6 5 5 6 5 5 6 5 5 6 5 5 6 5 5 6 6 6 5 6 7 0 7 0 0 7 7 7 7 7 6 7 6 6 6 5 6 6 6 5 6 5 6 5 6 5 5 6 5 6 5 6 5 6 6 0 0 1 0 0 0 0 0 7 6 6 6 …
FOS_029_1 146 21 0	000000E+00 40263 5 4 5 4 5 4 5 4 4 5 4 5 4 5 4 4 5 4 5 4 4 5 4 5 4 4 5 4 5 4 5 4 5 4 5 4 5 4 5 5 5 4 5 5 6 5 6 5 6 5 6 5 5 5 5 5 5 5 5 4 5 5 5 5 4 5 5 5 5 5 5 6 6 6 7 0 7 7 6 6 6 5 6 5 6 6 5 6 5 6 6 5 6 5 6 6 5 6 6 5 6 5 6 6 5 6 5 6 6 5 6 5 6 6 5 6 5 6 5 6 5 6 5 6 5 5 5 5 5 5 5 4 5 4 5 5 4 5 4 6 6 7 0 0 1 0 7 7 6 6 6 6 6 5 6 6 5 6 5 6 5 6 5 6 5 5 6 5 6 5 6 5 5 6 5 6 5 6 5 6 5 6 6 5 6 5 6 6 5 6 6 …
FOS_030_1 103 29 0	000000E+00 39658 5 4 4 4 5 4 5 4 5 5 6 5 5 5 6 5 5 6 5 5 6 5 6 5 5 6 5 6 5 5 6 5 6 5 6 5 5 6 5 5 5 5 5 5 5 6 5 5 5 5 5 6 5 6 5 7 0 0 0 0 0 7 7 7 6 5 6 6 6 6 5 6 6 6 6 5 6 6 6 5 6 6 5 6 6 5 6 5 5 6 5 5 6 5 5 5 5 5 6 5 6 6 0 0 0 0 0 0 7 7 6 6 6 6 5 6 6 6 5 6 6 6 6 5 6 6 6 5 6 6 6 5 6 6 6 5 6 6 5 6 6 5 6 5 6 5 5 6 5 6 5 5 6 5 6 5 6 6 7 0 0 1 0 0 7 6 6 6 6 6 6 6 5 6 6 6 6 6 6 6 6 5 6 6 6 6 6 5 6 6 6 …
FOS_031_1 83 25 0	000000E+00 56188 5 4 4 5 4 5 4 5 5 4 5 5 5 5 5 5 5 5 6 5 5 6 5 6 5 6 5 6 5 6 5 6 5 6 6 5 6 5 6 6 5 6 6 6 5 6 6 6 6 6 6 6 6 7 6 6 6 6 6 6 6 6 6 5 6 6 5 6 6 5 6 6 5 6 6 5 6 5 6 6 5 6 5 6 6 5 6 5 6 6 5 6 5 6 6 5 6 6 6 7 6 7 6 7 6 7 6 6 6 7 6 6 5 6 6 6 5 6 6 6 5 6 6 6 5 6 6 6 5 6 6 6 5 6 6 6 6 5 6 6 6 6 5 6 6 6 6 6 6 6 6 6 6 7 6 7 7 0 7 7 7 6 7 7 6 6 7 6 6 6 6 6 6 6 6 6 5 6 6 6 6 5 6 6 6 5 6 6 5 6 6 …
FOS_032_1 181 25 0	000000E+00 74763 5 4 4 4 4 4 5 4 4 4 5 4 4 5 4 5 4 4 5 4 5 4 5 4 4 5 4 5 4 5 5 4 5 4 5 4 5 4 5 5 4 5 4 5 5 4 5 5 4 5 5 4 5 5 4 5 5 4 5 5 4 5 5 4 5 5 4 5 4 5 5 4 5 4 5 4 5 5 6 5 5 5 6 5 6 5 5 6 5 6 5 6 5 5 6 5 6 5 6 5 6 5 6 5 6 6 5 6 5 6 5 6 6 5 6 5 6 5 6 6 5 6 6 5 6 5 6 6 5 6 5 6 6 5 6 6 5 6 6 5 6 6 5 6 6 5 6 5 6 6 5 6 6 5 6 6 6 5 6 6 5 6 6 6 5 6 6 6 5 6 6 6 5 6 6 6 5 6 6 6 6 5 6 6 6 6 5 6 6 6 6 …
FOS_033_1 150 36 0	000000E+00 66160 5 4 4 4 5 4 5 5 4 5 5 5 6 5 5 6 5 5 6 5 6 5 6 5 6 5 6 5 6 5 6 5 6 5 6 5 6 5 6 5 5 6 5 6 5 5 6 5 6 5 5 5 6 5 5 5 5 5 5 5 5 5 5 5 5 5 5 5 4 5 5 5 5 4 5 5 5 5 4 5 5 5 5 4 5 5 5 4 5 5 5 5 4 5 5 5 5 5 5 4 5 5 5 5 5 6 5 5 5 5 6 5 6 5 6 5 6 5 6 6 5 6 5 6 6 5 6 6 6 5 6 6 5 6 6 6 6 5 6 6 6 6 6 5 6 6 6 6 6 6 6 6 6 6 6 6 6 6 6 6 6 6 6 6 6 6 6 6 6 6 6 6 6 6 6 6 6 6 6 7 6 6 6 6 6 6 6 6 6 7 6 …
FOS_034_1 209 43 0	000000E+00 53884 5 4 4 4 4 5 4 4 4 5 4 4 5 4 4 5 4 5 4 5 4 4 5 4 5 5 4 5 4 5 5 4 5 5 4 5 5 4 5 5 5 4 5 5 5 4 5 5 5 5 5 5 5 5 5 5 5 5 5 5 6 5 5 6 5 5 5 6 5 6 5 5 6 5 6 5 6 6 5 6 5 6 6 5 6 6 5 6 6 6 5 6 6 6 6 6 5 6 6 6 6 6 6 6 5 6 6 6 6 6 6 5 6 6 6 6 5 6 6 6 5 6 6 6 5 6 6 5 6 6 6 5 6 6 5 6 6 6 5 6 6 5 6 6 5 6 6 5 6 6 5 6 6 5 6 6 5 6 6 5 6 6 5 6 6 5 6 6 6 5 6 6 5 6 6 5 6 6 5 6 6 5 6 6 6 5 6 6 5 6 6 …
FOS_035_1 159 41 0	000000E+00 40714 5 4 5 4 5 4 5 5 5 5 5 6 5 5 6 5 6 5 5 5 5 5 5 5 5 4 4 5 4 4 4 4 4 4 4 4 4 4 3 4 4 4 4 4 4 4 3 4 4 4 4 4 4 4 4 4 4 3 4 4 4 4 4 4 4 5 4 4 4 4 4 4 5 4 4 5 4 5 4 5 5 6 5 6 5 6 5 6 6 5 6 6 6 5 6 6 5 6 6 6 5 6 6 6 6 5 6 6 6 5 6 6 6 5 6 6 6 6 5 6 6 6 6 5 6 6 6 6 5 6 6 6 6 5 6 6 6 6 6 5 6 6 6 6 5 6 6 6 6 6 5 6 6 6 6 5 6 6 6 6 6 5 6 6 6 6 6 6 5 6 6 6 6 6 5 6 6 6 6 6 5 6 6 6 6 6 5 6 6 6 6 …
FOS_036_1 94 36 0	000000E+00 48928 5 4 4 5 4 5 6 5 5 5 6 5 6 6 5 6 5 6 6 5 6 6 5 6 6 5 6 6 5 6 6 5 6 6 5 6 6 5 6 6 5 6 6 5 6 5 6 6 5 6 5 6 6 6 5 6 6 6 5 6 6 6 6 6 5 6 6 6 6 6 6 5 6 6 6 6 6 6 5 6 6 6 6 6 6 6 6 6 5 6 6 6 6 6 6 6 6 5 6 6 6 6 6 6 6 6 6 6 6 5 6 6 6 6 6 6 6 6 6 6 6 6 5 6 6 6 6 6 6 6 6 6 6 6 5 6 6 6 6 6 6 6 6 6 6 6 6 5 6 6 6 6 6 6 6 6 6 6 6 6 6 6 6 6 6 5 6 6 6 6 6 6 6 6 6 6 6 6 6 6 6 6 5 6 6 6 6 6 6 6 6 …
FOS_037_1 252 51 0	000000E+00 76773 5 4 4 4 4 4 4 4 4 4 4 4 4 4 4 4 4 4 4 4 4 4 4 4 4 4 4 4 4 4 4 4 4 4 4 4 4 4 4 4 4 4 4 5 4 4 4 4 4 4 4 4 4 4 4 4 4 4 4 4 4 4 5 4 4 4 4 4 4 4 4 4 4 4 4 4 4 4 4 4 4 5 4 4 4 4 4 4 4 4 4 4 4 5 4 4 4 4 4 4 4 4 4 4 4 5 4 4 4 4 4 4 4 4 5 4 4 4 4 4 4 4 4 5 4 4 4 4 4 4 5 4 4 4 4 4 5 4 4 4 4 5 4 4 4 5 4 4 5 4 4 5 4 5 4 5 5 6 5 6 6 5 6 6 5 6 6 6 5 6 6 6 6 5 6 6 6 5 6 6 6 5 6 6 6 6 5 6 6 6 5 …
FOS_038_1 168 42 0	000000E+00 68370 5 4 4 4 4 4 4 4 4 4 5 4 4 4 4 4 4 4 5 4 4 4 4 4 5 4 4 4 4 5 4 4 4 5 4 4 5 4 4 5 4 4 5 5 4 5 5 5 5 5 5 5 5 5 5 5 6 5 5 5 5 6 5 5 6 5 5 6 5 5 6 5 5 6 5 6 5 5 6 5 6 5 5 6 5 6 5 6 5 6 5 6 5 5 6 5 6 5 6 5 6 5 6 5 6 5 6 5 6 5 6 5 6 6 5 6 5 6 5 6 5 6 5 6 5 6 6 5 6 5 6 5 6 5 6 6 5 6 5 6 6 5 6 5 6 6 5 6 5 6 6 5 6 5 6 5 6 6 5 6 5 6 5 6 6 5 6 5 6 5 6 6 5 6 5 6 5 6 6 5 6 5 6 5 6 6 5 6 5 6 5 …
FOS_039_1 117 35 0	000000E+00 35651 5 4 4 4 5 4 4 5 4 4 5 4 5 4 4 5 4 5 4 4 5 4 5 4 4 5 4 4 4 5 4 5 6 5 6 6 5 6 6 6 5 6 6 5 6 6 5 6 6 6 5 6 6 5 6 6 6 6 5 6 6 6 6 6 6 5 6 6 6 6 6 6 6 6 6 6 5 6 6 6 6 6 6 6 6 6 6 5 6 6 6 5 6 6 6 5 6 6 6 5 6 6 6 6 5 6 6 6 6 5 6 6 6 5 6 6 6 5 6 6 6 5 6 6 5 6 6 5 6 6 5 6 5 6 6 5 6 5 6 5 6 6 6 5 6 6 6 6 5 6 6 6 6 6 6 6 5 6 6 6 6 6 6 6 6 6 6 6 6 6 6 6 6 6 6 6 6 6 6 6 6 6 6 6 6 6 6 6 6 6 6 …
FOS_040_1 109 45 0	000000E+00 23899 5 4 5 6 5 5 6 5 6 5 6 5 6 5 6 6 5 6 5 6 6 5 6 5 6 6 5 6 6 5 6 6 5 6 6 5 6 6 5 6 6 5 6 6 5 6 6 5 6 6 5 6 6 5 6 6 6 5 6 6 5 6 6 5 6 6 5 6 6 6 5 6 6 5 6 6 6 5 6 6 5 6 6 5 6 6 6 5 6 6 5 6 6 6 5 6 6 5 6 6 5 6 6 6 5 6 6 6 5 6 6 6 6 5 6 6 6 5 6 6 6 6 6 5 6 6 6 6 5 6 6 6 6 6 6 5 6 6 6 6 6 5 6 6 6 6 6 5 6 6 6 6 6 6 5 6 6 6 6 6 6 5 6 6 6 6 6 6 5 6 6 6 6 6 6 5 6 6 6 6 6 6 5 6 6 6 6 6 6 5 6 …
FOS_041_1 110 32 0	000000E+00 43266 5 4 5 4 5 5 4 5 5 4 5 5 5 5 4 5 5 5 5 5 5 5 5 5 5 5 5 5 5 5 5 5 5 5 5 5 5 5 5 5 5 5 5 5 5 5 5 5 5 6 5 6 5 6 6 5 6 6 6 5 6 6 6 5 6 6 6 6 6 5 6 6 6 6 6 5 6 6 6 6 6 6 5 6 6 6 6 6 6 6 5 6 6 6 6 6 6 6 6 6 5 6 6 6 6 6 6 6 6 6 6 6 6 6 5 6 6 6 6 6 6 6 6 6 6 6 6 6 6 6 6 6 6 6 6 6 6 6 6 6 6 6 6 6 6 6 6 6 6 6 6 6 6 6 6 6 5 6 6 6 6 6 6 6 6 6 6 6 6 6 6 6 6 6 6 6 6 6 6 6 6 5 6 6 6 6 6 6 6 6 6 …
FOS_042_1 164 44 0	000000E+00 57747 5 4 4 4 4 4 4 4 4 4 5 3 5 4 4 4 4 4 4 4 5 4 4 4 4 4 4 4 4 5 4 4 4 4 4 5 4 4 4 4 4 4 5 4 4 4 4 5 4 4 4 4 5 4 5 5 4 5 5 5 5 5 5 6 5 5 5 6 5 5 5 6 5 5 6 5 5 6 5 6 5 6 5 6 5 5 6 5 6 5 6 5 6 5 6 5 6 6 5 6 5 6 6 5 6 6 5 6 6 5 6 6 6 5 6 6 6 5 6 6 6 5 6 6 6 6 5 6 6 6 6 6 5 6 6 6 6 6 5 6 6 6 6 6 6 5 6 6 6 6 6 6 5 6 6 6 6 6 6 5 6 6 6 6 6 6 5 6 6 6 6 6 5 6 6 6 6 6 6 5 6 6 6 6 6 5 6 6 6 6 6 …
FOS_043_1 165 42 0	000000E+00 56240 5 4 4 4 4 4 5 4 4 4 4 5 4 4 5 4 4 5 4 5 5 5 4 5 5 5 5 5 5 5 5 5 5 5 5 5 5 5 5 5 5 6 5 5 5 5 5 5 6 5 5 5 5 5 5 6 5 5 5 5 5 6 5 5 5 5 5 6 5 5 5 5 5 6 5 5 5 5 5 5 6 5 5 5 5 6 5 5 5 6 5 5 6 5 5 6 5 5 6 5 5 6 5 6 5 5 6 5 6 5 5 6 5 6 5 6 5 6 5 6 5 6 5 6 5 6 5 6 5 6 5 6 5 6 5 6 5 6 5 6 5 6 5 6 6 5 6 5 6 5 6 5 6 6 5 6 5 6 6 5 6 5 6 6 5 6 6 5 6 6 5 6 6 6 5 6 6 6 6 6 6 6 5 6 6 6 6 6 6 6 6 …
FOS_044_1 121 45 0	000000E+00 45215 5 4 4 4 4 4 4 4 4 4 5 4 4 4 4 4 4 5 4 4 4 4 4 4 4 4 4 4 4 4 4 4 4 4 4 4 5 4 4 4 4 4 4 4 4 4 4 4 4 5 4 4 4 5 4 4 5 5 5 5 5 6 6 6 5 6 6 6 6 6 5 6 6 6 6 6 6 6 5 6 6 6 6 6 6 6 6 6 6 5 6 6 6 6 6 6 6 6 6 6 6 6 6 5 6 6 6 6 6 6 6 6 6 6 6 6 6 6 6 5 6 6 6 6 6 6 6 6 6 6 6 6 6 6 6 6 6 6 5 6 6 6 6 6 6 6 6 6 6 6 6 6 6 6 6 6 6 6 6 6 5 6 6 6 6 6 6 6 6 6 6 6 6 6 6 6 6 6 6 6 6 6 6 6 6 6 6 6 6 6 6 …
FOS_045_1 131 36 0	000000E+00 55181 5 4 4 4 4 5 4 4 5 4 5 4 4 5 5 4 5 4 5 5 4 5 5 5 5 4 5 5 5 5 5 5 6 5 5 5 5 6 5 5 6 5 5 6 5 5 6 5 6 5 6 5 6 5 6 5 6 5 6 5 6 6 5 6 5 6 6 5 6 5 6 6 5 6 6 5 6 5 6 6 5 6 6 5 6 6 5 6 6 5 6 6 5 6 6 5 6 6 5 6 5 6 6 6 5 6 6 5 6 6 5 6 6 5 6 6 5 6 6 6 5 6 6 5 6 6 6 5 6 6 6 5 6 6 6 5 6 6 6 5 6 6 6 6 5 6 6 6 5 6 6 6 5 6 6 6 6 5 6 6 6 5 6 6 6 6 5 6 6 6 5 6 6 6 6 5 6 6 6 5 6 6 6 6 5 6 6 6 6 5 6 …
FOS_046_1 102 42 0	000000E+00 44680 5 5 4 5 6 5 5 5 6 5 6 5 5 6 6 5 6 5 6 5 6 6 5 6 5 6 6 5 6 6 5 6 6 5 6 6 6 5 6 6 5 6 6 6 5 6 6 5 6 6 6 5 6 6 6 5 6 6 6 5 6 6 6 5 6 6 6 5 6 6 6 5 6 6 6 5 6 6 6 6 5 6 6 6 5 6 6 6 6 5 6 6 6 5 6 6 6 6 5 6 6 6 6 5 6 6 6 6 5 6 6 6 6 5 6 6 6 6 5 6 6 6 6 6 5 6 6 6 6 5 6 6 6 6 6 5 6 6 6 6 5 6 6 6 6 6 5 6 6 6 6 6 5 6 6 6 6 6 5 6 6 6 6 6 5 6 6 6 6 6 5 6 6 6 6 6 6 5 6 6 6 6 6 5 6 6 6 6 6 6 5 …
FOS_047_1 59 46 0	000000E+00 48519 5 4 5 6 5 6 5 6 6 6 6 6 6 6 6 6 6 6 6 6 6 6 6 6 6 6 6 6 6 6 6 7 6 6 6 6 6 6 6 6 6 6 6 6 6 7 6 6 6 6 6 6 6 6 6 6 6 6 6 6 6 6 6 6 6 6 6 6 6 6 6 6 6 6 6 6 6 6 6 6 6 5 7 5 6 6 6 6 6 6 6 6 5 6 6 6 6 6 6 6 6 6 6 5 6 6 6 6 6 6 6 6 6 6 6 6 6 6 6 6 5 6 6 6 6 6 6 6 6 6 6 6 6 6 6 6 6 6 6 6 6 6 6 6 6 6 6 6 6 6 6 6 6 6 6 6 6 6 6 6 6 6 6 6 7 6 6 6 6 6 6 6 6 6 6 6 6 6 6 6 6 6 7 6 6 6 6 6 6 6 6 …
FOS_048_1 112 35 0	000000E+00 58371 5 4 4 5 4 5 4 5 5 5 5 5 5 5 5 6 5 5 6 5 5 6 5 5 6 5 6 5 6 5 6 5 6 5 6 5 6 5 6 6 5 6 5 6 6 5 6 5 6 6 5 6 6 5 6 5 6 6 5 6 6 5 6 6 5 6 6 6 5 6 6 5 6 6 6 5 6 6 6 6 5 6 6 6 6 5 6 6 6 6 6 5 6 6 6 6 6 6 5 6 6 6 6 6 6 6 5 6 6 6 6 6 6 6 6 5 6 6 6 6 6 6 6 6 6 5 6 6 6 6 6 6 6 6 6 6 6 6 6 5 6 6 6 6 6 6 6 6 6 6 6 6 6 5 6 6 6 6 6 6 6 6 6 6 6 6 6 6 6 5 6 6 6 6 6 6 6 6 6 6 6 6 6 6 6 6 6 6 6 5 6 …
FOS_049_1 142 46 0	000000E+00 23061 5 4 4 4 4 4 4 4 5 4 4 4 4 4 5 4 4 4 4 5 4 4 4 4 5 4 4 4 5 4 4 4 5 4 4 5 4 4 4 5 4 4 5 4 5 4 5 4 5 4 5 5 4 5 5 5 5 5 5 6 5 6 5 6 5 6 6 5 6 6 6 6 5 6 6 6 6 6 6 6 6 6 6 6 6 6 6 6 6 6 6 6 6 6 6 6 6 6 6 6 6 6 6 6 6 6 6 6 6 7 6 6 6 6 6 6 6 6 6 6 6 6 6 6 6 6 6 7 6 6 6 6 6 6 6 6 6 6 6 6 7 6 6 6 6 6 6 6 6 6 6 7 6 6 6 6 6 6 6 6 6 7 6 6 6 6 6 6 6 7 6 6 6 6 6 7 6 6 6 6 7 6 6 7 6 6 7 7 0 0 0 …
FOS_050_1 180 46 0	000000E+00 41415 5 4 4 4 4 4 5 4 4 4 4 5 4 4 4 5 4 4 4 5 4 4 4 5 4 4 5 4 4 5 4 4 5 4 4 5 4 5 4 5 4 5 4 5 5 5 5 6 5 5 5 6 5 5 5 6 5 5 5 5 6 5 5 6 5 5 5 6 5 5 5 6 5 5 6 5 5 6 5 6 5 5 6 5 6 5 6 5 6 5 6 5 6 6 5 6 6 5 6 6 6 6 6 6 5 6 6 6 6 5 6 6 6 5 6 6 5 6 6 5 6 5 6 6 5 6 5 6 5 6 6 5 6 5 6 5 6 5 6 6 5 6 5 6 6 5 6 6 6 5 6 6 5 6 6 6 6 5 6 6 6 5 6 6 6 5 6 6 6 5 6 6 6 5 6 6 5 6 6 6 5 6 6 5 6 6 5 6 5 6 5 …
FOS_051_1 118 41 0	000000E+00 50690 5 5 5 6 5 6 5 5 5 5 5 4 5 6 5 5 5 6 5 5 6 5 5 6 5 5 6 5 6 5 6 5 5 6 5 6 5 6 5 6 5 6 5 5 6 5 6 5 6 5 6 5 6 5 6 5 6 5 6 5 6 5 6 5 6 5 6 5 5 6 6 5 6 5 6 6 5 6 6 5 6 6 6 5 6 6 6 5 6 6 6 6 5 6 6 6 6 6 5 6 6 6 6 6 6 5 6 6 6 6 6 6 6 6 5 6 6 6 6 6 6 6 6 6 6 6 6 5 6 6 6 6 6 6 6 6 6 6 6 6 6 6 6 6 6 6 6 6 6 6 6 6 6 6 6 6 6 6 6 6 6 6 6 6 6 6 6 6 6 6 6 6 6 6 6 6 6 6 6 6 6 6 6 6 7 6 6 6 6 6 6 …
FOS_052_1 144 39 0	000000E+00 61020 5 4 4 5 4 5 5 4 5 5 4 5 5 5 4 5 5 5 5 5 5 6 5 5 5 6 5 5 5 6 5 5 6 5 6 5 5 6 5 6 5 6 5 6 5 6 5 6 5 6 6 5 6 5 6 6 5 6 6 5 6 5 6 6 5 6 6 5 6 6 5 6 6 5 6 6 5 6 6 5 6 6 5 6 6 5 6 6 5 6 6 5 6 6 5 6 6 5 6 6 5 6 6 5 6 6 5 6 6 5 6 6 5 6 6 5 6 6 5 6 6 5 6 6 5 6 6 5 6 6 5 6 6 5 6 5 6 6 5 6 6 5 6 5 6 6 5 6 6 5 6 6 6 5 6 6 5 6 6 5 6 6 6 5 6 6 5 6 6 6 5 6 6 6 5 6 6 5 6 6 6 5 6 6 6 5 6 6 6 5 6 …
FOS_053_1 144 50 0	000000E+00 51413 5 4 4 4 4 4 4 4 4 5 4 4 4 4 4 4 5 4 4 4 4 4 5 4 4 4 4 5 4 4 4 4 5 4 4 4 4 5 4 4 4 5 4 4 4 4 5 4 4 4 5 4 4 4 5 4 4 4 5 4 4 5 4 4 4 5 4 4 5 4 4 5 4 4 5 4 5 4 4 5 4 5 5 6 5 6 6 5 6 6 6 6 5 6 6 6 6 6 6 6 5 6 6 6 6 6 6 6 6 6 6 6 6 6 5 6 6 6 6 6 6 6 6 6 6 6 6 6 6 6 6 6 6 6 6 5 6 6 6 6 6 6 6 6 6 6 6 6 6 6 6 6 6 6 6 6 6 6 6 6 6 6 6 6 6 6 6 6 6 6 6 6 6 6 6 6 6 6 6 6 6 6 6 6 6 6 6 6 6 6 6 …
FOS_055_1 172 36 0	000000E+00 71788 5 4 4 4 4 4 4 4 4 5 4 4 4 4 5 4 4 4 5 4 4 4 5 4 4 4 5 4 4 5 4 4 5 4 5 4 4 5 4 5 4 5 4 5 4 5 4 5 5 5 4 5 5 5 5 5 5 6 5 5 5 5 6 5 5 6 5 5 6 5 6 5 5 6 5 6 5 6 5 6 5 6 5 6 5 6 5 6 5 6 5 6 5 6 5 6 5 6 5 6 6 5 6 5 6 5 6 5 6 5 6 5 6 6 5 6 5 6 5 6 5 6 6 5 6 6 5 6 6 5 6 6 5 6 6 6 5 6 6 6 5 6 6 6 5 6 6 6 6 6 5 6 6 6 6 6 5 6 6 6 6 6 6 5 6 6 6 6 6 6 6 6 5 6 6 6 6 6 6 6 6 6 5 6 6 6 6 6 6 6 6 …
FOS_056_1 188 39 0	000000E+00 54820 5 4 4 4 4 4 5 4 4 4 5 4 4 5 4 4 5 4 4 5 4 5 4 4 5 4 5 4 5 4 5 4 5 4 5 4 5 4 5 4 5 4 5 5 4 5 5 4 5 5 4 5 5 5 5 4 5 5 5 5 5 5 5 6 5 5 5 6 5 5 6 5 6 5 6 5 6 5 6 5 5 6 5 6 5 6 5 5 6 5 6 5 6 5 5 6 5 6 5 6 5 5 6 5 6 5 6 5 6 5 6 5 5 6 5 6 5 6 5 6 5 6 5 6 6 5 6 5 6 5 6 6 5 6 6 5 6 6 6 5 6 6 6 5 6 6 6 5 6 6 5 6 6 6 5 6 6 6 5 6 6 5 6 6 6 5 6 6 6 5 6 6 6 5 6 6 6 5 6 6 6 5 6 6 6 6 5 6 6 6 6 …
FOS_058_1 134 38 0	000000E+00 75492 5 4 4 4 4 5 4 4 4 5 4 4 5 4 4 5 4 4 5 4 5 4 5 4 5 5 4 5 5 5 4 5 5 5 5 5 5 5 5 5 5 5 5 6 5 5 5 5 6 5 5 5 6 5 5 5 6 5 5 5 6 5 5 6 5 5 5 6 5 5 6 5 5 6 5 5 6 5 6 5 5 6 5 6 5 5 6 5 6 5 6 5 5 6 5 6 5 6 5 6 5 6 5 6 5 6 5 6 6 5 6 5 6 6 5 6 6 5 6 6 6 5 6 6 6 6 6 5 6 6 6 6 6 6 6 6 6 6 6 6 6 5 6 6 6 6 6 6 6 6 6 6 6 6 6 6 6 6 6 6 5 6 6 6 6 6 6 6 6 6 6 6 6 6 6 6 6 6 6 6 6 6 6 6 6 6 6 6 6 6 6 …
FOS_059_1 192 34 0	000000E+00 54911 5 4 5 5 5 5 5 5 6 5 5 6 5 5 6 5 5 6 5 5 5 6 5 5 5 6 5 5 5 5 5 5 5 5 4 5 4 4 5 4 4 4 4 4 4 4 4 3 4 4 4 3 4 4 4 3 4 4 3 4 4 3 4 4 3 4 4 4 3 4 4 4 3 4 4 4 4 4 5 4 6 5 6 6 5 6 5 6 6 5 6 6 5 6 5 6 6 5 6 6 5 6 6 5 6 6 5 6 6 5 6 6 5 6 6 5 6 6 5 6 6 5 6 6 5 6 6 5 6 6 5 6 6 5 6 6 5 6 6 5 6 6 6 5 6 6 5 6 6 5 6 6 5 6 6 5 6 6 6 5 6 6 5 6 6 5 6 6 5 6 6 6 5 6 6 5 6 6 6 5 6 6 5 6 6 6 5 6 6 5 6 …
FOS_060_1 112 40 0	000000E+00 78521 5 4 4 4 4 4 4 4 4 4 4 4 4 5 4 4 4 4 5 4 4 5 4 5 5 4 5 5 5 6 5 5 5 6 5 5 6 5 5 6 5 6 5 5 6 5 6 5 6 5 6 5 6 5 6 6 5 6 5 6 5 6 5 6 6 5 6 5 6 6 5 6 5 6 6 5 6 6 5 6 5 6 6 5 6 6 5 6 6 5 6 6 5 6 6 6 5 6 6 5 6 6 5 6 6 6 5 6 6 6 5 6 6 6 5 6 6 6 5 6 6 6 6 5 6 6 6 6 6 5 6 6 6 6 6 6 6 5 6 6 6 6 6 6 6 6 6 6 6 5 6 6 6 6 6 6 6 6 6 6 6 5 6 6 6 6 6 6 6 6 6 6 6 6 6 6 6 5 6 6 6 6 6 6 6 6 6 6 6 6 6 …
FOS_061_1 163 41 0	000000E+00 48757 5 4 4 4 4 4 5 4 4 4 4 4 5 4 4 4 4 5 4 4 4 4 5 4 4 4 4 5 4 4 4 5 4 4 4 5 4 4 5 4 4 4 5 4 4 5 4 4 4 5 4 4 5 4 4 4 5 4 4 5 4 4 5 4 4 5 4 4 5 4 4 5 4 5 4 4 5 4 5 4 4 5 4 5 5 5 5 6 5 6 5 6 5 6 6 5 6 6 5 6 6 6 5 6 6 5 6 6 6 5 6 6 6 6 5 6 6 6 5 6 6 6 6 5 6 6 6 6 5 6 6 6 6 5 6 6 6 6 5 6 6 6 6 5 6 6 6 5 6 6 6 6 5 6 6 6 5 6 6 5 6 6 5 6 6 5 6 6 5 5 6 5 6 6 5 6 6 6 5 6 6 6 5 6 6 6 6 6 5 6 6 …
FOS_062_1 158 43 0	000000E+00 57830 5 4 4 4 4 4 4 4 4 4 4 5 4 4 4 4 4 4 4 4 5 4 4 4 4 4 4 4 5 4 4 4 4 4 4 5 4 4 4 4 4 4 4 5 4 4 4 4 4 4 5 4 4 4 4 4 4 4 4 4 4 4 4 4 4 4 4 4 4 4 4 4 4 4 4 4 4 4 5 4 5 4 5 5 5 6 5 6 6 5 6 6 6 5 6 6 6 5 6 6 6 5 6 6 6 5 6 6 5 6 6 6 5 6 6 6 5 6 6 6 5 6 6 6 5 6 6 6 5 6 6 6 5 6 6 6 5 6 6 6 6 5 6 6 6 5 6 6 6 5 6 6 6 6 5 6 6 6 5 6 6 6 6 5 6 6 6 6 5 6 6 6 6 5 6 6 6 6 5 6 6 6 6 6 5 6 6 6 6 6 5 …
FOS_063_1 169 35 0	000000E+00 65903 5 4 4 4 4 4 5 4 4 4 4 4 5 4 4 4 4 5 4 4 4 4 4 5 4 4 4 4 4 5 4 4 4 4 4 4 5 4 4 4 4 4 5 4 4 4 4 5 4 4 4 5 4 4 5 4 4 5 4 4 5 4 5 4 5 4 5 4 5 5 4 5 5 5 4 5 5 5 5 5 6 5 5 5 5 6 5 5 6 5 6 5 6 5 6 5 6 6 5 6 5 6 6 5 6 5 6 6 5 6 6 5 6 5 6 6 5 6 6 6 5 6 6 5 6 6 5 6 6 5 6 6 6 5 6 6 5 6 6 5 6 6 6 5 6 6 5 6 6 6 5 6 6 6 5 6 6 5 6 6 6 5 6 6 6 5 6 6 5 6 6 6 5 6 6 6 5 6 6 6 5 6 6 6 5 6 6 5 6 6 6 …
FOS_064_1 199 44 0	000000E+00 58225 5 4 5 4 5 5 5 5 5 5 5 5 6 5 5 5 5 6 5 5 5 6 5 5 6 5 5 6 5 5 6 5 5 6 5 5 6 5 5 6 5 6 5 5 6 5 6 5 5 6 5 6 5 5 6 5 6 5 6 5 5 6 5 6 5 6 5 6 5 5 6 5 6 5 6 5 6 5 6 5 6 5 6 5 6 5 6 5 6 5 6 5 6 5 6 5 6 5 6 6 5 6 5 6 6 6 5 6 6 6 5 6 6 6 6 5 6 6 6 6 6 6 6 5 6 6 6 6 6 6 6 6 6 6 6 6 5 6 6 6 6 6 6 6 6 6 6 6 6 5 6 6 6 6 6 6 5 6 6 6 5 6 6 5 6 5 5 6 5 5 5 5 4 5 5 4 5 5 4 5 4 5 4 5 4 5 5 4 5 5 5 …
FOS_065_1 120 48 0	000000E+00 58227 5 4 4 4 4 4 4 4 4 5 4 4 4 5 4 4 4 5 4 5 4 5 5 5 5 6 5 6 5 6 5 6 5 6 6 5 6 5 6 6 5 6 5 6 6 5 6 5 6 6 5 6 6 5 6 5 6 6 5 6 6 5 6 6 5 6 6 5 6 6 5 6 6 5 6 6 5 6 6 5 6 6 5 6 6 6 5 6 6 5 6 6 5 6 6 6 5 6 6 5 6 6 5 6 6 6 5 6 6 5 6 6 6 5 6 6 6 5 6 6 6 5 6 6 5 6 6 6 5 6 6 6 5 6 6 6 6 5 6 6 6 5 6 6 6 6 6 5 6 6 6 6 6 6 5 6 6 6 6 5 6 6 6 5 6 6 5 6 6 5 6 6 5 6 6 5 6 6 5 6 6 5 6 6 5 6 6 5 6 6 5 …
FOS_066_1 177 46 0	000000E+00 64574 5 4 4 4 4 4 4 4 5 4 4 4 4 4 5 4 4 4 5 4 4 4 4 5 4 4 4 5 4 4 5 4 4 5 4 4 5 4 4 5 4 4 5 4 4 5 4 5 4 5 4 4 5 4 5 4 5 4 5 4 5 4 5 4 5 5 4 5 5 4 5 5 5 4 5 5 5 5 5 5 5 5 5 5 6 5 5 6 5 6 5 6 6 5 6 5 6 5 6 6 5 6 5 6 6 5 6 6 5 6 5 6 6 5 6 6 5 6 5 6 6 5 6 6 5 6 5 6 6 5 6 6 5 6 5 6 6 5 6 6 5 6 6 5 6 6 5 6 6 5 6 6 5 6 6 5 6 6 6 5 6 6 5 6 6 6 5 6 6 6 5 6 6 6 5 6 6 6 6 5 6 6 6 6 6 5 6 6 6 6 6 …
FOS_067_1 99 41 0	000000E+00 48615 5 4 4 4 5 4 5 5 4 5 5 5 5 6 5 5 5 6 5 5 6 5 6 5 6 5 6 5 6 5 6 5 6 5 6 5 6 6 5 6 5 6 6 5 6 6 5 6 6 5 6 5 6 6 5 6 6 5 6 6 5 6 6 6 5 6 6 5 6 6 5 6 6 5 6 6 5 6 6 5 6 6 5 6 6 5 6 6 6 5 6 6 6 5 6 6 5 6 6 6 5 6 6 6 5 6 6 6 5 6 6 6 5 6 6 6 5 6 6 6 6 5 6 6 6 5 6 6 6 5 6 6 6 5 6 6 6 6 5 6 6 6 5 6 6 6 6 5 6 6 6 6 5 6 6 6 5 6 6 6 6 5 6 6 6 6 5 6 6 6 6 5 6 6 6 6 5 6 6 6 6 5 6 6 6 6 6 5 6 6 6 …
FOS_068_1 162 42 0	000000E+00 50844 5 4 4 4 5 4 4 5 4 5 4 5 4 5 4 5 4 5 5 4 5 5 4 5 5 5 5 4 5 5 5 5 5 5 5 5 5 5 5 5 5 5 5 6 5 5 5 5 6 5 5 5 5 6 5 5 6 5 5 5 6 5 5 6 5 5 6 5 5 6 5 6 5 5 6 5 6 5 5 6 5 6 5 6 5 6 5 5 6 5 6 5 6 5 6 5 6 5 6 5 6 5 6 5 6 6 5 6 5 6 5 6 5 6 6 5 6 5 6 5 6 6 5 6 5 6 6 5 6 5 6 6 5 6 6 5 6 6 5 6 6 5 6 5 6 6 5 6 6 5 6 6 5 6 6 5 6 6 5 6 6 6 5 6 6 5 6 6 5 6 6 6 5 6 6 6 5 6 6 6 5 6 6 6 5 6 6 6 5 6 6 …
gal_155_1 77 25 0	000000E+00 44904 5 4 4 5 4 5 4 5 5 5 5 6 6 6 6 7 6 6 6 6 6 6 6 6 6 6 5 6 6 6 6 6 5 6 6 5 6 5 6 5 6 5 5 6 5 5 6 5 5 6 5 5 6 5 5 6 5 5 6 5 5 6 5 5 6 5 5 6 5 5 6 5 5 6 5 6 0 1 7 6 6 5 6 5 5 6 5 6 5 5 6 5 6 5 5 6 5 5 6 5 6 5 6 5 5 6 5 6 5 6 5 0 0 1 1 0 1 1 0 1 0 7 7 6 6 5 6 6 5 6 6 6 5 6 6 5 6 6 5 6 6 5 6 6 5 6 6 5 6 6 5 6 6 5 6 6 5 6 6 6 5 6 6 6 6 6 6 0 1 0 2 1 1 2 1 2 1 2 1 1 2 1 7 6 6 6 6 6 6 6 6 …
gal_156_1 52 26 0	000000E+00 50478 5 6 6 6 6 7 6 6 6 6 7 6 6 6 7 6 6 6 7 6 6 6 7 6 6 6 7 6 6 6 6 6 6 7 6 6 6 6 6 6 6 6 6 6 6 6 6 5 6 6 6 6 6 6 6 6 6 6 6 6 6 6 6 5 6 6 6 6 6 6 6 5 6 6 6 5 6 6 5 6 5 6 6 5 6 5 6 5 6 5 6 5 6 6 5 6 5 6 5 6 5 6 5 6 5 6 5 6 5 6 5 6 6 5 6 5 6 5 6 5 6 5 6 5 6 5 6 5 6 5 6 6 5 6 5 6 5 6 5 6 6 5 0 0 1 1 1 1 0 1 1 0 7 6 7 6 6 5 6 6 6 6 6 6 6 6 6 6 6 5 6 6 6 6 5 6 6 5 6 5 6 5 6 5 6 5 6 5 6 6 5 …
gal_157_1 81 27 0	000000E+00 39567 5 5 5 5 5 6 5 5 6 5 5 5 4 4 4 4 3 4 3 3 4 3 4 3 4 4 4 6 5 5 6 5 6 6 5 6 5 6 6 5 6 6 5 6 6 5 6 6 5 6 6 6 5 6 6 5 6 6 6 5 6 6 6 5 6 6 6 5 6 6 6 5 6 6 6 6 5 6 6 6 5 6 6 6 5 6 6 6 5 6 6 5 6 6 5 6 6 5 6 5 6 5 6 6 6 6 6 6 6 6 6 6 6 6 6 6 6 6 0 1 1 2 1 1 2 1 0 7 6 6 6 6 6 5 6 6 6 6 6 6 5 6 6 6 6 6 6 6 5 6 6 6 6 6 6 6 6 6 6 5 6 6 6 5 6 6 5 6 5 5 5 6 0 0 7 1 0 7 0 7 6 5 6 6 6 5 6 6 5 6 6 …
gal_158_1 79 23 0	000000E+00 57109 5 4 5 4 5 4 5 4 5 4 5 4 5 5 4 5 5 4 5 5 5 5 6 6 6 6 6 6 6 6 6 7 6 6 6 6 6 6 6 6 6 6 6 5 6 5 6 5 5 6 5 6 5 5 6 5 6 5 6 5 6 6 0 0 7 0 0 0 0 0 0 0 0 7 6 5 6 5 5 6 5 5 5 6 5 5 5 6 5 5 5 6 5 5 5 6 5 5 5 6 5 5 6 5 5 6 0 1 0 0 1 0 0 0 0 7 6 6 6 5 6 6 5 6 6 5 6 5 6 6 5 6 5 6 6 5 6 5 6 6 5 6 5 6 6 5 6 5 6 5 6 6 5 6 5 6 6 5 6 6 5 0 1 1 1 1 1 1 1 0 1 1 1 0 1 0 0 7 6 6 6 6 5 6 6 6 6 5 6 6 6 …
gal_159_1 189 18 0	000000E+00 59894 5 4 5 5 5 5 4 5 5 5 5 5 4 5 5 5 5 5 5 5 4 5 5 5 5 4 5 5 5 4 5 5 5 4 5 5 5 4 5 5 5 5 4 5 5 5 5 5 4 5 5 5 5 5 5 5 5 5 5 5 5 5 5 6 5 5 5 5 6 5 5 5 5 5 5 5 6 5 5 5 5 5 5 5 5 6 5 5 5 5 5 5 6 5 5 5 6 5 6 5 6 5 5 6 5 5 6 5 5 5 5 5 5 4 5 4 5 4 5 4 5 4 5 4 5 5 4 5 4 5 4 5 5 4 5 4 5 5 4 5 6 0 1 0 1 0 0 7 6 5 6 5 6 5 6 5 5 5 6 5 5 5 5 6 5 5 5 6 5 5 6 5 5 6 5 5 6 5 6 5 5 6 6 1 1 1 1 1 0 1 1 …
gal_160_1 194 25 0	000000E+00 62568 5 4 4 5 4 4 5 4 5 4 4 5 4 5 4 5 4 5 4 4 5 4 5 4 4 5 4 5 4 4 5 4 4 5 4 4 5 4 4 4 5 4 4 5 4 4 4 4 5 4 4 5 4 4 4 5 4 4 4 5 4 4 4 5 4 4 4 5 4 4 4 5 4 4 5 4 4 4 5 4 5 4 4 5 5 6 6 6 5 6 6 6 5 6 6 6 5 6 6 5 6 6 5 6 6 5 6 5 6 5 6 5 6 5 6 5 6 5 5 6 5 5 6 5 5 5 5 5 5 6 5 5 5 5 5 5 6 5 5 5 5 5 6 5 5 5 5 5 6 5 5 5 5 6 5 5 5 5 6 5 5 6 5 5 6 6 6 6 7 6 6 7 6 6 6 6 6 6 5 6 5 6 5 5 6 5 5 5 6 5 5 …
gal_161_1 161 23 0	000000E+00 58468 5 4 4 4 4 4 4 4 5 4 4 4 4 4 5 4 4 4 4 5 4 4 4 4 5 4 4 4 4 5 4 4 4 5 4 4 4 4 5 4 4 4 5 4 4 4 5 4 4 4 4 5 4 4 4 4 5 4 4 4 4 4 4 4 3 4 4 4 4 4 4 4 3 4 4 4 4 4 4 3 5 4 4 4 5 4 4 5 4 4 5 4 4 5 4 4 5 4 4 5 4 5 4 5 6 6 6 6 6 6 6 6 6 6 6 6 6 6 6 6 6 6 6 6 6 6 6 6 6 6 6 6 5 6 6 6 6 6 5 6 6 6 6 6 6 6 6 5 6 6 6 6 6 6 6 6 6 6 6 6 1 2 1 2 1 2 1 2 1 7 6 6 5 6 5 6 5 6 6 5 6 5 6 5 6 5 6 5 6 6 5 …
gal_162_1 92 27 0	000000E+00 44202 5 4 4 4 4 4 4 4 4 4 4 4 4 4 4 4 4 4 4 5 4 4 4 4 4 4 4 4 4 5 4 4 4 4 5 4 4 4 5 4 5 4 5 6 6 6 6 6 6 6 6 6 6 6 6 6 6 6 6 6 5 6 6 6 6 6 5 6 6 5 6 6 5 6 5 6 5 5 6 6 5 6 5 6 6 5 6 6 0 1 0 1 7 6 6 6 5 6 6 5 6 6 5 6 6 5 6 6 5 6 6 6 5 6 6 5 6 6 5 6 6 6 5 6 6 6 6 1 1 1 1 1 1 7 6 6 6 5 6 6 5 6 6 5 6 6 5 6 6 5 6 6 5 6 6 5 6 6 5 6 6 5 6 6 5 6 6 5 6 6 5 6 6 6 5 6 6 6 6 6 0 0 1 7 6 6 6 6 6 6 6 …
gal_163_1 58 26 0	000000E+00 23293 5 4 4 4 4 4 4 4 4 4 5 4 4 4 4 4 5 4 5 4 6 6 6 5 6 6 6 6 6 6 5 6 6 6 6 6 6 6 5 6 6 6 6 6 6 6 5 6 6 6 6 6 6 6 5 6 6 6 6 6 6 6 6 6 5 6 6 6 6 6 6 6 6 6 6 5 6 6 6 6 6 6 6 5 6 6 6 6 6 6 5 6 6 6 6 6 6 5 6 6 6 6 6 6 6 6 6 5 6 6 6 6 6 6 6 5 6 6 6 6 6 6 6 5 6 6 6 6 6 6 6 1 7 6 6 6 6 6 6 6 6 6 6 6 6 5 6 6 6 6 6 6 6 6 6 6 5 6 6 6 6 6 6 5 6 6 6 6 6 6 6 5 6 6 6 6 6 6 5 6 6 6 6 6 6 6 2 1 7 6 6 …
gal_164_1 78 13 0	000000E+00 40422 5 4 4 4 4 4 4 5 4 4 4 5 4 4 5 4 5 5 4 5 5 5 5 5 5 5 5 5 6 6 5 6 6 6 5 6 6 6 6 5 6 6 6 6 5 6 6 6 6 5 6 6 6 6 6 5 6 6 6 6 5 6 6 6 6 5 6 6 6 6 5 6 6 6 6 5 6 6 6 5 6 6 6 5 6 6 5 6 6 5 6 6 6 5 6 6 5 6 6 5 6 6 5 6 6 6 5 6 6 5 6 6 5 6 6 6 5 6 6 5 6 6 6 5 6 6 5 6 6 6 0 1 0 1 0 1 1 0 1 0 0 7 6 5 6 6 6 6 5 6 6 6 6 5 6 6 6 5 6 6 6 5 6 6 6 5 6 6 5 6 6 6 5 6 6 6 5 6 6 5 6 6 6 6 5 6 6 6 5 6 6 …
gal_165_1 96 16 0	000000E+00 46350 5 4 4 5 4 4 5 4 4 5 4 4 5 4 5 4 4 5 4 5 4 4 5 4 5 4 4 5 4 4 5 4 4 4 4 5 4 4 4 5 4 4 4 5 4 4 4 5 4 5 4 5 4 5 5 5 6 6 5 6 6 6 6 5 6 6 6 6 6 6 6 6 6 6 5 6 6 6 6 5 6 5 6 5 6 5 6 5 5 6 5 5 6 5 5 5 6 5 5 6 5 5 5 6 5 6 5 6 6 5 6 6 6 6 6 6 6 6 6 6 0 1 0 1 0 1 0 0 1 0 0 0 7 7 6 6 6 5 6 6 5 6 6 5 6 5 6 5 6 5 5 6 5 6 5 6 6 6 5 6 6 6 6 6 6 6 6 0 1 1 1 1 1 1 1 0 0 7 6 6 7 6 6 6 6 6 6 6 6 6 6 …
gal_166_1 150 14 0	000000E+00 49739 5 4 4 4 4 5 4 4 4 4 4 5 4 4 4 5 4 4 5 4 4 4 5 4 4 4 4 4 5 4 4 4 4 4 5 4 4 4 4 4 4 5 4 4 4 4 4 5 4 4 4 5 4 4 5 4 4 4 4 5 4 4 4 5 4 4 4 5 4 4 5 4 4 5 6 6 6 6 5 6 6 6 6 6 6 5 6 6 6 6 6 6 5 6 6 6 6 5 6 6 6 5 6 6 5 6 6 5 6 5 6 5 6 5 6 5 6 5 5 6 5 6 5 5 6 5 5 6 5 5 5 6 5 5 5 6 5 5 5 5 4 5 5 5 5 5 5 5 6 5 5 5 5 5 6 5 5 5 5 6 5 5 6 5 5 6 5 6 6 1 0 1 0 1 1 0 1 1 0 1 1 1 0 1 1 0 1 1 0 1 1 …
gal_167_1 157 16 0	000000E+00 74593 5 4 4 4 4 4 4 4 5 4 4 4 4 4 4 5 4 4 4 4 4 5 4 4 4 4 4 4 5 4 4 4 4 4 4 4 5 4 4 4 4 4 4 4 4 4 4 5 4 4 4 5 4 4 5 4 5 4 5 4 5 4 5 5 4 5 5 5 4 5 5 5 5 6 5 6 5 6 6 5 6 5 6 6 5 6 6 5 6 6 5 6 5 6 6 5 6 6 5 6 6 5 6 6 5 6 6 5 6 6 5 6 5 6 6 5 6 6 5 6 5 6 6 5 6 5 6 5 6 5 6 6 5 6 5 6 5 6 6 5 6 5 6 5 6 6 5 6 5 6 6 5 6 5 6 6 5 6 6 5 6 6 6 0 1 1 1 1 0 1 1 1 1 0 7 6 6 6 6 5 6 6 6 5 6 6 6 5 6 6 5 …
gal_168_1 192 22 0	000000E+00 76793 5 4 4 4 4 4 4 5 4 4 4 4 4 4 4 4 4 4 4 4 4 4 4 4 4 4 4 4 4 4 4 4 4 4 4 4 4 4 4 4 3 4 4 4 4 4 4 4 5 4 4 4 4 4 4 4 4 4 4 4 4 4 4 4 4 4 4 4 4 4 4 4 4 5 4 4 4 4 4 4 4 4 4 4 4 4 4 5 4 4 5 4 5 4 4 5 4 5 4 4 5 4 5 4 5 4 4 5 5 4 5 6 5 6 6 5 6 6 5 6 6 6 6 6 5 6 6 6 6 5 6 6 6 6 5 6 5 6 6 5 6 5 6 5 6 5 6 5 6 5 5 6 5 6 5 5 6 5 5 6 5 5 6 5 6 5 6 5 6 5 6 5 6 5 6 6 5 6 6 6 0 0 1 1 1 1 1 0 1 0 1 …
gal_169_1 128 15 0	000000E+00 79463 5 4 5 4 5 5 5 5 5 5 5 5 4 4 3 4 3 4 4 3 4 3 4 3 4 3 4 4 4 4 5 5 4 5 4 5 5 4 5 5 4 5 5 4 5 5 4 5 5 4 5 4 5 5 4 5 4 4 5 5 6 5 6 5 6 5 6 6 6 5 6 6 6 6 5 6 6 6 5 6 6 6 5 6 6 5 6 6 5 6 5 6 6 5 6 5 6 6 5 6 6 5 6 5 6 6 5 6 5 6 6 5 6 5 6 6 5 6 6 5 6 5 6 5 5 5 5 5 5 5 5 5 5 5 5 5 5 5 5 6 5 5 6 5 6 5 6 5 6 5 6 5 6 5 6 5 6 6 5 6 0 0 1 0 1 0 0 1 0 1 0 1 0 0 1 0 1 0 0 1 7 7 5 6 6 5 6 5 6 5 6 …
gal_170_1 170 25 0	000000E+00 64958 5 4 4 5 4 4 5 4 5 4 4 5 4 5 4 4 5 4 4 3 4 4 4 4 4 4 4 4 4 4 4 4 3 4 5 4 4 4 4 4 4 4 5 4 4 4 4 5 4 4 4 4 4 4 4 4 3 4 4 4 4 4 4 3 4 4 4 4 4 5 4 4 5 4 4 5 4 5 4 5 4 5 4 5 5 4 5 5 4 5 4 5 5 5 5 5 6 6 6 6 7 6 6 6 7 6 6 7 6 7 6 6 7 6 6 7 6 6 7 6 6 7 6 6 6 6 5 6 6 5 6 5 6 5 6 5 6 5 6 5 5 6 5 6 5 6 6 6 6 6 6 5 6 5 5 5 5 4 5 5 4 5 5 5 4 5 5 5 4 5 5 4 5 5 5 5 6 5 5 5 6 5 6 6 6 7 1 0 1 1 1 …
gal_171_1 130 10 0	000000E+00 68316 5 4 5 5 5 4 5 5 5 5 5 5 5 5 5 5 6 5 5 5 5 5 5 5 5 5 4 4 5 4 5 4 5 4 4 5 4 5 4 4 5 4 4 5 4 4 5 4 4 5 4 4 5 4 4 5 4 4 5 4 4 5 4 5 4 4 5 4 4 5 4 5 4 5 6 6 5 6 6 6 5 6 6 6 6 6 6 6 5 6 6 6 6 6 6 6 6 6 6 6 6 6 6 5 6 6 6 6 6 6 6 6 6 6 6 6 6 6 6 6 6 5 6 6 6 6 6 6 6 6 6 6 5 6 6 5 6 5 6 5 6 5 6 5 5 6 5 6 5 5 6 5 6 5 5 6 5 5 6 5 6 5 5 6 5 5 6 5 5 6 5 6 5 5 6 5 5 6 5 6 5 5 6 5 6 5 5 6 5 6 5 …
gal_172_1 121 17 0	000000E+00 38653 5 4 4 5 4 4 5 4 5 4 4 5 4 5 4 5 4 5 4 5 5 6 6 5 6 6 6 5 6 6 6 6 6 5 6 6 6 6 6 6 6 6 5 6 6 6 6 6 6 6 5 6 6 6 5 6 6 5 6 6 5 6 6 6 5 6 6 5 6 6 5 6 6 6 5 6 6 6 5 6 6 6 6 6 6 5 6 6 6 6 6 6 5 6 6 6 6 6 5 6 6 6 6 6 6 5 6 6 6 6 5 6 6 6 6 6 5 6 6 6 6 6 5 6 6 6 6 6 5 6 6 6 6 5 6 6 6 6 5 6 6 6 6 5 6 6 6 5 6 6 6 6 5 6 6 6 6 5 6 6 6 6 6 5 6 6 6 6 5 6 6 6 6 5 6 6 6 6 6 5 6 6 6 6 5 6 6 6 6 6 6 …
gal_173_1 52 15 0	000000E+00 67939 6 6 6 6 6 6 6 6 6 6 6 6 6 6 6 6 6 6 6 6 6 6 6 6 6 6 5 6 5 6 5 6 5 6 5 6 5 6 5 6 5 6 5 6 5 6 5 6 6 6 7 0 7 7 6 6 6 6 6 6 6 6 6 5 6 6 6 6 6 6 6 6 6 5 6 6 6 6 6 6 5 6 6 6 6 6 5 6 6 6 5 6 6 6 5 6 6 6 6 6 6 6 5 6 6 6 6 6 6 6 6 6 6 6 6 6 6 1 1 2 1 1 2 1 2 1 1 2 1 1 1 7 6 6 6 6 6 6 6 6 6 6 5 6 6 6 6 6 6 6 5 6 6 6 6 6 6 6 5 6 6 6 6 6 6 5 6 6 6 6 6 6 6 5 6 6 6 6 6 6 6 6 6 6 5 6 6 6 6 6 6 …
gal_175_1 210 19 0	000000E+00 78568 5 4 4 5 4 4 4 4 5 4 4 4 4 4 4 4 4 4 4 4 4 5 4 4 4 4 4 4 4 4 4 4 5 4 4 4 4 4 4 4 5 4 4 5 4 4 5 4 4 5 4 4 4 5 4 4 4 4 4 4 4 4 4 3 4 4 4 3 4 4 3 4 4 4 5 5 4 5 5 5 4 5 5 4 4 4 4 4 4 4 4 4 4 4 4 4 4 4 3 4 4 4 4 4 4 4 4 5 4 4 4 5 6 5 6 6 7 6 6 7 6 6 7 6 6 7 6 6 6 6 6 5 6 6 6 5 6 6 5 6 6 5 6 5 6 6 5 6 6 5 6 5 6 5 6 5 5 6 5 6 5 5 6 5 5 6 5 5 5 6 5 5 6 5 5 5 6 5 5 5 6 5 5 5 5 6 5 5 5 5 5 …
gal_176_1 164 23 0	000000E+00 66201 5 4 4 5 4 4 4 5 4 4 5 4 4 5 4 4 5 4 4 5 4 4 5 4 4 5 4 4 5 4 5 4 5 5 4 5 4 5 5 4 5 4 5 5 4 5 4 5 4 5 5 4 5 4 4 5 4 4 5 4 6 5 6 6 5 6 6 6 6 6 6 6 6 6 6 6 6 6 6 6 6 6 6 5 6 5 6 5 5 6 5 6 5 6 5 5 6 5 5 6 5 6 5 5 6 5 5 5 6 5 5 5 6 5 5 5 5 6 5 6 5 6 5 6 5 6 6 5 6 6 5 6 6 6 6 6 0 1 1 1 7 6 6 6 5 6 6 5 6 6 5 6 5 6 5 6 6 5 6 5 6 5 6 6 5 6 5 6 6 5 6 5 6 6 5 6 6 5 6 6 6 5 6 6 6 6 5 6 6 6 6 …
gal_177_1 160 17 0	000000E+00 62739 5 4 4 4 5 4 4 5 4 4 5 4 4 5 4 4 4 5 4 4 5 6 5 6 6 5 6 6 6 6 6 6 6 5 4 3 4 3 3 4 3 3 3 4 3 3 4 3 3 4 3 4 3 3 4 4 3 4 4 4 5 4 5 5 5 6 5 5 5 6 5 5 6 5 5 6 5 5 5 5 5 5 5 5 5 6 5 6 5 6 6 6 6 5 6 6 6 6 6 5 6 6 6 6 6 5 6 6 6 6 6 5 6 6 6 6 6 5 6 6 6 6 6 5 6 6 6 6 6 5 6 6 6 6 6 5 6 6 6 6 6 5 6 6 6 6 6 5 6 6 6 6 5 6 6 6 6 5 6 6 5 6 6 5 6 6 5 6 5 6 5 6 6 5 6 5 6 6 5 6 5 6 5 6 6 5 6 5 6 5 6 …
gal_178_1 152 28 0	000000E+00 56417 5 5 5 6 5 6 5 6 6 6 5 6 6 6 6 5 6 6 6 6 6 6 6 5 6 5 3 2 3 2 3 2 3 2 2 3 3 2 3 3 3 3 3 3 3 3 3 4 4 4 4 4 4 4 4 5 4 4 4 5 4 4 4 4 4 4 3 4 3 4 4 3 4 3 4 3 4 4 4 3 4 4 5 4 5 4 5 5 5 5 5 5 5 5 5 5 5 5 5 5 4 4 3 4 4 6 6 5 6 6 6 5 6 6 6 6 6 6 5 6 6 6 6 6 5 6 6 5 6 5 5 6 5 5 5 5 5 6 5 5 5 5 6 5 5 5 6 5 6 6 5 6 5 6 6 6 5 6 6 5 6 6 5 6 6 5 6 6 6 5 6 6 6 6 5 6 6 6 6 0 1 0 1 1 0 7 6 6 6 5 6 …
gal_179_1 159 15 0	000000E+00 72746 5 4 4 4 4 4 5 4 5 4 4 5 4 5 4 5 4 5 4 4 4 4 4 4 4 5 4 4 4 4 4 4 4 5 4 4 4 4 4 4 4 4 4 4 5 4 4 4 4 4 4 4 4 4 4 4 5 4 4 4 4 4 5 4 5 4 5 5 5 5 5 6 5 5 5 6 5 5 4 5 4 4 4 4 4 4 3 4 4 3 4 5 6 5 6 6 6 6 6 6 7 6 6 6 6 6 7 6 6 6 7 6 6 6 6 6 6 6 6 6 6 5 6 6 6 6 5 6 6 5 6 5 5 5 5 5 5 5 5 5 5 5 4 5 5 5 5 5 4 5 5 5 4 5 5 4 5 4 5 6 5 5 6 6 5 6 0 0 0 0 1 0 7 7 6 6 5 6 6 6 6 6 6 6 5 6 6 6 6 5 6 …
gal_180_1 120 20 0	000000E+00 52092 5 4 4 4 5 4 4 4 5 4 4 5 5 6 5 6 5 6 5 6 5 6 5 6 5 6 5 6 5 6 5 5 4 3 2 3 3 2 3 3 2 3 2 3 3 2 3 3 3 2 3 3 3 4 3 4 3 4 5 4 4 5 5 4 5 5 6 5 5 5 6 5 5 5 6 5 6 5 5 5 6 5 5 4 4 4 4 4 4 4 6 6 6 6 6 6 7 6 6 6 6 6 6 6 6 5 6 5 6 5 6 5 6 5 5 6 5 6 5 6 5 6 6 6 7 7 0 7 0 7 0 7 7 7 5 6 6 6 6 5 6 6 5 6 5 6 6 5 6 5 6 6 5 6 5 6 6 5 6 5 6 5 6 5 6 5 6 5 6 5 6 5 6 6 5 6 5 6 6 5 6 6 6 5 6 6 5 6 6 6 6 …
gal_181_1 200 24 0	000000E+00 48565 5 4 4 4 5 4 4 5 4 4 5 4 4 5 4 5 5 5 5 5 4 5 4 3 4 3 4 3 4 3 4 3 3 4 4 3 4 4 4 4 4 4 5 4 4 4 4 4 4 5 4 4 4 4 5 4 4 5 4 4 5 5 5 5 6 6 5 6 6 5 6 6 6 5 6 6 6 6 5 6 5 5 5 5 5 5 5 5 5 5 5 5 5 5 5 5 5 5 5 5 5 5 4 5 5 5 6 5 5 6 5 6 5 5 6 5 6 5 6 6 5 6 5 7 1 0 1 0 1 1 0 1 0 1 0 7 6 5 6 5 6 5 6 5 6 5 6 5 5 6 5 6 5 6 5 5 6 5 6 5 6 5 6 5 5 6 5 6 5 6 5 6 6 0 1 0 0 1 1 0 7 6 6 5 6 6 5 6 5 6 6 …
gal_182_1 147 33 0	000000E+00 48086 5 4 4 4 5 4 4 4 5 4 4 4 4 5 4 4 4 4 4 5 4 5 4 5 5 5 5 5 4 5 4 4 4 4 4 4 4 4 5 5 5 5 5 5 5 5 5 5 5 5 5 4 4 4 4 4 3 4 4 4 4 6 6 6 6 6 6 6 6 7 6 6 6 6 6 6 6 6 6 6 7 6 5 6 6 5 6 5 5 6 5 5 5 5 6 6 6 7 6 7 6 6 6 6 5 6 5 6 5 6 5 6 5 6 5 6 5 6 5 6 5 6 5 4 5 5 4 5 4 4 5 4 4 5 4 5 5 5 6 6 5 6 6 6 7 0 1 0 0 1 0 1 0 0 1 0 0 7 6 6 5 6 5 5 5 5 5 5 5 4 5 5 5 6 5 5 6 5 5 6 5 6 5 6 5 6 5 6 6 0 1 …
gal_183_1 173 12 0	000000E+00 61684 5 4 4 4 5 4 4 5 4 5 5 4 5 4 5 5 4 5 5 4 5 4 4 4 4 4 4 4 3 4 4 4 4 4 3 4 4 4 4 4 3 4 4 4 4 3 4 4 4 4 3 4 4 4 4 4 4 3 4 4 4 4 4 4 4 4 4 4 4 4 4 4 4 5 4 4 4 5 4 4 5 4 4 5 4 4 5 4 5 4 5 4 5 4 5 4 5 5 6 6 6 6 6 6 6 7 6 6 6 6 7 6 6 6 7 6 6 6 6 6 6 6 6 5 6 6 6 6 5 6 6 6 5 6 6 5 6 6 5 6 5 6 5 6 5 5 6 5 5 5 6 5 5 5 5 5 4 5 5 5 5 6 5 6 5 6 6 5 6 5 6 6 6 5 6 7 0 1 0 1 1 0 1 0 7 6 6 5 6 6 5 …
gal_184_1 132 14 0	000000E+00 48855 5 4 4 4 4 4 4 4 4 4 5 4 5 4 5 5 4 5 5 5 5 5 5 5 5 5 5 4 3 3 3 2 3 2 3 3 4 5 6 5 6 5 5 6 5 4 3 3 2 3 2 3 2 3 2 3 3 4 4 4 5 4 5 4 5 4 5 4 5 4 5 5 4 5 4 4 4 4 4 4 4 4 4 4 4 4 4 4 4 4 5 6 6 6 6 6 6 6 6 6 6 6 6 6 6 6 6 6 6 6 6 5 6 6 6 5 6 5 6 5 6 5 5 6 5 6 5 6 5 6 5 6 5 6 5 6 5 6 5 6 6 5 6 6 5 6 6 6 0 0 1 0 0 1 0 0 0 1 7 7 6 6 6 5 6 5 5 6 5 6 5 5 6 5 5 6 5 6 5 6 5 6 5 7 1 0 0 0 0 0 7 …
gal_185_1 176 17 0	000000E+00 64277 5 4 4 4 4 4 4 5 4 4 4 4 4 4 4 4 5 4 4 4 4 4 4 4 4 5 4 5 4 5 4 5 4 5 4 4 5 4 4 3 4 4 4 3 4 4 3 4 4 3 4 4 4 5 5 4 6 5 5 6 5 5 6 5 6 5 6 5 6 5 4 4 4 4 3 4 3 3 3 4 3 3 4 3 3 4 4 4 4 5 6 5 5 5 6 5 5 6 5 5 5 5 5 6 6 5 6 6 6 6 5 6 6 6 6 6 6 6 5 6 6 6 6 6 6 6 6 6 6 6 6 5 6 6 6 6 6 6 6 6 5 6 6 6 5 6 5 5 5 5 5 5 5 5 5 5 4 5 5 5 4 5 5 4 5 5 4 5 5 4 5 5 4 5 4 5 5 4 5 5 5 4 6 6 0 0 0 0 0 0 0 …
gal_186_1 162 27 0	000000E+00 58530 5 5 6 5 5 5 6 5 5 6 5 5 5 5 5 5 5 4 4 4 4 4 4 4 4 4 4 3 4 4 4 3 4 4 4 4 4 4 5 6 5 5 6 5 4 5 4 3 4 4 3 4 3 4 3 4 3 4 3 4 4 3 4 4 4 3 4 5 4 5 4 5 5 4 5 5 5 5 4 5 5 5 5 5 4 5 4 3 3 3 3 3 3 2 3 3 3 3 2 3 3 3 3 3 3 3 3 4 5 5 6 6 6 6 6 6 6 6 6 6 6 6 6 6 6 6 6 6 6 6 6 6 6 6 6 6 6 6 6 6 6 6 6 6 6 7 6 6 6 6 6 6 6 6 6 6 6 6 6 6 6 6 6 5 6 6 6 5 6 5 6 5 6 5 6 5 6 5 6 5 5 6 5 5 5 6 5 5 6 6 5 …
gal_187_1 170 29 0	000000E+00 63675 5 4 4 4 4 4 4 4 5 4 4 4 4 4 5 4 4 4 4 4 4 5 4 4 4 4 5 4 4 4 4 4 5 4 4 4 4 4 4 5 4 4 4 4 4 4 4 5 4 4 4 4 4 4 4 4 4 4 4 4 5 3 5 4 4 4 4 4 4 4 4 4 4 4 4 4 4 4 4 4 4 4 4 4 4 4 4 4 5 4 4 4 4 4 5 4 5 5 5 5 5 6 5 5 5 5 6 5 5 6 5 5 6 5 6 5 5 6 5 6 6 6 5 6 6 6 6 6 6 6 5 6 6 6 6 6 6 6 6 6 6 6 6 6 6 6 6 6 6 6 6 6 6 6 6 6 6 6 6 6 6 6 6 6 6 6 6 6 6 6 6 6 6 6 6 6 6 6 6 6 6 6 6 6 6 6 7 6 6 6 6 …
gal_188_1 143 16 0	000000E+00 51132 5 4 5 5 4 5 5 4 5 5 4 5 5 4 4 5 4 4 4 4 4 3 4 3 4 4 3 4 3 4 3 4 4 4 5 4 5 4 5 4 5 5 4 5 5 4 5 5 4 5 5 4 5 4 4 3 4 3 3 4 3 4 4 5 6 6 5 6 6 6 6 6 6 5 6 6 6 6 6 6 6 6 6 6 6 6 6 6 6 6 6 6 6 5 6 5 5 5 6 5 5 4 5 5 6 5 5 6 5 6 5 6 5 6 6 5 6 6 6 6 1 0 1 1 1 1 1 0 7 6 5 6 5 5 6 5 6 5 5 5 5 5 5 5 5 5 5 4 5 5 5 5 4 5 5 5 5 5 5 5 5 5 6 7 0 1 0 0 1 0 0 0 0 1 7 0 7 6 6 6 6 5 6 5 6 5 6 5 6 5 5 …
gal_189_1 219 28 0	000000E+00 62388 5 4 4 4 5 4 4 5 4 5 4 4 5 4 5 4 5 4 5 4 5 4 5 4 5 4 5 4 5 5 4 5 5 4 5 5 5 5 5 5 5 6 5 5 6 5 6 6 5 6 6 5 5 4 4 3 3 3 4 3 3 3 4 3 4 3 3 4 4 3 4 4 3 4 4 4 4 5 4 4 5 4 4 5 4 5 5 4 5 5 5 5 5 5 5 5 5 6 5 5 5 5 4 5 4 4 4 4 4 4 4 4 5 5 6 6 6 6 6 5 6 6 6 6 6 6 6 6 6 6 6 5 6 5 6 5 5 5 5 6 5 5 5 5 5 6 5 5 5 6 5 5 5 5 6 5 5 5 5 5 5 6 5 5 5 5 6 5 6 7 0 7 0 7 6 6 6 5 6 6 5 6 5 6 6 5 6 5 6 6 5 …
gal_190_1 145 37 0	000000E+00 58375 5 4 4 4 4 4 4 4 4 4 4 4 4 4 4 4 4 5 4 4 4 4 4 4 4 4 4 4 4 4 4 4 4 4 4 4 4 4 4 4 4 4 4 4 4 4 4 4 4 4 4 4 4 4 5 5 5 6 5 6 5 6 5 6 6 6 5 6 6 5 6 6 6 6 5 6 6 6 6 5 6 6 6 6 5 6 6 5 5 6 5 5 6 5 5 5 6 5 5 5 5 6 5 5 5 6 5 5 5 5 5 6 5 5 5 5 6 5 5 6 5 5 6 5 6 5 6 5 6 5 6 6 5 6 6 6 0 1 1 1 0 1 1 1 1 0 1 1 1 1 0 1 1 0 7 6 5 6 6 5 6 6 5 6 5 6 5 6 5 6 6 5 6 5 6 5 6 5 6 5 6 5 6 5 6 5 6 5 6 5 6 …
gal_191_1 193 21 0	000000E+00 78518 5 5 5 4 5 5 5 5 5 6 5 6 5 6 6 5 6 5 6 6 5 6 6 5 6 6 5 6 5 6 6 5 6 6 5 6 5 5 4 3 3 2 3 2 2 3 2 3 2 2 3 2 3 3 4 4 4 4 4 4 5 4 4 4 5 4 4 4 5 4 5 4 4 5 5 5 5 5 5 5 5 6 5 5 6 5 5 6 5 5 5 3 3 2 3 2 3 3 2 3 2 3 3 2 3 3 3 2 3 3 3 3 4 3 4 3 4 4 3 4 4 4 4 4 5 4 4 4 4 4 5 4 4 5 4 4 5 4 4 5 4 4 4 4 4 4 4 4 4 4 4 4 4 4 6 5 6 6 6 5 6 6 6 6 6 6 5 6 6 6 6 6 6 5 6 6 6 6 6 6 6 6 5 6 6 6 6 6 6 5 6 …
habs_0001_1 265 49 0	000000E+00 29883 5 4 4 4 4 4 4 4 5 6 6 6 6 6 6 7 7 6 0 7 7 7 0 7 0 7 0 7 0 7 0 7 0 7 0 7 0 7 7 6 5 5 4 5 4 4 4 4 5 4 4 4 4 4 4 4 4 5 4 5 4 6 6 6 6 6 7 6 6 7 6 6 6 6 6 7 6 6 6 6 6 6 6 7 6 6 6 6 6 6 6 6 6 6 7 6 6 6 6 6 6 6 6 6 6 6 6 6 7 6 6 6 6 6 6 6 6 6 6 6 6 6 6 6 7 6 6 6 6 6 6 6 6 6 6 6 6 6 6 6 7 6 6 6 6 6 6 6 6 6 6 6 6 6 7 6 6 6 6 6 6 6 6 6 6 6 6 6 7 6 6 6 6 6 6 6 6 6 6 6 6 7 6 6 6 6 6 6 6 6 6 …
habs_0002_1 448 66 0	000000E+00 77077 5 4 4 4 4 4 5 4 4 4 5 4 4 5 4 4 5 4 5 4 5 4 5 5 4 5 4 5 5 5 5 4 5 5 5 5 6 5 5 5 5 6 5 5 6 5 5 6 5 6 5 6 5 6 5 6 5 6 6 5 6 6 5 6 5 6 6 5 6 6 6 5 6 6 5 6 6 6 6 6 5 6 6 6 6 5 6 6 6 6 6 5 6 6 6 6 6 6 6 6 5 6 6 6 6 6 6 6 6 6 6 6 6 5 6 6 6 6 6 5 6 6 6 6 6 6 5 6 6 6 6 6 6 5 6 6 6 6 6 5 6 6 6 6 6 6 5 6 6 6 6 6 5 6 6 6 6 6 5 6 6 6 6 6 6 5 6 6 6 6 6 6 5 6 6 6 6 6 5 6 6 6 6 6 6 5 6 6 6 6 6 …
habs_0003_1 323 43 0	000000E+00 28756 5 4 4 4 5 4 4 5 4 5 4 4 5 4 5 5 4 5 4 5 4 5 5 4 5 5 4 5 7 6 6 6 6 6 6 6 6 6 7 6 6 6 6 6 6 6 6 6 6 6 6 6 6 6 6 6 6 6 6 6 6 6 6 6 6 6 6 6 6 7 6 6 6 6 6 6 6 6 6 6 6 6 6 6 6 6 6 6 6 6 6 6 6 6 6 6 6 6 6 6 6 6 6 6 6 6 6 6 6 6 6 6 6 6 6 6 6 6 6 6 6 6 6 6 6 6 6 7 6 6 6 6 6 6 6 6 6 6 6 6 6 6 6 6 6 6 6 6 6 6 6 6 6 6 6 6 6 6 6 6 6 6 6 6 6 6 6 6 6 6 6 6 6 6 6 6 6 6 6 6 6 6 6 6 6 6 6 6 6 6 6 …
habs_0004_1 337 42 0	000000E+00 46940 5 4 4 5 5 6 5 5 6 5 5 6 5 6 5 6 5 6 5 6 5 6 5 6 6 5 6 6 5 6 5 6 6 5 6 6 5 6 6 6 5 6 6 6 5 6 6 6 5 6 6 5 6 6 6 5 6 6 5 6 6 5 6 6 6 5 6 6 6 5 6 6 6 5 6 6 6 5 6 6 6 5 6 6 6 5 6 6 6 5 6 6 6 5 6 6 6 6 5 6 6 6 5 6 6 6 5 6 6 6 6 5 6 6 6 5 6 6 6 6 5 6 6 6 6 5 6 6 6 6 5 6 6 6 6 5 6 6 6 6 5 6 6 6 6 6 5 6 6 6 6 6 5 6 6 6 6 5 6 6 6 6 6 5 6 6 6 6 6 5 6 6 6 6 6 5 6 6 6 6 6 5 6 6 6 6 6 6 6 5 6 …
habs_0005_1 381 40 0	000000E+00 35446 5 4 4 4 4 4 5 4 4 4 5 4 4 5 4 4 5 4 4 5 4 5 4 5 4 5 4 5 4 6 5 6 5 6 6 5 6 6 5 6 6 5 6 6 6 6 5 6 6 6 5 6 6 6 6 5 6 6 6 6 6 5 6 6 6 6 6 5 6 6 6 6 6 5 6 6 6 6 6 6 5 6 6 6 6 6 6 5 6 6 6 6 6 6 6 6 5 6 6 6 6 6 6 6 5 6 6 6 6 6 6 6 6 5 6 6 6 6 6 6 6 6 5 6 6 6 6 6 6 6 6 6 5 6 6 6 6 6 6 6 6 6 5 6 6 6 6 6 6 6 6 6 6 6 6 5 6 6 6 6 6 6 6 6 6 6 5 6 6 6 6 6 6 6 6 6 6 6 5 6 6 6 6 6 6 6 6 6 6 6 5 …
habs_0006_1 409 50 0	000000E+00 33023 5 4 4 5 4 5 4 5 5 4 5 5 4 5 5 5 5 5 5 5 6 5 5 5 6 5 5 6 5 6 5 6 5 6 5 6 5 6 5 6 6 5 6 5 6 6 5 6 6 6 5 6 6 6 5 6 6 6 6 6 5 6 6 6 6 5 6 6 6 6 6 5 6 6 6 6 6 6 5 6 6 6 6 6 6 6 5 6 6 6 6 6 6 6 6 5 6 6 6 6 6 6 6 6 5 6 6 6 6 6 6 6 6 6 5 6 6 6 6 6 6 6 6 6 6 6 5 6 6 6 6 6 6 6 6 6 6 6 6 6 5 6 6 6 6 6 6 6 6 6 6 6 6 6 6 6 6 6 6 6 5 7 5 6 6 6 6 6 6 6 6 6 6 6 6 6 6 6 6 6 6 6 6 6 6 6 6 6 6 5 6 …
habs_0007_1 316 38 0	000000E+00 52535 5 4 4 5 4 5 4 5 5 5 5 5 5 5 5 5 5 4 5 5 5 5 5 5 5 5 5 5 5 5 5 5 5 5 5 5 5 5 5 6 5 5 5 5 5 5 5 5 5 6 5 5 5 6 5 6 6 5 6 6 6 6 6 6 5 6 6 6 6 6 5 6 6 6 6 6 6 5 6 6 6 6 6 6 5 6 6 6 6 6 6 5 6 6 6 6 6 6 5 6 6 6 6 6 6 5 6 6 6 6 6 6 6 5 6 6 6 6 6 6 6 6 5 6 6 6 6 6 6 6 5 6 6 6 6 6 6 6 6 5 6 6 6 6 6 6 6 6 6 5 6 6 6 6 6 6 6 6 5 6 6 6 6 6 6 6 6 6 6 6 6 5 6 6 6 6 6 6 6 6 6 6 6 5 6 6 6 6 6 6 6 …
habs_0008_1 341 62 0	000000E+00 45647 5 5 4 4 5 4 5 4 5 5 5 5 5 4 5 5 6 5 5 5 5 5 5 5 5 5 6 5 5 5 5 5 6 5 5 5 6 5 6 5 6 6 5 6 6 5 6 5 6 6 5 6 6 5 6 5 6 6 5 6 5 6 5 6 5 5 6 6 6 6 6 6 6 6 6 6 6 6 6 6 6 6 6 6 6 6 6 6 6 6 6 6 6 6 6 6 6 6 6 6 6 6 6 6 6 6 6 6 6 6 6 6 6 6 6 6 6 6 6 6 6 6 6 6 6 5 4 4 4 4 4 4 6 7 7 6 7 7 7 6 7 6 6 6 6 5 6 6 6 6 6 6 6 6 6 6 6 6 6 6 6 6 6 6 6 5 6 6 6 5 5 4 5 4 4 5 6 7 6 7 7 6 7 7 6 6 6 6 6 6 6 …
habs_0010_1 348 44 0	000000E+00 47148 5 4 5 4 5 4 5 4 4 5 4 5 4 5 4 5 4 4 5 4 5 4 5 4 5 4 5 4 5 4 5 5 4 5 4 5 4 5 5 4 5 5 4 5 5 4 5 5 5 4 5 5 5 6 5 5 5 6 5 6 5 6 5 6 6 6 6 6 6 5 6 6 5 6 6 6 5 6 6 6 6 5 6 6 6 6 6 5 6 6 6 6 6 6 5 6 6 6 6 6 6 6 5 6 6 6 6 6 6 6 5 6 6 6 6 6 6 6 6 5 6 6 6 6 6 6 6 6 6 5 6 6 6 6 6 6 6 6 6 6 6 5 6 6 6 6 6 6 6 6 6 6 6 5 6 6 6 6 6 6 6 6 6 6 6 6 5 6 6 6 6 6 6 6 6 6 6 6 6 6 5 6 6 6 6 6 6 6 6 6 6 …
habs_0011_1 316 57 0	000000E+00 39083 5 4 4 5 4 5 4 5 4 5 4 5 5 4 5 4 5 5 5 4 5 5 5 4 5 5 5 5 5 5 5 5 5 6 5 5 5 5 6 5 5 6 5 5 6 5 5 6 5 6 5 6 5 6 5 6 6 6 5 6 6 6 6 6 6 6 6 6 6 6 6 5 5 3 3 4 6 7 6 6 7 6 6 6 7 6 6 6 6 7 6 6 6 6 7 6 6 6 6 6 7 6 6 6 6 6 7 6 6 6 6 6 7 6 6 6 6 6 6 7 6 6 6 6 6 6 6 7 6 6 6 6 6 6 6 6 7 6 6 6 6 6 6 6 6 7 6 6 6 6 6 6 6 6 6 5 4 4 3 6 7 6 6 6 7 6 6 7 6 6 6 7 6 6 6 7 6 6 6 7 6 6 6 6 7 6 6 6 6 6 7 …
habs_0012_1 316 37 0	000000E+00 60473 5 4 5 4 5 5 4 5 5 6 5 6 5 6 5 6 6 5 6 5 6 6 5 6 6 5 6 5 6 6 5 6 5 6 6 5 6 6 5 6 6 5 6 5 6 6 5 6 5 6 6 5 6 6 5 6 6 5 6 5 6 5 6 5 6 6 5 6 5 6 5 6 5 6 5 6 5 6 6 5 6 5 6 5 6 5 6 6 5 6 5 6 6 5 6 5 6 5 6 6 5 6 5 6 6 5 6 6 5 6 5 6 6 5 6 5 6 6 5 6 6 5 6 6 5 6 6 5 6 6 5 6 6 5 6 6 5 6 6 6 5 6 6 6 5 6 6 6 5 6 6 6 5 6 6 6 5 6 6 6 6 5 6 6 6 6 5 6 6 6 6 6 6 6 6 5 6 6 6 6 6 6 6 6 6 6 6 6 6 6 6 …
habs_0013_1 403 51 0	000000E+00 35211 5 4 4 4 4 5 4 4 4 4 4 4 4 4 4 4 4 4 4 4 5 4 4 4 4 5 4 4 5 4 4 4 5 4 4 5 4 5 4 4 5 6 6 6 6 6 6 6 6 6 7 6 6 6 6 6 6 6 6 7 6 6 6 6 7 6 6 6 7 6 6 6 7 6 6 7 6 6 7 6 6 7 6 6 7 6 7 6 7 6 6 6 6 6 6 6 6 6 6 6 6 6 6 6 6 6 6 6 6 6 6 6 6 6 6 6 6 6 6 6 6 6 6 6 6 6 6 6 6 6 6 6 6 6 6 6 6 6 6 6 6 6 6 6 6 6 6 6 6 6 6 6 6 6 6 6 6 6 6 6 6 6 6 6 6 6 6 6 6 6 6 6 6 6 6 6 6 6 6 6 6 6 6 6 6 6 6 6 6 6 6 …
habs_0015_1 312 36 0	000000E+00 51731 5 4 4 4 4 5 4 4 4 5 4 5 5 4 5 5 6 5 5 6 5 6 5 6 6 5 6 6 6 5 6 6 6 6 6 6 6 5 6 6 6 6 6 6 6 6 6 6 6 6 6 5 6 6 6 6 6 6 6 6 6 6 6 6 6 5 6 6 6 6 6 6 6 6 5 6 6 6 6 6 6 6 5 6 6 6 6 6 6 5 6 6 6 6 5 6 6 6 6 5 6 6 6 6 6 6 5 6 6 6 6 6 6 6 6 6 6 5 6 6 6 6 6 6 6 6 6 6 6 6 6 6 6 5 6 6 6 6 6 6 6 6 6 6 6 6 6 6 6 6 6 5 6 6 6 6 6 6 6 6 6 6 6 6 6 6 6 6 6 6 6 6 6 6 6 6 6 7 6 6 6 6 6 6 6 6 6 6 6 6 6 …
habs_0016_1 321 48 0	000000E+00 29874 5 4 4 5 4 4 5 4 5 4 5 5 4 5 5 5 5 5 5 5 5 6 6 6 6 6 6 7 6 7 6 7 6 7 6 6 7 6 6 6 7 6 6 6 7 6 6 6 6 6 7 6 6 6 6 6 6 6 6 6 6 7 6 6 6 6 6 6 6 6 6 6 6 6 6 6 6 6 6 6 6 6 7 6 6 6 6 6 6 6 6 6 6 5 6 6 6 6 6 6 6 6 6 6 6 6 6 6 6 6 6 6 6 6 6 6 6 6 6 6 6 6 6 6 6 6 6 6 6 6 6 6 6 6 6 6 6 6 6 6 6 6 6 6 6 6 6 6 6 6 6 6 6 6 6 6 6 6 6 6 6 6 6 6 6 6 6 6 6 6 6 6 6 6 6 6 6 6 6 6 6 6 6 6 6 6 6 6 6 6 6 …
habs_0017_1 340 48 0	000000E+00 47379 5 4 4 4 4 5 4 5 4 4 5 5 5 5 4 6 5 5 5 6 5 6 5 6 5 6 6 5 6 6 5 6 6 6 6 6 5 6 6 6 6 6 6 6 6 6 6 6 6 6 6 6 6 6 6 6 6 6 6 5 6 6 6 6 6 6 6 6 6 6 6 5 6 6 6 6 6 6 6 6 6 6 6 5 6 6 6 6 6 6 6 6 6 6 6 5 6 6 6 6 6 6 6 6 6 6 5 6 6 6 6 6 6 6 6 6 6 6 5 6 6 6 6 6 6 6 6 6 6 6 6 5 6 6 6 6 6 6 6 6 6 6 6 6 6 6 6 5 6 6 6 6 6 6 6 6 6 6 6 6 6 6 6 5 6 6 6 6 6 6 6 6 6 6 6 6 6 6 6 6 6 6 6 6 6 6 6 6 6 6 6 …
habs_0018_1 331 37 0	000000E+00 38569 5 4 4 5 4 4 5 4 5 5 5 5 5 5 5 6 5 6 6 5 6 6 6 6 6 6 6 6 7 6 6 7 6 6 6 6 5 6 6 6 6 6 6 6 6 6 6 6 6 7 7 0 7 0 7 7 7 7 6 5 6 5 6 5 6 6 6 6 6 6 6 6 6 6 6 6 6 6 6 6 5 6 6 6 6 6 6 6 6 6 6 6 5 6 6 6 6 6 6 6 6 6 6 6 6 6 5 6 6 6 6 6 6 6 6 6 6 6 6 6 6 6 6 6 6 5 6 6 6 6 6 6 6 6 6 6 6 6 6 6 6 6 6 6 6 6 6 6 6 6 6 6 6 6 6 6 6 6 6 6 6 6 6 6 6 6 5 6 6 6 6 6 6 6 6 6 6 6 6 6 6 6 6 6 6 6 6 6 6 6 6 …
habs_0019_1 330 39 0	000000E+00 55787 5 4 4 4 4 4 5 4 4 5 4 5 4 5 4 5 4 5 4 5 5 5 5 5 4 5 6 5 5 5 5 5 6 5 6 5 6 6 6 6 7 6 6 6 6 6 6 6 7 6 6 6 6 6 6 6 6 6 6 6 6 6 6 6 6 6 6 6 6 6 6 6 6 6 6 6 6 5 6 6 6 5 6 6 5 5 4 5 4 4 4 4 5 4 4 4 3 4 4 4 3 4 4 3 4 7 6 7 7 6 7 7 6 7 7 6 7 7 6 7 7 6 7 6 5 6 6 6 6 5 6 6 6 6 6 5 6 6 6 6 5 6 6 6 6 5 6 6 6 5 6 6 6 5 6 6 5 6 6 6 5 6 6 6 5 6 6 5 6 6 5 6 6 5 6 6 5 6 6 5 6 6 5 6 6 5 6 5 6 5 6 …
habs_0021_1 418 44 0	000000E+00 34796 5 4 4 4 5 5 6 5 6 5 6 6 5 6 5 6 5 6 5 6 6 5 6 6 6 5 6 6 5 6 6 6 6 5 6 6 6 6 6 6 5 6 6 6 6 6 6 6 7 6 6 6 6 6 7 6 6 6 6 6 6 6 6 6 5 6 6 6 6 6 6 6 6 6 6 6 6 6 6 5 6 6 6 6 6 6 6 6 6 6 6 6 6 6 6 5 6 6 6 6 6 6 6 6 6 6 6 6 6 6 6 5 6 6 6 6 6 6 6 6 6 6 6 6 6 6 6 6 5 6 6 6 6 6 6 6 6 6 6 6 6 6 6 6 5 6 6 6 6 6 6 6 6 6 6 6 6 6 6 5 6 6 6 6 6 6 6 6 6 6 6 6 6 6 5 6 6 6 6 6 6 6 6 6 6 6 6 6 6 5 6 …
habs_0022_1 363 24 0	000000E+00 28551 5 5 4 4 4 5 4 5 4 5 4 5 5 5 5 6 5 5 6 5 5 6 5 6 5 6 6 5 6 5 6 6 5 6 6 5 6 6 5 6 6 5 6 6 5 6 6 5 6 6 5 6 6 6 5 6 6 5 6 6 5 6 6 6 6 6 6 6 6 6 6 6 6 6 6 6 6 6 6 6 6 6 6 6 6 6 6 6 6 6 6 6 6 6 6 6 6 6 6 6 6 6 6 6 6 6 6 6 6 6 6 6 6 6 6 6 6 6 6 6 6 6 6 6 6 6 6 6 7 6 6 6 6 6 6 6 6 6 6 6 6 6 6 6 6 6 6 6 6 6 6 6 6 6 6 6 6 6 6 6 6 6 6 6 6 6 6 6 6 6 6 6 6 6 6 6 6 6 6 6 6 6 6 6 6 6 6 6 6 6 6 …
habs_0023_1 348 61 0	000000E+00 77010 6 6 7 6 6 6 6 6 6 6 6 5 6 6 6 5 6 6 5 6 5 6 5 5 6 5 5 5 5 5 5 4 5 5 4 5 5 4 5 4 5 4 5 4 5 4 4 5 4 5 4 4 5 4 4 4 5 4 4 4 5 4 4 4 5 4 4 4 4 4 5 4 4 5 5 6 5 6 6 5 6 6 6 6 6 6 6 5 6 6 6 6 6 6 6 6 6 6 6 6 6 6 6 6 6 6 6 6 6 6 6 6 6 6 6 6 6 6 6 6 6 6 6 6 6 6 6 6 6 6 6 6 6 6 6 6 6 7 6 6 6 6 6 6 6 6 6 6 6 6 6 6 6 6 7 6 6 6 6 6 6 6 5 5 5 5 6 5 5 6 5 6 5 6 6 5 6 6 5 6 6 5 6 6 5 6 6 6 5 6 6 …
habs_0024_1 295 35 0	000000E+00 76279 6 6 6 6 6 6 6 6 6 6 6 6 6 6 5 6 6 6 5 6 6 5 6 5 6 5 6 5 5 5 5 5 4 5 5 4 5 4 5 4 5 4 5 5 4 4 5 4 5 4 5 4 4 5 4 5 4 4 4 5 4 4 4 5 4 4 4 4 4 4 4 5 5 5 5 6 6 5 6 6 6 5 6 6 6 6 6 6 6 6 6 6 6 6 6 5 6 6 6 6 7 6 6 6 6 6 6 6 6 6 6 6 6 6 6 6 6 6 6 6 6 7 6 6 6 6 6 6 6 6 6 6 6 7 6 6 6 6 6 6 6 6 6 6 7 6 6 6 6 6 6 6 6 6 7 6 6 6 6 6 6 6 5 5 5 6 5 6 5 6 5 6 6 5 6 6 5 6 6 6 5 6 6 6 5 6 6 6 6 6 5 …
habs_0025_1 363 42 0	000000E+00 29469 5 6 5 6 5 6 5 6 5 6 5 6 5 6 5 6 5 6 5 6 5 6 5 6 5 6 5 6 5 6 6 0 0 7 6 5 4 5 5 4 5 6 6 6 6 6 6 6 6 6 6 6 6 6 6 6 6 6 6 6 6 6 6 6 6 6 5 6 6 6 6 6 6 6 6 6 6 6 6 6 6 6 6 6 6 6 6 6 6 6 6 6 6 6 6 6 6 6 6 6 6 6 6 6 6 6 6 6 6 6 6 6 6 6 6 6 6 6 6 6 6 6 6 6 6 6 6 6 6 6 6 6 6 6 6 6 6 6 6 6 6 6 6 6 6 6 6 6 6 6 6 6 6 6 6 6 5 6 6 6 6 6 6 6 6 6 6 6 6 6 6 6 6 6 6 6 6 6 6 6 6 6 6 6 6 6 6 6 6 6 6 …
habs_0026_1 300 36 0	000000E+00 33134 5 4 4 5 4 5 4 5 4 5 5 4 5 5 5 5 6 5 5 5 5 6 5 6 5 7 6 6 7 6 6 7 6 7 6 7 7 6 7 6 7 7 6 7 7 7 6 7 7 7 7 7 7 7 5 6 5 5 6 5 6 5 6 5 6 6 6 5 6 6 7 7 6 7 6 6 6 7 6 6 6 6 7 6 6 6 6 6 6 6 7 6 6 6 6 6 6 6 6 6 6 6 6 6 6 6 6 6 6 7 6 6 6 6 6 6 6 6 6 6 6 6 6 6 6 6 6 6 6 6 6 6 6 6 6 6 6 6 6 6 6 6 6 6 6 6 6 6 6 6 6 6 5 6 6 6 6 6 6 6 6 6 6 6 6 6 6 6 6 6 6 6 6 6 6 6 6 6 6 6 6 6 6 6 6 5 6 6 6 6 6 …
habs_0027_1 277 55 0	000000E+00 37881 5 4 4 4 5 4 4 4 5 4 5 4 5 4 5 4 5 4 5 5 5 4 6 6 6 6 6 6 6 6 6 6 6 6 6 6 5 6 6 6 6 6 6 6 6 6 6 6 6 6 6 6 6 6 6 6 6 6 6 6 6 6 5 6 6 6 6 6 6 6 6 6 6 6 6 6 6 6 6 6 6 6 6 6 6 6 6 6 5 6 6 6 6 6 6 6 6 6 6 6 6 6 6 6 6 6 6 6 6 6 6 6 6 5 6 6 6 6 6 6 6 6 6 6 6 6 6 6 6 6 6 6 6 6 6 6 6 6 6 5 6 6 6 6 6 6 6 6 6 6 6 6 6 6 6 6 6 6 6 6 6 6 6 6 6 6 5 6 6 6 6 6 6 6 6 6 6 6 6 6 6 6 6 6 6 6 6 6 6 6 6 …
habs_0028_1 344 55 0	000000E+00 58475 5 4 4 4 4 4 4 4 4 4 4 5 4 4 4 4 4 5 4 4 5 4 4 5 4 4 5 4 5 4 5 4 5 4 5 4 5 5 4 5 5 4 5 5 5 4 5 5 5 5 5 5 5 5 5 6 5 5 5 6 5 5 6 5 5 6 5 5 6 6 5 6 5 6 6 5 6 6 5 6 6 5 6 6 6 5 6 6 6 5 6 6 6 6 6 5 6 6 6 6 5 6 6 6 6 6 5 6 6 6 6 6 5 6 6 6 6 6 5 6 6 6 6 6 6 6 5 6 6 6 6 6 6 6 5 6 6 6 6 6 6 6 6 5 6 6 6 6 6 6 6 6 5 6 6 6 6 6 6 6 6 6 5 6 6 6 6 6 6 6 6 6 6 5 6 6 6 6 6 6 6 6 6 6 6 5 6 6 6 6 6 …
habs_0029_1 440 63 0	000000E+00 48819 5 4 4 4 4 4 5 4 4 4 4 5 4 4 4 5 4 4 5 4 4 5 4 4 5 4 5 4 5 4 5 4 5 4 5 4 5 5 4 5 5 6 6 5 6 6 6 5 6 6 6 5 6 6 6 5 6 6 6 5 6 6 6 6 5 6 6 6 6 5 6 6 6 5 6 6 6 6 5 6 6 6 6 5 6 6 6 6 5 6 6 6 6 5 6 6 6 6 6 6 5 6 6 6 6 6 5 6 6 6 6 6 5 6 6 6 6 6 5 6 6 6 6 6 6 5 6 6 6 6 6 6 5 6 6 6 6 6 6 6 6 6 5 6 6 6 6 6 6 6 5 6 6 6 6 6 6 6 6 6 5 6 6 6 6 6 6 6 6 6 6 5 6 6 6 6 6 6 6 6 6 6 6 6 5 6 6 6 6 6 6 …
habs_0030_1 256 26 0	000000E+00 27410 5 4 5 4 4 5 6 6 5 6 6 5 6 6 6 6 5 6 6 6 6 6 6 6 6 6 6 6 6 6 6 6 7 6 6 6 6 7 6 6 6 7 6 6 7 6 7 6 7 6 5 6 5 6 5 5 5 5 5 5 5 5 6 5 6 5 6 6 6 6 6 6 6 6 6 6 6 6 6 6 6 6 6 6 6 5 6 6 6 6 6 6 6 6 6 6 6 6 6 6 6 6 6 6 6 6 6 6 6 6 6 6 6 6 6 6 5 6 6 6 6 6 6 6 6 6 6 6 6 6 6 6 6 6 6 6 6 6 6 6 6 6 6 6 6 6 6 6 6 6 6 6 6 6 6 6 6 6 6 6 6 6 6 6 6 6 6 6 6 6 6 6 6 6 6 6 6 6 6 6 6 6 6 6 6 6 6 6 6 6 6 …
habs_0031_1 373 41 0	000000E+00 50699 5 4 5 4 5 4 5 4 5 4 5 5 4 5 5 5 4 5 5 5 5 5 5 5 5 6 5 5 5 6 5 6 5 6 5 6 6 5 6 6 5 6 6 6 6 6 6 5 6 6 6 6 5 6 6 6 5 6 6 6 5 6 6 6 5 6 6 6 5 6 6 6 5 6 6 6 5 6 6 6 6 5 6 6 6 5 6 6 6 5 6 6 6 5 6 6 6 6 5 6 6 6 6 5 6 6 6 6 5 6 6 6 5 6 6 6 6 5 6 6 6 5 6 6 6 6 5 6 6 6 6 6 5 6 6 6 6 5 6 6 6 6 5 6 6 6 6 5 6 6 6 6 5 6 6 6 6 6 5 6 6 6 6 6 5 6 6 6 6 6 5 6 6 6 6 6 5 6 6 6 6 6 5 6 6 6 6 6 6 5 6 …
habs_0032_1 347 45 0	000000E+00 66192 5 4 5 4 5 4 5 4 5 4 5 4 5 4 5 5 4 5 5 4 5 5 5 5 5 5 5 5 6 5 5 6 5 6 6 5 6 6 6 5 6 6 6 6 6 6 6 6 6 6 6 6 6 6 6 6 6 6 6 7 6 6 6 6 6 6 6 7 6 6 6 6 6 7 6 6 6 6 6 6 6 6 6 5 6 6 6 6 5 6 6 6 6 6 5 6 6 6 6 6 5 6 6 6 6 5 6 6 6 6 6 5 6 6 6 6 6 5 6 6 6 6 6 6 5 6 6 6 6 6 6 5 6 6 6 6 6 6 6 5 6 6 6 6 6 6 5 6 6 6 6 6 6 6 5 6 6 6 6 6 6 6 5 6 6 6 6 6 6 6 6 5 6 6 6 6 6 6 6 6 6 5 6 6 6 6 6 6 6 6 6 …
habs_0033_1 350 43 0	000000E+00 44561 5 4 4 5 4 4 4 4 5 4 4 5 4 5 4 5 4 5 5 4 5 5 5 5 5 5 5 5 5 6 5 5 6 5 6 5 5 6 5 6 5 6 6 5 6 5 6 6 5 6 5 6 6 6 5 6 5 6 6 6 6 5 6 6 5 6 6 6 6 6 6 6 6 6 6 6 7 6 6 6 7 6 6 6 6 6 6 6 6 6 6 6 6 6 6 6 6 7 6 6 6 6 6 6 6 6 6 6 6 6 6 7 6 6 6 6 6 6 6 6 6 6 7 6 6 6 6 6 6 6 6 6 7 6 6 6 6 6 6 6 6 7 6 6 6 6 6 6 6 6 6 7 6 6 6 6 6 6 6 6 7 6 6 6 6 6 6 6 6 6 7 6 6 6 6 6 6 6 6 7 6 6 6 6 6 6 6 6 7 6 6 …
habs_0034_1 355 59 0	000000E+00 38910 5 4 4 4 4 4 5 4 4 4 4 5 4 4 5 4 4 5 4 4 5 4 5 4 5 4 5 4 5 4 5 4 5 5 5 4 5 5 5 5 5 4 5 5 5 6 5 5 5 5 6 5 5 6 5 5 6 6 6 7 7 6 7 6 6 7 6 6 7 6 6 6 7 6 6 6 6 7 6 6 6 6 6 7 6 6 6 6 6 6 6 7 6 6 6 6 6 6 6 6 7 6 6 6 6 6 6 6 6 6 7 6 6 6 6 6 6 6 6 6 6 6 6 7 6 6 6 6 6 6 6 6 6 6 6 6 6 6 6 7 6 6 6 6 6 6 6 6 6 6 6 6 6 6 6 6 6 6 6 6 6 6 6 7 6 6 6 6 6 6 6 6 6 6 6 6 6 6 6 6 6 6 6 6 6 6 6 6 6 6 6 …
habs_0035_1 348 15 0	000000E+00 59070 5 5 4 5 5 6 5 6 5 6 5 6 5 6 6 6 5 6 6 6 6 5 6 6 6 6 6 6 6 5 6 6 6 6 6 6 6 6 6 6 6 6 6 6 6 6 6 6 6 6 6 6 6 6 6 6 6 6 6 6 6 6 6 7 6 6 6 6 6 6 6 6 6 6 6 6 7 6 6 6 6 6 6 6 6 6 6 6 6 6 6 6 6 6 6 6 6 5 6 6 6 5 6 6 6 5 6 6 5 6 6 5 6 6 5 6 6 5 6 6 5 6 5 6 5 6 6 5 6 5 6 6 5 6 5 6 6 5 6 5 6 6 5 6 6 5 6 5 6 6 5 6 6 5 6 6 5 6 6 5 6 6 6 5 6 6 6 5 6 6 6 5 6 6 6 5 6 6 6 5 6 6 6 6 6 5 6 6 6 6 6 …
habs_0036_1 338 20 0	000000E+00 66310 5 4 4 4 4 5 4 4 4 4 4 5 4 4 5 4 4 5 4 4 5 4 5 4 4 5 5 4 5 4 5 6 6 6 6 6 7 6 6 6 6 6 6 7 6 6 6 6 6 6 6 6 7 6 6 6 6 6 6 6 7 6 6 6 6 6 6 6 6 6 7 6 6 6 6 6 6 6 6 6 6 7 6 6 6 6 6 6 6 6 6 6 6 6 6 6 6 6 6 6 6 6 6 6 6 6 6 6 6 6 6 6 6 5 6 6 6 6 5 6 5 5 5 6 6 6 6 6 5 6 6 6 6 6 6 6 5 6 6 6 6 6 6 6 5 6 6 6 6 6 6 6 5 6 6 6 6 6 6 6 5 6 6 6 6 6 6 6 6 6 5 6 6 6 6 6 6 6 6 6 5 6 6 6 6 6 6 6 6 5 6 …
habs_0037_1 416 60 0	000000E+00 36747 5 5 5 5 4 5 5 6 5 5 5 5 6 5 5 6 5 6 5 6 5 6 5 6 5 6 5 6 5 6 6 5 6 5 6 6 5 6 6 5 6 6 6 5 6 6 6 6 5 6 6 6 6 6 6 5 6 6 6 6 6 6 5 6 6 6 6 6 6 6 5 6 6 6 6 6 6 6 5 6 6 6 6 6 6 6 5 6 6 6 6 6 6 5 6 6 6 6 6 6 6 5 6 6 6 6 6 6 6 5 6 6 6 6 6 6 6 5 6 6 6 6 6 6 6 6 5 6 6 6 6 6 6 6 6 5 6 6 6 6 6 6 6 5 6 6 6 6 6 6 6 6 6 5 6 6 6 6 6 6 6 6 5 6 6 6 6 6 6 6 6 5 6 6 6 6 6 6 6 6 6 6 5 6 6 6 6 6 6 6 6 …
habs_0038_1 416 66 0	000000E+00 48833 5 4 4 5 4 4 5 4 5 4 5 5 4 5 4 5 5 5 4 5 5 5 5 5 5 5 5 5 5 5 6 5 5 5 5 6 5 5 6 5 5 5 6 5 6 5 5 6 5 6 5 5 6 5 6 5 6 5 6 5 6 5 6 5 6 5 6 6 6 6 6 6 6 6 6 6 6 5 6 6 6 6 6 6 6 7 6 6 6 6 6 6 6 6 6 6 6 6 6 6 6 6 6 6 6 6 6 6 6 6 6 6 6 6 6 6 6 6 6 6 6 6 6 6 7 6 6 6 6 6 6 6 6 6 6 6 6 6 6 6 6 6 6 6 6 7 6 6 6 6 6 6 6 6 6 6 6 6 6 6 6 6 6 7 6 6 6 6 6 6 6 6 6 6 6 6 6 7 6 6 6 6 6 6 6 6 6 6 6 6 6 …
habs_0039_1 441 48 0	000000E+00 56147 5 5 4 4 4 4 5 4 4 5 4 5 4 5 4 6 5 6 6 5 6 6 5 6 6 5 6 6 5 6 6 5 6 5 6 6 5 6 6 6 5 6 6 5 6 6 6 5 6 6 5 6 6 6 5 6 6 5 6 6 6 6 5 6 6 6 6 5 6 6 6 6 6 6 5 5 6 6 6 6 6 6 6 6 7 7 6 6 6 6 6 6 6 6 6 6 6 6 6 6 6 6 6 6 6 6 6 6 6 6 6 6 6 6 6 6 6 6 6 6 6 6 6 6 6 6 5 6 6 6 6 6 6 6 6 6 6 5 6 6 6 6 6 6 6 6 6 6 6 6 6 6 6 6 6 6 6 6 6 6 6 6 6 6 6 6 6 6 6 6 6 6 6 6 6 6 6 6 6 6 6 6 6 6 6 6 6 6 6 6 6 …
habs_0040_1 322 41 0	000000E+00 54184 5 4 4 4 4 4 4 4 5 4 4 4 4 4 5 4 4 4 5 4 4 4 5 4 4 4 5 4 5 4 5 5 5 5 6 5 6 5 6 5 6 6 6 6 6 5 6 6 6 6 5 7 6 6 6 6 6 7 6 6 6 6 6 6 7 6 6 6 6 7 6 6 7 6 6 6 7 6 6 7 6 7 7 0 7 7 0 7 0 7 7 0 7 6 7 6 6 6 5 6 6 6 6 6 6 6 5 6 6 6 6 6 6 6 5 6 6 6 6 6 6 6 5 6 6 6 6 6 6 6 6 5 6 6 6 6 6 6 6 5 6 6 6 6 6 6 6 6 5 6 6 6 6 6 6 6 6 5 6 6 6 6 6 6 6 5 6 6 6 6 6 6 6 6 6 5 6 6 6 6 6 6 6 6 5 6 6 6 6 6 6 …
habs_0041_1 442 52 0	000000E+00 27797 5 4 4 5 4 5 5 5 4 6 5 5 6 5 6 5 6 6 6 5 6 6 6 6 6 5 6 6 6 6 6 6 6 6 6 6 7 6 6 6 6 6 6 6 6 6 6 6 6 6 6 6 6 6 6 6 6 6 6 6 6 6 6 6 6 6 6 6 6 6 6 6 6 6 6 6 6 6 6 6 6 6 6 6 6 6 6 6 6 6 6 6 6 6 6 6 6 6 6 6 6 6 6 6 6 6 6 6 6 6 6 6 6 6 6 6 6 6 6 6 6 6 6 6 6 6 6 6 6 7 6 6 6 6 6 6 6 6 6 6 6 6 6 6 6 6 6 6 6 6 6 6 6 6 6 6 6 6 6 6 6 6 6 6 6 6 6 6 6 6 6 6 6 6 6 6 6 7 6 6 6 6 6 6 6 6 6 6 6 6 6 …
habs_0042_1 370 51 0	000000E+00 51760 5 4 4 4 4 5 4 4 4 5 5 4 5 5 5 5 5 5 6 5 5 5 6 5 6 5 6 5 6 5 6 6 5 6 6 5 6 6 5 6 6 6 5 6 6 6 6 6 5 6 6 6 6 6 6 6 6 6 6 6 6 6 5 6 6 5 6 6 5 6 5 6 6 5 6 5 6 6 5 6 6 5 6 6 5 6 6 5 6 6 5 6 6 5 6 6 5 6 6 5 6 6 6 5 6 6 5 6 6 6 5 6 6 5 6 6 6 5 6 6 6 5 6 6 6 5 6 6 6 6 5 6 6 6 5 6 6 6 6 5 6 6 6 6 5 6 6 6 6 6 5 6 6 6 6 6 5 6 6 6 6 6 6 5 6 6 6 6 6 6 5 6 6 6 6 6 6 6 6 5 6 6 6 6 6 6 6 6 6 6 5 …
habs_0043_1 400 60 0	000000E+00 26246 5 4 4 5 4 5 4 5 5 4 5 4 5 5 4 5 5 5 4 5 5 5 5 5 5 5 6 5 5 5 6 5 6 6 5 6 6 6 5 6 6 6 6 7 6 5 6 6 6 6 6 6 6 6 6 6 6 6 6 6 6 6 6 6 6 6 6 5 6 6 6 6 6 6 6 6 6 6 6 6 6 6 6 6 6 6 6 6 6 6 6 5 6 6 6 6 6 6 6 6 6 6 6 6 6 6 6 6 6 6 6 6 6 6 6 6 6 5 6 6 6 6 6 6 6 6 6 6 6 6 6 6 6 6 6 6 6 6 6 6 6 6 6 6 6 6 6 5 6 6 6 6 6 6 6 6 6 6 6 6 6 6 6 6 6 6 6 6 6 6 6 6 6 6 6 6 6 6 6 6 6 6 6 6 6 6 6 6 6 6 6 …
habs_0045_1 364 57 0	000000E+00 27480 5 4 4 4 4 5 4 4 5 4 4 5 4 4 5 4 5 4 5 4 5 4 5 4 5 4 5 5 5 6 6 5 6 6 6 6 6 6 5 6 6 6 6 6 6 6 6 6 6 6 6 6 7 6 6 6 6 6 6 6 6 6 6 6 7 6 6 6 6 6 6 6 7 6 6 6 6 6 6 7 6 6 6 6 6 6 7 6 6 6 6 6 7 6 6 6 6 6 7 6 6 6 6 6 6 7 6 6 6 6 6 6 6 6 7 6 6 6 6 6 6 6 6 6 6 6 6 6 7 6 6 6 6 6 6 6 6 6 6 6 6 6 6 6 6 6 6 6 6 6 6 6 6 6 6 7 6 6 6 6 6 6 6 6 6 6 6 6 6 6 6 6 6 6 6 6 6 6 6 6 6 6 6 6 6 6 6 6 6 6 6 …
habs_0046_1 340 39 0	000000E+00 48809 5 4 4 4 5 4 5 4 5 5 6 5 6 6 6 6 6 6 6 7 6 6 7 6 5 6 5 5 5 5 5 6 5 5 5 6 5 5 5 6 5 5 5 6 5 5 6 5 5 6 5 5 6 5 6 5 6 5 5 6 5 6 5 6 5 6 5 6 5 6 5 6 5 6 6 5 6 6 5 6 6 6 5 6 6 5 6 6 6 5 6 6 5 6 6 6 5 6 6 6 5 6 6 6 6 6 5 6 6 6 5 6 6 6 6 5 6 6 6 6 6 5 6 6 6 6 6 5 6 6 6 6 6 5 6 6 6 6 6 6 6 5 6 6 6 6 6 6 6 6 5 6 6 6 6 6 6 6 6 5 6 6 6 6 6 6 6 6 6 6 5 6 6 6 6 6 6 6 6 6 6 6 6 6 6 5 6 6 6 6 6 …
habs_0047_1 444 52 0	000000E+00 38253 5 4 4 4 4 5 4 4 4 5 4 5 6 5 5 6 5 6 5 6 6 5 6 5 6 6 5 6 6 5 6 6 6 5 6 6 6 6 5 6 6 6 6 5 6 6 6 6 6 6 5 6 6 6 6 6 5 6 6 6 6 6 6 6 6 5 6 6 6 6 6 6 6 6 6 6 6 6 5 6 6 6 6 6 6 6 6 6 6 6 6 6 6 6 6 6 6 6 5 6 6 6 6 6 6 6 6 6 6 6 6 6 6 6 6 6 6 5 6 6 6 6 6 6 6 6 6 6 6 6 6 6 6 6 6 6 6 6 5 6 6 6 6 6 6 6 6 6 6 6 6 6 6 6 6 6 6 6 6 6 6 6 5 6 6 6 6 6 6 6 6 6 6 6 6 6 6 6 6 6 6 6 6 6 6 6 6 6 6 6 6 …
habs_0048_1 317 47 0	000000E+00 60914 5 4 4 4 4 5 4 4 5 4 4 5 4 4 5 4 5 5 5 6 6 6 6 5 6 6 6 6 6 6 5 6 6 6 6 6 6 6 5 6 6 6 6 6 6 6 5 6 6 6 6 6 6 6 6 6 6 6 5 6 6 6 6 6 6 6 6 6 6 6 6 6 6 6 6 6 7 6 6 6 6 6 6 6 6 7 6 6 6 6 7 6 6 6 6 7 6 6 6 7 6 6 6 7 6 6 7 6 6 7 6 6 7 6 6 6 7 6 6 6 7 6 6 6 7 6 6 6 5 6 6 5 6 6 6 6 5 6 6 6 6 5 6 6 6 6 6 5 6 6 6 6 6 6 6 5 6 6 6 6 6 6 6 5 6 6 6 6 6 6 6 6 6 6 6 5 6 6 6 6 6 6 6 6 6 6 6 6 6 6 6 …
habs_0049_1 315 20 0	000000E+00 44005 5 4 4 4 5 4 4 4 4 5 4 4 5 4 5 4 5 4 5 4 5 5 5 4 6 5 5 5 5 6 6 6 5 6 6 6 6 6 6 6 6 6 6 6 5 6 6 6 6 6 6 6 6 6 6 6 6 6 6 6 6 6 6 6 6 6 6 6 6 6 6 6 6 6 6 6 5 6 6 6 6 6 6 6 6 6 6 6 6 6 6 5 6 6 6 6 6 5 6 6 6 5 6 6 5 5 6 5 5 6 5 5 6 5 6 6 5 6 6 6 5 6 5 6 6 6 6 6 7 6 7 6 6 6 7 6 6 7 6 7 7 6 7 7 7 6 7 6 7 6 6 7 6 6 6 6 7 6 6 6 6 6 6 7 6 6 6 6 6 6 6 6 6 6 7 6 6 6 6 6 6 6 6 6 6 6 6 6 6 6 6 …
habs_0050_1 391 61 0	000000E+00 48330 5 4 5 5 5 5 4 5 5 4 5 5 5 4 5 5 4 5 5 4 5 5 5 5 4 5 5 5 5 5 5 5 5 5 5 5 5 5 6 5 6 5 6 5 6 5 6 5 6 6 5 6 6 6 5 6 6 6 6 6 5 6 6 6 6 6 6 6 6 6 6 6 6 6 6 6 6 6 6 6 6 6 6 6 6 6 6 6 7 6 6 6 6 6 6 6 6 6 6 6 6 5 6 6 5 6 6 5 6 6 5 6 6 5 6 6 6 5 6 6 5 6 6 6 5 6 6 6 5 6 6 5 6 6 6 5 6 6 6 5 6 6 6 5 6 6 6 6 5 6 6 6 6 5 6 6 6 6 5 6 6 6 6 5 6 6 6 6 5 6 6 6 6 6 6 5 6 6 6 6 6 6 5 6 6 6 6 6 6 6 6 …
habs_0051_1 441 80 0	000000E+00 49367 5 4 4 4 4 4 5 4 5 4 5 5 6 7 6 7 7 6 7 6 7 6 7 6 6 7 6 6 7 6 6 6 6 6 6 6 6 6 6 5 6 5 5 6 5 5 5 5 5 5 5 5 5 5 5 6 5 5 5 5 6 5 6 5 6 5 6 5 6 5 6 6 5 6 6 5 6 6 6 6 5 6 6 6 6 6 6 6 6 6 6 6 6 5 6 6 6 6 6 6 6 6 6 6 5 6 6 6 6 6 6 6 6 6 6 5 6 6 6 6 6 6 6 6 6 6 6 5 6 6 6 6 6 6 6 6 6 6 6 6 6 5 6 6 6 6 6 6 6 6 6 6 6 6 6 6 6 5 6 7 5 6 6 6 6 6 6 6 6 6 6 6 6 6 6 6 6 6 6 6 6 5 6 6 6 6 6 6 6 6 6 …
habs_0052_1 445 35 0	000000E+00 22092 5 4 4 5 4 5 5 4 5 5 5 5 6 5 6 5 6 6 6 6 7 6 7 6 7 6 7 7 6 7 7 7 7 7 7 7 7 7 7 7 0 7 7 7 0 7 7 0 7 7 0 7 0 7 7 0 7 6 6 6 6 6 6 6 6 6 5 6 6 6 6 6 6 6 6 6 6 6 6 6 5 6 6 6 6 6 6 6 6 6 6 6 6 6 5 6 6 6 6 6 6 6 6 6 6 6 6 6 5 6 6 6 6 6 6 6 6 6 6 6 6 6 5 6 6 6 6 6 6 6 6 6 6 6 6 6 6 5 6 6 6 6 6 6 6 6 6 6 6 6 6 5 6 6 6 6 6 6 6 6 6 6 6 6 6 5 6 6 6 6 6 6 6 6 6 6 6 6 5 6 6 6 6 6 6 6 6 6 6 6 6 …
habs_0053_1 474 54 0	000000E+00 47544 5 4 5 4 4 4 4 5 5 5 5 6 6 6 6 6 6 6 6 6 7 6 6 6 7 6 7 6 6 7 6 7 6 7 6 7 6 7 7 6 7 6 7 7 6 7 7 6 7 7 6 7 7 7 6 5 5 5 6 5 5 5 5 6 6 5 6 6 6 5 6 6 6 6 5 6 6 6 6 5 6 6 6 6 6 6 6 5 6 6 6 6 6 6 5 6 6 6 6 6 6 6 6 5 6 6 6 6 6 6 6 6 6 6 5 6 6 6 6 6 6 6 6 6 6 6 5 6 6 6 6 6 6 6 6 6 6 6 6 6 5 6 6 6 6 6 6 6 6 6 6 6 6 6 6 6 6 6 6 5 6 6 6 6 6 6 6 6 6 6 6 6 6 6 6 6 6 6 6 6 5 6 6 6 6 6 6 6 6 6 6 …
habs_0054_1 299 18 0	000000E+00 22988 5 5 4 4 4 5 4 5 4 5 5 5 5 5 6 5 6 5 6 5 6 6 6 6 5 6 6 6 6 6 6 7 6 6 6 6 6 7 6 6 7 6 7 6 6 7 6 7 7 6 7 6 7 6 6 6 6 6 6 6 6 6 6 6 6 6 6 6 6 6 6 7 6 6 6 6 6 6 6 6 6 6 6 6 6 6 6 6 6 6 6 6 6 6 6 6 6 6 6 6 6 6 6 6 6 6 6 6 6 6 6 6 6 6 6 6 6 6 6 6 5 6 6 6 6 6 6 6 6 6 6 6 6 6 6 6 6 6 6 6 6 6 6 6 6 6 6 6 6 6 6 6 6 6 6 6 6 5 6 6 6 6 6 6 6 6 6 6 6 6 6 6 6 6 6 6 6 6 6 6 6 6 6 6 5 6 6 6 6 6 6 …
habs_0062_1 495 42 0	000000E+00 34316 5 4 4 5 4 4 4 5 5 5 5 6 5 5 6 5 6 5 6 5 6 5 6 5 6 6 5 6 6 5 6 6 6 5 6 6 6 5 6 6 6 6 5 6 6 6 6 6 6 6 5 6 6 6 6 6 6 6 6 6 6 6 6 6 6 6 6 6 6 6 6 6 6 6 5 6 6 6 6 6 6 6 6 5 6 6 6 6 6 6 5 6 6 6 6 6 6 5 6 6 6 6 6 5 6 6 6 6 6 6 5 6 6 6 6 6 6 6 5 6 6 6 6 6 5 6 6 6 6 6 6 5 6 6 6 6 6 5 6 6 6 6 6 6 5 6 6 6 6 6 6 5 6 6 6 6 6 6 5 6 6 6 6 6 6 5 6 6 6 6 6 6 5 6 6 6 6 6 6 5 6 6 6 6 6 6 5 6 6 6 6 …
habs_0063_1 464 46 0	000000E+00 34048 5 4 4 4 5 4 4 4 5 4 5 4 4 5 4 5 4 4 5 4 5 5 5 5 6 5 6 5 6 6 6 5 6 6 6 6 7 6 6 6 7 6 6 7 6 6 7 6 7 7 6 7 7 6 7 6 5 6 6 6 6 6 6 6 6 6 6 6 6 5 6 6 6 6 6 6 6 6 6 6 6 6 6 6 6 6 6 6 6 6 6 6 6 5 6 6 6 6 6 6 6 6 6 6 6 6 6 6 6 6 6 6 6 6 6 6 6 6 6 6 6 6 6 6 6 6 6 6 6 6 6 6 6 5 6 6 6 6 6 6 6 6 6 6 6 6 6 6 6 6 6 6 6 6 6 6 6 6 6 6 6 6 6 6 6 6 6 6 6 6 6 6 6 6 6 6 6 6 6 6 6 6 6 6 6 6 6 6 6 6 6 …
habs_0064_1 307 39 0	000000E+00 84222 5 4 4 4 4 4 4 5 4 4 4 4 4 4 5 4 4 4 4 5 4 4 4 4 5 4 4 4 5 4 4 4 4 5 4 4 5 4 4 4 5 4 4 5 5 6 5 6 6 6 5 6 6 6 5 6 6 6 6 6 5 6 6 6 6 6 6 6 6 6 6 5 6 6 6 6 6 6 6 6 6 6 6 6 6 6 6 6 6 6 6 6 6 6 6 6 6 6 6 6 6 6 6 6 5 6 6 5 6 6 5 6 6 6 5 6 6 6 5 6 6 6 6 5 6 6 6 6 5 6 6 6 6 5 6 6 6 6 6 6 5 6 6 6 6 6 6 5 6 6 6 6 6 5 6 6 6 6 6 6 5 6 6 6 6 6 6 5 6 6 6 6 6 6 6 5 6 6 6 6 6 6 6 6 5 6 6 6 6 6 6 …
habs_0065_1 274 31 0	000000E+00 87372 5 5 5 6 5 5 5 5 5 5 6 5 5 5 5 6 5 5 5 6 5 5 6 5 5 6 5 6 5 5 6 5 6 5 6 5 6 5 6 5 6 5 6 5 6 5 6 6 5 6 5 6 5 6 6 5 6 5 6 6 5 6 6 6 5 6 6 5 6 6 6 5 6 6 5 6 6 6 6 5 6 6 6 6 5 6 6 6 5 6 6 6 6 5 6 6 6 5 6 6 5 6 6 6 5 6 6 6 5 6 6 6 5 6 6 6 5 6 6 6 5 6 6 5 6 6 6 5 6 6 6 5 6 6 6 5 6 6 6 5 6 6 6 5 6 6 6 5 6 6 6 5 6 6 6 5 6 6 6 6 5 6 6 6 6 5 6 6 6 5 6 6 6 6 5 6 6 6 5 6 6 6 6 5 6 6 6 6 6 5 6 …
habs_0066_1 305 35 0	000000E+00 54287 5 5 5 5 5 5 5 5 6 5 5 5 5 5 6 5 5 5 6 5 5 5 6 5 5 6 5 5 6 5 5 6 5 6 5 6 5 6 5 6 5 6 5 6 6 5 6 6 6 6 6 5 6 6 7 6 6 6 7 6 6 6 6 6 6 6 6 6 6 6 6 6 6 6 6 6 6 6 6 6 6 6 6 6 6 6 6 6 6 6 6 6 6 6 6 6 6 6 6 6 6 6 6 6 5 6 6 6 6 6 6 6 6 6 6 6 6 6 6 6 6 6 6 6 5 6 6 6 6 6 6 6 6 6 6 6 6 6 6 6 5 6 6 6 6 6 6 6 6 6 6 6 6 6 6 5 6 6 6 6 6 6 6 6 6 6 6 6 6 5 6 6 6 6 6 6 6 6 6 6 6 6 6 5 6 6 6 6 6 6 6 …
habs_0069_1 451 47 0	000000E+00 31833 5 4 4 4 4 5 4 4 4 5 4 4 5 4 4 5 4 5 6 5 6 6 6 6 6 6 6 6 6 6 7 6 6 6 7 6 6 7 6 6 7 6 7 6 7 6 7 6 7 6 7 6 7 6 7 7 6 7 7 6 6 7 6 6 6 6 7 6 6 6 6 6 7 6 6 6 6 6 6 7 6 6 6 6 6 6 6 6 7 6 6 6 6 6 6 6 6 6 6 7 6 6 6 6 6 6 6 6 6 6 6 6 7 6 6 6 6 6 6 6 6 6 6 6 6 6 6 6 6 7 6 6 6 6 6 6 6 6 6 6 6 6 6 6 6 6 6 6 6 6 7 6 6 6 6 6 6 6 6 6 6 6 6 6 6 6 6 6 6 6 6 6 6 6 6 7 6 6 6 6 6 6 6 6 6 6 6 6 6 6 6 …
habs_0070_1 353 54 0	000000E+00 67942 6 5 4 4 4 5 4 4 5 4 5 5 4 5 5 5 6 5 5 5 6 5 6 5 6 5 6 6 5 6 5 6 6 6 5 6 6 6 6 6 6 6 6 6 6 6 6 6 6 6 6 6 6 6 6 6 6 6 6 6 6 6 6 6 6 6 6 6 6 6 6 6 6 6 6 6 6 6 6 6 6 6 6 6 6 6 6 6 6 6 6 5 5 5 6 5 5 5 6 5 6 5 6 5 6 5 6 5 6 5 6 5 6 5 6 6 5 6 5 6 6 5 6 5 6 6 5 6 6 5 6 6 6 5 6 6 5 6 6 5 6 6 6 5 6 6 6 5 6 6 6 5 6 6 6 6 5 6 6 6 6 5 6 6 6 6 5 6 6 6 6 5 6 6 6 6 6 5 6 6 6 6 6 5 6 6 6 6 6 6 6 …
habs_0071_1 482 58 0	000000E+00 25659 5 4 4 4 4 5 6 6 6 5 6 6 6 5 6 6 6 6 6 6 5 6 6 6 6 6 6 6 6 6 6 6 6 6 6 6 6 6 7 6 6 6 6 6 6 7 6 6 6 6 7 6 6 6 7 6 6 6 7 6 6 7 6 6 7 6 7 6 6 7 6 7 6 6 7 6 6 6 6 6 6 6 6 6 6 6 6 5 6 6 6 6 6 6 6 6 6 6 6 6 6 6 6 6 6 6 6 6 6 6 6 6 6 6 6 6 6 6 6 6 6 6 5 6 6 6 6 6 6 6 6 6 6 6 6 6 6 6 6 6 6 6 6 6 6 6 6 6 6 6 6 6 6 6 6 6 6 6 6 6 6 6 6 6 6 6 6 6 6 6 6 5 6 6 6 6 6 6 6 6 6 6 6 6 6 6 6 6 6 6 6 …
habs_0072_1 315 36 0	000000E+00 20051 5 6 6 6 5 6 6 6 6 5 6 6 6 6 6 5 6 6 6 6 6 6 6 5 6 6 6 6 6 6 6 6 6 5 6 6 6 6 6 6 6 6 6 6 6 6 6 6 6 5 6 6 6 6 6 6 6 6 6 6 6 6 6 6 6 6 6 6 6 6 6 5 6 6 6 6 6 6 6 6 6 6 6 6 6 6 6 6 6 6 6 6 6 6 6 6 6 6 6 6 6 6 6 6 6 6 6 6 6 6 6 6 6 5 6 6 6 6 6 6 6 6 6 6 6 6 6 6 6 6 6 6 6 6 6 6 6 6 6 6 6 6 6 6 6 6 6 6 6 6 6 6 6 6 6 6 6 6 6 6 6 6 6 6 6 6 6 6 6 6 6 6 6 6 6 6 6 6 6 6 6 6 6 6 6 6 6 6 6 6 6 …
habs_0074_1 320 54 0	000000E+00 20456 5 4 4 4 4 4 6 6 7 6 6 6 6 6 6 7 6 6 6 6 6 7 6 6 6 6 7 6 6 6 6 6 7 6 6 6 6 6 6 6 6 6 6 6 6 6 6 6 6 6 6 6 6 6 6 6 6 6 6 6 6 6 6 6 6 6 6 6 6 6 6 6 6 6 6 6 6 6 6 6 6 6 6 6 6 6 6 6 6 6 6 6 6 6 6 6 6 6 6 6 7 6 6 6 6 6 6 6 6 6 6 6 6 6 6 6 6 6 6 6 6 6 6 6 6 6 6 6 6 6 6 6 6 6 6 6 6 6 6 6 6 6 6 6 6 6 6 6 6 6 6 6 6 6 6 6 6 6 6 6 6 6 6 6 6 6 6 6 6 6 6 6 6 6 6 6 6 6 6 6 6 6 6 6 6 6 6 6 6 6 6 …
habs_0075_1 343 49 0	000000E+00 41395 5 5 4 4 4 4 5 4 5 4 5 4 5 4 5 5 4 5 5 5 5 5 5 5 6 5 5 5 6 5 5 6 5 6 5 6 5 5 6 6 5 6 5 6 5 6 6 5 6 5 6 6 5 6 6 5 6 6 6 5 6 6 6 5 6 6 6 5 6 6 6 5 6 6 6 5 6 6 6 6 5 6 6 6 6 6 6 5 6 6 6 6 6 6 5 6 6 6 6 6 6 6 6 5 6 6 6 6 6 6 6 6 6 5 6 6 6 6 6 6 6 6 6 6 6 6 6 6 5 6 6 6 6 6 6 6 6 6 6 6 6 6 6 6 6 6 6 6 6 6 6 6 6 6 6 6 6 6 6 6 6 6 6 6 6 6 6 6 6 6 6 6 6 6 6 6 6 6 6 6 6 6 6 6 6 6 6 6 6 6 6 …
habs_0077_1 306 28 0	000000E+00 37645 5 4 6 6 6 6 6 6 6 6 6 6 6 6 6 6 6 6 6 6 6 6 6 6 6 6 6 6 6 6 6 6 6 6 6 6 6 6 5 6 6 6 6 6 6 6 6 6 6 6 5 6 6 6 6 6 6 5 6 6 6 6 5 6 6 6 6 6 5 6 6 6 6 5 6 6 6 5 6 6 6 6 6 5 6 6 6 6 5 6 6 6 6 6 6 6 6 6 6 6 6 6 6 6 6 6 6 6 6 6 6 6 6 6 6 6 6 6 6 6 6 6 6 6 6 7 6 6 6 6 6 6 6 6 6 6 6 6 6 6 6 6 6 6 6 6 6 6 6 6 6 6 6 6 6 6 6 6 6 6 6 6 6 6 6 6 6 6 6 6 6 6 6 6 6 6 6 6 6 6 6 6 6 6 6 6 6 6 6 6 6 …
habs_0078_1 384 38 0	000000E+00 41780 5 4 4 4 4 5 4 5 4 5 4 5 5 5 5 5 5 6 5 5 6 6 5 6 5 6 6 6 6 5 6 6 6 6 6 6 6 6 6 6 6 6 6 6 6 6 6 6 7 6 6 6 6 6 7 6 6 6 6 7 6 6 7 6 6 7 6 5 6 6 6 6 6 5 6 6 6 6 6 5 6 6 6 6 6 5 6 6 6 6 6 6 6 5 6 6 6 6 6 6 6 5 6 6 6 6 6 6 6 5 6 6 6 6 6 6 6 5 6 6 6 6 6 6 6 6 6 5 6 6 6 6 6 6 6 6 6 6 5 6 6 6 6 6 6 6 6 6 6 6 6 6 6 5 6 6 6 6 6 6 6 6 6 6 6 6 6 6 6 6 6 5 6 6 6 6 6 6 6 6 6 6 6 6 6 6 6 6 6 6 6 …
habs_0079_1 352 33 0	000000E+00 47813 5 4 4 4 5 4 4 4 4 5 4 4 4 5 4 4 5 4 5 4 4 5 5 4 5 5 4 5 5 5 5 5 5 6 5 5 5 6 5 6 5 5 6 5 6 5 6 5 6 5 6 5 6 5 6 5 6 5 6 5 5 6 6 5 6 5 5 6 6 5 6 6 6 5 6 6 6 6 6 6 6 6 6 6 6 5 6 6 7 6 6 6 6 6 6 6 6 6 6 6 6 6 6 6 6 6 6 6 6 6 7 6 6 6 6 6 6 6 6 6 6 6 6 6 6 6 6 6 6 6 6 6 6 5 5 4 4 4 3 4 3 4 3 7 6 7 6 7 6 7 7 0 7 7 6 6 6 6 6 6 6 6 6 6 6 6 6 6 6 6 6 6 6 6 6 6 6 6 6 6 6 6 6 6 6 5 6 6 6 6 6 …
habs_0080_1 403 61 0	000000E+00 57809 5 4 4 4 4 4 4 4 5 4 4 4 5 4 4 5 4 4 5 4 5 4 5 4 5 4 5 5 4 5 5 5 5 5 5 6 6 6 6 6 6 6 6 6 5 6 6 6 6 6 6 6 6 6 6 6 6 6 5 6 6 6 6 6 6 6 6 6 6 6 6 5 6 6 6 6 6 6 6 6 6 6 6 6 5 6 6 6 6 6 6 6 6 6 6 6 6 5 6 6 6 6 6 6 6 6 6 6 6 6 6 6 5 6 6 6 6 6 6 6 6 6 6 6 6 5 6 6 6 6 6 6 6 6 6 6 6 5 6 6 6 6 6 6 6 6 6 6 6 5 6 6 6 6 6 6 6 6 6 6 6 5 6 6 6 6 6 6 6 6 6 6 6 6 5 6 6 6 6 6 6 6 6 6 6 6 6 6 6 5 6 …
habs_0081_1 446 64 0	000000E+00 53757 5 4 4 5 4 4 5 5 4 5 5 5 5 5 5 5 5 6 5 5 5 6 5 6 5 6 5 6 5 6 5 6 5 6 5 6 6 5 6 5 6 6 6 5 6 6 5 6 6 5 6 6 5 6 6 6 6 5 6 6 6 6 5 6 6 6 6 6 6 5 6 6 6 6 6 5 6 6 6 6 5 6 6 6 6 6 5 6 6 6 6 6 5 6 6 6 6 6 6 5 6 6 6 6 6 6 5 6 6 6 6 6 6 5 6 6 6 6 6 6 5 6 6 6 6 6 6 5 6 6 6 6 6 6 6 5 6 6 6 6 6 6 6 5 6 6 6 6 6 6 6 5 6 6 6 6 6 6 6 6 5 6 6 6 6 6 6 6 6 5 6 6 6 6 6 6 6 6 5 6 6 6 6 6 6 6 6 6 5 6 6 …
habs_0082_1 278 29 0	000000E+00 56809 5 4 4 4 5 4 5 4 5 5 4 5 5 5 5 6 5 5 6 5 5 6 5 6 5 6 5 6 6 5 6 6 5 6 6 5 6 6 6 5 6 6 6 5 6 6 6 6 5 6 6 6 6 6 5 6 6 6 6 6 6 6 6 6 5 6 6 6 6 6 6 6 6 6 6 6 6 5 6 6 6 6 6 6 6 6 6 6 6 6 6 6 6 6 6 6 6 6 6 6 6 6 6 6 6 6 6 5 6 6 6 6 6 6 6 6 6 6 6 6 6 6 6 6 6 6 6 6 6 6 6 6 6 6 6 6 6 6 6 6 6 6 6 6 6 6 6 6 6 6 6 6 6 6 6 6 6 6 6 6 6 6 6 6 6 6 6 6 6 6 6 6 6 6 6 6 6 6 6 6 6 6 6 6 6 6 6 6 6 6 6 …
habs_0085_1 446 44 0	000000E+00 41387 5 4 5 4 5 5 5 5 5 5 5 6 5 6 5 6 5 6 6 5 6 6 5 6 6 6 6 5 6 6 6 6 6 6 6 6 6 5 6 6 6 6 6 6 6 6 6 6 6 6 6 7 6 6 6 6 6 6 6 6 6 6 6 6 7 6 6 6 6 6 6 7 6 6 6 6 7 6 6 6 6 7 6 6 6 7 6 6 6 6 7 6 6 6 7 6 6 6 6 5 6 6 6 6 6 6 6 5 6 6 6 6 6 6 6 5 6 6 6 6 6 6 6 6 6 5 6 6 6 6 6 6 6 6 6 5 6 6 6 6 6 6 6 6 6 6 6 6 5 6 6 6 6 6 6 6 6 6 6 6 6 5 6 6 6 6 6 6 6 6 6 6 6 6 6 6 6 6 6 5 6 6 6 6 6 6 6 6 6 6 6 …
habs_0086_1 390 59 0	000000E+00 49443 5 4 4 5 4 5 4 5 5 5 5 5 5 5 6 5 6 5 5 6 5 6 6 5 6 5 6 6 5 6 6 5 6 6 5 6 6 6 5 6 6 6 5 6 6 6 5 6 6 6 6 5 6 6 6 6 6 5 6 6 6 6 6 6 6 5 6 6 6 6 6 6 6 5 6 6 6 6 6 6 6 6 6 6 6 6 6 6 6 5 6 6 6 6 6 6 6 6 6 6 6 6 6 6 5 6 6 6 6 6 6 6 6 6 6 6 6 6 6 5 6 6 6 6 6 6 6 6 6 6 6 6 6 6 6 6 6 5 6 6 6 6 6 6 6 6 6 6 6 6 6 6 6 6 6 5 6 6 6 6 6 6 6 6 6 6 6 6 6 6 6 6 5 6 6 6 6 6 6 6 6 6 6 6 6 6 6 6 6 6 6 …
habs_0087_1 307 31 0	000000E+00 31563 5 4 5 4 4 5 5 4 5 5 6 5 6 5 6 5 6 5 6 6 5 6 6 5 6 6 6 5 6 6 5 6 6 6 5 6 6 6 5 6 6 5 6 6 6 5 6 6 5 6 6 6 6 5 6 6 6 6 6 6 6 6 5 6 6 6 6 6 6 6 6 6 6 6 5 6 6 6 6 6 6 6 6 6 6 6 6 6 6 6 6 6 6 6 6 6 6 6 6 6 6 6 6 6 6 6 6 6 6 6 6 6 6 6 6 6 6 6 6 6 6 6 6 6 6 6 6 6 6 6 6 6 6 6 6 6 6 7 6 6 6 6 6 6 6 6 6 6 6 6 6 6 6 6 6 6 6 6 7 6 6 6 6 6 6 6 6 6 6 6 6 6 6 6 6 7 6 6 6 6 6 6 6 6 6 6 6 6 6 6 6 …
habs_0088_1 372 52 0	000000E+00 39782 5 4 4 5 4 5 4 5 5 5 5 6 5 6 5 5 6 6 5 6 6 5 6 6 5 6 6 6 6 6 6 6 6 6 6 6 6 6 6 6 6 6 6 7 6 6 6 6 7 6 6 7 6 7 6 7 7 6 7 7 7 7 0 7 7 7 0 7 7 7 7 7 7 6 7 6 6 6 6 6 6 6 6 6 5 6 6 6 5 6 6 6 5 6 6 5 6 6 5 6 5 6 6 5 6 5 6 6 5 6 5 6 5 6 5 6 5 6 6 5 6 6 5 6 6 5 6 6 5 6 6 6 5 6 6 6 5 6 6 6 6 5 6 6 6 6 5 6 6 6 6 5 6 6 6 6 6 5 6 6 6 6 6 6 5 6 6 6 6 6 6 6 6 5 6 6 6 6 6 6 6 6 6 6 5 6 6 6 6 6 6 …
habs_0089_1 410 48 0	000000E+00 27818 5 4 4 5 4 5 5 4 5 5 6 5 5 6 5 5 6 5 6 5 6 5 6 6 5 6 6 5 6 6 5 6 6 6 5 6 6 6 5 6 6 6 6 5 6 6 6 6 6 6 5 6 6 6 6 6 6 6 5 6 6 6 6 6 5 6 6 6 5 6 6 6 5 6 6 6 5 6 6 6 6 5 6 6 6 6 5 6 6 6 6 5 6 6 6 6 5 6 6 6 6 6 6 5 6 6 6 6 6 5 6 6 6 6 6 6 6 6 6 5 6 6 6 6 6 6 6 6 6 5 6 6 6 6 6 6 6 6 6 5 6 6 6 6 6 6 6 6 6 6 6 6 6 5 6 6 6 6 6 6 6 6 6 6 6 6 6 6 6 6 5 6 6 6 6 6 6 6 6 6 6 6 6 6 6 6 6 6 6 6 6 …
habs_0090_1 471 54 0	000000E+00 31140 5 4 4 4 4 4 5 4 5 4 5 4 5 6 5 5 6 5 6 5 6 6 5 6 6 6 6 6 5 6 6 6 6 6 6 6 6 6 6 6 6 6 6 6 6 6 6 6 6 6 6 6 6 6 6 6 6 6 6 6 6 6 6 6 6 6 7 6 6 6 6 6 6 6 6 6 6 6 6 6 6 6 7 6 6 6 6 6 6 6 6 6 6 6 6 6 6 6 6 6 6 6 6 6 6 6 6 6 6 6 6 6 6 6 6 6 6 6 6 6 6 6 6 6 6 6 6 6 6 6 6 6 6 6 6 6 6 6 6 6 6 6 6 6 6 6 6 6 6 6 6 6 6 6 6 6 6 6 6 6 6 6 6 6 6 6 6 6 6 6 6 6 6 6 5 6 6 6 6 6 6 6 6 6 6 6 6 6 6 6 6 …
habs_0091_1 478 66 0	000000E+00 52400 7 7 7 7 6 7 7 7 6 7 7 6 7 6 7 6 7 6 7 6 7 6 6 7 6 6 5 4 4 4 5 4 4 4 5 4 4 4 5 4 4 5 4 5 4 4 5 4 5 4 5 5 4 5 5 5 4 5 6 5 5 4 4 4 3 4 4 4 4 3 4 4 3 4 3 4 4 3 4 3 4 3 4 4 4 5 4 5 5 5 5 5 5 5 5 5 4 5 4 5 4 4 5 6 6 6 6 6 6 6 6 6 6 6 6 7 6 6 6 6 7 6 6 6 6 7 6 6 6 7 6 6 6 7 6 6 6 7 6 6 6 7 6 6 6 6 7 6 6 6 6 5 4 5 4 4 4 4 3 4 4 4 4 4 4 3 4 4 4 4 3 4 7 6 7 7 0 7 7 0 7 0 7 0 7 0 0 7 0 7 0 …
habs_0092_1 360 45 0	000000E+00 45421 7 6 7 6 7 6 7 6 7 6 6 5 4 4 4 4 4 4 4 4 5 4 4 4 4 4 5 4 4 5 5 6 6 5 5 5 5 5 5 4 4 4 4 4 4 3 4 4 3 4 3 4 3 4 3 3 4 5 5 4 5 4 4 5 4 5 4 5 4 4 5 5 5 5 5 6 5 6 6 6 6 5 6 6 6 6 6 6 6 7 6 6 6 6 6 6 6 7 6 6 6 6 7 6 6 6 7 6 6 6 7 6 6 7 6 5 5 5 0 7 0 0 7 6 6 6 6 5 4 5 4 6 0 0 0 0 0 7 6 7 5 4 4 4 4 4 4 3 4 4 4 4 4 4 4 4 4 4 4 4 4 4 4 4 4 4 5 4 4 6 0 0 0 0 0 7 0 0 0 7 0 0 7 0 0 0 7 0 0 7 0 …
habs_0093_1 319 41 0	000000E+00 51811 5 4 5 4 5 4 5 5 4 5 4 5 4 5 4 5 5 4 5 4 5 4 5 5 4 5 4 5 5 4 5 5 4 4 4 4 4 4 4 4 4 4 4 4 4 4 4 4 5 4 4 4 4 5 4 4 5 4 4 5 4 5 5 4 5 5 5 5 5 5 5 6 5 5 6 5 6 6 5 6 6 5 6 6 6 6 5 6 5 6 6 6 6 6 6 6 7 6 6 7 6 6 6 6 6 7 6 6 6 7 6 6 7 6 7 6 7 6 7 6 7 6 7 6 7 7 6 7 7 6 6 6 5 6 6 5 6 6 6 6 6 6 6 6 6 7 6 6 7 6 7 7 6 7 7 6 6 6 6 6 6 6 6 6 6 6 6 6 6 6 6 6 6 6 6 6 6 6 6 6 6 6 6 6 6 6 6 6 6 6 6 …
habs_0094_1 335 18 0	000000E+00 55710 5 4 4 4 4 4 4 5 4 4 4 4 5 4 4 4 5 4 4 5 4 4 5 4 4 5 4 5 4 4 5 4 5 4 4 5 4 5 5 4 5 4 5 4 5 6 6 5 5 5 5 5 5 5 5 4 5 5 4 5 5 4 5 5 4 5 4 5 5 4 5 4 5 5 4 5 4 6 7 7 7 6 7 6 7 6 7 6 7 6 6 6 7 6 6 7 6 6 7 6 6 6 7 6 6 6 7 6 6 6 6 6 7 6 6 7 5 6 6 5 6 6 5 6 6 6 6 7 6 7 7 7 7 7 7 6 6 5 5 5 6 5 6 6 6 7 6 7 7 7 0 7 6 6 5 6 6 5 6 6 6 5 6 6 6 6 6 5 6 6 6 6 6 6 6 6 6 6 6 6 6 6 6 6 6 5 6 6 6 6 6 …
habs_0095_1 341 42 0	000000E+00 57062 5 4 4 4 4 5 4 4 5 5 4 5 5 5 5 6 5 6 5 6 5 6 5 6 5 4 4 4 4 4 4 4 4 5 4 4 4 5 4 4 5 4 5 5 4 5 5 5 5 6 5 5 6 5 6 6 5 6 6 7 6 7 6 6 7 6 6 6 7 6 6 6 6 6 7 6 6 6 6 6 6 6 7 6 6 6 6 6 6 6 6 6 6 6 7 6 6 6 6 6 6 6 6 6 6 6 6 6 6 6 6 6 6 6 6 6 6 6 6 6 6 6 6 6 6 6 6 6 6 6 6 6 6 6 6 6 6 6 6 6 6 6 6 6 6 6 6 6 6 6 6 6 6 6 6 6 6 6 5 6 6 6 6 6 6 6 6 6 6 6 6 6 6 6 6 6 6 6 6 6 6 6 6 6 6 6 6 6 6 6 5 …
habs_0096_1 350 37 0	000000E+00 47858 5 4 4 4 5 4 4 4 4 4 4 5 5 5 5 5 4 5 5 5 4 5 5 5 4 5 4 5 4 5 4 5 4 5 4 5 3 4 4 4 3 4 4 4 4 3 4 4 4 4 4 3 4 4 4 4 4 4 4 4 4 4 4 4 5 4 4 5 5 6 5 6 5 5 6 5 6 5 6 5 6 6 5 6 6 6 6 5 6 6 6 6 6 6 6 6 7 6 6 6 7 6 6 7 6 7 6 7 6 7 6 7 7 6 7 7 7 7 6 6 6 6 5 6 6 6 7 6 6 6 7 6 7 6 0 7 6 7 6 6 6 6 6 5 6 6 7 6 6 6 6 6 6 5 6 6 6 6 6 6 7 7 6 5 6 6 5 6 6 6 5 6 6 6 6 6 7 6 7 7 6 5 6 5 6 5 6 6 6 5 6 …
habs_0097_1 453 54 0	000000E+00 49661 5 4 4 4 4 4 5 4 4 4 5 4 4 5 5 6 5 6 7 6 6 6 6 7 6 6 6 6 6 7 6 6 6 6 6 5 6 6 5 5 5 5 4 5 4 4 4 5 4 4 4 4 5 4 4 4 4 5 4 4 5 4 4 5 4 5 5 5 5 6 5 6 6 6 6 6 6 6 7 6 6 7 6 6 7 6 7 6 7 6 6 7 6 6 6 6 6 6 6 6 6 7 6 6 7 6 7 6 7 7 7 0 7 0 0 7 6 5 6 5 6 6 6 6 6 6 6 6 6 7 6 7 6 7 7 6 7 7 7 6 5 5 6 5 6 6 6 6 6 6 6 7 6 6 7 6 7 6 6 7 6 7 7 6 7 6 6 6 6 6 6 6 6 6 6 6 6 6 6 6 6 6 6 6 6 6 6 6 6 6 6 …
habs_0098_1 286 25 0	000000E+00 53986 5 4 4 5 4 4 4 4 4 5 4 4 5 4 4 5 4 4 5 4 5 4 5 4 5 5 4 5 5 5 5 5 5 5 5 5 6 5 5 5 4 4 4 4 4 4 4 4 4 4 5 4 4 4 4 5 4 4 4 4 4 5 4 4 4 5 4 4 5 4 5 4 5 4 5 4 5 4 5 5 5 6 5 6 5 6 6 6 6 6 7 6 6 7 6 7 6 7 6 7 6 7 7 7 6 7 7 7 6 7 7 6 6 6 6 6 5 6 6 6 6 6 6 6 6 5 6 6 6 6 6 6 6 6 6 5 6 6 6 6 6 6 6 6 6 6 5 6 6 6 6 6 6 6 6 6 6 6 5 6 6 6 6 6 6 6 6 6 6 6 6 5 6 6 6 6 6 6 6 6 6 6 6 6 6 5 6 6 6 6 6 …
habs_0099_1 307 28 0	000000E+00 45784 5 4 4 4 5 4 5 4 5 4 5 4 5 5 5 5 5 5 5 6 5 5 5 6 5 6 5 6 5 5 6 5 6 5 6 6 5 6 5 6 5 6 6 5 6 5 6 6 5 6 5 6 5 6 5 6 5 6 5 5 5 4 4 4 5 4 4 4 5 4 4 5 4 5 4 5 4 5 5 5 5 5 6 5 6 5 6 6 5 6 6 6 7 6 6 7 6 6 7 6 6 7 6 7 6 7 7 6 7 7 6 7 7 7 6 7 7 7 7 7 7 7 6 6 6 6 6 6 6 6 6 7 6 7 6 7 6 7 6 7 7 6 7 7 6 7 7 7 6 7 7 7 6 7 7 7 6 7 7 7 6 7 7 6 7 6 6 6 5 5 6 5 6 6 5 6 6 6 6 7 6 7 7 7 7 6 5 6 6 6 6 …
habs_0100_1 304 30 0	000000E+00 55572 5 4 4 4 4 4 5 4 4 4 5 4 4 5 4 4 5 4 5 4 5 4 5 4 5 5 4 5 5 5 4 5 5 5 5 5 5 5 5 5 6 5 5 6 5 5 6 5 6 5 5 6 5 6 5 6 6 5 6 6 5 6 6 5 6 6 5 6 6 6 5 6 6 6 6 6 6 5 6 6 6 6 6 6 6 6 6 6 6 6 6 6 6 7 6 6 6 6 6 7 6 6 7 6 7 6 7 6 6 7 6 6 7 6 6 6 7 6 6 6 7 6 6 7 6 6 6 6 7 6 6 6 6 7 6 6 6 6 7 6 6 6 6 6 7 6 6 6 6 7 6 6 6 6 6 6 7 6 6 6 6 6 6 6 7 6 6 6 6 6 6 6 6 7 6 6 6 6 6 6 6 6 6 6 7 6 6 6 6 6 6 …
habs_0101_1 382 37 0	000000E+00 53799 5 4 5 4 4 5 4 5 5 5 6 5 3 4 3 3 4 3 4 3 4 4 3 4 4 4 4 4 4 4 4 4 4 4 4 5 4 5 4 5 5 4 5 5 6 5 5 6 5 5 6 6 5 6 6 5 6 6 6 5 6 6 6 6 6 6 6 5 6 6 6 6 6 7 6 6 6 7 6 6 6 7 6 7 6 6 7 6 7 6 7 6 6 6 6 7 6 6 6 6 6 6 6 6 6 6 6 6 5 5 4 5 4 5 4 5 4 6 7 0 7 7 7 7 6 6 7 6 6 6 6 6 6 5 6 5 5 4 4 4 4 4 4 7 6 7 6 7 6 7 6 7 6 6 7 6 6 7 5 5 4 4 4 4 4 4 6 6 7 6 7 7 6 0 7 7 6 6 7 6 6 6 6 6 6 6 6 6 6 6 6 …
habs_0102_1 267 34 0	000000E+00 40080 6 7 7 6 7 6 6 7 5 5 4 4 4 4 4 4 4 4 4 4 4 4 5 4 5 4 6 5 6 5 6 6 5 4 4 5 4 4 5 4 5 4 4 5 4 5 4 5 4 5 4 5 4 5 4 5 5 4 5 5 5 4 5 5 5 5 5 6 5 6 6 7 0 7 7 7 7 7 7 7 7 7 7 7 7 7 6 7 7 6 7 7 7 6 7 7 6 7 6 7 7 6 7 6 7 6 7 6 7 6 7 6 7 6 7 6 7 6 7 6 6 5 3 4 4 3 3 4 3 6 6 6 7 6 6 7 6 7 6 7 6 7 7 6 7 6 7 7 6 7 7 6 7 7 6 6 5 4 4 4 4 3 4 3 6 7 6 7 6 7 6 7 6 6 7 7 6 7 6 7 6 7 6 7 6 6 7 6 7 7 6 …
habs_0103_1 334 20 0	000000E+00 41071 5 6 6 6 7 6 7 6 7 6 7 6 7 7 5 4 4 4 4 4 4 4 4 4 4 4 4 3 4 4 4 4 4 4 4 4 4 4 4 4 4 4 3 4 4 4 4 4 4 3 3 4 3 3 3 4 3 4 3 4 3 4 3 4 3 4 4 3 4 4 4 3 4 4 4 4 5 4 5 5 5 6 6 5 6 6 6 6 6 6 6 6 6 6 7 6 6 6 6 6 7 6 6 6 6 6 6 6 6 6 6 6 6 6 7 6 6 6 6 6 6 6 6 6 6 7 6 6 6 6 6 6 6 6 6 7 6 6 6 6 6 6 6 6 7 6 6 6 6 6 6 6 6 6 7 6 6 6 6 6 6 6 6 7 6 6 6 6 6 6 6 6 6 7 6 6 6 6 6 6 6 6 7 6 6 6 6 6 6 6 6 …
habs_0104_1 338 46 0	000000E+00 60393 5 4 4 5 4 4 5 4 4 5 4 4 5 4 4 5 4 5 4 5 4 5 4 5 5 4 5 4 5 5 5 4 5 5 5 5 5 5 5 5 5 5 5 5 6 5 5 5 6 5 6 5 5 6 5 6 5 6 5 6 5 6 6 5 6 6 5 6 5 6 6 6 5 6 6 6 5 6 6 6 6 6 5 6 6 6 6 6 6 6 6 6 5 6 6 6 6 6 6 6 7 6 6 6 6 6 6 6 6 7 6 6 6 6 7 6 6 6 7 6 6 6 6 7 6 6 6 7 6 6 6 6 7 6 6 6 6 7 6 6 6 6 6 7 6 6 6 6 7 6 6 6 6 6 7 6 6 6 6 7 6 6 6 6 6 7 6 6 6 6 6 6 7 6 6 6 6 6 6 6 7 6 6 6 6 6 6 6 7 6 6 …
habs_0105_1 482 72 0	000000E+00 42574 5 4 4 4 5 4 5 4 5 5 5 5 5 5 5 6 5 5 4 4 3 4 4 4 4 3 4 4 4 4 4 4 4 4 4 4 4 4 5 4 5 4 5 5 5 6 5 6 6 6 5 6 6 7 6 6 6 6 6 7 6 6 7 6 6 7 6 6 7 6 7 6 6 7 6 7 6 7 6 7 6 7 6 7 7 6 7 6 7 6 7 6 7 6 6 6 6 6 7 6 6 6 6 6 6 7 6 6 6 6 6 6 6 6 6 7 6 6 6 6 6 6 6 6 6 6 6 6 7 6 6 6 6 6 6 6 6 6 6 6 6 6 6 6 6 6 6 6 6 7 6 6 6 6 6 6 6 6 6 6 6 6 6 6 6 6 6 6 6 6 6 6 6 6 6 6 6 6 6 6 6 6 6 6 6 6 6 6 6 6 6 …
habs_0106_1 349 48 0	000000E+00 87818 5 6 6 6 6 6 5 6 5 4 4 4 4 4 4 4 4 3 4 4 4 4 4 4 4 4 4 4 4 4 4 4 4 4 4 4 4 4 4 4 4 4 4 4 4 4 4 5 4 4 4 4 4 4 4 4 5 4 4 4 4 4 5 4 4 5 4 4 5 4 5 4 5 4 5 4 5 5 5 5 6 5 6 5 6 5 6 6 6 6 6 6 6 6 6 6 7 6 6 6 7 6 7 6 6 7 6 7 6 7 7 6 7 6 7 6 7 6 5 6 6 6 6 6 6 6 6 6 6 6 5 6 6 6 6 6 6 6 6 6 6 6 6 6 5 6 6 6 6 6 6 6 6 6 6 6 6 6 5 6 6 6 6 6 6 6 6 6 6 6 6 5 6 6 6 6 6 6 6 6 6 6 6 6 5 6 6 6 6 6 6 …
habs_0107_1 467 67 0	000000E+00 35543 6 5 5 5 5 5 5 4 5 4 4 5 4 4 4 4 4 4 4 5 5 6 5 6 5 6 5 6 5 6 6 6 6 5 6 6 6 7 6 6 6 7 6 7 7 6 6 7 6 6 5 4 3 4 3 3 4 6 7 7 7 7 7 7 0 7 7 6 5 4 5 4 4 6 0 7 7 7 5 4 5 4 4 4 4 4 4 4 7 0 7 0 7 0 0 7 0 7 5 6 6 6 7 5 4 4 3 4 6 7 7 0 0 7 7 5 5 5 4 5 4 4 4 4 4 4 4 3 4 4 4 4 3 5 6 7 0 7 0 0 0 7 0 0 0 0 7 0 0 0 0 7 0 7 6 5 5 6 5 6 6 6 6 6 6 6 7 6 6 5 4 4 3 3 4 3 4 6 6 7 7 0 7 0 7 6 5 6 6 6 6 …
habs_0108_1 343 43 0	000000E+00 58411 5 4 4 4 4 4 4 4 5 4 4 4 6 5 6 6 5 5 5 4 5 4 4 4 5 3 4 4 4 4 4 4 3 4 4 4 3 4 4 3 4 3 5 5 5 5 4 5 4 4 4 4 3 4 4 3 4 3 4 4 4 4 4 5 5 5 5 6 5 6 6 5 6 6 6 5 6 6 6 6 6 6 6 6 6 6 6 6 6 6 6 6 6 6 6 6 6 6 6 6 6 6 6 6 6 6 6 6 7 6 6 6 6 6 6 6 6 6 6 6 6 6 6 6 6 6 6 6 6 6 6 6 6 6 6 6 6 6 6 6 6 6 6 6 6 6 6 6 6 6 6 6 6 6 6 6 6 6 6 6 6 6 6 6 5 6 6 6 6 6 6 6 6 6 6 6 6 6 6 6 6 6 6 6 6 6 6 6 6 6 6 …
habs_0109_1 356 40 0	000000E+00 48538 5 5 5 4 5 5 5 4 5 4 5 5 4 4 5 4 4 5 4 4 4 4 4 4 4 4 4 4 4 4 4 3 4 3 5 4 4 5 4 5 4 5 4 5 5 5 5 5 5 5 5 6 5 6 5 6 6 5 6 6 6 5 6 6 6 6 6 6 6 6 6 6 6 6 7 6 6 6 6 6 6 5 6 7 6 6 7 7 0 0 0 0 7 7 6 7 6 7 6 6 6 6 6 6 6 6 6 6 6 6 6 6 6 6 7 6 6 6 5 5 5 4 4 5 4 0 0 7 6 6 6 6 6 6 6 6 6 6 6 5 6 6 6 6 6 6 6 6 6 6 6 6 5 6 6 6 6 6 6 6 6 6 6 6 5 6 6 6 6 6 6 6 6 6 6 5 6 6 6 6 6 6 6 6 6 6 6 5 6 6 6 …
habs_0110_1 454 55 0	000000E+00 58421 6 6 5 6 5 6 5 6 5 5 6 5 5 6 5 5 6 5 5 5 5 5 5 4 5 5 3 4 4 4 3 4 4 4 3 4 4 4 4 4 4 4 5 4 4 4 5 4 5 4 5 5 4 5 6 5 5 6 5 6 5 6 6 5 6 6 6 6 5 6 6 6 6 6 6 6 7 7 7 7 6 7 7 6 7 7 6 7 6 7 6 7 6 6 7 6 7 6 6 7 6 6 7 6 6 6 7 6 6 6 6 7 6 6 6 6 6 7 6 6 6 6 6 6 6 6 6 6 6 6 6 6 6 6 7 6 5 6 6 6 6 6 6 6 6 6 6 6 6 6 6 6 6 5 6 6 6 6 6 6 6 6 5 6 6 6 6 6 6 6 5 6 6 6 6 6 6 6 5 6 6 6 6 6 5 6 6 6 6 6 5 …
habs_0111_1 453 59 0	000000E+00 55803 6 5 6 5 5 6 5 6 5 6 5 5 4 4 4 4 4 4 5 4 4 4 4 4 4 5 4 4 5 4 4 5 4 5 4 5 5 5 5 5 6 5 6 5 6 6 6 6 6 6 6 6 6 6 6 7 6 6 7 7 7 7 7 7 7 7 7 7 7 7 7 7 7 6 7 7 7 6 7 7 6 7 7 6 7 6 7 6 7 6 7 6 7 6 6 7 6 6 6 7 6 6 7 6 6 6 7 6 6 6 7 6 6 6 7 6 6 6 7 6 6 6 7 6 6 6 7 6 6 6 6 7 6 6 6 6 7 6 6 6 6 6 7 6 6 6 6 7 6 6 6 6 6 7 6 6 6 6 6 6 7 6 6 6 6 6 6 6 6 6 7 6 6 6 6 6 6 6 7 6 6 6 6 6 6 6 6 6 6 6 7 …
habs_0112_1 453 49 0	000000E+00 57515 5 4 4 4 4 4 4 4 4 4 4 4 4 4 5 4 4 4 4 4 4 4 4 5 4 4 4 5 4 5 6 5 6 7 6 6 7 6 6 5 6 6 6 5 6 5 6 5 5 6 5 5 5 5 5 5 4 5 5 4 5 5 4 5 4 4 5 6 5 6 5 6 5 6 6 5 6 6 6 6 6 6 6 6 6 7 6 6 6 7 6 6 7 6 7 6 7 7 6 7 7 7 7 7 6 7 6 6 7 6 6 6 7 6 6 6 7 6 6 7 6 6 6 7 6 7 6 7 6 7 6 7 7 7 6 7 7 6 7 6 7 6 6 7 6 6 7 6 6 7 6 6 6 6 6 7 6 6 6 6 6 6 6 6 6 6 6 7 6 6 6 6 6 6 6 6 6 6 6 6 6 6 6 6 5 6 6 6 6 6 6 …
habs_0113_1 325 41 0	000000E+00 61212 5 4 4 4 4 4 4 4 4 4 4 5 6 5 6 6 5 6 5 6 6 5 6 5 6 5 6 5 6 5 5 5 4 4 3 4 3 4 4 5 4 5 4 5 5 5 6 5 5 6 5 6 6 5 6 6 6 5 6 6 6 6 6 6 6 6 6 6 6 6 6 6 6 6 6 7 6 6 6 6 6 7 6 6 7 6 6 7 6 7 6 7 6 7 6 7 6 7 7 7 6 7 7 0 7 7 7 0 7 7 5 6 5 6 6 5 6 6 5 6 6 6 6 6 6 6 6 6 6 7 6 7 7 6 7 6 6 6 6 6 7 6 6 6 6 6 6 6 6 6 6 6 5 6 6 6 6 6 6 6 6 6 6 6 5 6 6 6 6 6 6 6 6 5 6 6 6 6 6 6 5 6 6 6 6 6 5 6 6 6 6 …
habs_0114_1 346 28 0	000000E+00 55288 5 5 6 5 6 5 5 6 5 5 6 5 6 5 5 6 5 5 6 5 5 4 4 4 3 4 3 4 4 4 4 4 4 4 4 4 4 5 4 4 5 4 5 4 5 4 5 5 5 4 5 5 5 5 5 5 6 5 6 5 5 5 5 5 5 4 5 5 4 5 5 4 5 4 5 4 4 5 4 4 5 4 5 4 4 5 4 4 5 6 5 6 6 6 6 6 6 6 6 6 7 6 6 6 7 6 6 6 7 6 6 7 6 7 6 7 6 7 6 7 6 7 6 7 7 6 7 6 7 7 6 7 7 6 6 6 6 6 6 6 6 6 6 6 6 6 6 6 6 6 6 6 7 6 6 6 6 6 6 6 6 6 6 6 6 6 6 6 6 6 6 6 6 6 6 6 6 6 6 6 6 6 6 6 6 6 6 6 6 7 5 …
habs_0115_1 322 43 0	000000E+00 57731 5 4 4 4 4 4 5 4 4 4 4 4 4 4 4 4 4 4 4 5 4 4 4 4 4 4 4 5 4 4 4 5 6 6 5 6 6 6 6 6 6 6 6 7 6 6 7 6 7 6 7 7 6 5 4 4 5 4 4 5 4 4 5 4 5 4 4 5 4 5 4 5 4 5 5 5 4 5 5 5 6 5 6 5 6 5 6 6 5 6 6 6 6 6 6 6 6 6 6 6 6 7 6 6 6 6 7 6 6 6 7 6 6 6 7 6 6 6 7 6 6 7 6 6 6 7 6 6 7 6 6 6 7 6 6 6 7 6 6 6 6 7 6 6 6 6 7 6 6 6 6 7 6 6 5 6 6 6 5 6 6 6 6 6 6 6 6 6 6 6 6 7 6 6 7 6 6 7 6 7 6 6 5 6 5 6 6 5 6 6 6 …
habs_0116_1 340 28 0	000000E+00 63758 5 4 4 4 4 4 4 5 4 4 4 4 4 5 4 4 4 4 5 4 4 4 4 4 5 4 4 4 4 5 4 4 4 4 5 4 4 4 4 5 4 4 4 4 5 4 4 4 5 4 4 4 4 5 4 4 4 4 5 4 4 4 4 5 4 4 4 5 4 5 4 5 4 5 4 4 5 4 5 5 4 5 4 5 5 4 5 5 5 5 5 5 5 6 5 6 6 5 6 6 6 6 6 6 6 6 6 7 6 6 6 7 6 6 7 6 6 6 7 6 6 7 6 6 6 7 6 6 6 7 6 6 6 6 7 6 6 6 6 6 6 6 6 7 6 6 6 6 6 6 6 6 6 5 6 6 6 6 6 6 6 6 6 6 6 6 6 6 6 6 6 6 6 6 6 6 6 6 6 6 6 6 6 6 5 6 6 6 6 6 6 …
habs_0117_1 331 38 0	000000E+00 49389 5 4 4 4 4 4 4 4 4 5 4 4 6 6 5 6 6 6 5 6 6 5 6 6 5 6 5 6 5 6 5 5 5 4 5 4 5 5 4 4 5 4 4 4 4 4 4 4 4 4 4 4 4 4 3 4 5 4 4 6 5 6 6 6 6 6 6 6 6 6 6 6 7 6 6 6 6 7 6 6 6 7 6 6 6 7 6 6 7 6 6 6 7 6 6 7 6 6 7 6 6 7 6 6 6 7 6 6 7 6 6 7 6 6 7 6 6 6 6 7 6 6 6 6 6 5 6 6 6 6 6 5 6 6 6 6 6 6 5 6 6 6 6 6 5 6 6 6 6 6 6 5 6 6 6 6 6 5 6 6 6 6 6 6 6 5 6 6 6 6 6 6 5 6 6 6 6 6 6 5 6 6 6 6 6 6 5 6 6 6 6 …
habs_0118_1 471 66 0	000000E+00 49681 5 4 4 4 4 4 4 5 4 4 5 4 4 5 5 4 6 5 6 5 5 6 5 6 5 6 6 5 6 5 6 6 5 6 6 6 5 6 6 6 6 6 6 6 6 6 6 6 6 6 6 6 7 6 6 6 7 6 7 6 6 7 7 6 7 7 6 7 7 7 7 7 7 6 7 6 7 6 6 6 7 6 6 6 7 6 6 6 6 6 6 7 6 6 6 6 6 6 6 6 7 6 6 6 6 6 6 6 6 6 6 6 6 6 6 6 6 6 6 7 6 6 6 6 6 6 6 6 6 6 6 6 6 6 6 6 6 6 6 6 6 6 6 6 6 6 6 6 6 6 6 6 6 6 6 6 6 6 6 6 6 6 6 6 6 6 6 6 6 6 6 6 6 6 6 6 6 6 6 6 6 6 6 6 6 6 6 6 6 6 6 …
habs_0121_1 339 30 0	000000E+00 69892 6 6 6 7 6 6 6 6 5 6 5 5 5 5 4 5 4 4 4 4 4 4 4 4 4 4 4 4 4 4 4 3 4 4 4 4 3 4 4 4 4 3 4 4 4 4 4 5 4 4 5 4 5 5 6 5 6 5 6 6 5 6 6 6 6 6 6 6 6 6 6 6 6 6 7 6 6 6 6 7 6 6 6 7 6 6 7 6 6 6 7 6 6 7 6 6 7 6 6 7 6 7 6 6 6 7 6 6 7 6 6 6 7 6 6 6 7 6 6 6 7 6 6 6 6 7 6 6 6 6 7 6 6 6 6 6 7 6 6 6 6 6 7 6 6 6 6 6 6 7 6 6 6 6 6 6 7 6 6 6 6 6 6 6 6 7 6 6 6 6 6 6 6 6 6 6 6 6 6 6 6 6 6 6 6 6 6 6 6 6 6 …
habs_0122_1 453 47 0	000000E+00 74125 6 5 6 5 5 5 5 5 5 5 5 5 5 5 5 5 4 5 5 5 5 4 5 5 5 4 5 5 4 5 5 4 5 5 4 5 5 4 5 5 4 5 4 5 5 4 5 4 5 5 4 3 4 4 4 4 4 4 4 4 4 4 4 4 4 4 4 5 4 4 4 5 4 5 5 4 5 5 5 6 5 5 6 5 6 6 5 6 6 6 6 6 6 6 6 6 6 6 7 6 6 6 7 6 6 7 6 6 7 6 7 6 7 7 6 7 7 6 7 7 6 7 7 6 7 6 7 6 7 7 6 7 6 7 6 7 6 7 6 7 6 7 6 7 6 7 6 7 6 7 6 7 6 7 6 7 6 7 6 7 6 7 6 7 7 6 7 7 6 7 7 6 7 7 6 7 7 5 4 4 5 4 4 4 4 4 4 4 4 4 4 …
habs_0123_1 464 45 0	000000E+00 62883 5 4 4 4 4 5 4 4 4 5 4 4 5 4 5 5 4 4 5 4 4 4 4 4 4 4 4 4 4 4 4 4 4 4 4 4 4 4 4 4 4 5 4 4 5 4 4 5 5 4 5 5 5 6 6 6 6 7 6 6 6 5 6 6 5 5 5 5 5 5 4 5 4 5 4 5 4 5 4 5 4 5 4 5 4 5 4 5 4 5 5 5 4 5 6 5 5 6 5 6 6 6 6 6 6 6 6 6 7 6 6 7 6 7 6 7 7 7 7 0 7 7 7 7 7 0 7 7 7 7 7 0 7 7 7 7 7 7 6 7 7 7 6 7 7 6 7 6 7 6 6 7 6 7 6 6 7 6 6 7 6 6 7 6 6 6 7 6 6 6 7 6 6 6 6 7 6 6 6 6 6 7 6 6 6 6 6 6 6 7 6 …
habs_0124_1 130 1 0	000000E+00 74077 5 4 5 4 4 5 4 5 4 5 4 5 5 4 5 4 5 5 4 5 4 5 5 4 5 5 4 5 4 5 5 4 5 5 4 5 4 5 4 5 4 5 4 5 5 4 5 4 5 5 5 4 5 5 5 5 4 5 5 5 5 5 6 5 5 6 5 5 6 5 6 6 5 6 6 6 6 6 5 6 6 7 6 6 6 6 6 7 6 6 7 6 7 6 6 7 6 7 7 6 7 7 6 7 7 6 7 7 7 6 5 6 5 6 5 6 6 6 6 6 6 6 6 6 6 6 6 6 6 6 7 6 6 6 7 6 6 6 7 6 6 7 6 6 7 6 6 7 6 6 7 6 6 7 6 6 7 6 6 7 6 7 6 6 7 6 6 7 6 6 7 6 6 7 6 6 7 6 6 6 7 6 6 6 7 6 6 7 6 6 6 …
habs_0125_1 72 1 0	000000E+00 62122 5 5 5 5 5 5 5 4 5 5 4 5 4 5 5 4 4 5 4 5 4 4 5 4 4 4 5 4 4 4 4 4 4 5 4 4 4 4 4 4 4 4 4 4 4 4 4 4 4 4 3 4 4 4 4 4 3 4 4 5 5 5 6 5 5 6 5 6 5 6 6 5 6 6 6 5 6 6 6 6 6 6 6 6 6 6 6 6 6 6 6 6 6 7 6 6 6 7 6 6 6 7 6 6 7 6 7 6 7 6 6 6 6 6 6 6 6 6 6 6 7 6 6 6 6 6 6 6 6 6 6 6 6 6 6 6 6 6 6 6 6 6 6 6 6 6 6 6 6 6 6 6 6 6 7 6 6 6 6 6 6 6 6 6 6 6 6 6 6 6 6 6 6 6 6 6 6 6 6 6 6 6 6 6 6 5 6 6 6 6 6 …
habs_0126_1 448 65 0	000000E+00 58058 5 4 5 4 5 4 5 4 5 4 5 4 5 4 5 4 4 5 4 4 5 4 4 4 4 5 4 4 4 4 4 4 4 4 4 3 4 4 4 4 4 4 4 4 5 4 4 5 4 5 4 5 4 5 4 5 5 5 5 5 5 6 5 6 5 6 5 6 6 6 6 5 6 6 6 6 6 6 7 6 6 6 6 7 6 6 6 7 6 6 7 6 6 7 6 7 6 7 7 7 7 7 6 7 7 6 7 6 7 6 7 6 7 6 7 6 6 7 6 7 6 6 7 6 7 6 6 7 6 6 6 7 6 6 7 6 6 7 6 6 7 6 6 6 7 6 6 6 7 6 6 6 6 6 6 6 6 6 6 6 5 6 6 6 6 6 6 6 6 6 6 5 6 6 6 6 6 6 6 6 5 6 6 6 6 6 6 6 6 6 5 …
habs_0127_1 123 1 0	000000E+00 103676 5 4 4 5 5 4 6 5 7 6 6 6 6 6 6 6 6 6 6 6 5 5 4 4 4 3 4 4 3 4 3 4 4 3 4 3 4 4 4 4 4 4 4 4 4 4 4 4 4 5 4 4 5 4 4 5 4 4 4 5 4 4 5 4 5 4 5 4 5 4 5 5 5 4 5 5 5 5 6 5 5 5 6 5 6 5 5 6 5 6 6 5 6 5 6 6 5 6 6 6 5 6 6 6 5 6 6 6 6 5 6 6 6 6 6 6 6 6 6 5 6 6 6 6 6 6 6 6 6 6 6 7 6 6 6 6 6 6 6 6 6 7 6 6 6 7 6 7 7 7 7 7 7 6 7 7 7 7 7 7 7 6 7 7 7 7 7 7 6 7 6 6 7 6 6 6 7 6 6 6 7 6 6 6 7 6 6 6 6 7 6…
habs_0128_1 146 1 0	000000E+00 114823 5 4 4 5 4 4 5 4 4 5 4 5 4 5 4 5 4 4 5 4 5 4 5 4 5 4 5 4 5 4 5 4 4 4 4 5 4 4 4 4 4 4 4 4 4 4 5 4 4 4 4 4 5 4 4 4 5 4 4 4 5 4 4 5 4 4 5 4 5 4 5 4 5 4 5 5 4 5 5 5 5 5 5 5 5 5 6 5 5 6 5 6 6 5 6 6 5 6 6 6 6 5 6 6 6 6 6 6 6 6 6 6 6 6 7 6 6 6 6 7 6 6 6 7 6 6 7 6 6 7 6 6 7 6 7 6 7 6 7 6 7 6 7 6 7 6 7 7 6 7 7 6 7 7 6 7 7 6 5 5 4 4 4 4 4 4 6 6 7 6 5 4 4 6 7 7 5 5 5 7 7 7 5 4 5 6 6 7 6 6 5…
habs_0129_1 202 1 0	000000E+00 124524 5 4 4 4 5 4 4 5 4 5 4 4 5 4 4 5 4 5 4 5 4 5 4 5 4 5 4 5 4 5 5 4 5 5 4 5 5 5 4 5 5 5 5 4 5 5 5 5 5 5 5 6 5 5 5 5 5 6 5 5 5 6 5 5 6 5 6 5 5 6 5 6 5 6 5 6 5 6 5 6 5 6 5 6 6 5 6 5 6 6 5 6 6 5 6 6 5 6 6 5 6 6 5 6 6 6 5 7 6 7 6 6 6 6 6 6 5 6 6 6 6 5 6 6 6 6 5 6 6 6 5 6 6 5 6 6 5 6 6 5 6 6 6 5 6 6 5 6 6 5 6 6 5 6 6 5 6 6 5 6 6 5 6 6 5 6 6 5 6 6 5 6 6 5 6 6 5 6 6 5 6 6 5 6 6 5 6 6 5 6 6…
habs_0130_1 174 1 0	000000E+00 104556 5 4 4 4 4 5 4 4 4 4 5 4 4 5 4 4 4 5 4 4 5 4 4 5 4 4 5 4 5 5 4 5 5 4 5 5 5 5 5 4 5 6 5 5 5 5 5 5 5 6 5 5 5 6 5 5 6 5 5 6 5 6 5 5 6 5 6 5 6 5 6 6 5 6 6 5 6 6 6 5 6 6 6 6 5 6 6 6 6 6 5 6 6 6 6 6 6 6 6 6 6 6 6 6 6 6 6 6 6 7 6 6 6 6 6 7 6 6 6 6 7 6 6 6 7 6 6 6 6 7 6 6 6 6 6 6 6 6 6 6 5 6 6 5 6 5 6 6 5 6 6 5 6 6 5 6 6 5 6 6 5 6 6 5 6 6 5 6 6 6 5 6 6 5 6 6 5 6 6 5 6 6 6 5 6 6 5 6 6 5 6…
habs_0131_1 320 30 0	000000E+00 68473 5 4 4 4 4 4 4 5 4 4 4 4 5 4 4 4 5 4 4 4 5 4 4 5 4 4 5 5 6 5 5 5 6 5 5 5 5 5 5 5 5 4 5 5 4 5 4 5 4 4 4 5 4 4 3 4 4 4 3 3 4 5 6 5 5 6 5 5 5 5 5 5 5 5 5 4 4 4 4 5 5 5 6 5 6 5 6 6 6 5 6 6 6 6 6 7 6 6 6 6 7 6 6 6 7 6 6 6 7 6 6 7 6 7 6 6 7 6 7 6 7 6 7 6 6 7 6 7 6 7 6 7 6 7 6 7 6 6 7 6 7 6 7 6 7 6 7 6 6 7 6 7 6 6 5 4 4 5 5 7 0 7 7 5 4 5 6 7 0 7 5 5 6 7 0 7 0 7 5 5 4 4 6 6 0 7 0 7 5 4 5 …
habs_0132_1 251 42 0	000000E+00 58176 5 4 5 4 4 4 4 4 4 4 4 4 5 6 5 6 6 5 6 6 5 5 6 5 5 5 5 5 4 5 4 4 4 4 4 4 4 4 4 4 4 4 4 4 4 4 4 4 4 5 4 4 5 4 4 5 4 5 5 5 5 5 5 5 6 5 6 5 6 6 5 6 6 6 6 6 5 6 6 6 6 6 6 6 6 6 6 6 6 7 6 6 6 6 6 7 6 6 6 6 7 6 6 6 7 6 6 6 7 6 6 7 6 6 6 7 6 7 6 6 7 6 6 7 6 7 6 6 7 6 6 7 6 7 6 7 6 7 6 7 6 7 6 6 7 6 6 5 4 5 4 5 6 6 6 0 7 7 5 4 5 5 7 7 0 7 6 5 4 5 4 6 7 0 7 5 4 5 6 7 0 7 5 4 5 5 7 0 7 7 5 …
habs_0133_1 370 52 0	000000E+00 83492 5 4 4 4 4 4 4 4 4 4 5 4 4 4 4 4 4 4 5 4 4 4 4 4 4 5 4 4 4 4 4 5 4 4 4 4 4 4 4 4 4 3 4 4 4 4 4 4 4 4 4 4 4 4 4 4 5 4 4 4 4 4 5 4 4 4 5 4 4 5 4 5 4 4 5 5 4 5 4 5 5 5 5 5 5 6 5 5 6 5 6 5 6 6 5 6 6 6 5 6 6 6 6 6 6 6 6 6 6 7 6 6 6 6 6 7 6 6 7 6 6 7 6 6 7 6 6 7 6 7 6 7 6 7 6 7 6 7 6 6 6 6 6 5 6 6 6 6 6 6 6 6 6 6 6 6 6 6 6 6 6 6 6 6 6 6 6 6 6 6 6 6 6 6 6 6 6 6 6 6 6 6 6 6 6 6 6 6 6 6 6 …
habs_0134_1 310 55 0	000000E+00 76069 5 4 5 4 5 5 5 5 5 5 5 5 4 5 5 4 5 4 5 4 5 4 5 4 4 5 4 4 5 4 4 4 4 5 4 4 4 4 4 4 4 4 4 4 3 4 4 3 4 3 5 4 4 4 5 4 5 4 4 5 5 4 5 4 5 5 5 5 5 6 5 5 6 5 6 5 6 6 5 6 6 5 6 6 6 6 6 6 6 6 6 6 6 6 6 6 6 6 6 6 7 6 6 6 6 7 6 6 6 7 6 6 7 6 7 6 6 7 7 6 7 6 6 7 6 7 6 7 6 7 6 6 7 6 7 6 6 6 7 6 7 6 6 7 6 6 6 7 6 6 7 6 6 6 7 6 6 6 6 7 6 6 6 6 7 6 6 6 6 6 6 7 6 6 6 6 6 6 6 6 6 7 6 6 6 6 6 6 6 6 6 …
habs_0135_1 334 45 0	000000E+00 78782 5 4 5 5 4 5 5 6 5 5 6 5 5 6 5 6 5 5 6 5 5 5 5 4 5 5 4 4 4 5 4 4 4 4 4 4 4 4 3 4 4 4 4 4 3 4 4 3 5 5 5 5 5 4 5 4 5 4 4 4 5 4 4 4 4 4 5 4 4 4 4 4 5 4 4 5 5 5 6 6 6 6 6 6 6 7 6 6 7 6 7 6 7 6 7 6 7 6 7 6 6 7 6 6 7 6 7 6 6 7 6 6 7 6 6 6 7 6 6 7 6 6 7 6 6 7 6 6 7 6 6 7 6 6 7 6 6 7 6 7 6 6 7 6 7 6 6 7 6 6 7 6 7 6 7 6 7 7 6 7 6 7 6 7 7 7 6 7 7 7 7 7 0 7 7 7 6 7 7 6 7 6 7 6 7 5 4 4 4 4 6 …
habs_0136_1 93 1 0	000000E+00 101373 5 4 4 5 4 5 4 5 4 5 5 4 5 5 5 5 5 5 5 5 6 5 6 5 6 5 6 6 6 6 5 6 6 5 5 6 5 5 5 5 5 4 5 4 5 4 4 5 4 4 4 4 4 4 4 4 4 4 4 3 4 4 4 3 4 4 3 4 4 3 4 4 3 4 4 5 4 5 4 5 5 5 5 6 5 5 6 5 6 5 6 5 6 6 5 6 6 6 5 4 4 4 4 4 5 4 5 4 5 5 6 5 6 6 6 6 6 6 6 6 6 6 6 6 6 6 6 6 7 6 6 7 6 6 7 6 7 6 7 6 7 6 7 7 6 7 7 6 7 7 7 7 7 7 0 7 0 7 6 6 6 6 6 7 6 6 6 7 6 6 7 6 6 7 6 7 6 6 7 6 7 7 6 7 6 7 6 7 7 6 7…
habs_0137_1 86 1 0	000000E+00 104413 5 6 5 5 5 5 5 5 5 5 5 5 5 5 5 5 5 5 5 5 4 5 5 5 4 5 5 5 4 5 4 5 4 5 4 5 4 4 5 4 4 4 4 4 4 4 4 4 3 4 5 4 5 4 5 5 5 6 5 5 5 5 6 5 5 5 6 5 5 5 5 4 4 4 5 4 5 4 5 4 5 5 4 5 5 5 6 5 5 6 6 5 6 6 6 6 6 6 6 6 6 6 6 6 6 6 6 6 6 6 7 6 6 6 7 6 6 7 6 6 7 6 7 6 6 7 6 7 6 7 6 6 7 6 7 6 7 6 7 6 7 6 7 6 7 6 7 6 7 6 7 6 7 6 7 7 6 7 6 7 6 7 6 7 6 7 6 6 7 6 7 6 7 6 7 6 7 6 6 7 6 6 7 5 5 6 7 7 0 7 7…
[truncated: 1,165 more rows]
