# Supplementary material for: A True Bug with a True but Unique Chela in 100 Million-Year-Old Amber
Source: Insects. 2026 Apr 17;17(4):431. doi: 10.3390/insects17040431 (PMC13116665; doi:10.3390/insects17040431)
Supplement: Supplementary file 1 [file insects-17-00431-s001.zip › insects-4149200-supplementary/SupplFile3_Carcinonepa.nef]

#CONST 1 1 1 0
#HARMO 20
0001_1
  1.0000000e+00 -4.3974858e-18  3.2663388e-17  1.4839138e-01
  4.0484123e-03 -3.8861195e-02  1.0371124e-02  3.1572530e-02
  1.1753428e-01  3.4872020e-03 -2.6355388e-02  2.5164263e-02
 -1.1297594e-03 -9.1477635e-04  2.8766186e-02 -4.4351817e-03
  3.2217646e-02 -5.9214412e-03  5.9595850e-03  1.9505368e-02
  3.3451438e-03 -6.2061950e-03  7.9384657e-04  1.3920963e-02
  1.8719245e-02  2.2291079e-03 -8.8322913e-03  1.2431335e-04
 -3.6484375e-03 -2.4076202e-04  1.0898082e-02  2.1544132e-03
  8.0744288e-03 -3.6490876e-03 -2.3402011e-03  8.8477006e-03
  1.9211611e-03 -1.6871156e-03 -1.5715075e-03  3.9393197e-03
  5.9643629e-03  1.6476409e-03 -1.6487612e-03 -1.5185231e-03
 -3.0602395e-03 -1.3358058e-03  5.1003191e-03  2.9027732e-03
  4.1542530e-03 -2.4122807e-03 -1.8156941e-03  4.1345028e-03
  6.6349959e-04 -4.0909869e-04 -6.6235783e-05  4.0172980e-04
  1.6332217e-03  1.0407032e-03 -4.6079964e-04 -9.1047230e-05
 -1.7225622e-03 -1.6386878e-03  2.4867974e-03  1.7700101e-03
  2.6094716e-03 -1.0479964e-03 -2.2301914e-03  1.8649902e-03
  3.7004931e-05 -1.6634118e-05  5.9511084e-04 -4.0321616e-04
  4.3576694e-04  1.6989982e-04 -4.0156916e-04  2.8110276e-04
 -8.6404511e-04 -1.1883921e-03  1.4959850e-03  1.0870313e-03
0002_1
  1.0000000e+00 -5.4158961e-18  3.3423944e-17  1.5716736e-01
 -1.5895439e-03 -1.3808282e-02 -9.0617961e-02  4.6249921e-02
  1.1348922e-01  4.3439887e-03 -5.8212613e-03  2.6057458e-02
 -7.7412237e-03 -7.8939480e-03  1.6391219e-02  6.0800486e-03
  4.0069264e-02 -7.3465014e-04 -1.0730430e-02  1.4256218e-02
 -2.3513145e-03 -4.8944011e-03  4.5542467e-03  1.2016229e-02
  1.8853807e-02 -2.5487003e-04 -1.1293282e-04  4.7459420e-03
 -2.2019611e-03 -1.1026843e-03  5.2348529e-03  4.4235047e-04
  9.4696362e-03 -1.6774197e-03  1.8589950e-03  9.2593585e-03
 -9.6574284e-04 -1.2774350e-03  9.7032248e-04  4.5837166e-03
  6.4393032e-03  7.7708968e-04  7.0314053e-04 -1.8509584e-03
 -2.5629346e-03 -1.0372224e-03  4.8039418e-03  2.4602738e-03
  4.5912699e-03 -6.0340265e-04  7.0172700e-04  4.1934610e-03
 -9.3562239e-04 -1.5686071e-05  6.3294484e-04 -5.8303480e-04
  2.7398462e-03  6.9072565e-04  1.8161660e-03 -1.3048374e-03
 -1.7696008e-03 -5.9744929e-04  2.6168270e-03  2.2919314e-03
  2.6769512e-03  1.6179282e-04 -7.4529478e-04  1.0431087e-03
 -1.0219014e-03  5.2150272e-04  4.5010129e-04 -1.8197617e-03
  1.2649816e-03  4.3081355e-04  1.1219333e-03  2.2339607e-04
 -9.6161338e-04 -2.3489022e-04  4.8161025e-04  1.1467837e-03
0003_1
  1.0000000e+00  1.1253853e-17 -9.0636396e-17  1.4173750e-01
  6.7035687e-03 -2.7710983e-02 -1.7467497e-02  4.3050869e-02
  1.1186793e-01  1.1827590e-02 -1.5576851e-02  2.6230049e-02
 -6.3631262e-03 -6.1953051e-03  1.6755039e-02  5.8667351e-03
  3.3850018e-02 -4.0668156e-03 -2.2509262e-03  1.9718662e-02
  2.1954319e-03 -5.4568125e-03 -4.0772447e-03  6.7283573e-03
  1.3865439e-02  3.5001157e-03 -2.0389477e-03 -2.8310774e-03
 -3.0903836e-03 -4.6649981e-03  1.0180128e-02  9.7828543e-03
  1.0493981e-02 -1.0661803e-03 -7.3993202e-03  5.9765617e-03
 -2.6547078e-04 -1.5626500e-04  3.5035159e-03 -9.9685830e-04
  3.3525740e-03  1.7128924e-04  1.2709819e-03  1.1251034e-03
 -7.8982178e-04 -3.2920940e-03  2.4827801e-03  5.3522182e-03
  4.7360793e-03  5.1001075e-04 -3.2661974e-03 -1.4292755e-03
 -1.6344760e-03  2.6954485e-04  4.8438170e-03  1.2771380e-03
  1.4292931e-03 -8.9634732e-04 -5.6292919e-04  2.0765743e-03
  2.0748315e-04 -8.3518607e-04  1.2726628e-03  1.6928997e-03
  1.6464945e-03  1.0021167e-03 -1.6149310e-04 -1.0060633e-03
 -1.3571068e-03 -4.3653740e-04  3.0770842e-03  1.6798876e-03
  1.3755997e-03 -1.7325656e-04 -5.1552872e-04  1.0373686e-03
 -2.7685391e-04  2.8126459e-04  8.8579566e-04  7.4590421e-04
0004_1
  1.0000000e+00  1.0121051e-17 -5.8148885e-17  1.6438457e-01
 -4.2781818e-04 -2.8358389e-02  3.1493092e-02  7.1239700e-02
  1.1327951e-01  3.9579337e-03 -3.0628584e-02  3.4345916e-02
 -2.9886082e-03  1.6862333e-03  1.9096955e-02 -8.9082270e-04
  2.9188128e-02 -4.4962103e-03 -8.5716491e-03  1.1599759e-02
  3.2415179e-03 -1.5649513e-03  5.0307071e-03  1.1947743e-02
  1.5260976e-02  6.7723331e-04 -8.1733483e-03  6.0984765e-04
 -2.7400282e-03 -4.5235632e-04  1.2947084e-02  3.2937714e-03
  8.0428736e-03 -4.2793688e-03 -5.0050573e-03  6.1804040e-03
  1.7492713e-03  5.1638575e-04  2.2657783e-04  2.6500405e-03
  4.4383641e-03  5.0878320e-04 -1.4132164e-03 -3.1427482e-03
 -1.4873314e-03 -1.0478826e-03  6.8752428e-03  3.8015082e-03
  4.2600469e-03 -1.7727819e-03 -4.5733309e-03  4.0765556e-03
  2.2485694e-04  8.4999562e-04  1.1946704e-03 -9.3684223e-04
  1.1385427e-03  6.9840097e-05 -8.9836608e-05 -1.3548575e-04
 -6.8587949e-04 -1.1193929e-03  2.5641464e-03  2.3077591e-03
  2.0586426e-03 -4.8518249e-04 -3.1795256e-03  1.2752069e-03
 -4.6192554e-04  4.1237291e-04  1.8489089e-03 -7.7935485e-04
  5.4107203e-04 -6.1728510e-04 -2.3343124e-04  5.1060673e-04
 -2.4321178e-04 -5.3448693e-04  1.3934988e-03  1.0284066e-03
0005_1
  1.0000000e+00 -4.5742548e-18  3.1129618e-17  1.8800203e-01
  6.7415883e-04 -4.4116179e-03 -8.8080220e-03  7.6905955e-02
  1.0516919e-01  6.2214350e-03 -1.1805822e-02  2.2634038e-02
 -1.0204787e-02 -1.5012213e-03  1.6574748e-02  1.8576567e-02
  3.3195951e-02 -2.1308574e-03 -9.5725475e-03  2.1768996e-02
 -4.9961824e-03  1.7073442e-03  3.0453000e-03  4.2537897e-03
  1.1680685e-02 -7.3120601e-04 -9.1499050e-04  1.0150462e-02
 -4.4260895e-03 -1.3386808e-03 -1.3224239e-03  4.2900440e-03
  5.9024281e-03  4.5944511e-04 -4.1787494e-03  4.1622183e-03
 -4.7180199e-03 -9.4561369e-04  1.8668365e-03  2.2260442e-03
  2.9338851e-03 -6.1256979e-04 -2.7567650e-03  5.2023322e-03
 -3.5177612e-03 -7.0538528e-04  1.2976731e-03  4.8290006e-04
  9.8606883e-04 -3.8794669e-04 -1.5158803e-03  2.6236928e-03
 -3.1246053e-03 -7.4627431e-04  1.4206626e-03 -1.0687849e-03
  2.1329929e-04 -4.3594867e-04 -1.0112666e-03  2.0072005e-03
 -2.1933734e-03 -8.1723738e-04  7.3687726e-04 -1.2787589e-03
 -9.5904075e-05 -1.2389613e-04 -6.3793642e-04  8.7790564e-04
 -2.1591186e-03 -8.6564788e-04  8.1115176e-04 -1.2050065e-03
 -2.5670403e-05 -3.0608590e-05 -9.5380736e-04  9.8932544e-04
 -1.5839964e-03 -4.3103987e-04  9.6555325e-04 -1.7038200e-03
0006_1
  1.0000000e+00  2.0826663e-17 -7.3909392e-17  3.1926502e-01
 -7.9250204e-04 -2.8190855e-02  1.5653344e-02  8.8020747e-02
  9.8490518e-02  5.7484435e-03 -4.3840709e-02  3.7852062e-02
 -2.3736179e-02  2.3552376e-03  2.5713164e-02  8.2034371e-03
  2.0182972e-02 -1.0790607e-02 -3.9988260e-03  4.0026504e-02
 -7.5626568e-03 -2.4784403e-03 -3.8109861e-03  3.1661850e-03
  4.8562415e-03  1.3086856e-03 -4.2085307e-04  2.3066977e-03
 -1.2034460e-02 -2.7867305e-03  8.8120079e-03  3.9236600e-04
  4.1134937e-03 -3.6967000e-03 -5.6121155e-03  6.0710405e-03
 -5.7715704e-03  1.3664142e-03  1.2311269e-03 -7.0749312e-03
 -5.5968377e-04 -1.9463731e-03  1.8185385e-03 -1.1412700e-04
 -3.6415699e-03 -9.5410911e-04  7.0747476e-04 -2.3686893e-03
  1.9416717e-03 -5.6977548e-04 -1.5559696e-03 -1.4120864e-03
 -2.6783367e-03  6.5208646e-04  1.6162179e-03 -2.8984848e-03
  1.2602686e-03 -1.5790332e-03 -7.2566716e-04  5.1113562e-04
 -5.7328392e-04  6.1955715e-04  5.2694072e-04 -1.7573947e-03
  1.4286442e-03 -5.4492618e-04 -6.2806981e-05  5.9622319e-04
 -2.8497520e-04  5.0385219e-04 -4.7542911e-05 -6.0831548e-04
  1.2282144e-03 -5.3061971e-04  1.5428095e-04  8.0684872e-04
 -4.0161631e-04  4.6172371e-04  3.6345719e-04  2.8864754e-04
0007_1
  1.0000000e+00  2.4941056e-18  1.8749042e-17  3.4621977e-01
  1.0347364e-02 -2.9569145e-02 -1.3953969e-03  9.9740378e-02
  9.2807516e-02  7.6484860e-03 -3.3667408e-02  2.4832575e-02
 -2.2540233e-02 -1.3125509e-02  3.0838676e-02  1.3949109e-02
  1.9528617e-02 -1.0349780e-02 -2.9987040e-02  3.8358664e-02
 -5.3941484e-03 -1.9781276e-03  3.5974118e-03 -8.4270982e-03
 -3.8772327e-03 -3.8010774e-03 -3.6625875e-03  6.2345283e-03
 -4.2527393e-03 -8.5277256e-03  7.4553529e-03  2.5587423e-03
  1.9210054e-04 -1.8870724e-03 -8.8632501e-03 -2.3881377e-03
 -5.3198827e-03 -2.0032397e-03  1.0088235e-02 -4.8357210e-03
 -1.8148356e-03 -3.9392078e-03 -2.1895953e-03  2.7744370e-03
 -3.7668213e-04 -6.4674453e-04  4.1929284e-03 -4.0032686e-03
 -2.1291523e-03 -1.9904990e-04 -1.2480377e-04  1.3878890e-03
 -7.2879266e-04 -9.0542983e-04  2.5287216e-03 -2.5388914e-03
 -5.4763635e-04  2.5441574e-04 -9.0982397e-04  1.7211757e-03
 -3.7593356e-04  3.8046513e-04  8.1564055e-04 -2.0530650e-03
 -5.3396341e-04  3.4929968e-04 -1.5175507e-03  1.4147040e-03
 -3.2185333e-05  3.7845144e-04  5.4823911e-04 -2.5135353e-03
 -1.4855097e-04  3.4787490e-04 -6.8113884e-04  1.9462519e-03
  2.2517592e-04  5.9434279e-04 -4.5590658e-04 -2.0222208e-03
0008_1
  1.0000000e+00 -7.8749603e-18  2.3145168e-17  2.6743465e-01
 -1.2697276e-02 -3.6710037e-02  6.0669876e-03  9.6428917e-02
  1.0484639e-01 -3.0267973e-03 -4.5106537e-02  5.4032914e-02
 -1.3567528e-02  3.0428668e-03  1.8348855e-02  8.4191514e-04
  1.2957038e-02 -4.9331661e-03  5.4879722e-03  2.7384603e-02
 -9.1505910e-03 -8.7450981e-03  8.6453888e-03  1.4505911e-02
  7.3008581e-03 -9.6748516e-04 -1.2905566e-02  7.0795438e-03
 -7.5625082e-03  3.4285312e-03  1.1531875e-02 -3.8106101e-03
 -5.0042302e-03 -1.0238338e-03 -2.4925759e-03  4.5193055e-03
 -5.3975030e-03 -2.1026109e-03  5.7173072e-03  1.1482151e-03
 -5.7668928e-04 -3.4247763e-04 -7.6388420e-03  1.3383565e-03
 -3.2013663e-03  3.0652105e-03  3.7629740e-03 -4.8764184e-03
 -3.6694819e-03  1.1438355e-04 -1.7408341e-03  1.3529597e-04
 -2.1609943e-03 -5.1457315e-04  2.0892933e-03 -9.5371370e-04
  1.6527888e-04 -6.8877215e-04 -3.7389766e-03  2.4602125e-04
 -2.7069861e-04  1.8390266e-03  1.1685622e-03 -3.5752832e-03
 -1.3603269e-03  3.2134527e-04 -5.4456857e-04  2.7419148e-04
 -3.3472150e-04 -5.1807305e-04  8.5615641e-04 -1.5273979e-03
  1.1983862e-03 -5.5845277e-04 -1.2596637e-03  1.2664703e-03
  7.4219041e-04  8.6681390e-04 -1.8201544e-04 -2.3894292e-03
0009_1
  1.0000000e+00 -1.7296826e-17  9.6514391e-17  2.6307644e-01
 -4.7874263e-03 -3.6426494e-02  1.7446202e-02  9.7560712e-02
  1.0774165e-01 -2.2185839e-03 -4.0970231e-02  5.3231318e-02
 -1.2623430e-02  5.2656561e-03  1.7841936e-02  2.3853820e-03
  1.2007976e-02 -5.1086751e-03  1.4474966e-03  2.9241008e-02
 -4.5640713e-03 -8.4922311e-03  6.8405502e-03  1.4203010e-02
  8.5746878e-03  5.0381738e-04 -1.2718304e-02  4.2854670e-03
 -7.6217386e-03  2.9991155e-03  1.1601108e-02 -4.0334762e-03
 -4.2687596e-03 -2.9616337e-03 -3.2079413e-03  5.5909270e-03
 -1.8328049e-03 -2.1427739e-03  3.3047889e-03  3.7896328e-04
  1.5164416e-04  1.1192766e-03 -5.4711978e-03 -2.1571997e-03
 -3.3138753e-03  2.3902620e-03  6.7176576e-03 -3.3737249e-03
 -3.1209849e-03 -1.2890597e-03 -2.5952335e-03  1.1751062e-03
  1.0806566e-04 -5.4159252e-04  2.2168389e-03 -2.1922069e-03
 -5.7165505e-05  1.1070087e-03 -2.9166662e-03 -2.7796211e-04
 -1.0199243e-03  1.6404227e-03  2.5843479e-03 -2.5786307e-03
 -1.5248790e-03 -3.8881392e-04 -1.2580675e-03  1.7137423e-03
  8.2559001e-04 -5.1048962e-04  9.1430604e-04 -1.5099972e-03
  4.6133703e-04  9.5602835e-04 -1.4743180e-03  1.6703444e-03
 -4.2470139e-04  8.8941432e-04  4.5622503e-04 -1.8365572e-03
0010_1
  1.0000000e+00 -3.6666869e-18  1.0979762e-17  2.9357792e-01
 -7.8923318e-03 -3.5412580e-02  7.8927023e-03  1.0353817e-01
  9.5685513e-02 -1.1581770e-03 -4.6971508e-02  4.2868821e-02
 -1.7056683e-02 -2.5221143e-03  2.7845380e-02 -5.8127105e-03
  7.2998449e-03 -9.0400908e-03 -4.5467637e-03  2.6175589e-02
 -4.1718281e-03 -8.6136545e-03  9.0417026e-03  1.0275529e-02
  2.8011176e-03 -5.8145012e-04 -1.4054005e-02 -6.3052230e-04
 -7.6542530e-03 -2.2022295e-03  1.5353344e-02 -6.8484690e-03
 -4.0620559e-03 -5.5754638e-03 -6.7141544e-03  4.6639349e-03
 -5.5823942e-04 -4.4002452e-03  3.3826812e-03 -6.2541860e-03
 -1.3022411e-03 -1.3435325e-03 -4.0041107e-03 -1.7759141e-03
 -8.9928948e-04 -3.2100122e-03  5.2440363e-03 -7.0399918e-03
 -5.1585740e-04 -2.9831537e-03 -1.4715109e-03  2.8646072e-04
  2.4185940e-03 -3.1197534e-03  2.2158452e-03 -5.4872100e-03
  1.2701001e-03 -4.3167699e-04 -2.8310091e-04  2.4907875e-04
  1.6865715e-03 -1.9804033e-03  2.0963907e-03 -3.8211679e-03
  1.8857006e-03 -1.2071252e-03  6.3028359e-04  1.8970923e-03
  2.9218136e-03 -1.4929300e-03  4.9379527e-04 -2.5660373e-03
  1.8612809e-03 -1.2233266e-04  9.5154745e-04  1.0389818e-03
  1.4829393e-03 -1.1944253e-03  3.4334289e-04 -1.5241427e-03
0011_1
  1.0000000e+00 -2.4685646e-17  6.3164872e-17  2.5512037e-01
 -2.1071878e-03 -2.5461457e-02  6.1256108e-02  1.1785370e-01
  8.8918695e-02 -1.4784141e-02 -7.4346700e-02  5.4487195e-02
 -4.2709200e-03  2.5271646e-03  1.2413289e-02  4.5438948e-03
  8.3071445e-03 -5.1543661e-03 -1.5530080e-02  1.4244627e-02
 -6.4693380e-03 -8.9984463e-03  1.5981384e-02  8.5101818e-03
  1.3526857e-03 -6.9729997e-03 -1.8799992e-02  1.1056871e-02
 -2.7842471e-03 -4.3565456e-03  9.7111497e-03 -5.6417551e-03
 -3.6867642e-03 -3.0723313e-03 -4.6360190e-03  2.6879714e-03
 -2.7174132e-03 -3.9727290e-03  9.0485074e-03 -3.6623682e-03
 -1.9362203e-03 -1.8451925e-03 -3.3205952e-03  2.9649860e-03
 -1.4483554e-03 -1.3909193e-03  4.0988122e-03 -4.8343043e-03
 -9.8947507e-04  2.7958702e-04  7.0642571e-04  1.1875820e-03
 -1.3747634e-03 -7.2283161e-04  2.4375641e-03 -3.2932742e-03
 -1.1503951e-04  5.0488739e-04  4.1751070e-04  2.0016797e-03
 -5.6483496e-04  1.3734915e-04  6.4845526e-04 -2.7797926e-03
  2.4282343e-04  1.1591750e-03 -1.0493537e-04  1.1475506e-03
 -3.7654095e-04  6.0288021e-04 -1.3329305e-04 -1.8644841e-03
  1.8783638e-04  1.0609462e-03 -2.9130299e-04  1.2995017e-03
 -3.7036733e-04  4.5931414e-04 -3.8511837e-04 -1.3776193e-03
0012_1
  1.0000000e+00  2.1367510e-17 -4.5064618e-17  2.7950704e-01
 -1.5944847e-03 -4.8482274e-02  2.6810412e-02  1.3111746e-01
  9.6403826e-02  9.1473899e-04 -6.9765770e-02  4.3751155e-02
 -1.3287239e-02  4.3728446e-03  3.1334904e-02  6.8492526e-03
  3.6794992e-03 -9.9488994e-03 -5.9205513e-03  1.7591295e-02
 -6.0267923e-03 -1.1823081e-02  7.2466833e-03  1.6747575e-02
  2.0817527e-03  5.8309435e-04 -2.0791650e-02  4.4367231e-03
 -7.9963937e-03 -1.6774920e-03  1.5620752e-02 -5.5676196e-03
 -6.4979925e-03 -4.3137535e-03 -4.5802053e-03  4.1394176e-03
 -8.0087508e-04 -3.7073270e-03  6.6527825e-03 -2.5432499e-03
 -2.9112218e-03  1.2299051e-03 -4.8064624e-03 -2.6149237e-03
 -2.6591384e-03 -8.8173586e-04  7.5160827e-03 -3.6083617e-03
 -1.6442519e-03 -2.9757638e-04 -3.2411602e-03  7.9040469e-04
  6.6873253e-04  1.7754080e-04  2.9413442e-03 -3.4222038e-03
 -9.8188143e-04  1.5434872e-03 -1.8426544e-03  3.4663917e-04
  1.5598800e-04 -3.1346902e-06  2.0280723e-03 -1.7787040e-03
  4.8135170e-04  9.7256806e-04 -1.8065714e-03  3.0854257e-04
  5.7410841e-04  4.5787326e-04  9.1760419e-04 -1.6191643e-03
  4.2011041e-04  9.3703510e-04 -1.3910098e-03  2.0107307e-03
  6.5479913e-04  1.6569343e-04 -2.6683592e-04 -7.1238617e-04
0013_1
  1.0000000e+00  1.8327798e-17 -5.0427583e-17  3.1252781e-01
 -2.1714562e-02 -2.5288148e-02  3.6860730e-02  1.2757135e-01
  1.0081035e-01 -1.4386469e-02 -4.8288212e-02  6.7488230e-02
 -1.8910285e-02  5.5544036e-03 -3.1661590e-03  7.5536870e-03
  1.3348499e-02 -5.7389216e-03  4.6340923e-03  7.1004364e-03
 -1.7596429e-02 -5.0436133e-03  1.6002856e-02  1.3410767e-02
  4.5468230e-03 -6.0969144e-03 -1.5409265e-02  8.4169626e-03
 -9.7361514e-03  1.8177510e-03  3.7584273e-03 -6.3463264e-03
 -1.1004540e-03 -5.5175111e-04 -3.7805100e-04 -1.2567221e-03
 -8.4293855e-03  2.5175787e-04  5.8693207e-03 -2.3943249e-03
  4.5590167e-04 -1.2439854e-03 -2.3175825e-03  8.1932380e-04
 -3.7425995e-03  1.6764309e-03  4.0071132e-03 -3.3056608e-03
  3.7650847e-04  2.5046512e-04 -1.3615964e-03  1.3686590e-03
 -2.4923852e-03  1.2578866e-03  1.0630063e-03 -2.4383136e-03
  8.1468256e-04  2.6425502e-04 -1.7642102e-03  1.1461567e-03
 -1.2852022e-03  8.9303892e-04  1.0663979e-03 -2.2618519e-03
  1.0646308e-03 -3.3078802e-05 -1.5664661e-03  2.2897102e-03
 -3.7245303e-04  6.5696528e-04 -4.1281543e-04 -1.9392227e-03
  9.6978508e-04 -8.4020607e-05 -8.6814086e-04  1.1904661e-03
 -1.8384773e-04  2.8648917e-04  3.8907302e-04 -1.1880170e-03
0014_1
  1.0000000e+00  2.1095991e-17 -8.4653306e-17  3.0029945e-01
 -6.9713069e-03 -3.4258270e-02  2.0913169e-02  1.0132100e-01
  1.0284611e-01 -7.1859877e-04 -4.8385750e-02  3.7287177e-02
 -2.1038051e-02 -7.0472855e-05  1.8935000e-02  1.3945322e-03
  1.8183065e-02 -1.2825397e-02 -3.3727218e-03  2.5538945e-02
 -6.4773757e-03 -9.1938299e-03 -3.4364526e-03  8.7094405e-03
  7.7426063e-03 -3.2041211e-03 -9.9583998e-03 -5.2425945e-03
 -1.0399553e-02 -4.0013452e-03  1.5126790e-02 -9.7891802e-04
  1.3437680e-03 -8.3998799e-03 -5.3660348e-03  4.8951788e-03
 -1.4696923e-03 -3.1268266e-03  3.9796347e-03 -2.2312438e-03
  4.5775778e-04 -1.6800103e-03 -9.5310408e-04 -2.5177662e-03
 -3.5165893e-03 -3.0284801e-03  7.0844144e-03 -1.1601846e-03
  2.1048120e-03 -3.3894201e-03 -1.9716445e-03 -1.9091927e-04
  8.7885644e-04 -5.5512633e-04  3.8889966e-03 -3.9851959e-03
  1.2168823e-03  3.2697395e-05 -3.9938593e-04 -7.8072082e-04
  5.3731540e-04 -8.2805234e-04  4.1537230e-03 -1.7526655e-03
  2.5260970e-03 -2.7626771e-04 -3.6311078e-04  1.1386012e-03
  1.3552466e-03  5.4024965e-04  2.2119429e-03 -1.7826272e-03
  1.3650039e-03  7.8840743e-04  4.5694676e-05  1.5772437e-03
  1.0151002e-03  3.5193829e-04  1.4207987e-03 -6.6680602e-04
0015_1
  1.0000000e+00 -3.6857757e-18 -3.4100624e-17  3.2039331e-01
 -1.7848958e-02 -4.6595698e-02  4.2137429e-02  1.1005268e-01
  9.1464119e-02 -6.1753950e-03 -5.0989031e-02  3.5779435e-02
 -2.3107927e-02  7.0657506e-04  3.4269394e-02 -6.4825733e-03
  4.7161189e-03 -1.3312217e-02 -2.0471021e-03  1.5835254e-02
 -6.6161175e-03 -1.2650325e-02  8.0494225e-03  3.8016670e-03
  6.8817574e-03 -5.4441927e-03 -1.4705850e-02 -1.1224999e-02
 -5.5879164e-03 -2.3805259e-03  2.0412348e-02 -1.2788936e-02
  4.6877974e-04 -7.5106784e-03  3.3806028e-03  3.2678981e-04
  3.3771078e-03 -4.0065123e-03  8.1207030e-03 -2.6483833e-03
  5.5527806e-03 -8.9437175e-05 -1.7624517e-03 -4.1597319e-03
  2.2259159e-03  6.3130675e-04  8.9044978e-03 -4.2648897e-03
  3.9046849e-03 -1.5168439e-04  7.1182698e-04  2.5389441e-03
  4.0594295e-03  5.5361701e-04  4.3914543e-03 -1.3108287e-03
  3.2608926e-03  2.3408603e-03 -5.3755783e-04  3.1967065e-03
  1.7989601e-03  1.9116789e-03  2.8330498e-03 -1.5646767e-03
  1.0956982e-03  2.2215140e-03  1.1599177e-03  1.9576621e-03
  1.0809823e-03  1.2149713e-03  3.7776228e-03 -2.1236021e-04
  2.7944429e-04  1.7909932e-03  2.2466119e-05  3.6819199e-03
 -1.5073339e-04  7.9095569e-04  1.3811011e-03 -7.4048164e-04
0016_1
  1.0000000e+00 -9.9926788e-18  1.0218849e-16  1.5311563e-01
  2.3158740e-03 -4.3154647e-02  2.2984294e-02  8.4973810e-02
  1.2109875e-01  4.0576435e-03 -2.8420800e-02  3.5470186e-02
 -1.0046576e-02  9.2832159e-04  1.7151661e-02  6.0926199e-03
  2.3365599e-02 -5.3106982e-03  6.7585648e-04  2.6268870e-02
  2.3354940e-04 -1.1452669e-02 -1.9075887e-03  1.7928049e-02
  1.7579644e-02  3.8747448e-03 -1.2255644e-02  2.1351350e-03
 -8.4091261e-03 -3.8055054e-04  9.7176823e-03 -2.7236912e-04
  2.1320822e-03 -4.5317135e-03 -1.5356944e-03  9.1641006e-03
 -3.4423155e-04 -4.5473497e-03 -5.7448238e-04  5.7615013e-03
  3.8075402e-03  2.5016486e-03 -3.9597691e-03 -2.4127057e-03
 -5.6298102e-03 -1.0822873e-03  6.9247197e-03 -2.6566921e-04
  2.7641531e-04 -2.7923679e-03 -2.5103461e-03  2.1478208e-03
 -1.1361096e-05 -1.4910882e-03  3.2767180e-04 -9.0463652e-04
  3.9520192e-04  2.2373245e-03 -1.1732511e-03 -2.6586753e-03
 -3.5382620e-03 -1.2672674e-03  4.2068409e-03 -1.1779273e-04
  4.0304574e-04 -1.4212198e-03 -1.9957711e-03  1.2619514e-03
 -1.0142036e-04 -4.3161694e-04  6.0812625e-04 -4.5040945e-04
 -1.9223683e-04  1.2940457e-03 -4.6572702e-04 -7.9925690e-04
 -1.9248132e-03 -1.0640163e-03  2.0571078e-03 -4.3152242e-05
0017_1
  1.0000000e+00 -1.6520715e-17  6.8218000e-17  2.4123751e-01
  1.6211347e-02 -4.0752194e-02  6.4448988e-03  9.0315552e-02
  1.1484636e-01  1.6493223e-02 -2.4497492e-02  1.6006809e-02
 -1.9006559e-02 -3.7294332e-03  2.9645859e-02  1.5825414e-02
  2.8442440e-02 -8.3062027e-03 -1.2451089e-02  3.5715382e-02
  3.2298094e-03 -1.2400738e-03 -7.0529479e-04  5.8632667e-03
  6.4123709e-03  4.5766523e-03  6.7395379e-04 -1.9381167e-03
 -6.7963046e-03 -6.2848634e-03  9.4220916e-03  1.2289809e-02
  8.5287913e-03 -7.0878724e-04 -1.1321197e-02  3.3211689e-03
 -2.7993696e-03  1.9817171e-03  6.4113256e-03 -2.0891440e-03
 -1.5188069e-03 -1.2176501e-03 -7.8969533e-04  2.1627855e-03
 -8.2096973e-04 -2.9291521e-03  2.5857588e-03  3.0940254e-03
  1.7699399e-03  2.2186815e-03 -3.3083295e-03 -2.5135017e-03
 -3.3845964e-03  3.8085687e-04  5.1385407e-03 -1.4561965e-04
  6.8322608e-05 -1.1330988e-03 -2.4829996e-03 -3.4681339e-05
  1.9086090e-04  1.1230895e-04  2.6546465e-03 -1.1508393e-04
 -4.5863805e-04  1.6239803e-03 -2.1865389e-03 -1.9229136e-04
 -1.7238481e-03 -2.7631651e-04  2.4805258e-03 -2.8338048e-04
  3.3467543e-04  1.1200257e-04 -1.6482980e-03  7.1559226e-04
 -2.4346959e-04  6.4307369e-04  1.3103695e-03 -5.1191361e-04
0018_1
  1.0000000e+00 -4.7332681e-19 -3.4037823e-17  1.4100741e-01
 -8.6259145e-03 -3.4339982e-02  3.3772290e-02  7.4396590e-02
  1.1678434e-01 -2.8448046e-03 -2.2618047e-02  4.2049374e-02
 -4.2189817e-03  4.0730104e-03  1.1586499e-02  3.2919405e-03
  2.3821914e-02 -2.2023101e-04  4.5914770e-03  1.2935980e-02
 -6.5575829e-03 -8.6300825e-03  7.6038481e-03  1.6779010e-02
  1.6207658e-02 -2.1798979e-03 -1.4697264e-02  9.5886675e-03
 -2.2651636e-03  3.0319864e-03  3.8225228e-03 -1.4069384e-03
  1.4096166e-03  1.4080928e-03  2.6312678e-04  1.8121337e-03
 -4.5695756e-03 -4.0195599e-03  6.3863598e-03  4.3337850e-03
  4.1004330e-03 -1.3216720e-03 -7.6035921e-03  2.4666820e-03
 -1.8726490e-03  1.8415858e-03  2.4663064e-03 -2.8665899e-03
 -1.9366245e-03  1.2256571e-03 -1.9365826e-04 -6.9974566e-04
 -3.6447162e-03 -1.6246638e-03  5.1637969e-03  1.8938217e-03
  8.1901750e-04 -6.5161802e-04 -3.2904803e-03  9.0522982e-04
 -8.5195771e-04  9.7161068e-04  2.3215648e-03 -2.8052707e-03
 -1.2024876e-03  1.5589803e-03 -1.5214928e-03 -1.2554973e-03
 -2.2203875e-03 -9.5375447e-05  1.6932876e-03 -3.9903263e-04
  2.2631250e-04 -2.1048062e-04 -3.0460165e-03 -4.6968766e-04
 -1.8123113e-04  7.2055533e-04  9.5810658e-04 -1.8360142e-03
0019_1
  1.0000000e+00 -1.7049051e-17  6.7256911e-17  2.4058803e-01
 -6.0217587e-03 -2.6965892e-02  3.6326775e-02  1.0916190e-01
  1.1475415e-01 -3.1886621e-03 -1.4666424e-02  3.6360640e-02
  1.8877953e-03  3.3474760e-03  1.4520289e-02 -1.6552740e-02
  1.9436095e-02  7.1164625e-03  1.7559275e-03  6.4021470e-04
  7.2809101e-04 -6.2786896e-03  2.0765067e-02  1.5687066e-02
  1.6675574e-02 -6.1722420e-04 -2.4961680e-02  6.3397397e-03
  6.3010728e-03  3.0272680e-03  8.5421510e-03 -4.0901183e-03
  3.4392894e-03  2.3186628e-03 -6.5700761e-03  2.8092819e-03
 -5.2213413e-05 -3.0399447e-03  8.5296212e-03  4.0131488e-03
  3.8141292e-03 -2.2994457e-03 -9.1085845e-03  8.0580363e-03
  3.7418894e-03  4.0277273e-04  3.6884280e-03 -1.0750272e-03
 -3.0952058e-04  1.5024922e-03 -3.1637537e-03  2.5573044e-03
 -6.0734110e-04 -1.0976274e-03  4.2131637e-03  4.1872204e-04
  2.6261469e-04 -1.0182460e-03 -2.5063721e-03  3.8536309e-03
  1.2133024e-03 -5.3213219e-04  1.4162844e-03 -6.1954821e-04
  3.3381053e-04  8.6419504e-04 -1.3920722e-03  1.7184162e-03
 -5.0057096e-04  1.0564801e-04  1.7321539e-03 -1.1722800e-03
 -5.6322800e-04 -4.2354961e-04 -6.1791827e-04  1.8422963e-03
 -3.2794757e-05 -5.4176837e-04  4.0028076e-04  1.3523456e-04
0020_1
  1.0000000e+00 -2.2510862e-17  5.3639995e-17  2.4169396e-01
 -8.5102806e-03 -3.0066039e-02  1.7712689e-02  1.0853414e-01
  1.1562004e-01 -1.2796455e-03 -2.3124341e-02  3.3867058e-02
 -8.1602706e-03 -1.9713534e-03  7.0814616e-03 -2.0246741e-02
  2.2672989e-02  3.9699397e-03  1.2689924e-02  1.7628708e-02
 -2.1724369e-03 -6.7526782e-03  7.5212040e-03  2.3365118e-02
  1.5584636e-02  7.2113582e-04 -1.3374558e-02  4.4437039e-04
 -4.4234505e-03  1.3873015e-03  6.2486060e-03  2.1069209e-03
  4.0493352e-03  1.2668849e-03 -5.5018838e-05  3.0970578e-03
 -2.5966020e-03 -2.1919890e-03  7.2275892e-03  5.1610672e-03
  3.1932185e-03  1.4383522e-03 -5.2152336e-03  1.9617834e-03
 -2.6862729e-03  1.2123611e-03  5.3098820e-03  2.1152970e-03
  1.0958487e-03  1.3184346e-03 -1.5631922e-03  1.1705203e-04
 -1.9778927e-03  9.2254385e-04  5.0692421e-03 -6.0523369e-05
  5.7099735e-04  1.6700541e-03 -1.1448282e-03  1.2488080e-04
 -1.2503885e-03  1.1645667e-03  2.6043622e-03  7.2419291e-04
  7.2504446e-04  1.6774584e-03 -3.3476372e-03 -5.6357081e-04
 -8.3124166e-04  1.4148012e-03  2.3467575e-03 -8.4317309e-04
  3.1350534e-04  9.6892099e-04 -1.3945709e-03 -1.6431230e-04
 -6.0663715e-04  7.8319848e-04  1.0096966e-03  4.6161043e-04
0021_1
  1.0000000e+00 -1.4002934e-17  7.8795518e-17  2.2459863e-01
 -5.1181575e-03 -2.7951375e-02  1.3504932e-02  9.1901414e-02
  1.1536785e-01 -2.3570665e-03 -1.3251262e-02  4.7930900e-02
  2.2754962e-03 -2.1764877e-03  6.7648251e-03 -7.8483460e-03
  2.2378042e-02  4.4496915e-03 -7.0118508e-03  8.1799694e-04
 -4.0456618e-03 -6.8197185e-03  2.3116414e-02  2.4193537e-02
  1.6241254e-02 -3.3771579e-03 -1.8467033e-02  1.3368953e-02
  1.0140600e-03  8.2332240e-04  3.8763012e-03 -2.0532972e-03
  3.0218762e-03  1.0122855e-03 -3.2777047e-03  2.1382455e-03
 -2.6503419e-03 -1.3403892e-03  1.1191832e-02  1.4483169e-03
  2.0833229e-03 -3.5686015e-03 -7.5253648e-03  5.7959974e-03
  1.1688945e-03  2.8656500e-04  1.0495237e-03 -8.1228849e-04
  5.9114854e-04  1.2005173e-03 -1.5748364e-03 -2.3362434e-04
 -1.1807776e-03 -6.6931606e-04  4.8747118e-03 -5.0451321e-05
 -3.4834929e-04 -1.3000122e-03 -2.0628755e-03  1.0301096e-03
  1.1030638e-04 -3.7181942e-04  1.6794012e-03 -5.0191046e-04
  5.0083939e-04  6.4356005e-04 -1.9385367e-03  4.9997372e-04
 -1.0481935e-03  3.7680986e-04  2.3698755e-03 -7.4409606e-04
 -4.0701244e-05 -3.9100353e-04 -1.6032604e-03  3.1087366e-04
 -4.1124833e-04 -5.1760093e-06  2.0061229e-03 -1.2028020e-03
0022_1
  1.0000000e+00  1.6804844e-17 -6.1781506e-17  2.7341389e-01
 -9.0445471e-05 -2.3137475e-02  7.7446876e-03  1.1398633e-01
  1.1227536e-01  6.1894852e-03 -1.5625420e-02  2.1543112e-02
 -1.3034465e-02 -9.0108981e-04  2.2621959e-02 -1.1890307e-02
  2.2893934e-02 -1.3347683e-03  6.1796056e-03  2.2548288e-02
  5.4390228e-03 -3.9989273e-03  3.5650110e-03  1.3936912e-02
  1.3623076e-02  7.1023278e-03 -8.3905728e-03 -8.3415393e-03
 -5.1764607e-03 -1.1581716e-03  1.3044966e-02  5.0128865e-03
  7.0225544e-03 -4.4236209e-04 -8.1939088e-03  5.6324694e-03
  7.1885881e-04 -8.1991714e-04  3.7004189e-03  1.2021644e-03
  2.6610347e-03  2.5026314e-03 -6.3878270e-03  2.3933355e-04
 -2.3237229e-03 -1.6947025e-03  6.7504327e-03  2.2941833e-03
  2.9256650e-03  1.4169381e-04 -5.2164219e-03  4.0741875e-03
 -1.4245963e-03  5.0845361e-04  3.9596588e-03 -4.1536799e-04
  2.4792046e-04 -9.8899273e-05 -2.0623476e-03  2.6482594e-03
 -1.2246539e-03 -4.3117283e-04  1.5930865e-03 -1.1356479e-03
 -2.1517675e-05  8.0159845e-04 -1.1690748e-03  2.1999255e-03
 -1.2399518e-03 -1.5317645e-04  1.2533422e-03 -5.8763984e-04
 -1.4873430e-04  2.9494332e-04 -1.0779238e-03  1.3255576e-03
 -8.0370226e-04  1.9751905e-05  1.9138546e-04 -9.3533028e-04
0023_1
  1.0000000e+00  3.7148519e-18 -2.2321365e-17  2.5384871e-01
  1.8919119e-03 -2.4013356e-02  4.0603482e-03  9.9280324e-02
  1.1151000e-01  7.4890520e-03 -4.3161860e-03  2.3560209e-02
 -3.0588773e-03  6.4359647e-05  2.6143777e-02 -6.6800526e-03
  2.1245869e-02  4.5075874e-03  2.3976739e-03  9.6061476e-03
  5.2584707e-03 -5.2192880e-03  9.0803395e-03  2.0269856e-02
  1.5889423e-02  5.8506467e-03 -2.0743221e-02 -8.3202141e-03
 -8.4491172e-04  2.2720587e-03  1.4989637e-02  8.9353444e-04
  4.8853098e-03 -1.4566134e-03 -7.1650789e-03  8.4191383e-03
  3.4795720e-03 -1.2873965e-03  3.6476005e-03  4.5817714e-03
  2.9343471e-03  2.1313883e-03 -7.3090901e-03 -2.7101901e-05
  6.6034657e-05  1.8593294e-04  7.7564457e-03  4.6140142e-04
 -1.3857943e-04 -4.1612119e-04 -3.3991466e-03  2.2637001e-03
  2.3537615e-03 -2.8287627e-06  2.7080046e-03  8.2629130e-04
  1.2290523e-04  1.7315050e-03 -3.5931775e-03 -1.3107595e-04
  5.8926014e-04 -1.1669225e-04  3.6151308e-03 -6.2809646e-04
  7.1850537e-06  4.1778235e-04 -2.6631841e-03  1.0156269e-03
  1.1670546e-03 -6.8478517e-05  1.6612857e-03 -5.8961983e-05
 -4.7838851e-04  7.6583784e-04 -1.6838969e-03  6.6404529e-04
  8.9474765e-04 -2.3514575e-05  1.3286659e-03 -4.9109052e-04
0024_1
  1.0000000e+00 -2.7075031e-17  1.0459302e-16  2.5407524e-01
 -3.2406423e-03 -1.7287834e-02 -4.3958031e-03  1.2552377e-01
  1.1665421e-01  6.7343629e-03 -5.7203974e-03  2.4191635e-02
 -1.5476864e-02 -4.6722611e-04  1.1813825e-02 -7.1131296e-03
  2.5180538e-02 -1.4103718e-04  6.0301046e-03  2.4220509e-02
  1.0428932e-03 -4.6860072e-03 -1.3536365e-03  1.1484907e-02
  1.5641618e-02  5.1053789e-03 -5.7379772e-03 -3.7057506e-03
 -6.9289688e-03 -1.1840998e-03  7.9228215e-03  4.4423142e-03
  6.7875809e-03 -3.4099803e-04 -5.7488384e-03  6.3215840e-03
 -2.6461577e-04 -1.1801541e-03  4.3939471e-03  2.1622412e-03
  3.0215243e-03  1.8404388e-03 -5.4453592e-03 -2.3725562e-03
 -3.1915001e-03 -4.6815657e-04  5.2488316e-03  2.6051986e-03
  2.6688804e-03 -9.7116977e-04 -3.5476346e-03  1.1032252e-03
 -8.7464924e-04 -9.6643914e-05  4.9255947e-04  5.3141463e-04
  4.7170441e-04  9.7717536e-04 -2.2692252e-03 -8.9550513e-05
 -1.6848656e-03 -6.3680781e-04  3.7571452e-03  1.4823474e-03
  7.1145579e-04 -9.6006214e-04 -2.2935365e-03 -9.6617626e-05
 -8.4065299e-04  6.3104119e-04  1.2857414e-03  3.4476432e-04
 -2.0809243e-04  3.9368985e-04 -6.8784521e-04 -9.7447462e-04
 -8.8945764e-04 -5.1677940e-04  2.2773777e-03  4.7878893e-04
0025_1
  1.0000000e+00 -3.3478394e-18  2.4208739e-17  2.3181194e-01
 -5.0081298e-03 -1.8876805e-02  9.1761146e-03  1.0627827e-01
  1.1221891e-01  2.9792260e-03 -1.9047332e-02  2.5101383e-02
 -9.0316234e-03 -2.4636400e-03  8.6897886e-03 -1.1986989e-02
  2.5302957e-02  5.8175541e-04 -7.5552897e-03  9.8682503e-03
  4.6091807e-06 -4.7015264e-03  1.2349312e-02  1.6016400e-02
  1.7104460e-02 -1.4971642e-03 -1.7670638e-02  2.7904936e-03
 -3.3736800e-03  1.0835569e-03  7.0078092e-03 -1.2851655e-03
  4.0973964e-03 -2.3437601e-03 -2.6126427e-03  1.0043460e-02
 -3.8670304e-04 -2.7208820e-03 -6.0428301e-04  3.9187746e-03
  3.3059150e-03 -3.3427281e-04 -5.0461042e-03  2.7220508e-04
 -2.4288129e-03 -9.4337387e-04  4.7484526e-03  1.4541868e-03
  4.3384078e-04 -1.8267824e-03 -3.0828292e-03  3.6645168e-03
 -1.1737116e-03 -1.9148475e-03  1.8763993e-03  1.1604305e-03
  6.2481445e-04  1.4858201e-05 -2.1128966e-03  1.8355050e-03
 -1.9776412e-03 -9.1676566e-04  2.9777681e-03 -9.8196199e-04
 -6.5248506e-04 -1.0262549e-03 -1.2397590e-03  1.1684101e-03
 -7.5355197e-04 -1.0177093e-03  2.2906998e-03 -2.7349044e-04
 -2.8072838e-04 -3.9232145e-05 -1.5889841e-03  6.5085291e-04
 -1.0337616e-03 -5.6214588e-04  2.2535444e-03 -1.4067047e-03
0026_1
  1.0000000e+00 -1.9512027e-17  9.7229041e-17  2.0486620e-01
 -4.8389114e-03 -1.0774420e-02  1.2320543e-02  8.6456189e-02
  1.1114619e-01  1.9745721e-03 -1.4096965e-02  2.7662688e-02
 -7.7614324e-03  2.0920228e-04  9.5218632e-03 -1.5808780e-02
  3.1009197e-02  1.4936467e-03  6.1479974e-03  1.4882565e-02
  4.0744050e-04 -2.4728319e-03  3.7641799e-03  5.6490589e-03
  1.7451193e-02  1.3500854e-03 -1.0587332e-02  1.6189907e-03
 -7.6662457e-04  1.1602265e-03  6.6623822e-03  2.6477070e-03
  7.9415621e-03 -6.4323810e-04 -7.0992558e-03  5.9682833e-03
  3.7864507e-04 -2.0483405e-04  5.0032199e-03  1.8373879e-03
  4.3849476e-03 -5.5762159e-04 -4.2763286e-03  4.1893818e-03
 -5.0917846e-04 -5.1374968e-06  2.1484089e-03  1.0911690e-03
  2.7214415e-03 -5.5166004e-04 -2.7795150e-03  3.0111183e-03
 -5.9901370e-04  2.1905939e-04  1.0415981e-03  6.1745382e-04
  1.2939252e-03 -7.2636272e-04 -1.9400481e-03  1.9380283e-03
 -4.6779787e-04 -3.0297430e-04  1.4671772e-03  1.1726692e-03
  8.8021634e-04 -3.8657449e-04 -2.0545855e-03  1.9532628e-03
 -4.9134277e-04 -3.5652235e-04  1.6616868e-03 -8.3836335e-05
  1.8026283e-04 -2.0486365e-04 -1.5713445e-03  1.4983451e-03
 -6.6853541e-04 -3.8078016e-04  1.3948720e-03 -9.4385274e-05
0027_1
  1.0000000e+00  3.6767082e-17 -2.7302004e-17  4.1872749e-01
 -1.2923527e-02 -2.8894441e-02  3.0092554e-02  1.2834089e-01
  6.5573324e-02  5.8248557e-04 -5.3784560e-02  4.6938481e-02
 -3.5022522e-02  2.2562704e-03  3.4858059e-02  7.8294148e-03
 -9.8172346e-03 -7.8150087e-03 -9.4328554e-03  2.9624654e-02
 -1.2260331e-02 -3.1895742e-03  9.3619984e-03 -2.9477193e-03
 -1.3302506e-02  7.0652220e-03 -1.0192420e-02  1.0646747e-03
 -1.2667544e-02 -2.4682735e-03  1.5487390e-02 -7.3769019e-03
 -6.2943700e-03 -2.2507525e-04 -1.1519818e-02  6.2776715e-03
 -2.2468974e-03  3.8308822e-04 -2.1658363e-04 -1.3867011e-02
 -4.6988353e-03  1.9337039e-03  4.2091648e-05  1.8091357e-03
  2.3971708e-04 -4.8099703e-03 -1.1581486e-03 -5.0434945e-03
  2.5161606e-03  1.1439836e-03 -7.8975273e-04  2.2923958e-03
  8.2184815e-04 -2.0593212e-03 -7.5274931e-04 -3.5895683e-03
  1.7998370e-03  3.5514307e-04  1.8513398e-03  4.1031343e-03
  1.2034241e-03 -2.1269062e-03 -1.3550229e-03  5.8955378e-04
  2.6050040e-03  6.5295772e-04  2.2336451e-03  1.2941091e-03
 -1.1623327e-03 -8.2102876e-04 -2.1821120e-03  3.5546378e-04
  1.5190393e-03  2.4838050e-04  2.0697288e-03  1.4959171e-03
 -6.3853699e-04 -2.2544211e-04 -1.4885359e-03 -1.6406148e-04
0028_1
  1.0000000e+00  6.2188297e-18 -4.2614905e-17  1.0427438e-01
 -1.8516739e-02 -2.0999067e-02  3.4625156e-03  6.6494100e-02
  1.0995707e-01 -2.8893973e-03 -1.9326814e-02  5.4257024e-02
 -7.2991313e-05 -1.1148076e-03  1.0164203e-03  7.6906082e-03
  3.0917472e-02  2.6860867e-03  3.1363313e-03  5.1644922e-03
 -1.0692089e-02 -3.5993069e-03  1.4853465e-02  3.4866360e-03
  1.0146079e-02 -2.9081784e-03 -1.8786557e-03  1.4639472e-02
 -4.4831566e-03 -1.6735973e-03 -2.4794019e-03  8.5431884e-03
  6.4607574e-03  2.3554269e-03 -3.6041448e-03  6.0535306e-04
 -5.4581719e-03  6.0884909e-04  9.1045035e-03 -1.0060289e-03
  8.2660414e-04 -5.0156290e-04  2.1757696e-03  2.1139107e-03
 -5.3924575e-03 -1.3421348e-03  1.4572176e-03  2.2978785e-03
 -1.9887984e-05  6.2177966e-04 -5.3015317e-03  2.0611847e-03
 -4.4280752e-03  1.1131083e-03  8.4152489e-04  1.1972634e-04
 -1.2292817e-03  1.1959037e-03 -6.2533002e-04  1.8310268e-05
 -3.9854534e-03 -2.7831619e-04  3.0150208e-03 -7.7874754e-04
 -1.0810906e-03 -7.2713942e-05 -1.5539557e-03  1.5886514e-04
 -3.0530228e-03  2.5056777e-04  6.3818060e-04 -4.6471417e-04
 -1.5447170e-03  9.2417784e-04 -2.3051340e-03  3.7252737e-04
 -3.2017222e-03  4.2208911e-04  7.2039473e-04 -7.0992101e-04
0029_1
  1.0000000e+00 -1.8638970e-17  1.0887821e-16  6.2982796e-02
  1.6422187e-01 -2.1584460e-01  1.7865453e-02  1.8019881e-02
  4.4356899e-02  2.4973688e-02  3.8958739e-03  2.0486375e-02
  5.2863000e-02 -2.4530582e-02  2.4231624e-02  3.9093048e-02
 -1.8249435e-02 -2.5378591e-02  3.1506973e-02  1.5357631e-02
  1.6086695e-02 -4.2103705e-03  1.1946493e-02  1.6781161e-02
  4.5381273e-03 -2.6304215e-02  2.1637615e-02  1.0263338e-02
 -4.1984689e-04 -7.3809883e-04  6.6971622e-03  3.7877523e-03
  7.8614216e-03 -7.9023945e-03  5.2438539e-04  4.7060341e-03
 -6.7516976e-03 -3.0761533e-03  5.9532652e-03  9.2626959e-04
  3.5727052e-03  1.0756676e-03 -6.4217385e-03 -2.7110532e-03
 -1.0028536e-04 -6.2864357e-03 -2.1024531e-03  3.6788601e-03
  5.0673786e-03  8.5887233e-03  8.1872589e-03 -1.2930752e-02
 -3.5968138e-03 -1.6656103e-03 -7.6079250e-03  1.8461804e-02
  5.8561498e-03  3.4135624e-03  1.1722028e-03 -1.8199160e-02
 -1.6063766e-03  4.1931223e-03  5.8567593e-03  4.4542781e-03
 -2.6116244e-03  4.4128170e-04  4.3905256e-03  4.7485120e-03
  6.7505819e-04 -3.4563109e-03 -5.0353497e-03 -2.6485443e-03
  2.7746724e-04 -1.9099484e-03 -1.4612188e-04  3.8031593e-03
  4.7183969e-03 -6.0755612e-04  3.4348623e-03 -8.3674897e-03
0030_1
  1.0000000e+00 -1.0968823e-17  8.7791795e-18  1.3069645e-01
 -3.5428928e-02 -2.9059632e-02 -9.7059315e-03  7.1136026e-02
  1.0453048e-01 -9.5202327e-03 -2.6960313e-02  6.6929657e-02
  5.2099661e-04 -6.2605014e-03  3.2271849e-03  2.2936840e-02
  3.2189175e-02  5.0763796e-03 -5.4042243e-03  3.2717535e-03
 -1.1766513e-02  7.4458182e-04  1.8742933e-02 -2.6722169e-03
  4.2209828e-03 -2.2415584e-03  2.0974411e-03  9.9053738e-03
 -7.3336670e-03 -3.5867177e-03  5.3775923e-03  1.3028990e-02
  4.6796046e-03  9.9139080e-04 -8.9992084e-03  5.0894380e-03
 -5.1477551e-03  2.7001629e-03 -3.6694712e-04 -1.4990460e-03
 -8.1530077e-04  3.2469920e-03 -2.8354641e-03 -4.5119839e-03
 -7.6951052e-03  8.2396020e-04  6.5371822e-03  1.0467450e-03
 -8.3773656e-04  7.7110727e-04 -2.0748965e-03  3.2067728e-03
 -3.8017194e-03  9.3241737e-04  3.8521549e-04  9.7811971e-04
  3.8503039e-04  2.4250450e-03 -3.0052593e-03 -3.9528157e-04
 -3.4873160e-03  2.4240718e-03  1.8868023e-03 -1.4851103e-03
 -1.0893450e-03  2.7982764e-03  4.3651594e-04 -3.7130701e-06
 -3.2285542e-03  1.4731571e-03  2.3254280e-03  5.1390539e-04
  3.4079050e-05  1.8317230e-03 -1.2049230e-03  9.8849848e-04
 -1.7653460e-03  1.8797333e-03  7.0656400e-04 -4.0101504e-04
0031_1
  1.0000000e+00 -2.6763859e-18  7.6223162e-17  9.7985251e-02
 -2.8761300e-02 -3.0934693e-02 -1.0380006e-02  5.0411864e-02
  1.0829036e-01 -1.5319067e-02 -1.7607128e-02  5.0148290e-02
  3.7167651e-03 -1.2967486e-02  3.6550598e-03  2.1599903e-02
  4.2169665e-02  4.4948857e-04 -7.5088183e-03  5.7156085e-03
 -3.3019151e-03 -1.7526678e-03  1.0028779e-02 -5.3350417e-03
  1.1003470e-02 -2.5022517e-03  4.3823986e-03  6.0518778e-04
 -6.7788864e-03 -6.0980138e-03  9.4155717e-03  6.9805764e-03
  7.1641897e-03 -3.9609420e-03 -6.0732255e-03  1.0379540e-02
 -7.0172572e-04 -2.9655964e-03 -1.9923229e-03  3.2798135e-03
  5.7266180e-03 -2.4684961e-04 -4.1184288e-03 -1.9789037e-03
 -2.3066232e-03 -3.5637263e-04  6.1212222e-03 -3.2217807e-03
  1.3371493e-03 -3.9394312e-04  2.9830900e-03  1.5986130e-03
 -3.1327678e-03 -1.6670463e-03  3.5780172e-03  4.7345776e-03
  1.0068188e-03 -1.1585480e-03 -2.4707889e-03  3.5973468e-03
 -1.3679748e-03 -1.1153970e-03  1.3049347e-04  1.3336645e-03
  1.2250310e-03  4.6682574e-04 -8.9986472e-04 -1.4564878e-05
 -2.2136253e-03  1.0674009e-04  2.5665763e-03  1.8390676e-04
 -5.4117284e-04  2.6387330e-04  6.7573058e-05  4.9236008e-04
 -2.5019858e-03 -5.8919718e-04  1.4843695e-03  5.4909434e-04
0032_1
  1.0000000e+00 -1.0161611e-17  1.0322886e-16  5.3744127e-02
 -1.7608160e-02 -1.7189833e-02  9.5261397e-03  2.3975543e-02
  1.0077761e-01 -1.2399938e-02 -7.4933329e-03  2.9138081e-02
  4.4277394e-04 -1.3295479e-02  1.1881982e-03  1.8268039e-02
  4.1740345e-02 -5.1236340e-03 -1.3737482e-02  1.1814383e-02
  3.8323570e-03 -2.6184540e-03  2.9392475e-03  3.1621423e-03
  1.8423170e-02  8.0529572e-04 -1.6262832e-03  8.9016192e-04
 -1.7756247e-03 -8.1810114e-04  1.1069685e-02  1.1523789e-03
  7.6184414e-03 -1.2675588e-03  2.9092832e-03  4.2315292e-03
 -1.9347168e-03 -3.1183468e-03  7.0215501e-03  4.7751387e-03
  5.6075419e-03 -2.8629984e-03 -2.2794310e-03  6.4051100e-03
  3.3481344e-04 -2.5416926e-03 -1.6990117e-04  2.5186074e-03
  4.5307506e-03 -7.1104721e-04 -4.3473556e-03  1.1142728e-03
 -4.7633562e-04 -5.8406459e-04  2.1132866e-03 -1.2481293e-03
  1.8341330e-03  1.0956344e-04  2.0238341e-04 -1.2374272e-04
 -1.3117266e-03 -8.5734911e-04  4.3994657e-03  5.3051894e-04
  1.0309765e-03 -9.4491451e-04  4.9386106e-04  2.2629088e-03
 -5.8408901e-04 -1.3731782e-03  2.2237735e-03  2.3244611e-03
  1.5311337e-03 -5.4687178e-04 -1.8292140e-03  1.5366218e-03
 -2.7598315e-04 -2.2545594e-04  9.0511656e-04  9.1427269e-04
0035_1
  1.0000000e+00 -6.3922173e-18  3.5571892e-17  7.2926006e-02
  1.5937286e-02 -1.3008402e-01  5.1999467e-02  4.6462807e-02
  1.1790127e-01  6.6147620e-03 -1.1997825e-02  3.2249455e-02
  2.8665143e-03 -3.6554682e-02  1.5521466e-02  2.7091564e-02
  3.2538803e-02 -3.4175304e-03 -1.7759448e-02 -6.8900376e-03
  5.7551123e-03 -1.4547551e-02  1.4700468e-02  2.0232435e-03
  8.1696801e-03  2.1780624e-03  4.5818699e-03 -1.4297608e-02
 -5.0625803e-03 -5.6543934e-03  1.5565358e-02  1.3665935e-02
  8.7792153e-05 -9.1901552e-03  1.2870976e-03 -1.4430413e-03
  6.5874401e-03 -5.5701271e-03  1.8265203e-03  1.0547949e-02
  1.3622399e-04  1.5311731e-03 -9.3436248e-04 -2.3038649e-03
  6.5395056e-04 -3.9031954e-03 -4.4224908e-03  3.7510513e-03
  1.1865676e-03  1.7298036e-03  2.8685228e-03 -9.6941324e-03
 -2.9565937e-03  5.4819314e-04  4.9496925e-03  3.4082253e-03
 -1.9886709e-03 -2.7356591e-03  3.4141257e-03  7.4906976e-04
  6.3919996e-04 -2.0499703e-03 -2.7627701e-03  5.0943243e-03
  2.2626778e-03 -1.6309691e-04  7.1465625e-05 -3.2557046e-03
 -3.3804081e-04  3.5955993e-03  8.9453913e-04  1.0711657e-03
 -3.4376605e-03 -1.0792666e-03  1.5914164e-03  1.3820636e-03
  2.4949984e-03 -1.5036480e-03 -4.3191603e-03 -4.2821492e-04
0036_1
  1.0000000e+00 -8.1702068e-18  6.8693022e-17  4.2617763e-02
  9.7382619e-02 -1.0718403e-01 -2.3413702e-03  8.4278303e-03
  4.5537042e-02  1.0227263e-02 -9.0506648e-03  9.8205236e-03
  5.1868149e-02 -3.1041064e-02  1.7764545e-02  1.7590274e-02
 -9.4611475e-03 -8.3891131e-04  1.7156057e-02  5.0791346e-03
  2.0767231e-02 -2.0559166e-02  1.8141610e-03  1.6913120e-02
  5.1088209e-03 -5.0732267e-03  2.2515289e-02  6.9824577e-03
 -3.6246975e-03 -7.2993679e-03  1.8368031e-03  1.1238929e-02
  1.6710560e-02 -1.1439290e-02  1.0086419e-02  5.3162439e-03
 -4.4610733e-03  8.1288689e-03  1.2811482e-02 -1.5945313e-03
 -2.9456832e-03 -6.2081813e-03  3.4044714e-03  1.2113803e-02
 -4.7428258e-03 -1.0191635e-02  6.6333283e-03  1.3145921e-03
  7.7636216e-03 -3.1446961e-03 -5.0950657e-03 -2.2220806e-03
 -2.9588602e-03 -5.0783954e-04  9.7909772e-03  4.6318069e-03
 -5.7259514e-05 -9.4752006e-04 -4.2512931e-03 -5.7848739e-03
 -3.3154089e-03 -4.8497966e-03  2.3778693e-03  1.1551734e-02
  5.7225026e-03 -4.5072659e-04 -7.4997220e-03 -1.2227602e-02
 -3.5656567e-03  1.5384114e-03  6.3024785e-03  6.8649981e-03
  3.3627845e-03 -1.3263585e-03 -5.9773752e-03 -4.1123504e-03
 -1.8145738e-03  4.2414538e-03  4.1649944e-03 -1.2984324e-03
0037_1
  1.0000000e+00  2.3873299e-17 -7.5339371e-17  1.7393983e-01
 -1.2632039e-02 -5.1898145e-02  3.6515616e-02  8.5732167e-02
  1.2800395e-01 -1.5509046e-02 -2.5343779e-02  3.8193868e-02
 -1.5774235e-03  2.9874977e-03  1.1691627e-03 -2.0782593e-03
  2.5288761e-02  3.7305546e-03  1.3858431e-02  8.5807896e-03
 -1.0819345e-02 -1.0475906e-02  1.8928349e-02  1.7832542e-02
  1.8334287e-02 -7.3759161e-03 -6.7993149e-03  9.9307453e-03
 -1.4757432e-04  4.2509874e-06 -4.9581168e-05 -4.1699273e-03
  6.1398759e-03  4.2658988e-03  3.3812049e-03 -1.9442289e-03
 -7.0477037e-03 -1.3854236e-03  7.8126967e-03  5.7230556e-03
  4.0054103e-03 -2.6039883e-03 -3.2231959e-03  6.7273833e-03
 -4.6100557e-04 -1.3160620e-03  7.5162819e-04  6.7767055e-04
  3.2828927e-03  2.6134373e-03  6.2021520e-04  4.6029710e-04
 -4.2747931e-03  7.5966185e-04  3.6125040e-03  1.2064253e-03
 -2.2468657e-04 -3.7710822e-04 -1.1967980e-03  1.7184971e-03
 -2.2559996e-03 -1.0554141e-03  7.4447417e-04  1.1793159e-03
  1.6564107e-03  9.8037785e-04 -6.6930225e-04  9.7715998e-04
 -2.0103768e-03  1.3070362e-03  1.1494818e-03  3.4650154e-04
 -5.0650753e-04  1.5536108e-03 -3.6189966e-04  9.8415356e-05
 -2.4920715e-03  3.8699294e-05  1.5645198e-03  6.2281325e-04
0038_1
  1.0000000e+00 -6.6688670e-18  1.0384640e-16  7.8959627e-02
 -2.6111169e-02 -1.5104083e-02  3.1824841e-02  4.4273028e-02
  1.0158946e-01 -1.4779703e-02  1.0428109e-02  5.4490629e-02
 -3.6849372e-03 -1.2230068e-02  3.9733568e-03  3.2626668e-02
  4.1004027e-02 -6.9788627e-03 -8.4688330e-03  2.1260120e-02
  5.6202204e-04 -1.4665577e-03 -3.1983800e-03  3.6997338e-03
  1.7371772e-02  3.2285466e-04 -3.8865434e-03 -2.0217592e-04
 -4.4993393e-03  1.8919199e-04  4.0563388e-03 -2.8787762e-03
  6.5599048e-03 -1.1324871e-03  4.9469110e-04  3.0696269e-03
 -3.7891213e-03 -2.6823719e-03  2.6172103e-03  1.5904014e-03
  5.6316924e-03 -3.6117853e-03 -2.6108023e-03  2.4922525e-03
 -3.2473872e-04 -2.5629877e-03 -7.1197087e-04 -9.1115855e-04
  5.2625767e-03 -1.9281968e-03 -2.4679873e-03 -1.9624004e-03
 -4.3286992e-04 -6.8379578e-04  1.3528899e-03 -2.6552770e-03
  2.9263045e-03 -6.3608293e-04  2.9205301e-04 -1.9195748e-04
 -1.6954911e-03 -4.8254820e-04  1.3046987e-03  2.8053871e-04
  1.5660308e-03 -1.3660749e-03 -2.4156468e-04  1.5719341e-03
 -1.0741405e-03 -1.4205253e-03  1.4213610e-04  7.8045705e-04
  2.2422817e-03 -1.7063820e-03 -5.2681762e-04  5.8163069e-04
 -2.3875337e-04 -8.6499413e-04 -2.1833709e-04  1.0534361e-04
0039_1
  1.0000000e+00  1.8029141e-17 -1.0440556e-16  1.7621107e-01
 -4.2241694e-03 -5.7217857e-02  4.4085888e-02  1.0539145e-01
  1.3403669e-01 -3.8312864e-03 -1.7195493e-02  4.4178859e-02
 -8.1378957e-03 -6.9114814e-04  3.4893708e-04 -1.1413246e-02
  2.4549917e-02 -5.0662486e-04  1.0533584e-02  6.5670373e-03
 -3.2403446e-03 -1.3498032e-02  1.1381350e-02  1.4119695e-02
  2.0870159e-02  1.1929625e-03 -1.0735663e-02  8.0775505e-03
 -3.0496693e-03 -7.1339268e-04  3.4173759e-03 -3.0962153e-03
  6.4727302e-03 -2.1288427e-03  3.1665129e-03 -5.4068631e-04
 -7.4662617e-05 -5.5234619e-03  4.9046267e-03  5.1861168e-03
  6.5164509e-03  1.7697269e-03 -3.0078113e-03  2.8699868e-03
 -3.4265335e-03 -1.3269560e-03  2.7601427e-03  2.1578194e-03
  2.3559621e-03 -1.7907067e-03 -1.6285150e-03  8.7446544e-04
  7.8219995e-04 -1.9543001e-03  2.1771976e-03  6.6725592e-04
  1.7513652e-03  2.3980928e-03 -2.3159067e-04 -1.0855450e-03
 -3.5584562e-03 -1.4119519e-03  2.7984855e-03  2.9396161e-03
  1.3935552e-03 -1.9813747e-03 -2.8196155e-03  1.8689049e-03
  9.8442808e-04 -8.0078495e-04 -1.0966009e-03  2.9771520e-04
  8.2628756e-05  2.1987865e-03 -1.2200152e-03 -2.0541760e-03
 -3.0446035e-03 -1.6136143e-03  2.5750698e-03  7.7504090e-04
0040_1
  1.0000000e+00 -3.1205434e-17  6.1600932e-17  2.4024857e-01
 -3.6452157e-02 -1.4702254e-01  5.4694344e-02  1.2711025e-01
  1.4729485e-01 -1.9163602e-02 -3.2491468e-02  3.5258954e-02
 -6.8689273e-03  1.7704681e-03  2.1386991e-02 -1.9330174e-02
  3.9602067e-03  1.8041900e-02  2.9159273e-02  1.1377257e-02
 -2.1143431e-02 -2.2337276e-02  1.6657590e-02  2.4472300e-02
  1.3431010e-02 -1.9697507e-03 -1.6560975e-02 -2.7084274e-03
 -3.1345079e-04  3.0049732e-03  7.1586305e-03 -8.0533157e-03
  8.9632544e-04  1.2062474e-02  1.0413137e-02 -6.7460373e-03
 -7.6943720e-03 -3.1257666e-04  7.7425082e-03  6.3181103e-03
  2.9077470e-03  5.4327739e-03  5.8751159e-03 -3.8979855e-04
  7.5124583e-04 -6.0209660e-04  3.4731249e-03  3.8700708e-03
  5.7827631e-03  7.4518826e-03  1.0281641e-05 -2.6864403e-03
  1.2072028e-03  4.3548117e-03  1.5592586e-03  1.6667653e-03
 -5.3125334e-04  5.7845657e-03  1.1703540e-03 -2.0088974e-03
  6.2314125e-04 -3.5832047e-03  3.8236079e-03  2.8825925e-03
  5.8542863e-03  1.6775983e-03 -2.4614886e-04  1.0131350e-03
  3.8277189e-03  2.2244942e-03  6.2199894e-04  5.9074956e-05
 -1.4510241e-03  3.7756355e-03  7.4652616e-04 -7.7103430e-04
 -8.0640347e-04 -3.1990983e-03  1.5269396e-03  3.8012638e-03
0042_1
  1.0000000e+00  2.7354417e-17 -6.5611071e-17  1.1740039e-01
  1.4861086e-01 -1.7901859e-01  2.3786584e-02  5.7386756e-02
  3.0800323e-02  3.3943119e-02  4.3052264e-03  5.5110936e-02
  4.7557154e-02 -3.9395709e-02  3.0500373e-02  5.7948897e-02
 -6.1466307e-03 -3.2135335e-02  1.9740579e-02  2.3217485e-02
  2.6793739e-02 -3.8091105e-03 -2.9653850e-03  8.6691549e-03
 -1.3125910e-03 -2.1175666e-02 -1.6224271e-05  1.1528718e-02
 -1.8700336e-03  3.8024403e-03 -6.4072500e-03 -1.0722799e-02
  5.1327065e-03 -1.1493844e-02 -6.5927371e-03  1.9599945e-03
 -3.4442534e-03  6.9711298e-03  8.4377374e-03 -1.5607353e-02
 -3.7357048e-03  3.6802217e-03  7.0038921e-03  1.6803508e-03
 -7.3028702e-03 -5.0983160e-03  6.5518757e-03  1.8854317e-03
 -2.0722878e-03 -8.4939825e-04  5.2841165e-03  3.2402628e-03
  6.8173988e-03 -3.5265137e-03 -5.3908068e-03 -2.1230215e-03
 -6.7629482e-03  6.3608807e-03  1.0526947e-02  1.9232879e-03
  3.7970216e-03 -1.7722747e-03 -1.1288845e-02  9.5953258e-04
 -7.4898486e-03 -1.0980201e-03  3.2487675e-03  4.8318882e-03
  1.0007459e-02  2.7155083e-05 -1.0771645e-02 -1.0648380e-02
 -4.8763842e-03  4.6449254e-03  1.5072777e-02  3.8348718e-03
  1.8703392e-03 -1.7429562e-03 -1.0184694e-02  4.9759672e-03
0043_1
  1.0000000e+00 -1.8705213e-17  1.0632277e-16  6.9273156e-02
  2.1293277e-01 -3.7519185e-01  2.5173901e-02  2.1984628e-02
 -3.8541057e-03 -5.6072297e-02  1.5027396e-02  1.1242282e-02
  7.1825402e-02 -3.6674511e-02  2.1099456e-02  1.8182670e-02
 -5.8450419e-03 -3.9388614e-02  4.5037598e-02  5.8905236e-03
 -8.4158992e-03 -4.4289311e-03  2.5092821e-02 -2.0286059e-02
  2.6105478e-03 -7.0777430e-04  2.4711881e-02 -1.3333324e-02
 -2.2580946e-02 -1.1406013e-02  1.7295982e-02 -1.7616060e-02
 -1.5771595e-02  3.7451538e-03  3.8752056e-04 -1.5690268e-02
 -4.0408878e-03 -6.6613917e-03 -1.2642376e-04 -8.5787802e-03
 -1.4152942e-02  2.3750516e-03  4.1966593e-03 -5.3376745e-03
 -2.7343863e-03 -2.0560041e-03 -9.7625132e-03  2.8775312e-05
  2.9462780e-03  1.6903148e-03  6.9747558e-03 -2.8395897e-03
 -4.1422110e-03 -2.3714546e-03  8.8101769e-05  3.1062349e-03
  3.7260461e-03  4.4155725e-03  1.4106553e-03 -3.8347955e-03
  1.6553950e-03 -5.0459013e-03  2.0445071e-03  4.0864431e-03
 -3.2561508e-03  3.4941086e-03  1.2186060e-03 -1.4426798e-03
  3.3507644e-03 -2.9118210e-03 -3.5302401e-03  3.0458052e-03
 -2.5865901e-03 -2.6552871e-03 -1.9156334e-03  4.3607116e-03
  2.7615930e-03  1.7490651e-03  3.9306674e-04 -9.7077082e-03
0044_1
  1.0000000e+00  2.8631636e-18 -8.8306031e-17  5.1396989e-02
  2.9117067e-02 -3.5743429e-02  4.6942004e-02  3.0721219e-02
  1.1035220e-01  3.1840933e-02 -1.4503273e-02  1.5821490e-02
  1.9111811e-02 -2.1092624e-02  1.3056872e-02  1.4847168e-02
  2.9444051e-02  7.6615347e-03 -7.7015968e-03  3.2390727e-03
  9.6153712e-03 -7.9319102e-03  2.4310775e-03  1.6519689e-02
  1.0035369e-02  7.9246353e-03 -6.0827431e-03  4.5764761e-03
  1.0525506e-02 -1.5676806e-02 -1.9106147e-03  8.9357009e-03
  7.3782753e-03  6.9342945e-03  1.4769632e-03 -3.5569145e-03
 -1.4474680e-03 -2.5774387e-03  4.3444313e-03  1.0746535e-02
  2.8828496e-03  2.9828895e-03  1.7481292e-03  2.0836502e-03
  5.7478047e-03 -4.1042886e-03  1.5030442e-03  5.1809552e-03
  2.2547827e-03 -1.3274385e-03 -1.9531482e-03 -3.6296451e-03
  7.4973565e-04  6.0475026e-04 -1.1102712e-03  1.9113400e-03
 -3.3284729e-03 -4.2676062e-04  2.5161683e-03  3.4414120e-03
  6.1406839e-03 -5.9941937e-04 -9.4476543e-04  2.9248919e-03
 -2.9080822e-03  8.0794417e-04  2.3103937e-03  2.0631357e-03
  2.3953399e-03 -3.1842903e-03 -7.0691785e-03  1.8729840e-03
 -8.5560110e-04  2.9665964e-03  3.6424148e-03 -1.4267830e-03
  8.4999898e-04 -6.8701991e-04  1.4877795e-03  3.4363901e-03
0045_1
  1.0000000e+00 -7.6463432e-19 -4.4952930e-17  5.0697335e-02
  2.0033912e-02 -9.0931556e-03  3.5321929e-02  2.9001501e-02
  1.0989856e-01  1.8990289e-02 -2.0478230e-02  1.3934210e-02
  2.5394678e-02 -1.6447164e-02  1.0782369e-02  6.2938044e-03
  2.9714611e-02  1.4035237e-02 -2.6446847e-03  9.2966618e-03
 -2.2718263e-03 -9.7742481e-03  4.2832794e-03  1.9048752e-02
  1.8325007e-02  5.8008532e-03 -6.2161699e-03  5.6224102e-03
  8.9148959e-03 -5.7311668e-03  3.9185606e-03  3.4580186e-03
  7.5775375e-03  3.5327222e-03 -3.5590600e-03 -1.6163158e-03
  1.8161464e-03 -1.6489114e-03  9.9780791e-04  6.9375297e-03
  2.5508664e-03  4.8632355e-03 -2.7040447e-04  2.1051906e-03
  5.0476085e-03 -5.3917652e-03  2.8791993e-04  4.4487771e-03
  5.0460093e-03  1.1139210e-03 -3.2150368e-03 -5.0951130e-03
 -6.4636350e-04 -4.0149279e-04 -1.5496650e-04  3.5555939e-03
 -1.6012013e-04  7.6820408e-04  8.8129373e-04  1.1078960e-03
  2.3630765e-03  4.6273497e-04  2.5692088e-03  5.0877769e-03
  2.2476098e-04 -1.6662336e-03 -1.9098809e-03  9.1602770e-04
  4.7226746e-03 -1.3363427e-05 -3.2610660e-03 -1.1239396e-03
 -3.2906116e-03  2.0623699e-03  2.4625949e-03  2.5664198e-04
  2.4944418e-03 -2.9688223e-03 -1.5948400e-03  3.2528191e-03
0046_1
  1.0000000e+00  1.0186494e-17 -1.0174872e-16  6.1286675e-02
  4.9334960e-02 -6.0688362e-02 -4.6586518e-03  2.5399395e-02
  8.3116672e-02  2.3462194e-02 -6.5375264e-03  3.3041384e-02
  2.6413513e-02 -3.2841094e-02  3.5899687e-03  1.3213705e-02
  2.5703036e-02  9.1960378e-03 -7.0732213e-03  1.4104287e-03
  1.8051657e-02 -6.1092462e-03  1.1712226e-02  6.5690006e-03
 -4.6635359e-03  4.4863444e-03  5.5704536e-03  9.0443225e-03
  1.3511395e-02 -1.5456236e-02 -1.3968910e-04  8.6446042e-03
  4.5417805e-03  4.2908797e-03  3.9507249e-03  1.8526476e-03
  1.9344957e-03 -3.1200884e-03 -4.0725226e-03  9.0426681e-03
  5.0132184e-03 -4.6329180e-03  3.0292792e-04 -6.1893627e-03
  1.9748021e-03  6.6208129e-03  8.8978001e-03  3.0432375e-03
 -3.3301807e-03 -8.1261665e-03  1.8094893e-04  4.9992728e-03
  4.2593621e-03  1.9387240e-03  1.7844517e-03  1.7972280e-03
  5.9061619e-04 -4.1756820e-03 -1.8669513e-03  3.0666982e-03
  1.1835046e-03  4.2303574e-03  3.0070011e-03 -1.3260413e-03
 -8.9869353e-04 -4.2452993e-03 -2.8978496e-03  3.2537797e-03
  1.0401635e-03  3.7514936e-03  5.4696855e-03 -5.2061019e-03
 -2.9949193e-03 -3.4674238e-03 -1.0087987e-04  9.2382114e-03
  2.4355748e-03 -4.1827113e-04 -1.2338780e-03 -4.1197977e-03
0047_1
  1.0000000e+00  2.6018418e-19  8.8847636e-17  7.1302786e-02
  5.0128581e-02 -1.2012919e-01  9.2816493e-03  2.5853244e-02
  9.1634226e-02  2.5485553e-02 -3.0950505e-03  3.5788808e-02
  2.1140382e-02 -5.1206881e-02  4.4019642e-03  1.8094097e-02
  2.5798279e-02  6.6647650e-03 -7.7262109e-03  6.5454318e-03
  2.2296993e-02 -1.5709719e-02  8.9851950e-03  6.3313819e-03
 -3.4099331e-03  1.0590924e-02  1.4215246e-02 -3.9387553e-03
  4.3880053e-03 -1.7458904e-02  7.4351989e-03  9.8801733e-03
 -2.2939130e-03 -3.9049422e-03  1.0338477e-02  1.7961969e-03
  9.2416685e-03 -1.0316490e-02 -5.5082263e-03  7.8212326e-03
  4.0102370e-04  2.3595739e-03  6.8715174e-03 -5.7824076e-04
  3.7991200e-03 -2.7151856e-03 -3.6688108e-03 -2.0043026e-03
 -3.9049447e-03  2.7568664e-03  1.1082686e-02 -1.7339971e-03
 -4.9313356e-04 -6.0323282e-03 -2.8749114e-04 -8.1746983e-04
  3.4977837e-04  1.5458465e-03  8.0244317e-03  8.8879266e-04
 -3.7095088e-03 -4.6439382e-03 -2.3269170e-03  3.0445473e-03
  5.7755935e-03 -1.9934701e-03 -2.3767696e-03 -2.1442007e-03
 -1.3993465e-03  4.4178130e-03  3.4404484e-03 -3.1179565e-03
 -3.9880374e-04 -1.1893841e-03 -6.4901535e-05  2.9034592e-04
 -1.9363934e-03  1.7612573e-03  5.0718499e-03 -2.5709030e-03
0048_1
  1.0000000e+00 -2.7857983e-18  5.2895074e-17  6.9482554e-02
 -2.1970868e-02 -4.6635289e-02  2.0356274e-04  3.0015945e-02
  1.1626230e-01 -2.4304283e-02 -9.4486047e-03  3.5449980e-02
  1.2611679e-02 -9.6822199e-03 -1.3390750e-03  1.2140770e-02
  3.8771555e-02  5.9854808e-03 -7.3927624e-03  8.9573568e-03
 -5.8938767e-03 -6.8408286e-04  1.6159558e-02  3.1845861e-03
  8.8944089e-03 -5.4488393e-03  2.5812363e-03  9.9227266e-03
  1.1232846e-03 -1.0267695e-02  1.1215684e-02  1.0680288e-02
  1.1554971e-02 -3.6277208e-03 -7.7214694e-03  3.7774992e-03
  2.6854549e-03  9.1175781e-04  5.8195169e-03  1.4202287e-03
  1.4841629e-03  1.6637800e-03 -1.9933226e-05 -2.4447529e-03
 -2.8955914e-03 -1.8061870e-03  1.0827305e-02  2.8915893e-03
  8.1332333e-04 -3.5884599e-03 -1.3270364e-04  3.4142731e-03
  1.3658266e-03 -2.1372284e-03  2.9884821e-03  3.5052661e-03
  2.7643063e-03  6.2587410e-04 -3.7671134e-03 -7.4581675e-04
 -3.3884156e-04  1.9493536e-03  5.7137009e-03 -1.1511835e-03
 -1.3698486e-03  4.6206206e-04  7.6407895e-04 -1.7297377e-04
 -1.3700728e-03 -8.4124345e-04  3.8998657e-03  2.5199241e-03
  9.8224887e-04 -1.1154826e-03 -1.6858390e-03  5.3554158e-04
  8.5213617e-04  5.0701168e-04  2.0205224e-03 -1.6531041e-04
0049_1
  1.0000000e+00  1.1377621e-18  1.6599556e-17  8.1848551e-02
  1.7255948e-02 -8.6835252e-02  1.2147621e-02  3.5621397e-02
  1.2184759e-01  2.2486584e-02  3.7567949e-03  3.2361563e-02
 -8.8305192e-03 -3.3723336e-02  8.0880771e-03  2.2252883e-02
  5.1447781e-02 -5.2925025e-03 -7.6724377e-03 -1.6397535e-03
  4.3584541e-03  1.1477516e-03  1.7917047e-02 -5.3550878e-04
  1.0494960e-03  4.0559763e-03  7.1543527e-03  1.4142556e-02
  1.4785401e-03 -1.9306606e-02  1.9635666e-03  9.7486596e-03
  1.0507951e-02  4.2483508e-03  1.4500898e-03  1.2616372e-03
 -2.8996320e-03 -7.7562233e-03  3.0300938e-03  6.7420519e-03
  5.4668263e-03 -8.6810192e-04 -6.3098748e-03 -2.6794707e-03
  1.9038013e-03 -3.6695313e-04  8.1314774e-03 -4.0759805e-03
 -3.8874443e-03  2.2369995e-03  8.0392621e-03  4.5750143e-03
  4.0128127e-04 -7.1341028e-03  2.8341384e-04  6.3435198e-03
  1.9020101e-03  1.7938423e-03 -5.1183138e-04 -2.4085615e-03
 -1.0407306e-04 -1.9264729e-03  2.3322435e-03  2.4688808e-03
  3.6220240e-04  9.5224491e-04 -2.3047471e-03 -8.0859299e-04
  3.4785939e-04  1.5415636e-04  1.9135071e-03 -3.8391607e-03
 -2.5980950e-03  6.4493946e-04  5.2374569e-03  3.4391875e-04
  1.2901544e-03 -2.5837704e-03 -5.6842990e-04  3.8538257e-03
0050_1
  1.0000000e+00 -1.4648578e-17  9.4847329e-17  2.0755989e-01
  5.5091858e-03 -6.7757198e-02  1.8711363e-02  9.1090524e-02
  1.1993941e-01 -2.1340058e-03 -5.9007113e-02  2.7055251e-02
 -4.3453703e-03  1.1228238e-03  3.4174856e-02  1.2076821e-03
  1.6527313e-02 -9.8584005e-03  2.9091857e-03  2.0278956e-02
  1.5361746e-03 -1.4659357e-02  6.1264818e-03  2.1564103e-02
  1.3868378e-02 -3.4610706e-04 -1.9075305e-02 -4.1941985e-03
 -4.8436594e-03  2.7345527e-05  1.6190280e-02 -7.3935229e-04
  1.2305588e-04 -5.0213920e-03 -1.6265570e-03  5.6636042e-03
  1.0764503e-03 -5.5078596e-03  3.3583492e-03  3.7805076e-03
  2.8680331e-03  3.2607957e-04 -7.4278528e-03 -3.5243361e-03
 -2.8440051e-03 -6.1729753e-04  5.9839809e-03 -7.5782160e-04
 -6.3545968e-04 -2.9649392e-03 -2.6217966e-03 -1.0331475e-05
  2.7753399e-04 -2.4044743e-03  2.5896919e-03  6.0054489e-04
  4.0286523e-04 -3.8479378e-04 -4.6512688e-03 -8.3948814e-04
 -1.4514426e-03 -1.4681140e-03  1.2233168e-03 -2.2105015e-03
  9.6581643e-05 -1.8584204e-03 -6.6237795e-04 -1.8258405e-03
  9.2142306e-05 -1.5612872e-03  3.2750582e-03 -2.9533864e-04
  8.0144200e-04 -5.6178331e-04 -9.4467243e-04  5.7337549e-04
 -3.0697606e-04 -5.4010035e-04  1.1694897e-03 -1.6938088e-04
0051_1
  1.0000000e+00  2.1403320e-17 -6.4431515e-17  2.3008536e-01
 -1.7569104e-03 -4.9593382e-02  8.1300382e-03  8.5823617e-02
  1.0790856e-01 -1.0197764e-02 -6.8857700e-02  3.4600522e-02
 -2.7185036e-03  4.5407138e-04  3.3672602e-02  4.3428658e-04
  1.4123592e-02 -1.3134505e-02 -7.2930727e-03  1.6356536e-02
  2.1435096e-04 -1.3090078e-02  1.0790474e-02  2.1738563e-02
  1.0825835e-02 -6.2851774e-03 -2.1662924e-02  3.1599456e-04
 -5.5233089e-03  2.5842982e-04  1.0020586e-02 -3.1994623e-03
 -1.7104905e-03 -7.8647513e-03 -3.1856888e-03  4.1412151e-03
 -1.6885439e-03 -5.7687417e-03  5.1445711e-03  2.8725611e-03
  2.4636540e-03 -4.3459731e-03 -6.9055584e-03 -3.8478051e-03
 -4.3610794e-03 -7.3323956e-04  2.9492184e-03 -3.5766438e-03
 -5.0932132e-04 -5.0132595e-03  8.0505110e-04  1.3009803e-04
 -1.2273132e-03 -3.0552248e-03  2.4075725e-03 -1.8845983e-03
  1.7024712e-03 -2.2725323e-03 -2.2505812e-03 -1.3941303e-04
 -1.7586351e-03 -7.8667149e-04  2.8780349e-03 -2.4159641e-03
  4.8477510e-04 -2.0424835e-03 -5.7494815e-04  4.2945895e-04
 -8.5652048e-04 -8.6390929e-04  1.4446407e-03 -7.8378060e-04
  7.5758175e-04 -9.4429084e-04 -7.9033972e-04  6.9709176e-04
 -1.1939114e-03 -3.0258622e-04  8.0487312e-04 -1.0790156e-03
0052_1
  1.0000000e+00  4.2372365e-18 -1.6911646e-17  2.9048010e-01
  2.6661788e-02 -7.4028454e-02 -5.3163644e-02  7.8913796e-02
  1.0235683e-01  2.7709597e-02 -3.1604312e-02 -6.2943889e-03
 -2.0036155e-02 -2.9808561e-02  4.2282737e-02  3.5708172e-02
  3.9013334e-02 -9.1364247e-03 -2.5984965e-02  2.1765801e-02
 -2.7926080e-03 -4.3152141e-03  6.5263261e-03 -6.5432341e-03
  2.9473602e-03 -3.4953230e-03  4.8766555e-03  4.5219648e-03
  2.4293767e-03 -1.3189336e-02  6.2263559e-03  7.3705130e-03
  6.1067461e-03  4.3864005e-03 -1.9806315e-04 -5.0328624e-03
 -4.6530570e-03 -6.1678436e-03  8.6547465e-03  2.2820461e-03
  2.7940547e-03 -4.7123246e-04 -1.5011226e-03  5.9614411e-04
 -6.1968221e-04 -1.5298941e-03  3.9095865e-03  2.8826517e-03
 -7.8252530e-04  1.0666384e-03 -1.7899519e-03 -2.1448896e-03
 -5.8526602e-04 -2.1144084e-03  3.1335860e-03  2.3856360e-03
 -5.1513939e-04  1.4365429e-03 -1.7236674e-03  4.5848389e-04
 -1.1683843e-03 -1.0251947e-03 -5.6870371e-04  2.2075155e-03
 -1.3688520e-03  1.0616705e-03 -2.4100609e-03 -1.6553676e-03
 -1.0587272e-03 -1.3683788e-03  6.3455389e-04  1.8619862e-03
 -7.9675626e-04  5.6242272e-04 -2.2400330e-03 -3.9407095e-04
 -9.4858639e-04 -5.2192413e-04 -1.1139553e-04  1.9464039e-04
0053_1
  1.0000000e+00  7.5741728e-18  1.4721424e-19  2.9079924e-01
  1.0453922e-02 -6.2847094e-02  1.5143754e-02  1.3102547e-01
  1.1315089e-01  6.6068896e-03 -7.0107683e-02  1.5335963e-02
 -1.7878787e-02 -3.5537802e-03  4.5267590e-02  3.0997114e-03
  1.8723856e-02 -1.4804765e-02 -6.1955260e-03  2.5109687e-02
  1.5304534e-03 -1.1894205e-02 -4.0136526e-04  1.1034445e-02
  1.0638504e-02  5.5442257e-03 -7.7767235e-03 -4.3008732e-03
 -1.1538495e-02 -5.1595693e-03  1.2850544e-02  3.5244332e-03
  4.7525992e-03 -3.9304674e-03 -3.4588749e-03  6.8772428e-03
 -2.6197862e-03 -1.9571175e-03  2.1753099e-03  1.3032493e-03
  1.3860377e-04  1.6827144e-03 -2.1511636e-03 -9.2306003e-04
 -4.9371482e-03 -2.3598969e-03  4.4407777e-03  8.6686473e-04
  3.2522658e-04 -3.7344426e-04 -1.8614414e-03 -1.5263405e-03
 -2.7455114e-03 -1.0155044e-03  2.9333649e-03  6.5998825e-04
  7.1920809e-04  1.0229047e-03 -1.7346602e-03 -1.1007115e-03
 -2.7897985e-03  3.4429764e-04  1.7527633e-03 -9.2776380e-04
 -4.3317123e-04  3.4226233e-04 -1.4787173e-04 -3.9824236e-04
 -9.7309208e-04 -7.6909054e-04  3.4863217e-04  7.0926625e-04
  8.4671383e-04  1.5942357e-03 -2.1086005e-03 -1.8753525e-03
 -1.8872486e-03  1.2855852e-04  1.8433845e-03 -1.1559166e-03
0054_1
  1.0000000e+00 -1.3010800e-17  4.7537101e-17  2.4773156e-01
  6.5729318e-04 -3.2609136e-02  6.0707728e-03  9.0662835e-02
  9.7677720e-02  4.4722895e-03 -5.7176852e-02  3.3821332e-03
 -1.3457200e-02 -3.5102032e-03  3.2320589e-02  2.2176157e-03
  2.5243748e-02 -7.3822695e-03 -2.2495244e-02  1.8741006e-02
 -1.9206013e-03 -1.3358753e-03  8.7777103e-04  4.6091709e-03
  9.1053265e-03 -7.7706608e-05 -6.7098429e-03  6.3047753e-03
 -4.9065686e-03 -4.6487063e-03  2.5366476e-03  1.0791995e-02
  6.1298680e-03 -1.2020510e-03 -9.5692829e-03  5.3337539e-03
 -4.6689027e-03 -1.8045955e-03  8.0989517e-03  3.8139012e-03
  1.3853350e-03 -2.6559624e-03 -1.3551810e-04  7.7571989e-03
 -3.7617403e-03 -2.4227974e-03  2.4741911e-03  3.2256425e-03
  2.0987467e-04 -6.7121400e-04 -8.9262823e-04 -4.8477536e-05
 -3.9007368e-03 -1.7386090e-03  4.2482112e-03 -1.2752718e-03
  5.0052825e-04 -1.9417665e-03 -4.9955846e-04 -8.1606780e-04
 -2.0828527e-03 -2.2304612e-03  4.6528882e-04 -1.8177633e-03
  1.2954639e-04 -1.8086963e-03 -2.3296975e-03 -2.8147148e-03
 -2.4783969e-03 -1.9903570e-03  1.8100044e-03 -1.6033514e-03
 -6.1028480e-05 -1.9952793e-03 -1.1888839e-03 -4.8875634e-04
 -1.3707922e-03 -1.4962702e-03  1.1011869e-04 -1.9462394e-03
0055_1
  1.0000000e+00  1.3239329e-17 -4.6871792e-17  2.5712609e-01
  1.3417808e-02 -3.9019931e-02  3.1672720e-02  1.0510042e-01
  1.0422025e-01  4.3045661e-03 -5.5654350e-02  1.5471382e-02
 -1.0871872e-02 -2.1152566e-03  4.1822088e-02  7.5927060e-03
  2.7200820e-02 -1.0205303e-02 -9.8943327e-03  1.9735337e-02
  9.1669712e-04 -2.8618601e-03  4.0442066e-03  4.1042636e-03
  1.1789281e-02  2.2214476e-03  1.0915740e-03 -9.2655520e-04
 -4.8782031e-03 -3.4430824e-03  1.1713043e-02  9.7161123e-03
  8.3393879e-03 -1.3735032e-03 -9.1463885e-03  3.9247777e-03
 -1.9891823e-03  1.6116925e-04  4.6231770e-03 -2.7351124e-03
  2.5746416e-03  4.0590819e-04  3.4800495e-04  2.3544604e-03
 -2.9861454e-03 -2.0989498e-03  2.4171274e-03  2.8035132e-03
  2.8844032e-03 -7.1237889e-05 -2.4431813e-03  1.7469345e-03
 -2.2074438e-03 -6.4692531e-05  1.8009805e-03  3.9942398e-05
  6.1615544e-04  5.3329491e-04 -8.5264392e-04 -2.1165248e-04
 -2.0648196e-03 -8.1982311e-04  2.5822488e-03  6.1155762e-04
  8.3040747e-04  1.1333197e-04 -3.4658479e-03  4.2715825e-04
 -1.4510798e-03  3.3399199e-05  7.4793727e-04 -1.4573856e-03
  1.0722488e-04 -8.0854249e-05 -4.4798155e-04 -3.1269367e-04
 -8.4507406e-04 -7.4229499e-04  8.0532722e-04  9.2279980e-04
0056_1
  1.0000000e+00  1.3132622e-17 -6.9960038e-17  2.2061785e-01
  1.3850161e-02 -3.1167954e-02  1.9483857e-03  8.1877469e-02
  1.0900970e-01  4.9775328e-03 -3.8156812e-02  3.2754903e-03
 -8.0123383e-03 -4.3478331e-03  3.7946366e-02  1.6880651e-02
  3.1980668e-02 -8.2746710e-03 -1.7117915e-02  2.5022380e-02
  3.0693717e-03 -4.6335907e-03  1.5231969e-03 -1.0698691e-03
  1.2639582e-02  2.2525488e-03 -3.4835899e-03  3.4058347e-03
 -3.1842534e-03 -5.5931623e-03  8.0391133e-03  8.2279216e-03
  9.4597703e-03 -1.1286942e-03 -9.6933014e-03  6.4780685e-03
 -2.1742574e-03 -2.3050609e-03  1.8566484e-03 -3.2171421e-03
  4.6875284e-03 -9.5225031e-04  1.7494987e-03  2.3121912e-03
 -1.6584511e-03 -2.7531072e-03  1.8288599e-03  2.4927130e-03
  3.8518044e-03 -3.5727771e-04 -1.3771444e-03  1.0532273e-04
 -1.9644977e-03 -1.3527774e-03  1.6795493e-03 -2.9845933e-04
  2.4495447e-03 -3.5509393e-04  6.2461648e-04  6.1209461e-05
 -1.4357955e-03 -1.0557799e-03  1.3880135e-03  1.2401933e-03
  1.8001862e-03 -1.8822134e-04 -1.3542842e-03  3.8585921e-05
 -1.0670836e-03 -7.3934120e-04  1.2125821e-03 -9.4609378e-04
  1.1408123e-03  2.9365147e-07  8.7034270e-04  1.6786960e-04
 -8.5054152e-04 -9.1173943e-04  7.4496212e-04  8.0158149e-04
0057_1
  1.0000000e+00  3.4740934e-18 -4.2055155e-17  2.2158554e-01
  1.3020721e-02 -2.8476445e-02  4.5464664e-03  8.2038303e-02
  1.0634623e-01  5.3523096e-03 -4.4563554e-02  7.1783414e-03
 -8.2140820e-03 -4.5542301e-03  3.6669446e-02  1.1210822e-02
  3.0808446e-02 -9.3652701e-03 -1.9490552e-02  2.5022086e-02
  2.6742994e-03 -3.2745626e-03 -1.5842359e-03  1.2902161e-03
  1.1707518e-02  8.9463277e-05 -4.0404338e-03 -3.3418045e-04
 -3.4139980e-03 -5.9154844e-03  7.4185087e-03  8.6083579e-03
  9.5988325e-03 -2.2032033e-03 -8.7931324e-03  4.4828243e-03
 -2.2223520e-03 -1.6589415e-03  3.5179507e-03 -1.9900645e-03
  3.7837613e-03 -1.5117409e-03 -5.9666142e-04  3.2094840e-03
 -1.5702751e-03 -2.9817635e-03  1.5033753e-03  7.2024817e-04
  3.2062128e-03 -8.8851075e-04 -1.9570451e-03  7.1061567e-04
 -1.8278119e-03 -1.7522251e-03  1.4890674e-03 -2.4900945e-04
  1.7690168e-03 -7.5712880e-04 -7.0431664e-04  5.5261369e-04
 -1.5433811e-03 -1.6117638e-03  2.1642069e-03  4.8146151e-04
  1.5126246e-03 -8.2515160e-04 -1.4133819e-03  4.7711169e-04
 -1.0290803e-03 -7.1054816e-04  1.7634616e-03 -1.0191105e-03
  3.2016384e-04 -5.7316637e-04 -1.8123855e-04  7.6232475e-05
 -7.4314983e-04 -1.1872763e-03  1.2939421e-03  4.3692204e-04
0058_1
  1.0000000e+00 -6.1295308e-18  5.1025290e-17  2.3394453e-01
  2.8739623e-03 -5.4647761e-02  5.6713699e-02  1.2383751e-01
  1.1154726e-01 -5.1280096e-03 -6.6651365e-02  3.0939596e-02
 -4.0001302e-05  6.5927114e-03  3.2354285e-02 -5.2147935e-03
  1.5668837e-02 -1.3613358e-04  2.4008570e-03  1.4847617e-02
 -3.9078217e-03 -1.0386844e-02  1.7374796e-02  1.9016553e-02
  1.4928496e-02 -2.0405493e-03 -1.2993666e-02  8.1491114e-03
 -5.7101509e-04  2.6204108e-03  8.2393718e-03 -2.1333331e-03
  9.8510417e-04  2.8917225e-03  3.5925131e-04  2.6794960e-04
 -3.6816313e-03 -2.3059157e-03  9.6617384e-03  3.8492336e-03
  3.5614496e-03 -2.7387146e-04 -5.1940687e-03  3.3622739e-03
  6.2344438e-04  1.6291095e-03  3.3256540e-03 -1.5351244e-03
 -2.2753503e-04  2.8493931e-03 -3.2151060e-03 -2.4269444e-04
 -1.7090384e-03  1.2318445e-04  3.7962865e-03 -2.4534436e-04
  5.9753858e-04  1.1653751e-04 -3.2353663e-03  9.6033580e-04
  4.5179489e-04  2.5168013e-04  8.7401303e-04 -2.7603674e-04
  5.1080533e-04  1.1137132e-03 -3.6262004e-03  1.0931307e-04
 -5.3854278e-04  2.2187890e-04  1.2473658e-03 -8.6797698e-04
 -5.5208578e-05 -1.0418281e-04 -1.5253822e-03  6.2779685e-04
  1.1724667e-04 -5.1938108e-04  1.2604032e-03  2.0032398e-04
0059_1
  1.0000000e+00 -4.6897838e-19 -9.3039260e-18  2.8984111e-01
  6.9742089e-05 -9.2124341e-02  2.9399983e-02  1.4543278e-01
  1.2326313e-01  1.9269131e-02 -4.3674308e-02  2.5808016e-02
 -3.8163584e-02  5.5831053e-03  4.0633922e-02  3.7693565e-03
  2.2002207e-03 -1.3135888e-02  2.9166271e-03  2.2935278e-02
 -5.1418456e-03 -1.3465184e-02 -4.9289167e-03  1.7940971e-02
  6.0895822e-03  1.5934111e-02 -9.5904209e-03 -9.4645424e-03
 -2.3429422e-02 -9.3737777e-04  1.4214027e-02  2.2942487e-03
 -4.4000390e-03 -4.1565429e-03 -8.1407839e-03  5.5837597e-03
 -4.3479929e-03 -8.4057307e-04 -2.0115445e-03  1.6656764e-04
 -5.6784722e-03  7.9384155e-03 -3.4086353e-03 -5.0720474e-03
 -1.1535823e-02 -2.2552899e-03  2.4705482e-03  2.8830226e-03
 -1.8862398e-03  1.1739455e-03 -3.9669771e-03  3.1280462e-04
 -3.9333914e-03  4.6607766e-04  4.3622193e-04 -1.9586799e-04
 -3.3011888e-03  4.2797110e-03 -1.5187381e-03 -7.4042041e-04
 -4.6976658e-03 -1.1902336e-03  2.8114588e-04 -6.1395663e-05
 -1.0372167e-03  2.0583779e-03 -5.9157373e-04 -9.6690380e-04
 -1.1979235e-03 -2.1100026e-04  9.6299624e-04  8.1093252e-04
 -3.2353582e-04  3.0014918e-03 -1.6435588e-03 -1.1549473e-03
 -1.4952329e-03 -3.4690230e-04  8.6591144e-04 -1.1720573e-03
0060_1
  1.0000000e+00  2.3979643e-18  2.8507875e-17  2.7608241e-01
 -1.1043135e-03 -7.9788200e-02  3.4457206e-02  1.4344988e-01
  1.2013787e-01  1.2054577e-02 -5.1968814e-02  2.8699380e-02
 -3.1743370e-02  6.5935165e-03  3.9550729e-02  1.3365521e-03
 -2.4027828e-04 -1.2965990e-02 -1.1349551e-03  1.8839293e-02
 -6.6141562e-03 -1.6202382e-02 -1.9825806e-03  1.8502749e-02
  8.1345853e-03  1.1129773e-02 -1.3871938e-02 -6.4259787e-03
 -2.0864016e-02 -1.3518210e-03  1.5023533e-02 -3.9882507e-03
 -6.4198924e-03 -6.1283951e-03 -7.4100740e-03  5.7718965e-03
 -4.5828248e-03 -4.3600130e-03 -2.9649949e-03  2.3919361e-03
 -2.7728803e-03  5.1992353e-03 -3.2839273e-03 -4.8707687e-03
 -1.1935821e-02 -2.6990606e-03  3.2503762e-03  1.0091195e-03
 -3.6635951e-03 -1.9291273e-03 -5.3551893e-03  1.1557709e-03
 -3.7988950e-03 -1.7422120e-03  4.4772807e-04  1.7914154e-04
 -3.0920038e-03  2.5201801e-03 -2.0334723e-03 -7.7782102e-04
 -4.9434082e-03 -1.7807338e-03  1.8496355e-03 -1.5766740e-04
 -1.7572768e-03  3.2194038e-04 -1.9421593e-03 -7.4756849e-04
 -1.9799976e-03 -1.0655902e-03  1.3678832e-03  1.2056258e-04
 -2.4173411e-04  1.6185503e-03 -1.5418154e-03 -3.8134949e-04
 -1.3672062e-03 -1.3819710e-04  5.8046483e-04 -8.8398300e-04
0061_1
  1.0000000e+00  2.2247838e-17 -6.4434273e-17  2.6936259e-01
 -1.7880989e-02 -6.7332139e-02  3.9390827e-02  1.2612047e-01
  1.0517044e-01  1.4365506e-03 -5.4072265e-02  2.4710435e-02
 -3.5144279e-02  4.4977211e-03  3.2043987e-02 -8.8986900e-03
 -4.5959701e-03 -1.4649270e-02 -3.1518152e-03  1.0243255e-02
 -1.2770343e-02 -1.7107380e-02  4.1514484e-03  1.3094633e-02
  4.8547435e-03  1.1383229e-03 -1.4721287e-02 -1.1731363e-02
 -2.1603958e-02 -2.6499232e-03  1.3774634e-02 -4.6134183e-03
 -7.5759626e-03 -1.1271100e-02 -3.6161768e-03  3.0062442e-03
 -5.7696889e-03 -9.1567208e-03  2.9577984e-05  1.0550900e-03
 -1.8289471e-03  5.1914441e-04 -3.2352554e-03 -3.7789809e-03
 -1.0993108e-02 -4.6728689e-03  8.2865866e-03 -8.9437078e-05
 -2.1921335e-03 -5.8782968e-03 -1.0043881e-03  3.1084483e-03
 -1.3081349e-03 -3.4740320e-03  2.8234107e-03  1.1363692e-03
 -7.9279620e-04  8.7636109e-04 -1.6972128e-03  3.2947775e-04
 -3.3181083e-03 -2.5016113e-03  3.7496567e-03  1.3663196e-03
  1.5994919e-03 -1.7226154e-03 -8.9949871e-04  1.2132050e-03
  9.6288432e-04 -3.8294065e-04  2.0727051e-03  8.2690442e-04
  1.6018705e-03  1.4864942e-03 -8.5722279e-04  6.7411254e-04
  4.0386676e-04 -2.7455109e-04  8.9153003e-04  3.9066936e-04
0062_1
  1.0000000e+00  2.2679736e-17 -6.6139076e-17  2.6515574e-01
  4.7967649e-03 -7.7246249e-02  1.5908609e-03  1.2053524e-01
  1.1935138e-01  7.9870504e-03 -5.4250849e-02  1.5416072e-02
 -2.0925221e-02 -2.7250115e-03  4.3965019e-02  5.9443580e-03
  1.1931446e-02 -1.1996364e-02 -7.1924668e-03  3.1410366e-02
 -8.0077333e-04 -1.2931412e-02  8.0634355e-04  1.6695917e-02
  8.8435866e-03  7.7163341e-03 -7.7451376e-03 -4.4777419e-03
 -1.3830710e-02 -2.2737933e-03  1.6926432e-02  4.9754174e-03
 -2.5571236e-04 -2.3511916e-03 -3.7925038e-03  6.6530308e-03
 -3.8494183e-03 -1.6793240e-03  9.2690168e-04  1.8921025e-03
 -1.0567005e-03  5.5647155e-03 -2.5192305e-03 -3.8839577e-03
 -7.3336041e-03 -3.4096472e-04  5.6323550e-03  5.9662957e-04
 -5.3251046e-04  1.7361892e-03 -2.0221429e-03  7.5025006e-04
 -2.6991015e-03  9.0364061e-04 -3.0583360e-04  5.6881635e-04
 -1.2743695e-03  3.7206399e-03 -3.3276424e-03 -2.7461222e-03
 -3.1269769e-03 -7.2365972e-05  1.6364922e-03 -9.4877870e-04
  1.6331674e-04  2.1285657e-03 -9.3804417e-04 -5.8110993e-05
 -1.1883516e-03  5.6390561e-04 -2.1647167e-04  1.0385255e-03
  1.1437256e-05  2.4547743e-03 -2.3050373e-03 -9.5677438e-04
 -1.2467009e-03  3.1410419e-05  3.8629051e-04 -7.8328887e-04
0063_1
  1.0000000e+00  1.2514281e-17 -6.4094028e-17  3.0335646e-01
 -3.8098132e-02 -7.4389076e-02 -2.0580693e-03  1.2865769e-01
  1.0934824e-01 -5.4499400e-03 -5.2544671e-02  4.6945608e-02
 -3.3216951e-02 -2.3898226e-03  2.4051863e-02 -1.8643819e-02
 -1.0001412e-03 -9.1980827e-03  1.4644577e-02  1.8371062e-02
 -1.9744805e-02 -2.2088745e-02  9.5201051e-03  1.1108515e-02
  1.0203477e-02 -1.7476585e-03 -8.9474334e-03 -3.2257508e-03
 -1.5940909e-02  2.1726191e-03  1.1594032e-02 -9.0854532e-03
 -6.1231393e-03 -2.7049190e-03  3.3590294e-03 -7.9476134e-04
 -6.6334310e-03 -6.8146360e-03  4.0810902e-03  2.5731297e-03
  5.8196266e-03  1.7951964e-03 -4.4733600e-03 -2.2355365e-03
 -4.1438585e-03  3.2495165e-03  3.9679602e-03 -3.1692300e-03
  4.3811295e-04  1.8147468e-03  1.2592093e-03  7.0836137e-04
 -1.0885827e-03 -6.0011912e-04  1.2916984e-03  2.4145250e-03
  4.7546226e-03  3.6276260e-03 -1.6705934e-03  1.6535619e-03
 -1.0416600e-03  3.8238005e-03  5.5627114e-04  1.0898779e-03
  5.5991409e-04  3.5759190e-03 -1.2415481e-03  1.4113972e-03
 -1.5274733e-03  1.2624541e-03  5.1990759e-04  1.2694018e-03
  1.1280015e-03  2.8590167e-03 -1.9362476e-03  2.0593147e-03
 -1.7721680e-03  2.2102738e-03 -6.9773291e-04  8.5202110e-04
0064_1
  1.0000000e+00  9.6420847e-18 -8.5341433e-18  3.1843130e-01
 -1.7985701e-02 -7.0578951e-02 -4.9622108e-03  1.5681360e-01
  9.2868528e-02  1.6018691e-02 -5.7257318e-02  9.9393692e-03
 -5.1285633e-02 -9.4715976e-03  4.6736555e-02  1.4834278e-03
  1.4619010e-04 -2.0022368e-02 -7.1720331e-03  2.1342293e-02
 -1.5035185e-02 -1.0369786e-02  5.1356093e-04  6.0936861e-03
 -8.7690318e-03  5.1007577e-03 -2.9618844e-03 -9.1840853e-03
 -2.4029862e-02 -1.0637626e-02  1.3523081e-02  5.4588661e-03
 -3.5124781e-03 -4.9169075e-03 -6.5749357e-03 -5.5910087e-05
 -1.1574525e-02 -3.6231652e-03  3.1820390e-03 -3.7306419e-03
 -6.8983268e-03 -1.4630105e-03 -2.8128368e-03 -3.9217757e-03
 -6.7552027e-03 -6.8831716e-03  2.2240296e-03 -7.4923206e-04
 -3.4092311e-05 -1.0093647e-03 -3.3863197e-03 -3.0061304e-03
 -2.9374435e-03 -3.5680834e-03  1.6568765e-03  3.3123263e-04
  1.2053939e-03 -1.7385061e-03 -3.0329499e-03 -2.0632464e-03
  3.7259293e-04 -3.3320172e-03  1.1394561e-03  1.1615110e-04
  2.4280871e-03 -6.4704098e-04 -1.5862827e-03 -2.8008969e-04
  1.4750571e-03 -2.6334658e-03 -1.4262796e-05  1.2818225e-03
  2.8793268e-03  5.8159352e-05 -1.2945508e-03 -6.6928568e-04
  1.4578470e-03 -1.8704889e-03  1.0275360e-03  1.2122231e-03
0065_1
  1.0000000e+00 -1.7170071e-19  2.2178008e-19  3.6219976e-01
  4.6410708e-03 -2.0297987e-02  1.3164855e-01  1.3894246e-01
  6.9333884e-02  1.6303731e-02 -6.4350007e-02  3.4335252e-02
 -6.9674066e-03  2.8770445e-02  5.1383894e-02 -3.2861982e-02
 -1.0841870e-02  2.3399220e-02 -6.2652527e-03  2.3041011e-02
  7.3365864e-03  8.1434921e-03  1.4058096e-02 -2.4833042e-03
  1.5023128e-03  2.0912764e-02 -2.1390357e-02  6.9036211e-04
  3.7599246e-03  9.9706059e-03  4.1555528e-03 -1.3902155e-02
 -4.5165661e-04  1.4110570e-02 -6.0901347e-03  1.2964729e-02
  6.4365834e-03 -7.1984157e-04 -1.0269006e-03 -5.5712500e-03
  3.0341602e-03  5.8894151e-03 -4.9071338e-03  5.7354070e-03
  1.1005899e-03 -1.0031256e-03 -5.3602807e-03 -1.2660048e-03
  2.7067352e-03  1.4835483e-03  1.5849823e-03  2.7903037e-03
 -2.2981736e-03 -3.9735044e-03 -2.4114352e-03 -2.4882022e-03
 -1.9316801e-04 -1.6654143e-03  5.2728953e-04  4.1726422e-03
 -2.4518659e-03 -2.3355486e-03 -2.1723959e-03  1.6971749e-04
 -7.6264645e-04 -1.2639807e-03  2.1466245e-03 -8.3325915e-04
 -4.1587510e-03 -8.7432265e-04 -1.2456273e-03 -9.0442031e-04
 -1.0365991e-03 -1.0326165e-03  1.7940018e-03  1.5121343e-03
 -1.4563594e-03 -3.6763865e-04 -1.0007332e-03 -3.1949384e-04
0066_1
  1.0000000e+00 -8.0001943e-18  2.9541207e-17  2.3888082e-01
 -6.9971194e-03 -6.0603374e-02 -2.6251240e-02  1.1838739e-01
  1.2152054e-01  7.7339331e-03 -4.1507284e-02  2.7925526e-02
 -2.0484545e-02 -5.1340772e-03  2.4397512e-02  2.0782490e-03
  2.2051194e-02 -9.2190113e-03  8.6804618e-03  3.0804323e-02
 -3.1974600e-03 -1.2318528e-02 -1.1568656e-03  1.5664954e-02
  8.6664898e-03  5.3911982e-03 -9.5388093e-03  4.8912895e-04
 -1.2104651e-02 -4.7082250e-03  1.2059594e-02  2.3674588e-03
  1.4352431e-03 -2.0014644e-03 -4.5007634e-03  4.0115517e-03
 -4.6731962e-03 -9.6575443e-04  5.2613331e-03  3.2036002e-03
 -1.5979313e-03  2.3945049e-03 -3.4279076e-03 -5.0185412e-05
 -5.4705676e-03 -1.6580176e-03  2.3191339e-03 -2.0971482e-05
 -2.7672203e-04  2.0858963e-03 -1.3197420e-03 -2.6419848e-03
 -4.2505037e-03 -2.0208711e-04  4.5296545e-03 -1.8472369e-04
 -6.6418181e-04  6.0218301e-04 -2.6946106e-03 -1.6300253e-04
 -1.1667166e-03  6.0972377e-04  7.0420521e-04 -1.0094427e-03
 -1.0076871e-03  2.8427728e-03 -4.6572190e-05 -1.9733555e-03
 -2.9100006e-03 -8.7009878e-04  1.3233504e-03  1.1849448e-03
  9.9923184e-04  2.6116959e-04 -2.7563120e-03 -1.5693772e-04
 -2.1138177e-04  1.2642686e-03 -9.2141329e-05 -8.7825192e-04
0067_1
  1.0000000e+00 -8.0069171e-18  1.7924322e-17  2.4344360e-01
 -9.7446505e-05 -7.6452631e-02 -1.6484488e-02  1.2403571e-01
  1.2977160e-01  1.1702889e-02 -5.0854774e-02  2.8110552e-02
 -2.0395918e-02 -1.7817300e-03  3.6725889e-02  1.9424082e-03
  1.7679922e-02 -1.0217634e-02  4.3277709e-03  3.3148680e-02
  4.4789389e-03 -1.3765494e-02  3.8017814e-03  2.2290892e-02
  1.3098172e-02  6.7336012e-03 -7.7817299e-03 -9.6175405e-03
 -1.2381900e-02 -4.3555561e-03  1.5092975e-02 -1.2454876e-03
  3.1424262e-03 -3.3532745e-03 -4.5520444e-03  7.4116675e-03
 -4.7433563e-04 -3.0704892e-03  5.7053319e-04  1.6390001e-03
  1.0267267e-03  3.3101138e-03 -2.2728318e-03 -5.5009858e-03
 -5.1677658e-03 -2.2142405e-03  3.3185845e-03  2.1263096e-03
  1.0947363e-03 -2.1280745e-04 -2.9664439e-03 -1.2009624e-03
 -1.2826623e-03 -1.1497262e-03  2.1865750e-03  1.4556693e-03
  1.9125505e-04  1.3465453e-03 -2.1852079e-03 -8.9305895e-04
 -2.4564872e-03 -1.1348750e-03  5.3963437e-04 -2.2481633e-04
 -1.5263445e-04  5.6626427e-04  3.7816052e-04 -1.4241126e-03
 -1.0891890e-03 -6.8101944e-04  1.4807412e-03  3.0763040e-03
  1.8256676e-04  8.8755389e-04 -1.5715721e-03 -1.9747821e-03
 -1.3762255e-03 -2.1658347e-04  1.1230777e-03 -7.7383199e-04
0068_1
  1.0000000e+00 -8.3075891e-18 -1.0221518e-17  3.3708407e-01
 -8.8281138e-03 -7.1570152e-02 -2.4522405e-02  1.2646225e-01
  9.4685039e-02  1.0974115e-02 -6.1116183e-02  5.2484681e-03
 -3.9933604e-02 -1.7520039e-02  3.8509289e-02 -1.9276945e-03
  1.2107560e-02 -2.3919723e-02 -1.8214229e-02  1.4993267e-02
 -7.1903339e-03 -1.2489498e-02 -3.8616195e-03 -2.4620171e-03
 -7.9048335e-04 -4.0853803e-03 -6.8460302e-03 -1.5674980e-02
 -1.2975774e-02 -1.5804064e-02  9.9213914e-03  9.3274049e-04
  3.9604645e-03 -9.6254994e-03 -9.8354693e-03 -6.1136437e-03
 -6.2433810e-03 -6.0007154e-03  4.8856343e-03 -3.4395011e-03
 -1.1989685e-03 -5.9309438e-03 -1.0049314e-03 -3.7208867e-03
 -3.7266297e-03 -6.7930317e-03  2.8019776e-03 -7.0774298e-04
  5.8704364e-04 -1.5783431e-03 -6.1415016e-04 -2.5844711e-03
 -3.1118458e-03 -3.4740503e-03  2.8536260e-03 -5.5832547e-04
  4.0059732e-05 -3.8881585e-04 -1.8642658e-03 -3.1337735e-03
 -2.2694019e-03 -1.9675249e-03  2.7136716e-03 -1.1438309e-03
  3.8156249e-04  4.4152962e-04 -2.4818949e-03 -1.0840427e-03
 -1.0408620e-03 -5.8749362e-04  9.1471182e-04 -2.3123912e-03
 -1.7252281e-04  1.0550342e-03 -7.7297382e-04 -1.6486450e-03
 -5.6553728e-04 -9.3436806e-04  7.9925201e-04 -3.6546008e-04
0069_1
  1.0000000e+00  2.6082828e-17 -6.8307335e-17  3.2026550e-01
 -4.6299033e-04 -9.2201295e-02 -4.0316896e-03  1.5251282e-01
  1.1180803e-01  1.6541530e-02 -6.6817981e-02  1.5544441e-02
 -4.1038055e-02 -8.4276832e-03  3.8802767e-02  8.8423070e-04
  8.8500024e-03 -1.8927171e-02 -9.6474582e-04  2.4173850e-02
 -6.0789957e-03 -1.1082339e-02 -4.6339064e-03  1.6523333e-02
 -1.4276930e-03  8.9251712e-03 -9.0750515e-03 -1.0491023e-02
 -2.0170987e-02 -7.7903472e-03  1.2118698e-02  6.7758127e-03
 -1.5426904e-03 -2.6778423e-03 -9.2954360e-03  1.5682814e-03
 -8.8208978e-03 -1.3752476e-03  1.0720531e-03 -1.0963550e-03
 -5.6899914e-03  2.5745046e-03 -1.3884795e-03 -1.9919790e-03
 -7.9446646e-03 -2.9313981e-03  6.0803471e-05  2.8290984e-03
 -2.9319530e-03  2.2847657e-03 -2.7849975e-03 -3.5182149e-03
 -5.3227327e-03 -1.5030617e-03  1.5216254e-03  1.5358406e-03
 -1.5799805e-03  2.1005240e-03 -3.6135698e-03 -2.1121092e-03
 -2.8724348e-03 -4.1650157e-04  1.7100260e-03 -1.2871997e-03
 -1.1257452e-03  1.6591014e-03 -1.7531039e-04 -9.4111242e-05
 -3.2163875e-04 -1.0590124e-03 -9.2653641e-04  9.5169945e-04
  6.6094685e-04  2.4576508e-03 -9.1867280e-04 -2.7002051e-03
 -5.4926142e-04 -4.8234605e-04  1.6018809e-03  7.9286465e-04
0070_1
  1.0000000e+00 -2.1356526e-17  5.5496780e-17  2.7689951e-01
 -8.4948621e-03 -6.1687070e-02 -6.7489469e-03  1.1888097e-01
  1.1818504e-01  7.2428680e-04 -4.6566903e-02  3.0171863e-02
 -1.3403538e-02 -5.4467596e-04  3.4852075e-02 -8.8836776e-04
  1.6701752e-02 -8.0411864e-03  3.6631485e-03  2.4713725e-02
 -4.1920371e-03 -1.1683952e-02  2.7883997e-03  2.0006430e-02
  1.1049675e-02  9.9040603e-04 -1.7304863e-02 -5.2997252e-03
 -9.8751771e-03 -6.6418031e-04  1.2498928e-02  2.0222619e-03
  3.1779098e-03 -3.1735664e-03 -2.2831881e-03  2.9557690e-03
 -3.5986020e-03 -2.0450963e-03  2.7006577e-03  2.6239241e-03
  2.3353353e-03 -7.3288319e-05 -2.9617468e-03 -2.6055908e-03
 -3.3494833e-03 -2.3802578e-03  1.9123187e-03 -1.5900451e-03
  1.6871986e-03  5.5036402e-04 -2.2197602e-03 -1.4419517e-03
 -2.5232055e-03 -1.3496854e-03  4.4931735e-03 -8.0722711e-05
  9.9566345e-04 -7.6943939e-05 -1.7352038e-03  2.2459278e-03
 -5.4680788e-04 -9.5506753e-04  2.3398926e-03 -4.8685791e-04
  1.0620780e-03  1.4168994e-03  3.8085669e-04 -2.1152070e-03
 -2.0843648e-03 -1.8142939e-04  4.3879042e-03  1.0567366e-04
  8.3050709e-04  1.4252229e-04 -6.2527739e-04  2.5587160e-04
 -2.0443571e-04  3.3438335e-04  9.2249730e-05 -7.3149163e-04
0071_1
  1.0000000e+00 -2.8380578e-17  2.6002686e-17  2.5896648e-01
 -1.2849548e-03 -4.0575531e-02  6.0797824e-02  1.2035582e-01
  1.1135669e-01 -3.9722846e-03 -4.5395129e-02  4.6517636e-02
 -1.9302849e-02  5.1096100e-03  1.4395450e-02  1.4169354e-02
  1.3110616e-02 -8.5236400e-03 -5.4015937e-03  1.9717414e-02
 -1.1229464e-02 -1.4866838e-02 -3.4734996e-03  7.8933272e-03
  1.4119534e-02  2.2535094e-04 -1.0219762e-02  1.1668241e-03
 -1.4669658e-02  1.2070061e-04  4.2097423e-03 -5.8435923e-03
 -1.3154402e-03 -7.1776807e-03 -1.2534075e-04  1.8883420e-03
 -4.2290283e-03 -7.9247094e-03 -1.2178827e-03 -9.7583516e-04
  4.7579706e-03  3.7871181e-04 -2.5311134e-03 -3.9139561e-03
 -8.7294918e-03 -1.0991048e-03  3.8960440e-03 -3.1288061e-03
 -6.3058685e-04 -5.3759610e-03 -2.0389558e-04  1.7930311e-03
 -9.9648733e-04 -4.0710720e-03 -5.7046268e-04 -9.5445464e-04
  1.9983047e-03  9.6751081e-04 -8.2670728e-04 -1.7935286e-03
 -5.3768486e-03 -1.2790138e-03  2.2328546e-03 -9.1970903e-04
  3.7512076e-04 -3.2749732e-03 -6.6144276e-04  1.4251303e-03
 -3.5102925e-04 -1.6697949e-03 -7.2615540e-04 -9.5306416e-04
  9.2669961e-04  1.1591796e-03 -2.5891067e-05 -9.9454624e-04
 -3.3682273e-03 -7.5091735e-04  1.4648535e-03 -2.1908833e-04
0072_1
  1.0000000e+00 -2.3727252e-18  6.5775545e-18  3.2850412e-01
  1.3418727e-02 -6.7280867e-02 -1.7062941e-02  1.1591168e-01
  1.1218973e-01  1.4561047e-02 -4.1848041e-02  5.1869992e-03
 -2.3844741e-02 -1.1315187e-02  4.7085222e-02  1.7059417e-02
  2.3277144e-02 -1.4094367e-02 -1.6114910e-02  3.1178663e-02
  5.4194285e-04 -7.4699352e-03  1.3228737e-03  9.5927651e-04
  5.1364757e-03  6.1327052e-03  9.8552097e-04 -9.3738851e-04
 -9.3727726e-03 -8.1267019e-03  1.4209650e-02  5.3758413e-03
  5.7422581e-03 -2.0997671e-04 -5.8542890e-03  6.3769850e-03
 -3.4209744e-03  2.7749407e-04  2.7325467e-03 -2.5693768e-03
 -1.9376623e-03  2.2853706e-03 -1.5564650e-03 -6.5615271e-04
 -3.5358496e-03 -3.3070481e-03  3.8689178e-03  1.4321773e-03
  1.4262240e-03  1.4558236e-03 -4.2664167e-03  1.4892810e-05
 -2.7845043e-03  6.8845413e-04  2.0795845e-03 -1.1777851e-03
 -1.0205281e-03  4.3624355e-04 -1.6977173e-03 -1.7274891e-03
 -1.1701630e-03 -7.2897894e-04  1.8159225e-03  6.6852153e-05
  4.9443925e-04  9.2723189e-04 -2.6098512e-03 -9.7145357e-04
 -1.1052495e-03  1.1414672e-04  4.3765304e-04 -9.8560785e-04
  9.4944672e-05  2.8264338e-04 -8.5253741e-04 -1.3694148e-03
 -3.9933923e-04 -5.5334909e-04  1.2295436e-03  5.7619487e-04
0073_1
  1.0000000e+00 -1.0936122e-17 -1.1779913e-17  2.6640109e-01
  2.7499999e-03 -7.2025319e-02 -1.6301052e-04  1.2040282e-01
  1.1795865e-01  8.1439524e-03 -5.5363669e-02  1.6895657e-02
 -2.1349369e-02 -3.1888354e-03  4.5288733e-02  5.9387497e-03
  1.2882071e-02 -1.2103226e-02 -6.4713254e-03  3.1337724e-02
 -2.0559953e-03 -1.2824956e-02  4.4756240e-04  1.5281018e-02
  6.5866398e-03  8.0070741e-03 -1.0446771e-02 -5.1365442e-03
 -1.5591433e-02 -2.0277603e-03  1.6162511e-02  6.8011969e-03
 -2.6935889e-04 -2.5982214e-03 -4.5539213e-03  6.0713927e-03
 -4.6003087e-03 -6.8106227e-04  5.9400453e-04  1.9579358e-03
 -2.3145254e-03  5.9813046e-03 -2.8113280e-03 -2.2601913e-03
 -8.2047957e-03 -9.1985351e-04  4.3677411e-03  4.9287033e-04
 -8.5446743e-04  1.7991801e-03 -2.3507809e-03  8.1144997e-04
 -3.4304708e-03  7.8598534e-04 -7.2503959e-05 -3.6303791e-04
 -1.5241595e-03  3.9640128e-03 -2.4371017e-03 -1.5112233e-03
 -3.6711887e-03  1.9508177e-04  1.3718650e-03 -7.7489055e-04
 -2.3094893e-04  2.0470302e-03 -1.0416364e-03 -2.1338427e-04
 -1.2251181e-03  6.2073579e-04  1.3746275e-04  3.7017901e-04
 -5.4239986e-06  2.4254690e-03 -1.8127643e-03 -1.5210186e-03
 -1.2336844e-03  3.7791733e-04  1.0482725e-03 -3.8380496e-04
0074_1
  1.0000000e+00 -1.7041384e-17  5.1651185e-17  3.4472072e-01
 -1.5555477e-02 -5.1865416e-02 -4.4557497e-02  1.2451866e-01
  1.0753723e-01  5.0420251e-03 -3.9388305e-02  2.7920735e-02
 -1.7394303e-02 -7.1232831e-03  4.4263289e-02  3.3353674e-03
  2.1422074e-02 -6.9883111e-03  7.3048603e-03  2.3466967e-02
 -6.3979702e-03 -6.2715495e-03  6.7730660e-03  1.4888971e-02
  9.5950027e-03  4.0294212e-03 -7.5318941e-03 -4.0059672e-03
 -1.0869769e-02  5.5383716e-04  1.2535765e-02 -1.2866192e-04
  3.3350395e-03  2.7373219e-04 -2.0572609e-03  3.2033091e-03
 -4.6733839e-03  9.7880919e-04  2.1809105e-03  2.4604799e-03
  2.0831852e-03  3.3602362e-03 -3.8382886e-03 -6.7024653e-04
 -4.6824271e-03  7.9941298e-04  1.7614433e-03 -7.7369043e-04
  1.3945992e-03  1.5195339e-03 -1.3256664e-03 -4.3476021e-04
 -2.8911081e-03 -6.8403367e-05  1.4735533e-03  8.9813735e-05
  1.3648320e-03  1.6649288e-03 -3.0374783e-03  5.3861620e-04
 -2.3724510e-03  2.4664836e-04  1.6271550e-05 -1.3144790e-03
  3.8674981e-04  1.2477087e-03 -7.9100012e-04 -4.3319687e-05
 -1.6597995e-03 -5.3064573e-04  7.1060095e-04  4.5249877e-04
  1.0694057e-03  8.5061903e-04 -1.7701238e-03  4.6899820e-04
 -1.2789017e-03 -7.2023120e-05  5.3519671e-04 -6.3786731e-04
0075_1
  1.0000000e+00 -1.2447589e-17  6.5272135e-18  3.5290659e-01
  2.4561319e-03 -8.1136923e-02  3.6490590e-03  1.5928742e-01
  1.1686537e-01  1.1200688e-02 -6.3732565e-02  6.0571103e-03
 -3.6124335e-02 -5.6228530e-03  3.5175367e-02 -1.1834875e-03
  1.3503005e-02 -1.9412087e-02 -6.7807379e-03  2.4255784e-02
 -1.8970949e-03 -1.3306616e-02 -3.6099822e-03  1.0082985e-02
  5.5540491e-03  7.0191464e-03 -5.9011330e-03 -6.6582247e-03
 -1.5790676e-02 -7.6860149e-03  1.3325945e-02  3.8903221e-03
  1.6135352e-03 -4.9916133e-03 -7.5179373e-03  2.8229287e-04
 -4.4067220e-03 -2.9865260e-03  3.3991755e-03 -1.4912948e-03
 -1.7758466e-03  2.8763374e-03 -2.2861409e-03 -7.3476623e-04
 -7.2155721e-03 -3.2571891e-03  2.5669954e-03  1.7912580e-03
 -5.8926251e-04 -5.4549896e-04 -2.5381128e-03 -1.3369793e-03
 -2.4335209e-03 -1.3804419e-03  1.8364680e-03  4.4168543e-04
 -1.2152016e-03  2.6175075e-03 -2.4229314e-03 -2.4928226e-03
 -3.8269521e-03 -1.7926109e-03  2.7540135e-03 -3.6298990e-04
  9.0826831e-04  2.0018602e-04 -1.1496336e-03  4.8471424e-04
  4.6952180e-05  4.0655229e-04 -7.3258942e-05 -4.6398113e-04
 -6.1543960e-04  2.3580321e-03 -9.6346124e-05 -2.4330986e-03
 -8.9282780e-04 -1.5991149e-03  1.7832434e-03  1.0832485e-03
0076_1
  1.0000000e+00  3.0402439e-17 -2.7923655e-18  3.5382820e-01
 -1.9072075e-02 -8.4066109e-02 -1.1769760e-02  1.8442609e-01
  1.0071876e-01  8.0823444e-03 -7.9061359e-02  2.1770859e-02
 -4.4498829e-02 -1.5988324e-02  3.3432497e-02 -1.2336670e-02
  7.9998805e-04 -2.1787766e-02 -1.2473391e-02  1.7095198e-02
 -1.0002244e-02 -1.4918884e-02  3.4408903e-03  9.4546158e-03
 -4.2494975e-04 -7.4657639e-04 -4.4495571e-03 -1.1915659e-02
 -1.8633218e-02 -1.1382008e-02  9.1261725e-03  1.4856269e-03
  3.5304204e-04 -5.0278960e-03 -5.1962138e-03 -3.5271203e-03
 -8.8970821e-03 -2.9048914e-03  3.6151241e-03 -2.2799191e-03
 -2.9971798e-03 -1.8855141e-04 -8.3392347e-04 -3.1126694e-03
 -5.3656011e-03 -4.4060109e-03  1.4241652e-03 -4.3344829e-04
  1.3846115e-04  1.3700823e-03 -3.2087727e-03 -3.5161698e-03
 -3.9105775e-03 -1.1730114e-03  1.0445596e-03  7.7754829e-04
  4.6532842e-04  1.1519704e-03 -3.1220697e-03 -1.1463828e-03
 -1.3660706e-03 -7.7205904e-04  7.1367025e-04 -7.4682314e-04
  7.5850920e-05  1.3137338e-03 -1.5566876e-03 -9.5471418e-04
 -3.9125904e-04 -1.1040318e-03 -6.6248526e-05  1.3668265e-03
  1.1217189e-03  1.6086923e-03 -1.9250668e-03 -1.1343244e-03
 -5.2515174e-04 -5.5509410e-04  1.0136226e-03  9.0350297e-04
0077_1
  1.0000000e+00 -2.0785072e-17  2.1821278e-17  3.7382033e-01
 -3.4463615e-02 -8.9401467e-02  2.4345589e-03  1.7887696e-01
  9.3436044e-02 -3.3831339e-03 -7.6095067e-02  2.3034370e-02
 -5.3203889e-02 -1.3511970e-02  2.9480663e-02 -9.9008888e-03
 -9.3084621e-03 -2.4995072e-02 -1.0704251e-02  1.7186775e-02
 -1.7122549e-02 -2.8331453e-02 -3.1823921e-03  3.6555788e-03
  6.2117714e-03 -6.7399889e-03 -1.3013880e-02 -1.6129694e-02
 -1.5952780e-02 -7.2237033e-03  1.0949082e-02 -7.9091942e-03
 -1.8273249e-03 -8.5162823e-03  1.0794966e-03 -4.1866447e-03
 -3.2184526e-03 -6.6206662e-03  4.0033414e-03  4.5264292e-03
  3.6534336e-03  4.8080006e-03 -4.7945494e-03 -9.5536128e-04
 -7.3354096e-03  1.7021208e-03  3.8753771e-03 -7.6469532e-04
 -7.7996361e-04  1.4014622e-03 -1.6257749e-03  1.4829106e-03
 -1.7831340e-03  1.0918382e-03 -2.3390897e-04  2.0257178e-03
  6.4100994e-05  4.5761742e-03 -3.0279112e-03 -1.6818922e-03
 -3.2388105e-03  7.7810417e-04  1.0026287e-03  8.2880178e-04
  5.6020403e-04  1.1196115e-03 -2.8272964e-03 -1.5268852e-03
  1.9299161e-05 -7.1727000e-05  2.0084004e-03  3.1248572e-04
  1.4933840e-03  1.1308661e-03 -1.2446754e-03 -1.7878679e-04
  4.2033300e-04 -7.6015247e-04  7.5727883e-04  4.0332109e-04
0078_1
  1.0000000e+00  2.6148733e-17 -1.0004514e-16  2.3505169e-01
 -1.9327177e-02 -7.7660107e-02 -8.0115279e-03  1.1948977e-01
  1.2082449e-01 -6.1302545e-04 -5.3446334e-02  3.3696557e-02
 -2.6196949e-02 -6.8724149e-03  1.3939292e-02 -1.4768365e-02
  9.5069866e-03 -1.3070087e-02  8.6754631e-03  1.7407504e-02
 -1.1657461e-02 -2.2819355e-02 -3.4616757e-03  1.8552829e-02
  9.5743167e-03 -2.0254462e-03 -1.8670116e-02 -3.7654381e-03
 -1.5922596e-02 -7.0309846e-03  6.5349089e-03 -6.7946967e-03
 -3.0385467e-03 -6.7525178e-03 -5.7126336e-04  4.5496226e-03
 -6.8576328e-03 -1.1333396e-02 -9.7619021e-04 -8.7724932e-04
  9.9860349e-04 -1.4584370e-03 -3.5409095e-03 -2.9731392e-03
 -6.9579423e-03 -5.4672150e-03  2.2578488e-03 -3.1453865e-03
 -8.9261673e-04 -2.2427433e-03 -2.5225409e-03 -2.1674515e-03
 -3.2510359e-03 -4.5003696e-03  1.8653339e-03 -2.7320928e-03
  7.1285116e-04  2.9352487e-05 -1.2433581e-03  6.1864155e-05
 -1.5834316e-03 -1.9693851e-03 -5.8837157e-04 -7.4487268e-04
  9.2046946e-04  1.5160573e-03 -1.1208066e-03 -2.2525526e-03
 -1.4897673e-03 -5.9939465e-04  2.1560749e-03  2.9981425e-04
  1.0001132e-03  1.1417428e-03 -1.2075359e-03  9.1157379e-04
  1.3278882e-04  4.7678450e-04 -5.7608182e-04  1.3380236e-04
0079_1
  1.0000000e+00  2.4030734e-17 -6.0434480e-17  2.5928930e-01
  1.1538035e-03 -9.1013781e-02 -1.5276418e-02  1.1184021e-01
  1.2692972e-01  1.4623671e-02 -5.4138336e-02  2.6739724e-02
 -3.0943351e-02 -1.0443535e-02  2.0224117e-02 -3.0508075e-03
  1.4988969e-02 -2.0100732e-02  1.6454974e-03  2.3359274e-02
 -7.1977048e-04 -2.4538379e-02 -1.2106078e-02  1.1864247e-02
  9.7585866e-03  5.7460433e-03 -7.0284704e-03 -1.0869820e-02
 -1.9733339e-02 -1.3115356e-02  1.0550084e-02  1.1188649e-03
  1.7283545e-03 -1.1744434e-02 -3.9085048e-03  5.1337330e-03
 -5.2548043e-04 -9.0877869e-03 -6.8170619e-04 -3.3631461e-03
 -2.2792877e-03  2.4826257e-03  2.0213839e-03 -4.6187519e-03
 -8.4252936e-03 -1.0295105e-02  3.8266943e-03  5.9414752e-04
  2.3729984e-03 -4.4789985e-03 -1.6666482e-03 -2.5342271e-03
 -1.2106539e-04 -3.0906463e-03  2.8003433e-03 -2.5776451e-03
 -2.0605531e-03  1.1166981e-03  1.1244451e-05 -2.2492715e-03
 -1.6849907e-03 -5.3713912e-03  1.8832734e-03 -1.0622084e-03
  2.0723880e-03  2.2976393e-04  2.4655939e-05 -1.5694481e-03
  3.9463774e-04 -4.5265219e-04  9.6345906e-04  2.5942589e-04
 -4.4560528e-04  1.8432156e-03 -3.5264734e-04 -1.1352779e-03
  2.9799729e-04 -1.4140212e-03  1.3057654e-03  2.1183263e-04
0080_1
  1.0000000e+00  3.3016316e-19 -2.9994939e-17  3.2680004e-01
  7.7896096e-03 -1.1491024e-01  3.8485364e-02  1.6329454e-01
  1.3191577e-01  1.0045297e-02 -6.8397082e-02  2.8311284e-02
 -2.6485867e-02  4.1576842e-03  4.8433040e-02  3.5954318e-04
  2.2325043e-04 -1.1112095e-02  3.2821886e-03  2.6794221e-02
  1.2856412e-03 -2.3265066e-02  1.0325077e-02  1.6980386e-02
  1.4490259e-02  1.4897420e-02 -1.0710270e-02 -3.6151404e-03
 -1.6933731e-02  1.5450015e-03  1.3199522e-02 -3.6832158e-03
 -2.2696876e-03 -2.6316404e-03 -6.5640343e-04  1.5779042e-03
  8.5581231e-04 -5.0975145e-03 -2.0469695e-04  5.7820233e-04
  3.0978369e-03  9.5997106e-03 -3.9526148e-03 -4.0045736e-03
 -6.9795252e-03 -7.0323807e-04  2.0523050e-03 -1.1496800e-03
  9.9131228e-04 -1.4510694e-04 -2.0475735e-03 -8.8466251e-04
  1.6330477e-03 -1.6025607e-03  7.8973628e-04  7.4540594e-05
  5.0069588e-04  4.2397178e-03 -2.0516738e-03 -7.1138230e-04
 -1.8479231e-03 -2.1030834e-03  5.4831055e-04  6.0040755e-05
  8.2835357e-04  6.4621209e-04 -8.7270892e-04 -1.1601638e-03
  5.0952726e-04 -1.0783101e-03  1.8314475e-03  1.1740321e-03
  8.8506831e-05  1.3978483e-03 -1.1663225e-03  2.4292461e-04
  9.5866820e-05 -1.2768650e-03  2.9635739e-04  1.8863211e-05
0081_1
  1.0000000e+00  1.3107894e-17 -2.2650323e-17  3.6510174e-01
 -3.4458725e-03 -6.8966963e-02 -2.1006696e-02  1.6486981e-01
  9.5536308e-02  1.5364077e-02 -6.6799651e-02 -1.5441526e-03
 -4.6994845e-02 -2.1366736e-02  3.2291442e-02  4.3302840e-03
  1.3283049e-02 -2.5034427e-02 -2.4635936e-02  1.5832138e-02
 -7.1547549e-03 -1.5081808e-02 -3.1220271e-03 -4.9395874e-03
 -2.3719175e-03 -1.4502623e-03 -4.1433446e-03 -9.4242951e-03
 -1.4567892e-02 -1.7646724e-02  7.6922927e-03  4.8518699e-03
  4.2249373e-03 -6.6105929e-03 -7.1742045e-03 -3.7630459e-03
 -7.0163095e-03 -4.0094278e-03  4.6853089e-03  9.1229807e-04
 -3.3072645e-03 -2.3702249e-03 -1.9292054e-03 -3.1192159e-03
 -3.6238090e-03 -5.6764654e-03  3.6002960e-03  1.9282310e-03
  3.8736246e-04  1.9230994e-03 -2.9972900e-03 -2.8776352e-03
 -5.0977682e-03 -5.6322489e-04  1.6692942e-03  9.4516241e-04
 -1.4587912e-03  4.9098852e-04 -2.4717934e-03 -9.2391537e-04
 -1.6277370e-03 -5.6107976e-05 -2.5851812e-05  1.3061131e-03
 -1.6346464e-03  2.9993999e-03 -1.5912805e-03 -1.7972942e-03
 -2.7345940e-03 -6.7763467e-04  1.0605078e-03  1.5320446e-03
 -1.3440090e-04  1.3030924e-03 -2.1008317e-03 -9.8306476e-04
 -8.8264745e-04  6.2801381e-04  8.2723608e-04  6.3967675e-04
0082_1
  1.0000000e+00 -5.0222416e-17  9.7831247e-17  2.9312091e-01
 -1.1551233e-04 -6.7792695e-02 -2.0793856e-02  1.2590134e-01
  1.1329199e-01  9.1234489e-03 -4.8386430e-02  1.2040025e-02
 -2.6082686e-02 -6.1848258e-03  4.0862595e-02  1.5661896e-02
  1.8512689e-02 -1.1461134e-02 -4.9661428e-03  3.5033950e-02
 -4.9864179e-03 -8.8533791e-03 -1.5292836e-03  1.2752887e-02
  4.2658215e-03  3.8958057e-03 -5.4675446e-03 -5.8234932e-03
 -1.3697063e-02 -7.1050935e-03  1.1231811e-02  2.7697351e-03
  1.1598000e-03 -1.1364645e-03 -6.5723052e-03  2.8827362e-03
 -6.6769484e-03 -1.5911969e-03  3.0215920e-03  7.4477677e-04
 -1.1637283e-03  1.1025343e-03 -3.0458024e-03 -3.1061201e-03
 -5.0485169e-03 -1.9576622e-03  3.2989375e-03 -1.5295087e-03
 -8.8848681e-04  1.4992519e-03 -9.1624349e-04 -2.0892178e-03
 -3.2709694e-03 -2.0896445e-03  1.8741771e-03  5.7765946e-04
  9.6440009e-04  1.7040516e-03 -3.2832515e-03 -2.5345726e-03
 -2.3989524e-03  3.3880975e-04  2.5750896e-03 -1.5076051e-03
 -5.7159117e-04  6.9354503e-04 -4.5240622e-04 -5.8060035e-05
  1.1746823e-04 -1.3421017e-03  3.3702511e-05  8.0821003e-04
  1.2335882e-03  2.5180595e-03 -1.8618225e-03 -1.5751533e-03
 -1.2749584e-03 -2.0555375e-04  2.1469831e-03 -1.9310709e-05
0083_1
  1.0000000e+00  4.2102551e-17 -9.4532628e-17  2.7289440e-01
  1.9848800e-02 -7.7292941e-02  6.9553368e-03  1.2120459e-01
  1.0936682e-01  1.2125492e-02 -6.9965280e-02  6.1591813e-03
 -1.8552104e-02 -8.4620646e-03  5.2297535e-02  1.3908341e-02
  1.1274566e-02 -1.6206129e-02 -2.1357564e-02  3.5273273e-02
  3.3517362e-03 -1.2059364e-02  1.7809355e-03  1.2559169e-02
 -1.0779538e-04  4.6671035e-03 -1.4423810e-02 -5.0704673e-03
 -1.2021224e-02 -9.1607695e-03  1.6400579e-02  4.2493651e-03
  1.0829649e-03 -6.6920787e-03 -7.0388852e-03  3.7807427e-03
 -2.4274203e-03 -1.1105850e-03  3.6770761e-03 -8.2919210e-05
 -4.5042548e-03  6.1734118e-04 -2.0952874e-03 -4.1965155e-03
 -5.1644765e-03 -4.2501138e-03  4.9186982e-03  2.1378615e-04
  5.5645454e-04 -8.3994488e-04 -2.8402424e-03 -2.0875769e-03
 -2.4975364e-03  4.1324053e-04  2.9670001e-03 -1.3753604e-03
 -1.3245555e-03  4.0032857e-04 -1.6196658e-03 -1.1485483e-03
 -1.1336373e-03 -1.0363062e-03  2.4172788e-03 -1.2996947e-03
  2.8383083e-04  1.1751110e-03 -1.0207327e-03 -2.7213739e-04
 -9.5445450e-04 -1.5502515e-05  1.3632166e-03 -2.8950839e-04
  4.2818804e-04  1.4138957e-03 -1.5387133e-03 -6.2172476e-04
 -2.7588068e-04  3.5515525e-04  1.7396486e-03 -2.4224628e-04
0084_1
  1.0000000e+00 -1.0470073e-17  7.0286314e-17  2.6304513e-01
  2.3459081e-02 -8.8895378e-02  1.6365748e-02  1.2887444e-01
  1.1512197e-01  1.4410708e-02 -7.7297695e-02  4.7129531e-03
 -1.8487633e-02 -6.9498964e-03  5.1708143e-02  8.8305179e-03
  1.1389264e-02 -2.0591486e-02 -1.9729466e-02  2.2372118e-02
  8.5207846e-03 -1.4932067e-02  1.1765523e-03  1.5934871e-02
  5.1977150e-03  6.8104244e-03 -1.3822999e-02 -8.9913967e-03
 -1.3133057e-02 -1.0189712e-02  1.2724995e-02  5.3769370e-03
  4.4993740e-03 -9.6325222e-03 -6.3465683e-03  1.9152252e-03
  2.0290366e-04 -2.7179802e-03  6.1294638e-04  1.1781876e-03
 -3.6060937e-03  5.3519002e-04 -5.5227108e-04 -3.5244947e-03
 -5.6189068e-03 -7.2306034e-03  2.9923659e-03  3.6341442e-03
  1.5952085e-03 -2.3077998e-03 -2.5734632e-03 -2.7297844e-03
 -2.4628197e-03 -4.4309513e-04  3.7197031e-03 -1.9403006e-04
 -2.8653271e-03 -8.1846384e-04 -9.0009788e-04 -1.7253456e-03
 -1.0103443e-03 -2.9312241e-03  2.4533355e-03  3.0239418e-04
 -3.3667874e-05  7.6134956e-04 -1.1290853e-03 -2.0573929e-03
 -1.7782053e-03 -2.5826295e-04  2.0530141e-03  4.4155259e-04
 -9.0679327e-04 -8.5345956e-05 -7.8444509e-04 -1.5531607e-03
 -1.0509750e-04 -2.5815043e-04  1.2383466e-03  8.5525363e-04
0085_1
  1.0000000e+00  5.8175186e-18 -3.2826890e-17  3.2629442e-01
 -1.8936632e-02 -8.2695970e-02  2.9417352e-02  1.1219971e-01
  9.4345785e-02  9.1515181e-04 -6.5028210e-02 -6.4413875e-04
 -3.7479928e-02 -9.7828342e-03  4.8912683e-02 -2.0937192e-02
  5.2660491e-04 -2.7339819e-02 -6.2908901e-03  1.3781095e-02
 -5.6707920e-03 -2.6096402e-02  2.1884867e-03 -1.6932537e-03
  5.4160379e-03 -6.8010245e-03 -7.2011104e-03 -1.4913519e-02
 -1.2645131e-02 -1.3351637e-02  1.9546300e-02 -6.8375855e-03
  2.4225169e-03 -1.5771019e-02 -2.9133972e-03 -4.0142389e-03
  2.6559058e-03 -8.7962297e-03  5.9526750e-03 -5.7760436e-03
  4.2657810e-03 -3.0608566e-03 -5.5338810e-04 -5.7917832e-03
 -1.1787122e-04 -3.0437386e-03  7.9421452e-03 -1.2481436e-04
  2.7147192e-03 -1.9121284e-03 -2.7249119e-03 -6.6813916e-04
  1.3756184e-03 -3.7296284e-04  4.8944573e-03 -2.6294706e-03
  1.9230249e-03  1.5937240e-03 -1.0707152e-03 -2.1241712e-03
 -2.9683866e-04  2.4312847e-03  5.5259111e-03 -2.4302357e-03
 -1.0870231e-04  2.5174136e-03  2.3445683e-03  7.8980943e-04
 -1.1252611e-03  1.9413420e-03  3.9820465e-03  9.7269146e-04
 -2.0912694e-04  2.9829453e-03  1.9664788e-04  4.9260142e-04
 -2.9207200e-03  2.7455695e-03  3.3306302e-03  9.8424492e-05
0086_1
  1.0000000e+00  9.0921030e-18  4.5799773e-18  3.1333011e-01
 -6.0653360e-04 -9.8066229e-02  3.5733111e-02  1.1683659e-01
  1.0749635e-01  3.0279288e-03 -7.6950511e-02  2.8960511e-03
 -2.5298756e-02 -9.8446988e-03  4.5543186e-02 -2.9289653e-02
  9.5903931e-03 -2.0580681e-02  6.5331178e-03  1.0919945e-02
  2.0172030e-03 -2.3774646e-02  4.2512374e-03  4.6660327e-03
  1.2724694e-02 -1.7679760e-03 -6.9499850e-03 -1.9295553e-02
 -7.0232050e-03 -9.4685346e-03  2.1562765e-02 -6.4485380e-03
  4.8657522e-03 -9.8048808e-03 -7.9115770e-04 -5.1226631e-03
  3.7041335e-03 -6.2656439e-03  1.2032095e-02 -1.4198498e-03
  4.1860069e-03 -1.7065788e-03 -2.7442973e-04 -3.9419731e-03
  1.1299041e-03 -3.1894662e-03  9.6645519e-03 -6.6204238e-04
  2.8540584e-03  6.4573416e-04  1.8390284e-03 -4.0181236e-04
 -1.1537339e-03 -1.1403058e-03  7.1194452e-03  1.7654180e-03
  2.1560830e-03  3.7187953e-05 -3.6332910e-05  2.9023878e-03
 -6.6713007e-04  1.1013794e-03  1.4619703e-03  1.3445513e-04
 -1.8819455e-03  1.8235654e-03  9.5497893e-04  1.1241469e-03
 -2.1347118e-03 -1.5447072e-03  3.3430657e-03  2.4896526e-03
 -1.5052258e-04  1.5359390e-04 -1.6902588e-03  1.1679324e-03
 -2.0008302e-03  3.0782830e-04  1.1351159e-03 -9.2620120e-05
0087_1
  1.0000000e+00 -3.0438080e-18  5.3404337e-17  3.3164412e-01
  3.7287972e-03 -7.9753916e-02  4.8888529e-02  1.3001922e-01
  1.1318306e-01 -3.0382754e-03 -8.5377366e-02  4.1591113e-02
 -1.5823196e-02  3.7520671e-03  2.8366422e-02 -9.3156733e-03
  8.6866803e-03 -1.1669661e-02  8.4443596e-03  2.5280926e-02
 -3.6518983e-03 -1.5371902e-02  1.1903296e-02  1.9949895e-02
  1.0497197e-02  1.7581423e-03 -1.4215916e-02  2.9670701e-04
 -8.3900385e-03  3.1035945e-03  1.5787818e-02 -6.0346268e-03
 -1.3855087e-03 -2.7189631e-03 -1.2842173e-03  1.2460882e-03
 -1.4593356e-03 -8.1791168e-04  4.7044508e-03 -4.8326258e-04
  1.2083703e-03  1.8829164e-03 -4.4246727e-03 -1.0069831e-03
 -2.0940122e-03  8.2773105e-04  3.5237789e-03 -2.5583553e-03
  7.8601337e-04  5.5068163e-04 -4.9087292e-03 -8.8982235e-04
 -7.1007496e-04  1.0430104e-03  3.4215534e-03 -3.6787430e-03
  5.2225477e-04 -3.2847980e-04 -1.3202034e-03  1.9557615e-03
  9.0959757e-04  3.7764301e-04  2.0434583e-04 -2.2570441e-04
  1.0246544e-03  1.0679186e-03 -2.7081233e-03 -5.7647696e-05
 -8.2308415e-04  3.9696257e-04  2.6433338e-03 -1.2859206e-03
  6.8036490e-04 -1.0044918e-03 -1.0521451e-03  2.6633542e-03
  5.5794086e-04  5.8891196e-04  6.0044149e-04 -6.0128722e-04
0088_1
  1.0000000e+00  2.8379832e-17 -9.4022493e-17  2.5697585e-01
  2.4365082e-02 -3.1830507e-02  4.4716285e-02  8.9098737e-02
  1.0351968e-01  9.0871576e-03 -5.4056296e-02  1.6410382e-02
 -1.3201303e-02 -7.0029652e-04  2.9315027e-02  1.0996701e-02
  2.7385215e-02 -1.1741998e-02 -1.5122115e-02  2.7909558e-02
  4.7203535e-03 -4.1136630e-03 -4.7048368e-03  2.2227526e-03
  8.1979214e-03  3.1458747e-03 -3.5757536e-03  1.3640357e-03
 -5.0604692e-03 -7.4319996e-03  1.0103194e-02  7.0933809e-03
  7.6222773e-03 -4.6109328e-03 -1.1615242e-02  2.7761853e-03
  2.7820061e-04  7.5678816e-04  5.1813907e-03 -3.9473993e-03
 -1.4777914e-03 -1.8083660e-03 -1.2545689e-03  1.9429850e-03
  1.1398404e-03 -5.3049896e-03  3.1973812e-03  7.3529452e-04
  2.3827666e-03  2.6323130e-04 -4.2743646e-03 -1.0704921e-03
 -1.1371454e-03 -9.1673588e-04  5.6503946e-03 -2.1517472e-03
 -6.8305195e-04 -2.1925509e-03 -1.9759286e-03  1.8770908e-03
  2.0266113e-03 -1.8460330e-03  2.0520481e-03 -1.1594383e-03
 -2.5875937e-04  9.1479759e-04 -1.2484612e-03 -4.6762902e-05
 -4.0155780e-04 -1.7469926e-03  3.2490274e-03 -8.2142235e-04
 -1.9486758e-05 -7.1727665e-04 -1.6125048e-03  1.5262725e-03
  9.6001503e-04 -5.2047086e-04  1.6477789e-03 -1.0165733e-03
0089_1
  1.0000000e+00  5.7722525e-18 -1.5521585e-17  2.4394722e-01
  2.3455460e-02 -5.4032779e-02  4.4506758e-02  8.0205344e-02
  1.1226552e-01  8.9234298e-03 -5.4895544e-02  5.4871761e-03
 -1.4975136e-02 -4.3389582e-03  3.4300726e-02  1.2828674e-03
  2.6700511e-02 -1.3352951e-02 -7.5058540e-03  2.1262947e-02
  7.1522133e-03 -5.4138704e-03 -1.6464000e-03  9.5766622e-03
  8.7412381e-03  4.3435151e-03 -1.2490300e-02 -8.1375116e-03
 -5.7495277e-03 -8.3547569e-03  1.4417739e-02  2.0319374e-03
  8.6353888e-03 -5.5960601e-03 -9.8506287e-03  5.9977893e-03
  5.0739876e-04 -7.6858197e-04  1.3898843e-03 -4.0617670e-03
 -7.3404183e-04 -1.6463388e-03 -1.9920468e-05 -1.4149359e-03
 -9.3812117e-04 -4.6106328e-03  5.9783053e-03  4.9198445e-03
  2.4286085e-03 -1.7457167e-03 -4.6269229e-03 -2.3450530e-03
 -1.4813311e-03 -6.4070679e-04  6.5970837e-03 -2.3472895e-03
 -5.6597038e-04 -1.9883205e-03 -8.5315113e-04  7.0242969e-04
 -2.1831533e-04 -1.6219444e-03  2.1673387e-03 -1.0946873e-03
  5.9656751e-04 -4.5529740e-04  8.0780010e-05 -1.4854155e-03
 -9.0372870e-04 -8.7369338e-04  2.7605232e-03 -2.0814110e-04
  4.2737853e-04 -1.0913948e-03 -1.3874228e-03 -1.5170097e-03
 -1.7501105e-04 -7.1436668e-04  3.1886382e-03 -1.4710228e-03
0090_1
  1.0000000e+00 -2.8232961e-17  1.0824359e-16  2.4128125e-01
  1.1282512e-02 -5.8994833e-02  3.4508068e-02  9.3407171e-02
  1.1816267e-01  9.9224614e-04 -5.8571826e-02  1.6214281e-02
 -1.1026664e-02  1.9569030e-03  3.1545370e-02 -2.6153328e-03
  1.9482833e-02 -1.1841212e-02 -2.7494299e-03  2.2147624e-02
  4.3287752e-03 -1.5290306e-02  1.1807425e-03  1.1485015e-02
  1.6168789e-02  2.9735735e-03 -1.4682334e-02 -4.3401986e-03
 -8.6709413e-03 -2.7447450e-03  1.3382787e-02 -2.3746546e-03
  3.6206778e-03 -7.8763428e-03 -3.4121601e-03  7.3881738e-03
  2.9277816e-03 -6.0040797e-03  1.7688979e-03 -8.6064852e-04
  3.7197649e-03  1.0245239e-03 -2.5276155e-03 -4.4645621e-03
 -4.1428106e-03 -3.0560646e-03  8.9537260e-03 -1.0155880e-04
  1.7177151e-03 -4.7499287e-03 -2.4418136e-03  4.1093453e-04
  1.3765130e-03 -1.9145853e-03  3.4530048e-03 -2.0607746e-03
  1.1722248e-03  4.6228658e-04 -1.7536332e-04 -2.2774064e-03
 -1.5221985e-03 -1.7632381e-03  4.2446891e-03 -7.0817617e-04
  2.0496869e-03 -1.8726122e-03 -3.8250037e-05 -8.9898347e-05
  6.4424072e-04 -1.0007884e-03  2.1577994e-03 -1.1064842e-03
  1.1159013e-03  1.6646340e-04  4.3127203e-05 -3.8592698e-04
 -7.4380726e-04 -7.7434306e-04  2.4200668e-03 -9.5357264e-04
0091_1
  1.0000000e+00  1.8247434e-17 -7.0093964e-17  2.1661801e-01
  1.1933992e-02 -6.7649632e-02  5.9083097e-02  1.0574637e-01
  1.2109150e-01 -1.0598197e-04 -6.7923790e-02  1.3607853e-02
 -7.1098743e-03  4.8627037e-03  3.0091111e-02 -9.7796528e-03
  1.4611892e-02 -7.5172216e-03  1.5039707e-03  1.9712417e-02
  1.7754758e-03 -1.9723637e-02  5.2797541e-03  1.7894635e-02
  1.7876208e-02  1.4956193e-03 -1.8362072e-02 -2.9263902e-03
 -6.4932061e-03 -7.0681398e-04  1.2527045e-02 -6.6402268e-03
  3.3207966e-05 -7.2939507e-03 -3.5674024e-04  9.3151625e-04
  2.5784669e-03 -9.3203080e-03  4.4775461e-03  2.4729142e-03
  5.5970321e-03  6.1654726e-04 -4.3485984e-03 -3.4991193e-03
 -2.2244133e-03 -1.7605187e-03  9.2026291e-03 -3.3690227e-03
  2.2186776e-05 -3.1822042e-03 -1.1775990e-04 -5.5418867e-04
  2.0363682e-03 -3.6697513e-03  3.8764587e-03 -6.9881736e-04
  2.3417538e-03  2.3456161e-04 -1.4367629e-03 -2.4924582e-03
  2.2496732e-04 -1.0835150e-03  4.6051993e-03 -1.4553747e-03
  9.2655918e-04 -9.2140277e-04 -7.4869161e-05 -1.2243783e-03
  1.4433492e-03 -1.2158060e-03  3.1010112e-03 -7.0995321e-04
  1.5406293e-03  1.9974005e-04 -2.9098722e-04 -3.9421385e-04
  1.1183148e-03 -2.1931898e-04  1.9049071e-03 -2.0783042e-04
0092_1
  1.0000000e+00 -1.7224501e-17  8.8568471e-17  2.1818829e-01
  2.3277894e-02 -6.9344022e-02  1.0300246e-01  9.6340571e-02
  1.2574738e-01  6.6983599e-04 -5.9726716e-02  2.8487854e-02
 -6.1803959e-03  6.9644056e-03  2.6774936e-02  1.5056146e-03
  1.8586804e-02 -6.1678839e-03  3.4965152e-03  1.1157420e-02
  2.7859682e-03 -1.4885668e-02  8.4667624e-03  2.2532235e-02
  2.1437663e-02  4.0705408e-03 -1.9468515e-02  1.3704814e-03
 -4.3136998e-03  1.5669541e-03  1.0203480e-02 -6.9226788e-03
  2.5489754e-03 -4.3785630e-03 -2.9056181e-03  4.2128320e-03
  2.8402052e-03 -6.9340450e-03 -2.9764522e-04  5.7246938e-03
  7.7714191e-03  1.4035298e-03 -7.6790369e-03 -4.3104464e-03
 -3.0243021e-03 -4.7724826e-04  7.3216697e-03 -1.6936057e-03
  1.2154856e-03 -3.5719331e-03 -7.2994889e-04  2.9885689e-03
  1.5712933e-03 -3.6066316e-03  4.3166534e-04  5.5317847e-04
  3.3957592e-03  1.5004466e-03 -1.4905274e-03 -1.7097104e-03
 -2.3943753e-03 -5.6598958e-04  3.7418832e-03  1.0401925e-04
  8.4108374e-04 -2.1564690e-03 -1.4327728e-03  6.8239652e-04
  7.8570156e-04 -1.9450006e-03  1.4306741e-03 -3.2701667e-04
  1.7100693e-03  8.3279369e-04 -7.0059145e-05  9.7049340e-05
 -1.4996206e-03 -7.1578209e-04  1.4467590e-03  4.7789667e-04
0093_1
  1.0000000e+00  4.1120271e-18 -1.8192718e-17  3.1182882e-01
  1.3319952e-02 -1.0296524e-01  4.5250872e-02  1.3380048e-01
  1.2992049e-01  1.6381567e-02 -7.2847942e-02  2.3296991e-02
 -2.2189231e-02 -7.7174522e-05  3.0758581e-02 -2.0150961e-02
  1.4115862e-02 -1.8566832e-02  2.0132640e-03  1.7269929e-02
  8.2567632e-03 -1.7321319e-02  3.1006880e-04  2.4708908e-02
  1.2583944e-02  5.6128307e-03 -1.8941384e-02 -8.1754795e-03
 -9.2773533e-03 -5.9315215e-03  1.7660275e-02 -5.0578285e-04
  1.6726201e-03 -7.9857417e-03 -8.2199796e-03  4.4968915e-03
  7.5761887e-04 -5.3699544e-03 -4.0260151e-04  1.3471749e-03
  1.0738814e-03  2.0833054e-04 -1.2567482e-03 -3.8065213e-03
 -4.1148754e-03 -4.1328198e-03  5.9116527e-03  4.5930677e-03
  7.8087384e-06 -2.4981373e-03 -4.2173881e-03 -1.7225295e-03
 -1.4144017e-03 -1.9157528e-03  5.0218891e-03 -5.5615421e-04
 -1.2582214e-03  4.7038519e-04 -2.3888983e-03  1.2903555e-03
 -2.2560856e-03 -1.9180768e-03  6.2438352e-04 -5.3965955e-04
 -7.0978878e-04 -2.9040680e-04 -4.9518440e-04 -1.6783171e-03
 -1.4924341e-03 -1.2377043e-03  2.7565905e-03  1.3791544e-03
 -1.0474775e-03  2.4043429e-04 -3.6077329e-03 -3.3919746e-04
 -1.0398277e-03 -5.3173228e-04  2.3740934e-03 -1.8931364e-03
0094_1
  1.0000000e+00 -3.5776215e-18 -2.3778002e-17  2.9795901e-01
  3.4180675e-02 -1.0711101e-01  1.4682123e-02  1.2220697e-01
  1.2169020e-01  2.8241369e-02 -7.0441328e-02  1.8939548e-03
 -2.8333017e-02 -1.7957863e-02  3.4500484e-02 -1.4699089e-03
  2.3433999e-02 -2.1928399e-02 -1.2791614e-02  1.7325585e-02
  1.1892475e-02 -1.4981987e-02 -6.6121353e-03  1.0487808e-02
  5.3499807e-03  7.5923964e-03 -8.9406068e-03 -1.4946066e-02
 -9.6991630e-03 -1.7830877e-02  1.1516829e-02  7.0633663e-03
  1.0288021e-02 -7.6137932e-03 -9.2053021e-03 -7.0106970e-04
  1.0876178e-03 -7.2312455e-04  5.4589608e-03  8.4067409e-04
 -5.8014125e-03 -2.7864172e-03 -8.9479474e-04 -2.9841116e-03
  1.4443647e-03 -9.8534029e-03  3.2500872e-03  2.4200278e-03
  2.1521657e-03  2.2436532e-03  1.0795600e-04 -3.7855644e-03
 -4.3442521e-03 -1.8771951e-03  2.0816885e-03  3.6027373e-03
 -1.1222619e-03 -3.2403854e-03 -1.9532963e-03 -3.3738711e-03
  1.5205492e-03 -1.4329763e-03  3.3774013e-03  1.0905174e-03
 -2.5403321e-03  1.8517593e-03 -1.4444563e-03 -3.1946745e-04
 -2.2039660e-03 -2.4403370e-03  7.2066974e-04  4.3336383e-04
 -6.2630158e-05 -3.2405265e-04 -6.8133226e-04 -1.1555479e-03
 -8.4773123e-04  7.1139474e-04 -8.1738182e-04 -4.1802575e-05
0095_1
  1.0000000e+00  1.9761752e-18  1.5002649e-17  3.7906451e-01
 -1.8672977e-02 -6.4726010e-02  1.1359264e-01  5.7339413e-02
  1.1180624e-01 -2.0491527e-02 -5.7288729e-02  4.2236084e-02
 -4.5945488e-03  9.4822022e-03 -2.5794007e-03 -3.2209878e-02
  1.6540527e-02 -6.4517077e-03  8.9319946e-03 -1.0903050e-02
 -8.4415416e-03 -1.4752180e-02  2.6638374e-02  1.8841840e-03
  1.7106912e-02 -1.4933933e-02 -4.6893425e-03  9.3224637e-03
  3.5319672e-03  5.3231521e-04  5.6526167e-03 -1.1360857e-02
  4.1544220e-03 -2.9723156e-03  9.6133531e-03 -3.3722563e-03
 -2.5049040e-03 -2.9299928e-03  1.3018685e-02  4.3153029e-03
  4.8009836e-03 -7.9293722e-03  1.6563355e-04  6.1079642e-03
  3.4863591e-03  5.7426742e-04  5.5404755e-03 -2.0291488e-03
  1.5432337e-03  8.6937154e-06  4.8548795e-03  3.9860289e-03
 -1.2223112e-03  5.9694577e-04  5.2911068e-03  1.6408498e-03
  6.9764719e-04 -2.3885823e-03  4.6550791e-04  5.4167479e-03
  1.4039229e-03  1.2399752e-03  2.2391435e-03  1.5166177e-04
  1.6524187e-04  6.7113789e-04  1.1130685e-03  4.0199508e-03
 -8.4229332e-04  1.4482088e-03 -4.1380777e-04  2.3167315e-04
 -6.5439125e-04 -3.4687627e-04  2.7352895e-05  2.6504533e-03
 -2.0373320e-06  8.3211615e-04  3.7337902e-04 -5.0955799e-06
0096_1
  1.0000000e+00 -3.7809013e-17  8.7493404e-17  4.8869234e-01
 -1.2737568e-02 -7.4642149e-02  5.5125651e-02  4.2123078e-02
  9.0500442e-02 -2.3139407e-03 -8.0463021e-02  1.9435581e-02
 -2.4903728e-02 -2.0836537e-03  2.9229543e-02 -5.4814051e-02
  1.0771349e-02 -2.4872100e-02  1.6910042e-02  1.0198198e-02
  4.5415636e-04 -1.4027186e-02 -1.2467596e-03 -9.8837168e-03
  1.2745237e-02 -5.9928232e-03  1.7397652e-03 -1.5310048e-02
 -3.7441947e-03  5.0486944e-04  1.5471327e-02 -1.2369722e-02
 -3.0042904e-04 -9.0488599e-03  5.4153475e-03  4.4992586e-03
  4.3265202e-03 -3.3543392e-03  5.5619175e-03 -8.2107461e-03
  3.7164515e-03  1.3103242e-03  6.2637136e-03  3.0894363e-04
 -2.2941586e-03  3.1179670e-03  1.6585905e-03 -5.1474326e-03
 -6.5831926e-04 -3.2838854e-03  7.2271890e-03 -6.0975144e-04
  2.8918851e-03  8.9700851e-04  2.2864997e-03  2.0768888e-04
  7.9546257e-04  1.6995828e-03  2.2107947e-03 -2.2964899e-03
 -6.7414691e-04  1.8463447e-03  3.3331432e-03 -1.9468718e-03
  3.4255836e-04 -1.3748495e-03  4.5003854e-03  1.9289522e-03
  2.4327752e-03  6.3744367e-04 -1.2380564e-04  3.7373312e-04
  3.2917925e-04  1.2959135e-03  2.5843052e-03 -6.3908859e-04
  4.8520948e-04 -1.3475411e-04  2.0117625e-03  1.3379198e-03
0097_1
  1.0000000e+00 -1.5611362e-17  9.3857526e-17  3.7441834e-01
 -2.5528861e-02 -1.9409024e-02  9.2945265e-02  4.2356309e-02
  6.5802488e-02 -7.9076103e-03 -4.6238437e-02  2.7424253e-02
 -2.8248964e-02  7.7093720e-03  4.9696876e-02 -1.2260764e-02
  1.5385866e-04 -1.0789573e-02  1.7007875e-02  3.7139028e-02
 -1.4233168e-02  2.6415700e-03  1.0931704e-02  1.1383327e-02
 -5.6293998e-03  4.3290497e-03 -8.8576296e-03  1.1648117e-02
 -1.5635109e-02  8.2541735e-03 -6.8862315e-04  8.4286726e-04
 -8.2751196e-03 -1.5751576e-03 -1.1431580e-02  1.2047697e-02
 -6.2810761e-03  4.9664491e-03 -1.2028988e-02 -5.4956372e-03
 -7.3049381e-03  3.1177380e-03 -7.9635875e-03 -9.4013966e-04
 -5.6010712e-03  2.8273504e-03 -4.3804514e-03 -6.8007242e-03
 -3.3664831e-03 -3.8290092e-05 -1.9174112e-03  6.5620057e-04
 -1.9499123e-03  3.6783109e-03 -1.8913272e-03 -4.8720253e-03
 -3.8442854e-03  9.0986538e-04  3.9390977e-03 -4.3588731e-05
 -5.1713017e-04  1.5035890e-03  9.1443660e-04  1.3317219e-04
 -9.4708400e-04  6.7665382e-04  1.9294301e-03  1.6115875e-03
  2.4059260e-04  2.0339399e-03  1.7703185e-04 -9.0821961e-05
 -9.4742963e-04 -2.7362653e-05  2.7461433e-03  1.2813500e-03
  2.1739008e-03  7.0071530e-04 -7.1626206e-04  1.1049766e-03
0098_1
  1.0000000e+00 -1.7948290e-17  4.7198167e-17  4.7016849e-01
 -7.0268763e-03 -3.6920848e-02  6.3654399e-02  3.8375485e-02
  7.6054155e-02 -1.2394393e-02 -7.2111782e-02  1.8495457e-02
 -1.1471980e-02 -2.8052412e-04  3.1645757e-02 -3.0266006e-02
  9.4933803e-03 -1.8520165e-02  7.7192700e-03  2.5868519e-02
 -1.7106180e-03 -1.0490710e-02  2.0488704e-03 -2.0139655e-03
  3.9253320e-03 -1.1417236e-02 -2.7844961e-04  2.2039600e-03
 -3.1992503e-03 -8.8515786e-04  7.9103025e-03 -6.2217722e-04
 -2.6781021e-03 -1.1488982e-02  1.4875518e-03  6.8541858e-03
 -1.2683398e-03 -3.5521408e-03 -2.6385827e-04  1.5676885e-03
 -2.2084736e-03 -7.7755239e-03 -5.0316179e-03  4.3495062e-03
 -8.1236135e-04 -1.4547146e-03 -1.4834459e-03 -8.5337350e-03
 -3.2664719e-03 -6.2634352e-03  9.7418856e-04 -4.7458315e-04
  8.3965999e-04 -3.9869087e-03 -3.0536652e-03 -4.4858173e-03
  9.8285452e-04 -4.5440409e-03  8.2796594e-04 -2.5141085e-03
  1.7068424e-03 -1.2625176e-03 -1.1460956e-03 -6.4205159e-03
  1.2258732e-04 -2.8903737e-03  5.6008341e-03 -2.7640753e-03
  2.8739622e-03 -1.5004650e-03 -5.8435355e-04 -2.7212053e-04
  1.8353644e-03 -6.3535346e-04  2.9266095e-03 -2.9681178e-03
  2.2231565e-03  6.8564583e-04  1.0247113e-03 -6.4840084e-05
0099_1
  1.0000000e+00 -2.3136414e-17  6.3245356e-17  3.6966321e-01
 -1.4257074e-02 -6.1833218e-02  1.1589370e-01  4.8991603e-02
  1.1099040e-01 -1.6826256e-02 -5.8520667e-02  4.1273031e-02
 -3.1259392e-03  1.0473334e-02 -2.1365353e-03 -3.2438738e-02
  1.5312900e-02 -6.4380995e-03  5.2378040e-03 -9.8733667e-03
 -6.1711274e-03 -1.5110727e-02  2.6774006e-02  3.9258045e-03
  1.7676411e-02 -1.5428306e-02 -6.3006266e-03  8.7294628e-03
  4.9792297e-03  2.3071756e-03  5.6689563e-03 -1.2449319e-02
  3.2169253e-03 -9.6655156e-04  1.0157804e-02 -4.7780252e-03
 -2.0138531e-03 -2.1919268e-03  1.4460556e-02 -1.0588004e-04
  6.5170945e-03 -6.6122918e-03  3.2385470e-03  5.9770483e-03
  5.0683182e-03  3.1467763e-03  3.9340527e-03 -2.9843377e-03
  1.9216133e-03  2.3335284e-03  4.7529239e-03  2.4245462e-03
 -8.2715150e-04  2.7576047e-03  5.5883314e-03  9.0985773e-04
  9.3440173e-04 -1.8305575e-03 -2.2348516e-04  4.1613815e-03
  2.4318663e-03  2.4922795e-03  8.7939230e-04 -8.7598797e-04
  5.9865597e-04  1.2015546e-03  9.7564242e-04  2.0300273e-03
 -2.7101538e-04  2.3028325e-03  1.8877906e-04  5.1911048e-04
 -1.5543175e-04 -1.1744303e-03 -6.2245985e-04  1.4016153e-03
  1.4477199e-03  9.5238083e-04 -2.0326719e-04 -6.3911116e-04
0100_1
  1.0000000e+00  2.9181059e-17 -7.2652793e-17  4.2799904e-01
 -7.6023841e-04 -4.7744351e-02  8.5015371e-02  5.6088948e-02
  7.2994670e-02 -9.2052519e-03 -9.4451749e-02  5.4812977e-02
 -1.6790640e-02 -7.3289140e-03  1.8091784e-03 -2.4074631e-02
  1.0056247e-02 -1.7643733e-02 -1.7329901e-03  4.5787280e-03
 -1.9075272e-02 -1.1152993e-02  3.3408755e-03  4.0660097e-03
  4.5519521e-03 -2.2361593e-02 -1.3266029e-02  2.3589445e-03
 -4.1239668e-03 -3.7896874e-03 -2.4825611e-03 -1.7504237e-02
 -3.2548002e-03 -1.0252468e-02  2.9146007e-03 -2.7851798e-04
 -3.7386071e-03 -8.9101144e-03  3.8597068e-04 -7.2467048e-03
  1.5032740e-03 -6.8814489e-03  7.7790496e-04  1.1274916e-03
 -1.6744311e-03 -2.3181027e-03 -1.4924082e-03 -3.5521671e-03
  8.5820480e-04 -4.7521823e-03 -2.1181073e-03 -2.9893817e-03
 -7.5166852e-04  1.9342461e-03  9.3425008e-04 -2.9945401e-03
 -2.0754333e-03 -3.0719541e-03  3.6414266e-04  1.8364496e-03
  4.6767726e-04  9.2496778e-04 -3.0751650e-03 -2.0172244e-03
 -1.7374933e-03  7.7613741e-04 -1.0245445e-04  1.4512276e-03
 -1.8781289e-03  1.0254208e-03 -3.7367070e-03 -9.2553456e-04
 -1.8315386e-03 -5.2643022e-05 -8.2896567e-05 -1.0010224e-03
 -2.0557025e-03  1.4561878e-03 -1.4247248e-03  1.4555715e-03
0101_1
  1.0000000e+00 -3.3623690e-17  1.0847191e-16  3.1390585e-01
 -2.8930522e-02 -7.7840516e-02  8.7337620e-02  6.7988569e-02
  1.0635952e-01 -2.3766463e-02 -6.6834240e-02  8.0791917e-03
 -1.7688492e-02  3.9688235e-03  1.5216862e-02 -3.1243445e-02
  9.0814048e-03 -1.2452953e-02  9.9192665e-03 -1.0294449e-02
 -1.4257899e-02 -2.4177055e-02  1.6152363e-02  3.2049297e-03
  1.5503416e-02 -1.5385164e-02 -2.0126393e-02 -4.7322330e-03
 -2.7111787e-03 -6.3015691e-03  3.2913964e-03 -2.1357018e-02
  5.1952896e-03 -7.9327781e-03  4.2074014e-03 -1.0536153e-02
 -2.1202764e-03 -1.0015795e-02  7.1225659e-03 -3.5917508e-03
  8.1308209e-03 -6.8482158e-03 -4.2071016e-03 -2.1144988e-03
  1.7755368e-03 -3.2061692e-03  4.1731424e-03 -9.3002633e-03
  5.2527351e-03 -6.5776893e-04  1.7076984e-03 -3.2651919e-03
 -2.3207453e-04  6.0144539e-05  3.9349175e-03 -4.5091179e-03
  2.2691818e-03  1.3632137e-04  6.1620234e-04 -1.3896408e-03
 -9.5295170e-04  1.2436386e-04  2.9362776e-03 -2.0609768e-03
  1.4553504e-03  1.0034250e-03 -1.6802681e-03  6.9050314e-04
 -2.2085751e-03  1.5910744e-03  1.1623770e-04 -3.4853213e-03
 -1.6874543e-03  1.4599156e-04  7.6900207e-04 -9.5492018e-04
 -3.1515963e-03 -1.1522546e-03  1.5424486e-03  4.5454515e-04
0102_1
  1.0000000e+00  2.4018628e-17 -4.7915412e-17  4.3099485e-01
  7.4189434e-04 -8.1403689e-02  9.0155407e-02  7.7153198e-02
  1.0825069e-01 -1.2054177e-02 -9.9679745e-02  2.4050793e-02
 -7.6583195e-03  9.4282064e-03  2.5337172e-02 -4.4047535e-02
  4.9185204e-03 -1.6494496e-02  7.8351781e-03  1.1278404e-02
  7.1666032e-05 -1.9462442e-02  6.9589856e-03  3.0752191e-03
  1.8744727e-02 -9.0123522e-03 -1.3064106e-02 -1.8448692e-03
 -4.7675269e-03  4.9318822e-03  7.4439760e-03 -1.3362944e-02
 -3.2055143e-03 -1.1660533e-02  5.2196505e-03  2.0558836e-03
  2.4606611e-04 -8.1129507e-03  1.6179100e-03 -3.1758358e-03
  5.8098603e-03 -4.7225482e-03 -2.5808548e-03  1.6998748e-04
 -2.0688562e-03  5.1803788e-04  2.9818421e-03 -8.5659843e-03
 -1.5584375e-03 -6.7780014e-03  2.6107361e-03 -1.1864423e-03
  1.7321465e-03 -3.1606741e-03  2.3991338e-03 -5.3067482e-03
  2.7497282e-03 -2.4093392e-03  1.9507784e-03 -1.1403442e-03
  6.6079422e-04  4.0919834e-04  8.6085917e-04 -3.9968012e-03
  6.6563080e-04 -3.5377775e-03  1.7669051e-03 -1.8834594e-03
  2.3294374e-03 -2.1718880e-04  1.4352816e-03 -3.4715807e-03
  1.6058210e-03 -7.4523099e-04  2.9909390e-03 -5.5410819e-04
  1.3815758e-03  5.8837404e-04  7.3640798e-04 -1.5864154e-03
0103_1
  1.0000000e+00 -1.1461864e-17  2.0271648e-18  4.0372048e-01
 -3.6482329e-03 -1.0288841e-01  1.3795952e-02  7.1372604e-02
  1.0750240e-01  5.8479546e-03 -6.6880289e-02 -8.3982380e-03
 -3.8755452e-02 -1.0545885e-02  4.2049416e-02 -2.0844389e-02
  1.1084322e-02 -3.0388187e-02 -6.6383672e-03  7.9791633e-03
  3.4493077e-03 -1.8872509e-02  1.5367738e-03 -7.1902627e-03
  4.6925133e-03  9.3807515e-04 -2.5363506e-03 -2.0386804e-02
 -1.3151990e-02 -1.5196989e-02  2.3047510e-02 -9.6374403e-03
  8.6736761e-03 -1.0755065e-02  9.9490722e-04  1.2872804e-04
  4.7319146e-04 -1.5188812e-03  4.5038381e-03 -1.0442401e-02
 -1.7137308e-03 -1.9950092e-03  1.4257216e-03 -7.1911969e-03
  8.8241813e-04 -6.7807204e-03  1.0513403e-02 -4.5830818e-03
  4.7196117e-03  3.5755747e-04 -4.9955259e-04 -9.9420200e-04
 -2.3980822e-03  4.8180790e-04  4.6082374e-03 -3.1306578e-03
  7.0353663e-04 -2.5344678e-03 -9.1431359e-05 -1.0747428e-03
  9.5436520e-04  2.4104502e-04  3.5297659e-03 -2.7071921e-03
 -6.2746767e-04  1.0574785e-03  1.5058657e-03  1.3613338e-04
 -2.0680390e-03 -1.5905154e-03  2.2070717e-03  9.9563722e-05
  1.5657915e-03 -6.1034764e-04 -5.0483150e-04 -3.6776041e-04
 -1.8921586e-03  1.2885074e-03  3.2480904e-03 -1.7731233e-03
0104_1
  1.0000000e+00 -1.8185065e-17  9.4436550e-17  3.5217328e-01
 -1.5080363e-02 -5.4464272e-02  3.7923992e-02  1.1470176e-01
  1.0430791e-01 -1.3837543e-02 -6.9449739e-02  5.6478909e-02
 -1.8646318e-02  5.7817438e-03  1.8634662e-02 -6.2811917e-03
  3.4478978e-03 -9.5752979e-03  1.1591116e-03  1.7361343e-02
 -1.3968348e-02 -1.2447379e-02  1.3974669e-02  1.8559074e-02
  1.0404019e-02 -3.5781113e-03 -1.3251566e-02  5.8190371e-03
 -1.1377595e-02  6.2164120e-03  9.0560360e-03 -8.8901291e-03
 -4.4120977e-03 -9.3343969e-04  5.5625985e-03  2.4665733e-03
 -7.3513943e-03 -3.3980825e-03  2.3692725e-03 -1.2229221e-03
  4.4053027e-03 -2.5568401e-04 -4.6061505e-03 -9.2975384e-04
 -3.7781504e-03  4.1040307e-03  1.1977114e-03 -5.9562944e-03
 -5.3898869e-04 -6.7922263e-04 -1.3022516e-04 -7.6256474e-04
 -1.5524056e-03 -1.0118743e-03  2.5255059e-04 -2.0131747e-03
  3.6583172e-03 -1.2191027e-03 -1.9768028e-03 -8.2139221e-04
  1.1255388e-04  1.7205876e-03  2.2984841e-04 -1.9306785e-03
  1.4847225e-03 -9.2638950e-04 -8.2812341e-04  5.5643424e-04
  1.6830021e-04 -4.7087017e-04  4.0725317e-04 -5.1211481e-04
  2.4136778e-03 -1.3157433e-03 -4.0584617e-06  2.0312623e-03
  2.1808539e-04  5.3376782e-04  1.3280802e-04  3.4624244e-04
0105_1
  1.0000000e+00 -1.6401977e-18  5.0798745e-17  3.1370962e-01
 -1.0395954e-02 -3.2841329e-02  7.7413171e-03  9.1238560e-02
  1.0026180e-01 -6.9831063e-03 -5.9937846e-02  6.1663202e-02
 -1.1001159e-02 -2.9317057e-03  1.6505874e-02 -1.4313848e-02
  1.9828432e-02 -8.4515139e-03  8.1260535e-03  2.5287464e-02
 -8.2682212e-03 -8.4759789e-03  2.2088164e-03  6.0497997e-03
  1.0570422e-02 -2.1209638e-03 -6.1612282e-03  1.0138792e-02
 -7.7732721e-03  1.1641725e-04  5.0506901e-03 -6.2534606e-03
  1.1526242e-03 -2.6546533e-03  1.1678689e-03  6.4084979e-03
 -3.8700488e-03 -9.5193304e-04  2.4797209e-03 -2.5412625e-03
  7.6187988e-04 -1.0924470e-03 -7.9926692e-04  1.1251731e-03
 -3.1369210e-03  9.0768524e-04  1.9808919e-03 -2.1348672e-03
  1.4588848e-04 -1.0164422e-03  2.4885229e-04  5.0136069e-04
 -1.8053684e-03  1.1971037e-03  7.0388678e-04 -1.8842251e-03
 -6.4581460e-05 -6.1710174e-04  7.4998353e-04  9.1525763e-05
 -8.1957410e-04  9.2289892e-04  5.5720121e-05 -1.2894009e-03
  1.9626819e-04 -1.1045268e-04  3.8690529e-05  2.7031793e-04
 -3.8215108e-04  1.1222751e-03 -1.8089383e-04 -1.1213020e-03
  6.1473799e-05 -2.6147470e-04  1.9258880e-04  4.3109261e-04
  1.9985471e-04  8.0580813e-04 -4.3337622e-04 -3.7453615e-04
0106_1
  1.0000000e+00  3.1313020e-17 -7.5197287e-17  3.9316691e-01
 -8.8879260e-03 -7.3500274e-02  2.7057004e-02  9.7066710e-02
  1.1007241e-01 -1.5444593e-02 -7.4755367e-02  4.5572454e-02
 -1.3205174e-02  3.0947733e-03  2.6145948e-02 -1.7770853e-02
  9.7277460e-03 -1.1250266e-02  5.9417938e-03  2.1622196e-02
 -5.1312260e-03 -1.6212945e-02  1.0009357e-02  1.0143814e-02
  1.6784548e-02 -3.1675540e-03 -1.1188090e-02  4.0056531e-03
 -7.6895255e-03  4.6673284e-03  7.7523723e-03 -8.5548640e-03
 -1.2384086e-03 -3.2267868e-03  6.8651553e-03  5.5371005e-03
 -3.9803376e-03 -4.3388812e-03  1.9056455e-03  1.5854153e-03
  5.0595586e-03  1.4206689e-04 -2.6530775e-03  1.3636469e-03
 -3.6981235e-03  3.8842089e-03  2.2346589e-03 -5.5671043e-03
 -1.5283506e-03 -5.0295978e-04  1.6925261e-03  1.0897655e-03
 -1.2531692e-03 -6.8766628e-04  6.8450471e-04 -1.3890437e-03
  2.2125372e-03  3.3471499e-04 -1.5917496e-03  8.2857249e-04
 -9.6783698e-04  2.4509730e-03 -1.0982255e-04 -2.1929400e-03
 -2.5200188e-04 -3.3164919e-04  2.2990910e-05  2.5276201e-04
 -3.2143977e-04  2.4218841e-04 -1.5291750e-05 -9.1284243e-04
  1.1316281e-03 -2.1565207e-04 -2.6821712e-04  1.2503364e-03
 -1.0503359e-04  1.1158077e-03 -8.6437018e-04 -6.6957916e-04
0107_1
  1.0000000e+00  2.8843606e-18 -2.4733766e-17  3.7437648e-01
 -2.4485765e-02 -5.3842594e-02 -3.5093112e-02  7.4620833e-02
  9.4449899e-02 -9.0318679e-03 -5.9158771e-02  3.6691938e-02
 -2.4102995e-02 -1.0224664e-02  1.9466040e-02 -1.5163745e-02
  1.4510315e-02 -1.9026869e-02  2.8722688e-03  2.0839530e-02
 -1.1854556e-02 -1.7287049e-02 -1.5766458e-02 -1.3146217e-04
  7.0334524e-03 -6.9551839e-03 -8.5225130e-03 -2.3855575e-03
 -1.1385336e-02 -9.5011542e-03  5.9759343e-03 -5.6816337e-03
  1.9018263e-03 -8.9484896e-03  6.5315949e-04  3.7163606e-03
 -4.5887200e-03 -8.0410420e-03  2.5613044e-03 -2.5170320e-03
  1.5013101e-03 -4.0867589e-03 -1.9179255e-03 -6.6696910e-04
 -4.9441968e-03 -2.9240921e-03  2.5553765e-03 -3.8102339e-03
 -2.0213101e-04 -2.2235031e-03  1.4957158e-03  1.9449443e-03
 -2.2178474e-03 -1.9733773e-03  1.4495154e-03 -3.2926677e-04
  7.8755578e-04  1.4687626e-04 -1.2938723e-03  4.2611051e-04
 -2.8370373e-03  4.9003082e-04  7.1357627e-04 -2.3253899e-03
 -9.2484614e-04 -1.4468385e-04  1.9243230e-04  3.4228292e-04
 -1.1912338e-03  3.0789403e-04 -3.8447345e-04 -2.3796135e-04
  2.1320059e-05  1.2759828e-03 -7.6685309e-04 -1.9392396e-04
 -1.5369161e-03  9.1443608e-04  2.0879510e-04 -1.0860370e-03
0108_1
  1.0000000e+00  2.3207414e-17 -4.3007815e-17  4.5956390e-01
  2.9625085e-04 -6.6130874e-02  1.0892569e-03  9.4250124e-02
  9.7221042e-02 -1.6545543e-03 -7.8789015e-02  4.9638024e-03
 -2.1397524e-02 -7.8473911e-03  4.6400802e-02 -1.2871526e-02
  1.7739307e-02 -2.5617155e-02 -1.6068753e-02  2.1426246e-02
  5.3818770e-03 -1.0578673e-02  2.0909770e-03 -6.4935319e-03
  9.6721551e-03 -4.4879153e-03 -1.5857323e-03 -5.2232078e-03
 -4.5035077e-03 -7.6744270e-03  1.4660473e-02 -3.1895465e-03
  5.6354990e-03 -7.0646412e-03 -4.4487851e-04  7.8921073e-03
  1.2230830e-03 -2.3341226e-03  5.4904695e-03 -5.5408356e-03
  2.2867643e-03 -1.2933031e-03 -4.2569962e-04  1.8218115e-03
 -1.5590401e-03 -1.3504126e-03  3.9894081e-03 -5.7620296e-03
  1.3801511e-03 -2.8537730e-03  5.9034753e-04  3.0106527e-03
  1.1423478e-03 -1.7335448e-05 -6.1824476e-04 -3.1483674e-03
  1.6267325e-03 -5.6491559e-04  4.4097551e-04 -1.6826494e-04
 -8.0003057e-04 -2.3756326e-04  1.3112226e-03 -2.2313257e-03
  9.8089764e-04 -2.1430365e-03  8.7659810e-04  2.3665229e-03
  5.3072437e-04  8.4281346e-04 -1.2709483e-03 -1.4056974e-03
  4.0517557e-04 -3.3810969e-04  3.1435828e-04  3.5533823e-04
 -3.6076678e-04  1.9384122e-04 -1.2523457e-04 -4.2644369e-04
0109_1
  1.0000000e+00 -1.2460418e-17  3.7513279e-17  3.3975563e-01
 -2.7006071e-02 -5.7470060e-02  3.2176341e-04  6.9689817e-02
  9.0995142e-02 -1.7264281e-02 -5.9062301e-02  3.3778175e-02
 -2.5398810e-02 -1.3560674e-02  2.4105215e-02 -3.1868621e-02
  8.2702759e-03 -2.3571631e-02  8.9120304e-03  1.4584759e-02
 -7.4200550e-03 -2.1444312e-02  6.1599662e-03 -2.4154821e-03
  1.0195073e-02 -1.1881615e-02 -5.6912743e-03 -5.9100389e-03
 -6.4371257e-03 -8.5900063e-03  1.3720770e-02 -1.5225951e-02
  3.6054762e-03 -1.3126890e-02  4.8640899e-03  3.5392415e-03
  3.2016427e-03 -7.1049517e-03  3.6899784e-03 -4.0885734e-03
  5.2426597e-03 -4.4989729e-03 -6.5372614e-04 -1.5631642e-03
  9.5239905e-04 -1.2248501e-03  5.7875711e-03 -4.0034718e-03
  3.4752654e-03 -3.6901975e-03  1.6983880e-03  1.3750100e-03
  2.1656864e-03  2.0391360e-03  2.4563042e-03 -8.7776539e-04
  1.2429423e-03  2.5348749e-04  1.4166217e-03  1.1064238e-03
 -6.5313404e-04  2.9875133e-03  5.2970487e-04  1.1141374e-04
 -3.2396773e-04  6.8719939e-04  3.5666451e-04  9.3984019e-04
 -2.0084165e-03  3.2068607e-03  3.0710557e-04 -4.0222196e-05
 -2.0100713e-03 -8.3025226e-05  5.0138077e-05  1.8070672e-03
 -1.9112053e-03  1.5492368e-03 -1.5069498e-03 -2.3967002e-04
0110_1
  1.0000000e+00 -3.4763043e-17  8.3128515e-17  3.8548588e-01
  1.6439213e-02 -1.0333871e-01  3.9257614e-02  1.0540917e-01
  1.2482029e-01  1.2587270e-03 -8.8765572e-02 -1.1279480e-03
 -1.7413221e-02  1.9221104e-03  4.1274319e-02 -1.3336356e-02
  1.4280490e-02 -2.2166500e-02 -6.3125021e-03  1.7733935e-02
  1.1873084e-02 -2.1277075e-02  5.7417765e-04  9.2522216e-03
  1.8104726e-02  5.2239785e-03 -1.4812809e-02 -4.3327824e-03
 -1.2048011e-02 -3.9767821e-03  1.4655866e-02  8.3881790e-04
  3.7301771e-03 -1.2885891e-02 -3.5397939e-03  8.0383474e-03
  2.9580785e-03 -5.0990314e-03  3.9972820e-05  1.1682860e-04
  1.6642524e-03  2.0787144e-03 -2.6688685e-03 -2.6446831e-03
 -6.2828197e-03 -4.6895390e-03  6.9663878e-03 -1.6652422e-03
  2.6612054e-03 -3.9874489e-03 -2.4896562e-03  2.9501361e-03
 -7.8489851e-04 -1.3780224e-03  2.6421554e-03 -2.2409967e-03
 -2.8152123e-04  3.4273443e-04 -4.6844144e-04  1.6966218e-03
 -2.7873229e-03 -2.1537018e-03  2.4372012e-03 -1.5396331e-03
  3.3364411e-04 -1.3176536e-04  2.4002774e-05  8.8171487e-04
 -2.1025903e-03 -6.5417433e-04  1.6187877e-03 -1.7434122e-04
  1.7253639e-04  1.7885251e-04 -1.7354867e-03  4.1139425e-04
 -1.6938493e-03  1.3387987e-04  9.3419533e-04 -1.9914750e-03
0111_1
  1.0000000e+00  2.1252755e-17 -9.1201916e-18  3.3931837e-01
 -2.3594987e-02 -4.4719910e-02  1.0369880e-01  8.7855344e-02
  1.0233534e-01 -3.2206990e-02 -5.3553843e-02  6.9055764e-02
  3.2132021e-03  3.4629796e-03 -8.3664776e-03 -4.2477129e-03
  1.8758820e-02  2.9391405e-03 -6.1497838e-03  3.3034134e-03
 -1.8532694e-02 -2.0448753e-03  2.5274280e-02 -1.0919998e-03
  2.8339369e-03 -1.2427871e-02  1.3644662e-03  1.9267352e-02
 -1.7330742e-03 -4.1947607e-03 -4.0026694e-03  8.0595299e-05
  3.8751928e-03  2.8455240e-04 -8.5542523e-03  2.7212331e-03
 -6.1051556e-03  3.1396978e-03  4.4286635e-03 -6.1185923e-03
 -5.8557729e-03 -2.6726639e-03  8.7432837e-04  5.1971811e-03
 -4.7563133e-03 -2.7977024e-03  8.7071993e-04 -4.4019599e-04
 -1.3590163e-03 -2.5163981e-03 -3.3925141e-03  3.0068882e-03
 -1.8516610e-03  8.5981817e-04 -5.1677829e-04 -3.7898129e-03
 -2.9406160e-03 -3.0161626e-04 -3.7702908e-04  7.9064844e-04
 -2.5367726e-03 -2.4354839e-04 -5.7812349e-04 -3.7506062e-03
 -1.7970858e-03 -1.2238311e-03  2.7449777e-04  8.4013547e-05
 -4.4496441e-04 -2.1721493e-04  1.1196399e-04 -2.1633983e-03
 -6.3131220e-04 -6.1519622e-04  7.1774994e-04  1.1752162e-03
  6.6292436e-06  1.3925395e-04 -1.3481586e-03 -1.2497656e-03
0112_1
  1.0000000e+00  5.5953692e-17 -9.2752471e-17  5.7355077e-01
 -5.9393376e-04 -3.1059406e-02  7.2782616e-02  6.0293888e-02
  7.1407871e-02 -1.0527560e-02 -8.0021742e-02  7.4448155e-02
 -4.6284063e-03  3.5635754e-03 -7.2532397e-04 -4.1997550e-02
  1.1419164e-02 -1.3766913e-02  2.2922323e-02  1.7443762e-02
  4.4009449e-05 -3.6992456e-03 -5.9451334e-03  3.3104749e-03
  5.7186578e-03 -6.2054748e-03  7.0314648e-03 -1.4333712e-03
  1.6670671e-03  3.0704498e-03  1.8670809e-03  1.3645300e-03
 -5.8066565e-04 -1.7660636e-03  2.4582858e-03  2.3214002e-03
  1.6303888e-03  5.3614848e-04 -2.0261760e-03  7.5905556e-05
 -1.5232626e-03  1.6686882e-03  3.5631323e-03  1.0818126e-03
 -7.0242926e-04 -2.9247057e-04  1.0309010e-03  2.4979671e-03
 -8.2400730e-04  1.6786783e-03 -8.3862659e-04  4.6521838e-05
 -6.8943464e-04  1.3135390e-03  4.2077781e-04 -7.7074524e-05
 -1.5132595e-03  1.1460857e-03 -2.2106037e-04 -4.1010906e-04
 -7.6561332e-04  7.4887985e-05 -5.9568958e-05 -3.2216953e-04
 -4.8139136e-04  6.0702710e-04 -7.5487939e-04 -8.1749764e-04
 -3.7523143e-04  1.2239059e-04  3.7799210e-04 -3.8468758e-04
  1.2503513e-04 -4.1070708e-04 -4.8450865e-04  2.7302364e-04
  1.1636121e-04  2.1878039e-04 -3.9749969e-04 -6.0041714e-04
0113_1
  1.0000000e+00  5.4861654e-17 -9.5001325e-17  4.8909637e-01
 -1.4505267e-02 -5.9610854e-02  8.9704559e-02  8.4768209e-02
  7.9927917e-02 -2.5450771e-02 -1.0826007e-01  4.8518718e-02
 -8.2103225e-03 -4.4286612e-04  1.1246302e-02 -3.8691215e-02
 -2.5109266e-03 -1.9900867e-02  5.0777579e-03  1.1888160e-02
 -8.2931334e-03 -2.0046486e-02  1.1818707e-02 -7.9173753e-03
  6.0259277e-03 -2.0163364e-02 -4.7384517e-03 -1.0932998e-03
  5.0333711e-03 -2.7489197e-03  4.9928341e-03 -1.4667864e-02
 -1.5785607e-03 -4.8345734e-03  7.6422974e-03  2.2464155e-04
 -2.3801887e-03 -4.8378625e-03  5.7159604e-03 -8.4621544e-03
  1.7893027e-04 -6.9061903e-03  3.5259779e-03  6.5684603e-03
  3.6574128e-03 -1.7775783e-03 -5.2881919e-03 -5.0366360e-03
 -6.8908309e-05 -2.1619706e-04  3.2304932e-03 -3.2276066e-03
 -1.8241376e-03 -6.4434239e-04  1.4906030e-03 -3.4936001e-03
 -5.4925146e-04 -3.7523384e-03  4.1088839e-03  4.2351295e-04
  2.4190574e-03 -1.1183246e-03 -1.8202130e-03  5.9731118e-05
  1.2540574e-03  5.0413119e-04  3.2972408e-03 -2.0297221e-03
 -6.5769253e-04  9.4039251e-04  8.2588216e-05 -2.2460412e-04
 -4.2304715e-04 -5.6282758e-04  3.5176656e-03 -1.1837863e-03
  5.0541821e-04 -2.6917813e-04  4.8099880e-04  1.9252556e-03
0114_1
  1.0000000e+00  2.0871773e-17 -7.6540950e-17  2.3818154e-01
 -1.2133749e-03 -1.0130844e-02 -1.9893349e-02  7.5252380e-02
  1.0362880e-01  1.1160829e-02  3.0619887e-03  2.8075175e-02
 -1.4103789e-02 -2.9094050e-03  1.6442591e-02  1.9817364e-02
  3.1510022e-02  1.5153655e-03 -5.8687536e-04  2.6381131e-02
 -6.7460389e-03  2.0708453e-03 -2.4997628e-03  2.0592281e-03
  9.8422618e-03  4.6885912e-03  7.0343423e-03  6.6436412e-03
 -6.7936189e-03 -1.7579731e-03 -1.9221462e-03  4.9756644e-03
  6.0699613e-03  4.4638840e-03 -1.7084472e-03  2.0632426e-03
 -5.0190351e-03  5.4721542e-04  3.1646476e-03 -8.7289538e-05
  3.2102149e-03  2.7377244e-03  6.3211057e-04  1.0198964e-03
 -3.5122901e-03  4.8856362e-04 -6.2284406e-05 -1.8890655e-03
  2.3644782e-03  3.0949264e-03 -3.9894256e-04 -4.0700539e-04
 -2.1406887e-03  7.0108052e-04 -1.8919855e-04 -2.1128106e-03
  1.2915452e-03  2.0847733e-03 -4.5248588e-04 -7.6873981e-04
 -1.3541130e-03 -1.7096832e-04 -1.2152098e-03  3.8031154e-04
  2.0684634e-03  2.1968826e-03 -1.4574696e-03 -7.2306475e-04
 -1.3733412e-03 -1.0411377e-05  8.4210530e-04 -5.8612697e-04
  1.2057480e-03  8.1550190e-04 -8.3150670e-04  1.4818752e-03
 -6.1296789e-04 -2.1084311e-04 -8.7904903e-04 -2.3546053e-04
0115_1
  1.0000000e+00  3.3008053e-17 -6.3766611e-17  4.7120635e-01
 -1.3749918e-02 -7.1890772e-02 -7.6880259e-02  8.2772812e-02
  5.4472230e-02  7.2189349e-02  1.0525973e-02  2.7741240e-02
 -5.6079378e-02 -2.2315007e-02  5.4014582e-02  3.7415258e-02
  1.8052892e-02  2.9296118e-02 -1.9079563e-02  1.6061901e-02
 -2.9793728e-02  1.9708651e-02  1.6376758e-02 -2.1284760e-02
 -5.4387961e-03  1.5053779e-02  1.0317097e-02  1.7400650e-03
  1.0137676e-03  9.5352098e-03  2.8287594e-03 -4.3667954e-03
 -3.7664743e-03  1.8669193e-02 -1.0146952e-03 -7.9197739e-03
  2.1656530e-04 -2.9175786e-03  3.0110553e-03 -4.6417234e-04
  2.6919946e-03  9.0111188e-03 -4.2571832e-03  1.5770277e-03
 -2.9078487e-03 -3.1408251e-03  2.9326155e-04  5.0259100e-03
 -4.2329260e-04 -1.4681487e-03 -4.3410973e-03  2.1580432e-06
 -2.6181525e-03 -3.4916693e-03  2.1948460e-03  1.7784594e-03
 -4.9680221e-03 -3.7728686e-03 -5.5209044e-04  1.1983564e-03
 -1.3214698e-03 -3.5196462e-03  1.3507996e-04  4.7278034e-04
 -4.8478294e-03 -2.3700250e-04  2.3786192e-03 -2.0113164e-03
 -1.5673309e-03 -3.4826641e-03  1.2698851e-03  1.5422259e-03
 -9.2600468e-04  8.4689469e-04 -2.6524027e-04 -1.3732148e-03
 -1.1073721e-03 -4.6758918e-04  2.4602280e-04  5.8814894e-04
0116_1
  1.0000000e+00  6.5134838e-18 -5.0424610e-17  4.3156380e-01
 -1.8751267e-02 -3.5500669e-02 -1.0297982e-01  1.1480465e-01
  9.3917359e-02  2.8348582e-02  4.3715158e-03  4.8090650e-02
 -2.9063732e-02 -1.5366993e-02  4.2728759e-02  5.6800823e-03
  2.5484213e-02 -5.3618749e-05 -5.0612798e-03  1.7594817e-02
 -1.2827186e-02  3.8618258e-03  3.1118008e-03 -1.3102487e-02
  1.5286408e-03  8.4701190e-03  9.1774639e-03  3.6653637e-03
 -6.6383023e-03 -4.7857645e-04  2.5368601e-03  1.8105010e-03
  2.9282201e-03  9.8952219e-03 -4.7152357e-03 -1.3327703e-03
 -6.3958909e-03  1.2756289e-03  5.7116533e-04 -2.3238082e-03
  2.9041007e-03  4.7254613e-03 -1.5295671e-03  1.5284114e-03
 -2.4089987e-03  1.0209581e-03 -1.3543842e-03 -1.5785758e-03
  3.5551956e-04  2.6198321e-03 -2.1411776e-03  2.1654908e-03
 -5.3620329e-04 -1.0104896e-03 -1.9167104e-03 -5.9484906e-04
 -2.6372320e-04  2.3593449e-03  7.2849500e-04  7.2387013e-04
 -1.1763544e-03 -2.5060139e-03 -4.2387649e-04  6.8330140e-04
  7.9904831e-05  1.3139535e-03 -1.4809004e-03 -2.4952903e-04
 -1.3026182e-03 -1.2998932e-03  8.6461767e-04 -9.2568373e-04
 -6.8966814e-04  3.2060242e-04  1.8292597e-04  3.1914376e-04
 -6.1365947e-05 -1.1864301e-03 -3.4073634e-04 -6.2797575e-04
0117_1
  1.0000000e+00 -2.5558192e-17  6.2499848e-17  3.8541461e-01
 -2.4216471e-02 -3.4293797e-02 -3.5300706e-02  1.3324721e-01
  1.0111314e-01  1.9047732e-02 -1.2593983e-02  2.4974408e-02
 -3.2707681e-02  4.8258482e-03  4.8063761e-02  1.7660914e-03
  1.7522456e-02  4.0663971e-03 -4.9830795e-04  2.5626840e-02
 -9.1946364e-03  9.7175799e-03  4.0593248e-03  4.6764910e-03
  5.9496296e-03  1.3485545e-02 -5.5717766e-03 -1.7541196e-02
 -1.0121472e-02  5.5660829e-03  1.2260247e-02 -3.1539670e-03
  8.8273300e-03  6.3608599e-03 -6.5779614e-03 -3.5199225e-03
 -3.2167527e-03  7.7613220e-03  6.8589220e-04 -2.2449217e-03
  4.1304640e-03  5.0500197e-03 -1.6411371e-03  6.5327189e-04
 -1.4051949e-03  1.7752296e-03  3.8695935e-04  1.7719474e-03
  3.8505676e-03  3.4761628e-03 -9.2877450e-04  1.6368843e-03
 -2.9798609e-03 -4.9217618e-05  2.6472061e-03  1.3948085e-03
  1.4441745e-03  3.5138398e-04 -2.6860059e-03  1.5234030e-03
 -3.0667358e-03 -3.4873065e-04  1.4860132e-03 -1.6967580e-03
 -1.0401426e-03  5.5034406e-04 -4.0936571e-04  1.6792790e-03
 -3.2878688e-03 -8.4222297e-04  7.0785611e-04  3.6136079e-04
 -9.8418622e-04  1.0545352e-03 -1.4268255e-03  1.4391645e-04
 -3.3286323e-03 -4.3362723e-05  1.5374753e-03 -3.3038827e-04
0118_1
  1.0000000e+00 -1.0241372e-17  6.4679718e-17  1.9885404e-01
  1.1761959e-02 -1.2629220e-02  3.2525980e-02  6.6973807e-02
  1.0607340e-01 -7.4361789e-04 -4.0661200e-02  1.8947434e-02
 -5.4057519e-03 -1.3357942e-04  1.8556457e-02  2.5969970e-03
  3.2460080e-02 -7.9716967e-03 -9.8290124e-03  1.6861709e-02
  2.4049692e-03 -1.7596635e-03 -1.8363393e-03  5.0264492e-03
  1.5144418e-02 -1.1444740e-03 -8.1836284e-03 -1.6981915e-03
 -1.8670994e-03 -2.3537863e-03  9.8391626e-03  3.4535140e-03
  8.7793681e-03 -3.6003299e-03 -9.3640521e-03  8.6682301e-03
  7.6931048e-04 -7.6893974e-04  2.4413798e-03 -2.2351651e-03
  4.2203697e-03 -9.0729834e-04 -1.1742790e-03  3.8533100e-03
 -7.8583204e-04 -1.8055472e-03  3.7391278e-03  1.5268985e-03
  3.4850805e-03 -1.9547452e-03 -4.2459665e-03  1.9404218e-03
 -8.9603147e-04 -8.1700781e-05  1.4546616e-03 -6.1353874e-04
  1.3443992e-03 -1.5899169e-03 -1.4223225e-03  1.9009849e-03
 -4.8906279e-04 -7.0905712e-04  1.8313876e-03  1.1305710e-03
  1.6492924e-03 -1.1801037e-03 -1.1719195e-03  1.4360374e-03
 -8.5591778e-04 -2.1719057e-04  1.0421062e-03 -9.7870479e-04
  4.8964690e-04 -1.1993810e-03 -5.1383849e-04  7.9868592e-04
 -7.6327783e-04 -4.7911823e-04  8.4568180e-04 -5.5886179e-05
0119_1
  1.0000000e+00  2.0343616e-17 -9.0564704e-17  2.2989648e-01
 -1.5103007e-03 -3.3267448e-02 -2.5566599e-02  6.2103573e-02
  1.1382696e-01  5.2697062e-03  3.0814892e-03  4.4382265e-02
 -1.4983291e-03 -9.0174787e-03  1.0023116e-02 -3.5089485e-03
  2.6745856e-02  4.0463672e-03  1.8439296e-02  1.7334277e-02
 -1.2704330e-03 -9.5537742e-03  5.0652043e-03  2.7518146e-02
  1.4975351e-02  4.7991841e-03 -1.2645422e-02 -2.9907796e-03
 -4.5812954e-03 -1.8452600e-03  1.1137323e-02  2.3370745e-04
  5.9014099e-03  1.5598332e-03  1.7790039e-03  3.5006447e-03
 -2.0657119e-03 -2.8428962e-03  1.2668251e-03  6.9302063e-03
  5.3263833e-03  2.8884975e-03 -4.9985639e-03 -2.6578613e-03
 -2.6101573e-03  8.5192026e-05  3.5930470e-03  1.0749286e-03
  2.0170404e-03  9.7164250e-04  1.7566866e-04  2.6344052e-04
 -7.2312266e-04 -1.3771224e-03  5.2342074e-05  2.9645115e-03
  2.1703799e-03  1.9542582e-03 -2.5018334e-03 -1.9119351e-03
 -1.5216217e-03 -6.9264119e-04  2.1171676e-03  5.2516225e-04
  9.9805320e-04  9.6391693e-04 -1.5095992e-03 -3.2058342e-04
 -6.2189615e-04 -7.2701206e-04  1.0335069e-03  9.5866874e-04
  7.7700545e-04  1.0819138e-03 -1.2703813e-03 -5.1146417e-04
 -6.8737354e-04 -2.6008854e-04  5.2259487e-04  6.1859372e-04
0120_1
  1.0000000e+00 -1.3821965e-17  5.5495914e-17  2.2743379e-01
 -5.8755373e-03 -2.3403303e-02 -5.2629100e-02  4.9143445e-02
  1.0768272e-01  1.6115990e-03  2.7384685e-03  3.5214039e-02
 -1.1216701e-03 -1.0777509e-02  6.7747909e-03  2.7856166e-03
  2.9164406e-02  1.2190768e-03  8.5862086e-03  2.3787827e-02
 -2.4862813e-03 -7.7894193e-03 -3.8086683e-03  1.6317152e-02
  1.2849905e-02  2.9388133e-03 -1.5038159e-03  4.8062215e-03
 -3.9342061e-03 -5.2681732e-03  3.1702185e-03  4.4989392e-03
  5.6593179e-03  1.4672240e-03  2.7077349e-03  3.7908210e-03
 -2.8113139e-03 -3.6511208e-03  6.0347087e-04  5.6229697e-03
  2.8257926e-03  1.8402670e-03 -1.2236346e-03 -1.0513242e-04
 -3.2139694e-03 -2.5903440e-03  9.9003914e-04  8.1433772e-04
  1.5054318e-03  1.0927688e-03  1.0134074e-03 -7.2878536e-04
 -1.7856118e-03 -1.9947741e-03  1.0044612e-03  1.7249205e-03
  9.8601107e-04  1.7819127e-03  3.3011217e-04 -9.7464738e-04
 -1.8751527e-03 -1.5041087e-03  3.5328569e-04  1.0849787e-03
  4.5001558e-04  1.5019398e-03 -2.7589402e-04 -1.2346368e-03
 -1.4423850e-03 -1.2776298e-03  6.0973503e-04  9.2917987e-04
  3.9638959e-04  1.4071468e-03 -3.8960521e-04 -1.0853475e-03
 -1.1675000e-03 -1.1526686e-03  2.7566364e-04  6.6938172e-04
0121_1
  1.0000000e+00  5.2352057e-17 -1.0705755e-16  4.8320540e-01
 -9.4723827e-04 -2.5371839e-02  7.6039251e-02  8.6736124e-02
  8.6816577e-02 -1.7216879e-02 -8.6550077e-02  4.1475545e-02
 -3.7920997e-03  1.3000385e-02  1.4860102e-02 -1.9806955e-02
  1.0307546e-02 -1.3551926e-02  2.5686934e-03  1.9916711e-02
 -7.9498372e-04 -6.6921686e-03  6.0134103e-03  1.0619996e-03
  8.6327314e-03 -6.6619318e-03 -6.0273750e-03  1.0094505e-02
 -1.0520976e-03  4.0528488e-03  2.8363573e-03 -9.8862176e-03
 -2.7079956e-03 -5.3595594e-03  3.7304860e-03  7.5320559e-03
 -1.0649888e-03 -1.1682102e-03 -9.6903360e-04 -4.8802836e-04
  3.5976208e-04 -4.4779047e-03  1.1632666e-03  1.5784496e-03
 -3.8338644e-04  1.8306215e-03 -2.0429337e-03 -3.8033420e-03
 -2.1328848e-03 -1.7818052e-03  3.9087983e-03  1.2131139e-03
 -7.9296150e-04 -8.0145290e-04 -3.9682342e-04 -5.9671621e-04
 -1.8523945e-04 -1.6120310e-03  1.5420367e-03  1.2257934e-03
  1.9697744e-04  1.0463073e-03 -2.4949344e-03 -1.1970397e-03
 -1.1802955e-03  2.4073949e-04  2.9122630e-03 -1.1234253e-03
 -8.3653499e-04 -2.6916353e-04 -7.6053843e-04  9.8969437e-04
 -7.4695649e-05 -3.5531916e-04  1.1120100e-03 -2.7415759e-04
  3.7800313e-04  6.3537783e-04 -1.2808695e-03  4.6223371e-04
0122_1
  1.0000000e+00 -1.2343461e-17  7.8746983e-17  3.5057058e-01
 -2.1193780e-02 -3.8157611e-02  7.9978029e-02  7.9706032e-02
  9.6209169e-02 -2.3302320e-02 -7.2388499e-02  5.4359700e-02
 -5.3017205e-03  9.0300911e-03 -2.7174775e-03 -1.5596425e-02
  8.6849918e-03 -7.6413622e-03 -4.4653169e-03  2.5022618e-03
 -1.8176072e-02 -8.8182010e-03  1.7047030e-02  5.1367488e-03
  5.2297075e-03 -1.7710422e-02 -9.3769822e-03  7.6305101e-03
 -2.2371232e-03 -5.7130134e-04 -8.5867688e-04 -9.4708135e-03
 -2.7802978e-03 -3.6493717e-03 -3.2078447e-03 -4.1748106e-03
 -8.7760557e-03 -2.2590382e-03  8.9413280e-03 -5.3871829e-03
 -4.1274561e-03 -9.7640325e-03 -1.2373604e-03  3.5883066e-03
 -1.7739779e-03 -2.7937787e-03 -7.1041066e-04 -3.8884535e-03
 -1.7372370e-03 -3.4708049e-03 -1.8753267e-03 -1.3637410e-03
 -4.2418409e-03 -4.2572798e-04  1.8689117e-03 -5.3815025e-03
 -3.5272873e-03 -5.0982609e-03  1.6563596e-03  7.0540975e-04
 -1.4170945e-03 -2.2689145e-03 -4.4715492e-04 -2.8164130e-03
 -5.1419112e-04 -2.9428531e-03 -1.5865739e-04  7.1157574e-05
 -9.3213308e-04 -4.0480170e-06 -6.9641831e-04 -2.7729908e-03
 -1.5024211e-03 -2.4632448e-03  9.6020507e-04 -2.9480537e-04
 -6.0035860e-04 -8.5523276e-04 -6.1412804e-04 -1.8133741e-03
0123_1
  1.0000000e+00  1.9859112e-18 -1.1017701e-17  4.2531886e-01
 -1.1157501e-02 -3.6506135e-02  1.1371723e-01  7.2197247e-02
  8.9709389e-02 -2.4662541e-02 -7.2168934e-02  6.6624029e-02
  1.8073399e-03  6.4818867e-03 -1.5716699e-03 -2.9388127e-02
  1.7493453e-02 -4.9951610e-03  5.8236891e-03 -2.6629075e-03
 -5.6354798e-03 -5.4492291e-03  2.1181409e-02 -9.4261367e-03
  1.0666561e-02 -1.3871099e-02  1.2584533e-03  1.2740296e-02
  6.8528405e-03  1.2067235e-04  3.2646538e-04 -6.3987139e-03
  6.4388289e-03 -2.4090048e-03  5.1742915e-03  7.0422851e-04
  7.9895570e-04  1.9514682e-03  3.3726501e-03 -3.6208658e-03
  1.6542931e-03 -4.8632425e-03  4.5586509e-03  6.3561654e-03
  3.2315217e-03 -2.7537975e-04 -6.6241002e-04  1.4978085e-03
  2.1144250e-03 -2.1539314e-03  2.8368295e-03  3.5691758e-03
  1.6667535e-03  2.0869220e-03 -4.0428543e-04  1.2617280e-03
 -1.1093976e-03 -5.7625014e-04  2.1897905e-03  2.0191721e-03
  6.5652532e-04  7.6534206e-04 -4.2959498e-04  8.7765368e-04
 -5.4880114e-04 -6.1927240e-04  1.1319792e-03  1.2426814e-03
  1.2556457e-03  8.7346675e-04 -1.3208613e-03  1.8493217e-03
 -1.2792855e-03  3.2085256e-04 -1.7253134e-04  6.1569538e-04
 -5.6507118e-05  3.1497910e-04 -1.0979472e-03  7.9651528e-04
0124_1
  1.0000000e+00 -1.2006292e-17  2.6165659e-17  4.9540642e-01
  1.7984951e-03 -6.6898559e-02  3.2720156e-02  5.7363263e-02
  1.0060981e-01 -7.9217440e-03 -7.0150766e-02 -1.7522623e-03
 -1.1459948e-02  3.0453086e-03  4.7415245e-02 -2.2513398e-02
  1.3442836e-02 -2.3181778e-02 -4.6963027e-03  2.0828920e-02
  9.8494657e-03 -1.1260679e-02  4.6042520e-03 -4.3024246e-03
  1.3176195e-02 -3.9741713e-03 -2.3171373e-03 -3.1557823e-03
 -2.5910159e-03 -1.4772234e-03  1.7861646e-02 -1.1577053e-02
  5.3694079e-03 -1.1831679e-02  5.8456602e-03  1.3262436e-02
  7.1477990e-03 -8.8896948e-05  1.2224745e-03 -1.8752887e-03
  3.8385065e-03 -4.8136927e-04  3.4138761e-03  8.8516514e-04
 -1.5040408e-03  5.0069560e-04  4.2614394e-03 -1.4733009e-03
  4.2199570e-03 -4.7439367e-03  3.0893075e-03  5.8219386e-03
  2.9728223e-03  2.7507929e-03 -1.7316648e-03 -1.3130194e-03
  3.8610936e-04  3.3676530e-04  2.6451898e-03  2.0681111e-03
 -1.8649650e-04  1.8130819e-04 -5.6289447e-04 -2.1251188e-04
  1.3448909e-03 -1.1837091e-03  1.0769164e-03  1.8707262e-03
  1.0159706e-03  1.6678254e-03 -1.2947716e-03  4.9768799e-04
 -6.9991309e-04 -2.2043143e-04  3.9405654e-04  7.0877769e-04
  4.1333236e-05  1.3618670e-04 -1.6575121e-03  1.1089260e-04
0125_1
  1.0000000e+00 -6.2014619e-18  3.6720658e-17  2.1666655e-01
  1.3147147e-02 -7.5610042e-02  2.0628627e-02  6.3669743e-02
  1.2256592e-01  1.5161301e-02 -3.4734280e-02  1.5516005e-02
 -2.1728292e-02 -5.3684094e-03  2.9914397e-02  5.3947390e-03
  2.1248528e-02 -1.4283441e-02 -7.6399419e-03  1.7382445e-02
  2.0492693e-03 -1.6952336e-02 -6.2708600e-03 -4.8882555e-04
  1.1569269e-02  6.2143898e-03 -8.3053172e-03 -1.0460143e-02
 -1.2783447e-02 -1.0464275e-02  1.2156136e-02 -3.9349474e-03
  6.8166353e-03 -8.0436095e-03 -3.9173612e-03  3.6043701e-03
  3.4140024e-04 -5.0415001e-03 -4.8168425e-03 -6.2012913e-03
  5.0052668e-04  1.2200916e-03  3.3574354e-03 -1.0929929e-02
 -4.0105601e-03 -8.6802012e-03  8.0222334e-03  7.9041898e-04
  4.6943713e-03 -2.8698613e-03 -6.0091872e-03 -2.9476908e-03
 -3.8761902e-04 -2.0648944e-03  2.2294403e-03 -7.9774296e-03
 -5.0893299e-04 -6.6568012e-04  2.7174916e-03 -3.1858291e-03
 -1.0811537e-05 -4.7248543e-03  1.2217437e-03 -3.2583242e-04
  2.7596589e-03  2.6282955e-04 -1.0474784e-03 -4.5816647e-03
 -2.5344482e-04 -1.0667076e-03  2.9377748e-03 -2.4410534e-03
  3.1084768e-04 -1.4540114e-04 -5.1110582e-04 -2.1888144e-03
  6.9937927e-04 -1.8628550e-03  1.3304823e-03 -1.2918122e-03
0126_1
  1.0000000e+00 -3.7259430e-17  8.5638354e-17  4.3503231e-01
 -7.4194185e-03 -7.6086997e-02  1.2298284e-02  1.7209557e-01
  1.0675400e-01  1.5962749e-02 -4.0377874e-02  2.6849845e-03
 -3.8533427e-02  9.5202013e-03  5.4494217e-02 -2.7893018e-03
  1.6608989e-02 -2.2616800e-03  1.7658437e-02  1.7281278e-02
 -1.2796193e-03  3.5969316e-04 -1.0055834e-03  6.3555535e-03
  1.4656958e-02  1.9395070e-02 -6.7416777e-03 -1.1144415e-02
 -9.7625435e-03  3.7963397e-03  7.4461423e-03 -4.8985245e-04
  9.0309529e-03  3.1298444e-03 -9.1752445e-03  3.0477979e-03
  2.4066064e-04  7.4571500e-04 -1.6219489e-03  2.0483147e-03
  6.7078497e-03  4.1171407e-03 -3.3552870e-03  1.8208924e-03
 -2.9898685e-03 -1.3354693e-03 -3.4671676e-04  1.3409654e-04
  2.9295853e-03  1.2853030e-03  1.1918045e-05  1.5987990e-03
 -2.4432303e-03 -2.7328794e-03  2.8758036e-04  2.4087893e-03
  2.5412954e-03  1.8873145e-03 -2.3410351e-03  3.1211225e-05
 -3.3500941e-03 -6.2683449e-04  1.7042351e-03 -2.1094390e-03
  1.6441084e-04  6.9448399e-04  5.7933535e-04  1.1165217e-03
 -1.2240773e-03 -1.0744806e-03 -6.1147394e-04 -3.7045497e-04
  8.8865352e-04  2.4138586e-03 -1.0222786e-03 -9.0691450e-04
 -1.5956910e-03 -2.4497571e-04  7.6312765e-04 -1.3754760e-04
0127_1
  1.0000000e+00  4.5989370e-17 -1.0447652e-16  4.5123858e-01
 -1.8490180e-02 -3.7775538e-02 -1.0477022e-01  1.1328381e-01
  9.2687509e-02  2.6693237e-02  1.4161854e-03  4.5811226e-02
 -2.9653478e-02 -1.7043204e-02  3.9978645e-02  1.9600712e-03
  2.5949990e-02 -2.5581903e-04 -9.4154354e-04  2.7887846e-02
 -9.9154762e-03  3.9177758e-03  3.0890568e-03 -1.0676134e-02
 -7.5847254e-04  7.5109883e-03  8.4990783e-03  4.5435822e-03
 -5.6010954e-03 -4.4310621e-03 -2.7996798e-03 -1.9743889e-03
  2.4623437e-03  8.9683738e-03 -6.1240868e-03 -1.2968203e-03
 -5.7523692e-03 -8.8841739e-04  9.2959398e-04 -3.1167608e-03
  1.9718380e-03  2.7820030e-03 -3.4037301e-03  1.1666495e-03
 -7.5194816e-04 -7.9184016e-04  5.7278587e-06 -1.2229526e-03
  1.6513418e-05  2.5108869e-03 -1.3281717e-03  1.7292326e-03
 -1.9714373e-04 -2.3879459e-03  2.8834260e-04  3.5532339e-04
  3.5832310e-04  1.4794782e-03 -1.0720382e-03  8.3078531e-05
 -7.6810820e-04 -1.9520218e-03  8.2587618e-04  4.4284203e-06
  2.4613993e-04  4.8731543e-04 -8.8837127e-04 -5.1952942e-04
 -9.9857493e-06 -1.1811488e-03  1.3276650e-03 -1.8855262e-04
 -3.1886553e-04  6.4239310e-04 -6.6162761e-04 -1.0551100e-04
  2.0642041e-04 -9.5991657e-04  4.4062401e-04 -5.7963285e-05
0129_1
  1.0000000e+00  8.3628803e-18 -5.3223869e-17  3.8974718e-01
 -3.1734954e-02 -7.9224949e-02  9.7764465e-02  7.9040222e-02
  7.1274559e-02 -2.7139997e-02 -8.0490781e-02  3.9953697e-02
 -8.5474313e-03 -1.1975246e-02  3.2974641e-03 -1.3452606e-02
  7.4656937e-03  3.6762172e-04 -1.3766696e-02 -1.0460731e-02
 -2.2214485e-02 -4.7699369e-03  1.6081685e-02  1.4289911e-03
 -9.1809201e-03 -7.0672612e-03 -1.7400675e-02  3.2265952e-03
 -1.0315841e-02 -4.8262010e-03 -1.7234223e-03 -6.7294495e-03
 -5.2125540e-03  3.1559331e-03 -8.9177701e-03 -3.0172592e-03
 -1.4949198e-02 -2.3324973e-03 -9.9738249e-06 -8.4804137e-04
 -2.3111731e-03 -3.9959458e-03 -9.9259922e-03  2.6307597e-03
 -5.7149804e-03  2.3002705e-03  1.5566752e-03 -3.3180489e-04
 -3.0580292e-03 -1.8059142e-04 -7.0757388e-03  5.3320709e-03
 -3.3455685e-03  5.2850162e-03  1.9104410e-03 -9.4171150e-04
 -7.0738618e-03  3.4386776e-03 -1.9401635e-03  8.1369517e-03
 -5.4318927e-03  5.5555580e-04 -1.0273623e-03  2.8018963e-03
 -3.3635436e-03 -7.4074804e-04 -5.4875401e-03  4.7100577e-03
 -2.8655603e-04  1.3406693e-03 -1.4794952e-03 -9.9200446e-04
 -1.7282671e-03  2.4363198e-03 -1.7253977e-03  1.3932069e-03
 -1.4334886e-03  1.4455721e-03  9.7033799e-05 -4.3348018e-03
0130_1
  1.0000000e+00  9.6380246e-18 -1.0490931e-17  4.4026064e-01
 -8.8226699e-03 -5.6636621e-02  9.8634516e-02  7.9671185e-02
  8.9551155e-02 -2.0315794e-02 -1.0043300e-01  3.7348363e-02
 -4.9434440e-03  7.7682312e-03  1.7633366e-02 -3.8562593e-02
  1.7782237e-03 -1.4541902e-02  5.3268072e-03  7.5463237e-03
 -6.1647320e-03 -1.6910235e-02  1.2433189e-02 -1.9820079e-03
  1.0023178e-02 -1.5838417e-02 -1.3096606e-02  6.3060606e-05
  2.2907090e-03  5.8296579e-06  2.6111228e-03 -1.8232045e-02
 -2.3594934e-03 -7.3153956e-03  5.3781331e-03 -1.9837214e-04
 -8.4327334e-04 -7.6802556e-03  5.3799789e-03 -9.2629343e-03
  3.1018506e-03 -8.3861132e-03  1.3655143e-03  1.8904437e-03
  4.5814047e-03 -7.0053536e-04  9.6445860e-04 -8.0137689e-03
  6.8657584e-04 -1.9101476e-03  4.3020436e-03 -1.2263765e-03
  4.0241194e-04 -1.2154385e-03  1.9239180e-03 -4.9522959e-03
  1.1807011e-03 -2.9539328e-03  3.9069130e-03  1.3451126e-03
  2.3865834e-03 -1.5902311e-04 -1.9280552e-03 -2.3495322e-03
  8.5817337e-04 -2.9086741e-04  2.9402019e-03 -1.2887040e-03
  2.4307511e-05  1.1413038e-04 -1.0600582e-03 -2.2892403e-03
 -6.5830161e-05 -1.3980157e-03  3.0901917e-03 -1.5358208e-03
  1.0936812e-03 -5.5369263e-04 -4.8308434e-04 -2.5704112e-04
0131_1
  1.0000000e+00  1.3195642e-17 -8.5578048e-17  3.2115737e-01
 -1.1093577e-02 -2.9091037e-02  8.4321572e-03  1.2738247e-01
  9.4293411e-02  1.1190539e-03 -4.4615793e-02  3.3695896e-02
 -2.7178883e-02 -6.7710921e-04  3.5668878e-02  8.4261363e-03
  1.4174629e-02 -3.1655722e-03 -5.2038543e-04  3.8888409e-02
 -1.6442525e-02 -1.9239735e-04  4.3085947e-03  7.6486410e-03
  1.3376515e-03  3.1960784e-03 -2.8341157e-03  7.7179259e-03
 -1.5028892e-02  5.4227192e-04  2.7426121e-03 -2.7238740e-03
 -4.7833572e-04  2.1163161e-03 -2.0513954e-03  6.2945432e-04
 -1.0072945e-02  1.1396767e-03  3.2119351e-03 -2.6387276e-03
  1.0448530e-03  5.9678173e-04 -3.5950063e-03  5.4022218e-04
 -4.9455653e-03  2.0238798e-03 -7.0453880e-04 -5.2367476e-03
  1.1660059e-03  3.6116244e-04 -5.0376725e-04 -1.9944118e-03
 -2.3166156e-03  2.4344580e-04  6.0940470e-05 -1.2016981e-03
  2.7257018e-03 -3.3938684e-04 -1.5251519e-03 -9.1630804e-04
 -1.1440215e-03  1.4052179e-04 -2.4708021e-04 -1.1085057e-03
  2.6598715e-03 -5.8299788e-04 -1.2327577e-03 -3.3953228e-05
 -4.4834920e-04 -2.9051812e-05  4.7705547e-04 -8.6699078e-04
  2.1576096e-03 -8.6269641e-04  4.0979438e-04  1.5589722e-03
 -4.1700792e-05 -3.4266224e-04  4.7960556e-05  2.2178815e-04
0132_1
  1.0000000e+00 -1.7238314e-17  6.8811877e-17  2.5781081e-01
  6.9442638e-04 -3.2536294e-02 -4.3806860e-02  7.2629307e-02
  1.0749832e-01  2.1895727e-02 -1.1308841e-02  3.1831254e-02
 -1.5837245e-02 -9.2856480e-03  4.0508933e-02  2.2372577e-02
  3.4970443e-02 -2.8853409e-03 -9.5528398e-03  2.7985328e-02
 -2.8294814e-03  1.3706697e-03  3.3201405e-03 -4.4353095e-03
  8.1366006e-03  2.7412660e-03  5.0860680e-03  6.0749839e-03
 -4.6152509e-03 -4.2350878e-03  2.9512059e-03  6.1317159e-03
  9.3248402e-03  2.8979216e-03 -6.5461704e-03 -6.2896367e-04
 -5.6046038e-03  3.8105837e-04  2.0466202e-03 -2.4406332e-03
  3.4095835e-03 -5.9845644e-04 -8.7904952e-04  3.2852928e-03
 -9.6063079e-04 -1.0791038e-03 -2.3216657e-03 -7.8921079e-04
  2.7797231e-03  1.6788162e-03 -1.1591875e-03 -1.2477102e-03
 -2.7450470e-03 -2.0904225e-03  9.5318171e-04 -2.7538450e-04
  2.8584031e-03  2.0603521e-05 -1.2328890e-03  9.0637557e-04
 -9.4817895e-04 -5.4493047e-04  2.0092756e-04 -1.1473557e-03
  1.0356452e-03  2.8957550e-04 -2.0377034e-04 -1.4160329e-04
 -7.8507490e-04 -1.3915491e-03  9.7107970e-04 -4.1948608e-05
  1.5604069e-03  6.3242594e-04 -7.0637818e-04  2.7191370e-04
 -7.2159893e-04 -6.4238755e-04  6.0957008e-04 -8.2011015e-04
0133_1
  1.0000000e+00 -3.3294749e-17  8.1625475e-17  4.0872536e-01
 -3.2292060e-02 -2.5054670e-02  6.4920956e-02  5.2154870e-02
  9.0522269e-02 -2.7167564e-02 -3.6025821e-02  4.2264272e-02
  1.0724430e-03  3.2073172e-03 -1.1718582e-02 -2.0069740e-02
  2.5885616e-02 -7.2435014e-03 -1.0043564e-02 -2.1279940e-02
 -9.3984699e-03 -3.9731846e-03  2.0274185e-02 -4.7496495e-03
  1.2998292e-02 -1.7759038e-02  8.4360436e-03  9.5592103e-03
  2.7988797e-03 -4.5839711e-03  4.0529605e-03  9.7095358e-04
  1.1810598e-02 -2.9917300e-03  7.4784023e-04 -2.2645277e-03
 -8.6954385e-04  3.8901771e-03  6.1709518e-03 -7.6937252e-03
  2.7182986e-03 -3.6162601e-03  5.0299311e-03  2.4198294e-03
  1.1143407e-03 -2.6638550e-03  3.8402818e-03 -6.4735403e-04
  6.1945630e-03 -3.1222403e-03 -6.1292522e-04  2.7097974e-03
  3.5188679e-03  3.3089995e-03  2.5877605e-03 -4.4890001e-03
  2.1174103e-03  1.2658015e-03  3.4782589e-03  3.5410901e-04
  5.9775326e-04  1.8344074e-03  2.5072444e-03 -1.1479307e-03
  1.7582042e-03 -8.5120954e-04  6.7261169e-04  3.3266214e-03
  2.2661569e-03  1.4159275e-03 -8.8719979e-04 -3.9804676e-04
  1.0270056e-03  1.1747860e-03  5.8367361e-05  1.8632535e-03
  2.9051703e-04  1.5834785e-03  7.9429011e-05 -1.2259344e-03
0134_1
  1.0000000e+00  4.0458450e-17 -7.6743521e-17  5.2631463e-01
  1.2050464e-02 -8.0092588e-02  3.9145216e-02  7.6437305e-02
  9.0320230e-02  1.3317709e-02 -6.9384907e-02  7.8875095e-03
 -1.6838766e-02 -2.0447991e-03  6.1734557e-02 -4.2454125e-02
  2.1269570e-02 -1.9243651e-02 -3.7365998e-04  2.6924957e-02
  1.2763855e-02 -3.1269585e-03 -3.2257418e-03 -1.6492611e-02
  1.1871319e-02  3.8308863e-03  9.2216770e-03 -4.0194802e-03
 -2.5861678e-03  2.4870198e-04  9.8407561e-03 -2.1840875e-03
  1.0590968e-02 -5.3932083e-03  3.9806378e-03  4.1177219e-03
  3.7010901e-03  6.7466089e-03 -3.1232629e-04  3.4334279e-04
  3.3445817e-03 -7.0908723e-04  2.9118363e-03  6.3473095e-04
  1.7246086e-03  2.3427254e-03  2.2665686e-03  4.2669772e-04
  3.4082282e-03 -1.1993867e-04  1.2363258e-03  3.1830107e-03
  1.6324264e-03  2.1611915e-03 -4.2490545e-06 -1.7417856e-04
  2.2367033e-03 -1.3638862e-05 -5.6736136e-04  1.5567309e-03
  1.3416950e-03  1.7893243e-03  4.0302297e-04 -8.5170393e-04
  7.0911869e-04 -5.8608480e-04  7.4863673e-04  1.7423437e-03
  1.5962338e-03  8.4284712e-05 -1.5011306e-03  4.1818856e-04
  1.2381832e-03  2.9735597e-04 -7.3218306e-04 -2.7921763e-04
  3.0624723e-04  4.3972597e-04  5.8969661e-04 -8.1606442e-04
0135_1
  1.0000000e+00 -1.9014857e-17  4.2532356e-17  4.5592071e-01
 -3.5744949e-03 -2.9621403e-02  7.9876305e-02  6.9456334e-02
  9.4820633e-02 -1.2373792e-02 -6.4696070e-02  4.9355973e-02
 -3.8995959e-03  1.0677824e-02  4.1345816e-03 -4.0613988e-02
  1.9121712e-02 -8.5927086e-03  1.0188700e-02  6.8232661e-03
  3.6368578e-03 -1.9961265e-03  9.8222019e-03  3.7071198e-03
  1.6021957e-02 -8.4214115e-03 -6.4999348e-03  2.1649579e-03
  4.0797074e-03  7.7673337e-03  4.9149290e-03 -9.7560432e-03
  3.7714212e-03 -2.7705809e-03  9.2122736e-03  3.9319685e-03
  1.9726385e-03  3.3037263e-03  1.4774033e-03  2.3038866e-03
  3.9296071e-03 -2.1344728e-03 -3.3289862e-04  3.4426070e-03
  1.6502492e-03  4.0564745e-03 -1.6644382e-03 -2.0576291e-03
  4.7704819e-04 -1.0963527e-03  1.0837654e-03  1.4728224e-03
  1.1370562e-03  1.4046951e-03 -9.8332602e-04 -2.2339810e-03
  7.5629441e-04 -8.4308201e-04  2.2819472e-03  2.4654146e-04
  1.9221729e-03  1.1680117e-03 -2.2568956e-05 -2.9609488e-04
  8.4597821e-04  1.4452061e-04  8.3882234e-04  4.2152367e-04
  1.7445692e-03  1.4739066e-03 -8.8294518e-04 -7.2202864e-04
  4.2951063e-05  5.1434554e-04  1.6973367e-03 -4.6485473e-06
  1.3891052e-03  7.6773178e-04 -8.1675888e-04  1.1467439e-03
0136_1
  1.0000000e+00 -2.2899228e-17  8.2616239e-17  2.9478019e-01
 -1.5051769e-02 -1.7670967e-02 -2.3605498e-02  1.0288075e-01
  1.0498707e-01 -1.9677174e-03 -1.4053550e-02  3.0882701e-02
 -1.4350789e-02 -3.5761824e-04  1.9794670e-02 -1.2547639e-03
  2.4172104e-02 -3.6692945e-04  1.9806954e-02  2.3953411e-02
 -9.2650881e-03 -2.6597043e-03  1.1240272e-03  9.1235806e-03
  1.1155937e-02  6.4003485e-03  3.4202891e-03  5.3073995e-03
 -1.0720039e-02  3.0488031e-03  1.9565328e-03 -5.0371344e-04
  4.2248062e-03  4.5872112e-03  6.5671996e-03  3.3803021e-03
 -6.1400056e-03  2.6396268e-03 -9.3362516e-04  4.2697827e-03
  3.5242429e-03  5.2330057e-03 -1.7800451e-03 -1.1195044e-03
 -5.1260778e-03  2.9573351e-03  2.2655584e-04 -1.1836588e-04
  2.2435167e-03  2.7645409e-03 -2.9415439e-03 -6.4211368e-04
 -2.7296693e-03  1.4764211e-03 -1.9507322e-04 -1.3448212e-03
  2.0156044e-03  1.9603706e-03 -3.3017983e-03  1.1223361e-03
 -1.9209340e-03  5.5929087e-04 -1.2858372e-03 -2.1351746e-03
  1.5224156e-03  9.1987213e-04 -1.3067697e-03  1.1243380e-03
 -1.5449703e-03 -4.2270175e-04 -1.0196850e-03 -1.5542020e-03
  1.2986267e-03  1.2905346e-04  2.1469956e-04  1.1083293e-03
 -1.3282481e-03 -6.0657989e-04 -1.1653904e-03 -5.5616117e-04
0137_1
  1.0000000e+00 -6.6368513e-18  2.2767876e-17  2.6099035e-01
  1.8019959e-02 -5.2188525e-02 -1.9633703e-02  7.9077318e-02
  1.1121773e-01  1.7269962e-02 -2.9637408e-02  2.6652154e-03
 -2.1028671e-02 -1.6005090e-02  3.2345749e-02  2.0096852e-02
  3.8402320e-02 -9.9985445e-03 -1.1939168e-02  2.9497515e-02
 -1.9197850e-05 -7.9513511e-04  1.5273093e-03 -1.8440147e-03
  6.0270691e-03  3.8782597e-03  8.8848126e-03  8.8817814e-03
 -2.8872656e-03 -1.1098271e-02  6.3924501e-03  1.0812584e-02
  1.1322775e-02  5.5800285e-03 -2.3101516e-03  5.2923098e-04
 -8.0991703e-03 -2.7628854e-04  7.9641019e-03  6.1776468e-05
  3.3399306e-03 -1.6342450e-03  1.1017674e-03  3.8018032e-03
  3.9478548e-04 -3.9769724e-04  9.9326621e-04 -1.0171517e-03
  2.5614039e-04  4.8249764e-03  1.6503247e-03 -1.1478340e-03
 -3.2488704e-03 -2.7640954e-03  1.7434250e-03  1.9246949e-03
  3.4734325e-03  2.2375050e-03 -2.0952656e-03 -9.8471197e-04
 -1.9519796e-03  1.1916450e-03  1.1704920e-03 -1.1276415e-03
 -3.4440246e-06  1.4658693e-03 -5.8135918e-04  7.9277780e-04
  1.6628918e-04 -1.0335752e-03 -3.3441117e-04  2.5136976e-05
  1.2215658e-03  2.9110978e-03 -7.8790202e-04 -2.7838433e-04
 -1.4264286e-03 -4.9996043e-04  3.7216222e-05  3.3451473e-04
0138_1
  1.0000000e+00  1.5640293e-17  3.3855953e-18  4.4486591e-01
 -1.2968770e-02 -4.1333393e-02 -7.9805601e-02  9.0945216e-02
  9.5949063e-02  2.5937018e-02  2.6547855e-02  3.2624117e-02
 -3.5265645e-02 -8.8373907e-03  3.0810115e-02  1.7450166e-02
  2.2263616e-02  4.0092408e-03 -2.4166419e-03  3.7190250e-02
 -1.2988203e-02  4.4291742e-03  3.5798064e-03 -1.5639366e-02
 -1.3544550e-03  1.0889558e-02  5.8715372e-03  3.7594959e-03
 -9.8793607e-03 -1.3392954e-03  3.0319848e-03  1.7879326e-03
  3.2737862e-03  8.1108279e-03 -7.7538555e-03 -5.7594458e-04
 -6.5397967e-03  2.8039972e-03  3.3200718e-04 -7.9570936e-03
 -4.4394267e-04  2.7030162e-03 -1.3922467e-03  3.8537043e-03
 -4.3566492e-04 -1.2110783e-03 -2.9977090e-03 -1.6733557e-03
  2.5671005e-04  2.7389823e-03 -3.8710081e-03 -4.5032930e-04
 -1.5287782e-03 -2.4234528e-03  1.6261266e-03 -9.4307133e-04
  4.1064591e-04 -7.3697779e-04 -1.5608336e-03  2.0242479e-03
  9.8923750e-05 -1.8511532e-03 -6.5212799e-05 -3.0343518e-04
 -9.0516516e-04 -2.7439469e-04  1.8387063e-04 -5.9294854e-04
 -3.1451649e-04 -2.2709682e-03  1.6945415e-03 -5.0203505e-05
 -1.2906734e-04 -1.5450045e-04 -1.0079216e-04  4.4259886e-04
  3.7795726e-05 -7.0701715e-04  7.5145684e-04 -9.2157203e-04
0139_1
  1.0000000e+00  2.9152803e-17 -3.9971797e-17  4.5117392e-01
 -1.8923755e-02 -3.8301171e-02 -1.0869314e-01  1.1897736e-01
  9.8790450e-02  2.0270331e-02  5.2356081e-03  4.2968379e-02
 -2.9211636e-02 -1.2180841e-02  3.9600401e-02 -5.4794663e-03
  2.2225775e-02 -2.5984260e-03 -3.2921365e-03  2.4172863e-02
 -1.0325429e-02  1.1315060e-03 -1.9086432e-03 -5.9375892e-03
  3.3163833e-03  8.1479125e-03  1.0660401e-02  9.0473570e-04
 -8.6652223e-03 -2.5425828e-03  4.2271148e-03 -3.2671032e-03
  4.1291251e-03  6.2817684e-03 -3.9492575e-03  5.0768706e-03
 -3.7015824e-03  1.4710146e-03  8.3653241e-05 -6.4120243e-03
  9.8333132e-04  4.1288481e-03 -1.6943309e-03  5.2257038e-04
 -1.2795523e-03 -8.3294488e-04 -1.0095150e-03 -1.1703188e-03
  1.7394513e-03  2.8382985e-03 -3.2888554e-03  2.5476650e-03
 -4.5119825e-04 -5.1452731e-04  1.6549359e-04 -1.4864110e-03
  1.0781642e-04  1.1589200e-03 -5.1129465e-04  1.0605419e-03
 -2.7780471e-04 -1.4859337e-03  3.4209361e-04  9.5270458e-04
  1.4567221e-04  8.6160423e-04 -8.2275175e-04  9.8655462e-04
 -6.7724223e-04 -7.8401562e-04  7.1721357e-04 -1.0814103e-03
 -8.4609502e-04  2.9385601e-04  4.9456312e-05  6.4522084e-04
 -2.4778050e-05 -7.4820969e-04  7.2624213e-04 -8.2787391e-05
0140_1
  1.0000000e+00 -3.7670782e-17  7.7220832e-17  4.5468398e-01
 -1.4424064e-02 -3.3171236e-02  5.4075964e-03  9.5918212e-02
  7.7841021e-02  3.3036057e-03 -4.3718731e-02  2.6582380e-02
 -3.5456850e-02  4.0685775e-03  4.6488942e-02  9.3782898e-03
  4.9241912e-03 -5.6264349e-03 -1.1187083e-02  4.1465721e-02
 -1.4099815e-02  9.8798052e-03  2.6307934e-03 -4.2585051e-03
 -7.6643908e-03  6.5425198e-03 -1.1429289e-03  1.7742617e-03
 -1.2758873e-02  6.5169435e-03  8.1793262e-03 -9.4449110e-04
 -1.2281254e-03  2.4664620e-03 -8.1825858e-03  2.0202713e-03
 -4.9713716e-03  8.3989258e-03  3.5828008e-04 -7.9821524e-03
  3.8675594e-04  5.7266202e-04 -7.3554387e-04 -4.6214907e-04
 -5.6956537e-04  3.9996814e-03 -9.7025773e-04 -3.5815205e-03
  3.0776466e-03 -1.5426562e-03 -1.5188351e-03  9.8981666e-04
  1.3569684e-03  1.6388226e-03 -2.5351536e-03 -2.6776110e-03
  3.0775144e-03 -2.6616325e-03  1.3728021e-03  2.8706512e-05
  1.1946638e-03 -5.7610920e-04  2.1379269e-04 -1.6913729e-04
  2.5747660e-03 -3.3562932e-03  4.3352517e-04  1.4806737e-03
  8.8286167e-04 -3.3297560e-04  1.3941430e-04 -1.3894725e-03
  2.7121079e-04 -2.4256061e-03  1.7436932e-03  1.1691567e-03
  1.8241386e-04 -6.3405557e-04  2.3450339e-04 -1.2166331e-04
0141_1
  1.0000000e+00 -7.1122746e-18  1.8406477e-17  2.7276019e-01
 -6.4134053e-03 -2.4786294e-02 -1.5528447e-02  8.1461257e-02
  1.0813810e-01  3.2502489e-05 -2.8809162e-02  2.5966705e-02
 -1.3874032e-02 -1.8904582e-03  2.5293549e-02 -1.8537482e-03
  2.9715192e-02 -3.9589346e-03  9.9629788e-03  3.5854515e-02
 -3.9445870e-03 -1.6061624e-03 -1.9614647e-03  6.1486178e-03
  1.2726609e-02  4.5540490e-03  2.9319254e-03  5.2891633e-03
 -8.1758631e-03  5.3850809e-04  7.5832056e-03  1.4877057e-03
  7.3861113e-03  5.7415903e-04  2.4119966e-03  6.2535090e-03
 -2.9514651e-03  2.5495415e-03  1.4637213e-03 -1.0649359e-03
  3.2623984e-03  2.9384266e-03  2.8569483e-04 -5.3298094e-04
 -3.2128381e-03  1.4385059e-03  1.5123344e-03 -1.3414388e-03
  3.1103830e-03  1.6163976e-03 -1.6633998e-03  1.4201451e-04
 -1.4859136e-03  1.5551509e-03 -1.0962389e-03 -1.5171168e-03
  2.2610649e-03  1.7000508e-03 -1.7676293e-03 -3.5588024e-04
 -1.4532688e-03  9.2546552e-04 -7.4994933e-04  1.6876550e-04
  1.9688287e-03  6.0004372e-04 -1.7789742e-03  4.8509070e-04
 -7.0961087e-04  4.9945619e-04 -4.2598557e-04  1.0806517e-04
  1.3893699e-03  5.8492142e-04 -9.8813302e-04  4.5305674e-04
 -9.8381623e-04  9.6903687e-05  2.6196335e-04  1.3804398e-04
0142_1
  1.0000000e+00 -8.7178849e-18 -4.5048690e-17  2.2497522e-01
 -7.9184021e-03 -7.2473265e-03 -2.5333871e-02  8.1104481e-02
  1.0848957e-01  5.7551723e-03  6.4791913e-03  3.5392290e-02
 -1.4364554e-02 -2.4734834e-03  1.6626270e-02  1.3408410e-02
  3.0414615e-02 -2.4398151e-03 -3.4844557e-03  2.8696807e-02
 -8.2645510e-03  5.6202820e-04 -1.3631684e-03  5.1413701e-03
  1.0749411e-02  5.4504305e-04  4.9128148e-03  6.1641232e-03
 -9.2485559e-03 -3.7937848e-04  9.2229062e-04  7.3946014e-03
  4.5326930e-03  7.7761731e-04 -3.9953127e-03  6.7470100e-03
 -7.2826941e-03  7.3282881e-04  1.5409701e-03  8.3560905e-05
  1.4450919e-03  5.1344315e-04 -6.8307534e-04  3.2586374e-03
 -6.1406384e-03  9.5267800e-04 -1.5462769e-05  3.0372521e-04
  7.5225642e-04  5.2581012e-04  8.5343660e-04  2.6475507e-03
 -4.3106003e-03  5.8128346e-04 -1.6486598e-03 -2.7234256e-03
  1.7295329e-04  1.0527077e-03  1.5181600e-03 -7.5302608e-04
 -3.3866376e-03  2.2761288e-04  2.9806136e-04 -6.4941327e-05
  1.0049044e-03  4.9323077e-04 -1.8194638e-03 -1.5243258e-03
 -2.2669632e-03  8.1227080e-04  6.4588525e-04 -2.6262926e-03
  5.7630519e-04 -2.4780630e-05 -4.4990689e-04 -5.8232740e-04
 -9.2904817e-04  1.5826850e-04 -5.6544386e-04 -7.8284429e-04
0143_1
  1.0000000e+00 -5.6843671e-17  9.8312483e-17  5.2961753e-01
 -1.0494560e-02 -4.1350070e-02  1.0194760e-01  6.6315354e-02
  7.5997236e-02 -1.0632049e-02 -6.8841212e-02  7.5454139e-02
 -6.2538579e-03  4.5109278e-03 -7.2989432e-05 -4.7485606e-02
  3.2824737e-03 -3.6566691e-03  1.4440789e-02  1.6683325e-02
 -7.8984890e-03 -1.2896256e-02 -4.4836078e-03  2.1042329e-03
  4.4712869e-03 -1.1889835e-02 -1.7661584e-03  4.1530196e-03
  3.8048242e-04 -4.2161383e-03 -5.3130906e-03 -8.2597744e-03
 -1.8027840e-03 -3.7662047e-03  9.2357045e-03 -4.2346513e-03
 -2.7564425e-03 -5.6497635e-03  1.2311703e-03 -3.3913668e-04
  3.8926726e-04 -5.0237493e-03  5.0977668e-03 -1.6199752e-03
  1.6011451e-03 -3.0307212e-03  1.9965914e-03  8.1386285e-04
  1.8680282e-03 -7.9917187e-04  1.4430311e-05 -4.6810911e-03
  3.6522688e-04  5.6124336e-04  4.4746466e-03 -9.7327995e-04
  5.3777981e-04 -7.3079479e-04  1.9143839e-03 -6.5637475e-04
  5.7469937e-04 -7.1620412e-04  2.4535128e-03  1.9824560e-03
  2.6517648e-03 -6.1129636e-05 -1.3966180e-03  4.1337056e-04
  4.5520759e-04  2.0452077e-03  1.4271194e-03 -1.7702660e-03
  2.0554760e-04  4.5679542e-04  1.2203411e-03  2.6285584e-04
  2.6679312e-05  1.5337937e-04  1.8656001e-03 -2.5582761e-04
0144_1
  1.0000000e+00 -2.7724161e-17  6.0729289e-17  4.1527091e-01
 -1.3143634e-02 -9.1240733e-02  1.6107683e-01  7.2600103e-02
  9.8892498e-02 -4.0560366e-02 -7.4239173e-02  9.5867292e-02
  2.4702487e-02  6.1472904e-03  6.9289121e-03 -1.6438780e-02
  1.4171354e-02  8.1549062e-03 -1.3450418e-03  2.5936170e-03
 -1.6875665e-02  5.2524560e-04  2.2344089e-02 -3.6095726e-03
 -7.7140934e-04 -1.9140451e-02  7.4746900e-05  1.9452106e-02
  6.7159456e-03 -6.1546666e-03 -4.4900642e-03 -4.4656157e-03
  8.9197593e-03  5.6413896e-05 -9.0067849e-04  3.1541913e-03
 -2.7162117e-03  7.9947712e-03 -2.6794777e-04 -7.7388500e-03
 -5.9942870e-03 -1.9938820e-03  3.7890478e-03  3.1961639e-03
 -2.6958108e-03 -3.6196205e-03 -1.4366073e-03 -2.3421519e-03
  2.7574302e-03 -4.5452184e-03  1.8229461e-03  2.4251841e-03
  3.0605415e-03  2.3015499e-03 -3.3473579e-03 -1.5075302e-03
 -9.8100172e-04  1.7444394e-03  1.7846594e-03 -1.4167022e-03
 -1.7994876e-03  1.0196024e-03 -3.3576574e-04 -7.7128744e-04
 -1.4391917e-03 -2.2897040e-03  2.3744866e-03  2.9064372e-04
  1.6560991e-03 -7.9463421e-04 -1.4431048e-03  8.9553122e-04
  6.0567094e-04  2.6989701e-04  9.4206210e-04 -8.1046854e-04
  3.6087015e-04  1.0803977e-03 -6.1270293e-04  5.6216532e-04
0145_1
  1.0000000e+00  1.6819402e-17 -6.0394851e-17  4.9120248e-01
  5.1611308e-03 -7.9353427e-02 -4.9181199e-02  1.5551785e-01
  7.7223300e-02  4.5032018e-02 -1.4419348e-02  5.5553450e-03
 -5.3762990e-02 -2.5879514e-02  5.3779252e-02  3.3810768e-02
  2.3785747e-02  2.1230286e-03 -1.2750795e-02  2.1867380e-02
 -1.9025772e-02  6.1982931e-03  8.0239280e-03 -1.2775989e-02
 -5.7700588e-03  8.7568332e-03  3.3440725e-03  3.6246769e-04
 -5.9152083e-03 -6.2026549e-03 -1.3489082e-03 -3.7308998e-03
  2.6495745e-03  1.0788392e-02 -4.7318908e-03 -5.7547077e-03
 -5.4931195e-03 -3.1847178e-03  4.4029704e-04 -1.4783829e-03
  2.5959106e-03  2.6924872e-03 -3.8664138e-03 -8.6090604e-04
 -2.8968053e-04 -3.4711816e-03 -4.6228045e-04  9.2938699e-04
  9.1704195e-04  2.0828248e-03 -2.4422879e-03 -7.1224103e-04
 -6.9072065e-04 -4.1421704e-03  2.7995685e-03  5.9888166e-04
  6.5318277e-04  2.8954005e-04 -4.4579377e-04  1.4901401e-03
  5.5337535e-04 -1.9813439e-03  7.9358486e-04  8.3971570e-05
 -1.1654326e-03  1.3852717e-03  1.0147724e-03 -8.7465454e-04
  3.1535364e-04 -2.3891832e-03  9.5544214e-04  8.2332182e-04
  2.9221923e-04  1.6884091e-03 -5.6711216e-04 -1.1197987e-03
  2.0314720e-04 -3.9496821e-04  5.8985459e-04  8.9327721e-05
0146_1
  1.0000000e+00  1.7182862e-17 -5.2947321e-17  3.7781062e-01
  2.0926252e-02 -5.9259480e-02  2.8495722e-02  1.3913463e-01
  9.0848535e-02  2.0574830e-02 -5.8388484e-02  8.0881566e-03
 -3.2826137e-02 -7.8146069e-03  5.1216806e-02  2.0009494e-02
  2.8161216e-02 -8.0095535e-03 -1.0493337e-02  2.9237276e-02
 -6.4844797e-03  3.6210620e-03  7.3511329e-03 -6.2242258e-03
 -3.0489243e-04  6.8961616e-03  5.9930139e-03  5.5035633e-03
 -6.3662132e-03 -4.5346492e-03  7.2178534e-03  8.1551109e-03
  5.9006196e-03  8.2252347e-03 -6.9594646e-03 -3.1258852e-03
 -9.2523307e-03  2.5000527e-03  5.7410663e-03 -1.6428834e-03
  2.7768332e-03  1.7631991e-03 -3.8473682e-03  1.3049856e-03
 -2.0873159e-03  1.6637411e-03  4.8592556e-04 -2.4131116e-03
  7.2102203e-04  3.3806607e-03 -2.2882753e-03  2.7896637e-04
 -1.7915266e-03 -9.5586684e-04 -3.4883431e-04  6.5811965e-05
  2.0665639e-03  2.2252864e-03 -2.0650639e-03 -5.5262427e-04
 -2.2005105e-03 -9.2924704e-04  5.3872312e-05  1.1008126e-03
  1.6449741e-03  5.3163015e-04 -2.3625805e-03 -2.6323653e-05
 -1.4526925e-03 -8.7352732e-04  1.4252782e-03 -3.8136077e-04
  3.8070682e-04 -1.5861373e-04 -8.7655138e-04  9.9629045e-04
 -6.0555959e-04 -1.1073868e-03  3.4420393e-04  1.2542665e-04
0147_1
  1.0000000e+00 -1.4618152e-17  3.5008046e-17  4.0818849e-01
 -4.8953978e-04 -7.1158442e-02  6.2756066e-02  2.1208632e-01
  1.0448064e-01  2.2648082e-02 -6.4079702e-02  3.2832092e-02
 -4.9465012e-02  1.0223430e-02  4.6194342e-02 -2.6902421e-04
  7.5806405e-03 -6.1274956e-03  6.5946338e-03  2.5182735e-02
 -7.1196596e-03 -2.3995886e-03 -3.0923429e-03 -2.3812482e-03
  3.6570066e-03  1.8057869e-02 -7.0774309e-03 -1.1000109e-02
 -1.5932141e-02 -2.1595838e-03  8.6109306e-03 -1.0805272e-03
  9.4079119e-03  1.8731023e-03 -7.9260674e-03  3.2365154e-03
 -3.3459849e-03  2.7050955e-03 -1.6911018e-03 -4.4861388e-03
  7.8865433e-04  3.1110448e-03 -1.1953674e-03  1.2660393e-03
 -2.3883882e-03 -4.0836980e-03  7.9992048e-04  1.4607432e-03
  3.2629476e-03  2.1701699e-03 -1.9796893e-03 -6.1675450e-04
 -3.3513687e-03 -1.8636292e-03  3.5371399e-03  6.5224971e-04
  1.7294373e-03  9.2409643e-05 -2.1811741e-03  1.3069826e-03
 -1.0032406e-03 -1.0392948e-03  1.5345749e-03 -2.0783388e-03
  1.9114393e-04  1.2333577e-03  3.4243858e-04  3.7215584e-04
 -8.4211996e-04 -1.9695352e-03  2.1295913e-04  8.3650500e-04
  1.6582720e-03  1.4483243e-03 -1.6021249e-03 -1.2119351e-03
 -1.4291365e-03 -4.4335595e-04  1.4185309e-03 -1.4219973e-04
0148_1
  1.0000000e+00  2.9252955e-18 -3.2578004e-18  2.5199975e-01
  6.8036992e-03  3.2927412e-04  2.1823708e-02  6.2193932e-02
  9.7305919e-02 -4.9245850e-04 -3.0798389e-02  3.7855120e-02
 -5.2516982e-03  1.4050879e-03  2.2962723e-02  1.0213231e-02
  3.0081848e-02 -4.3727754e-03 -1.1881296e-02  2.6481792e-02
 -8.4601073e-04  1.9527770e-03  5.6591277e-03 -5.0805675e-03
  1.1119652e-02 -7.5917344e-04 -2.4360175e-03  9.7222992e-03
 -1.5716280e-03  2.5938983e-04  3.7435746e-03 -7.3926920e-04
  7.4468577e-03 -8.1682309e-04 -3.9322177e-03  4.7132015e-03
 -1.6242881e-03  2.1247348e-03  2.3126957e-03 -2.1802395e-03
  3.6526984e-03 -1.7004677e-03 -1.8685729e-03  4.3090472e-03
 -2.8383753e-04  1.5647121e-03  2.4792966e-04 -1.0851627e-03
  2.1091089e-03 -1.1338020e-03 -7.7432307e-04  1.9470496e-03
 -6.0274515e-04  1.0445979e-03  5.2519714e-04 -3.5727797e-04
  1.5644115e-03 -1.3392018e-03 -3.7433980e-04  1.4402038e-03
 -5.5012738e-04  1.0920364e-03  1.6957526e-04 -8.2889363e-04
  8.2258102e-04 -1.2821870e-03  3.1970850e-04  9.9558983e-04
 -4.2939307e-04  9.1301844e-04 -3.1879537e-04 -4.3954691e-04
  5.3247769e-04 -1.0303019e-03  3.1334827e-04  5.3483932e-04
 -4.0805069e-04  7.7838897e-04 -3.8733448e-04 -4.7104250e-04
0149_1
  1.0000000e+00  1.7946828e-17 -3.4300380e-17  4.3013649e-01
  1.6098098e-02 -4.2106645e-02  6.9125937e-02  8.8195535e-02
  9.0437714e-02  9.8811722e-04 -9.3426787e-02  3.9307194e-02
 -4.7812654e-03  6.0124622e-03  3.5315566e-02 -2.2387608e-02
  1.2420092e-02 -1.4775778e-02 -5.2827161e-03  3.9320755e-02
  3.6387546e-03 -5.4155622e-03 -8.7109892e-04  2.9437602e-03
  7.1251330e-03 -2.3170415e-03 -3.7593310e-03  3.5649480e-03
 -6.0446827e-03  1.8922255e-03  6.8360900e-03 -4.2707282e-03
  1.8245449e-03 -6.9066465e-03  2.6315511e-03  9.3570039e-03
 -8.0510724e-04  2.0942467e-03 -7.6090243e-04 -3.9341099e-03
 -4.9074596e-04 -1.6123021e-03  3.8762463e-03  2.8029093e-03
 -2.4552372e-03  1.7004168e-03 -1.5680795e-03 -2.6018134e-03
 -1.8787855e-04 -1.7061958e-03  2.7482913e-03  7.6851047e-04
 -1.0812128e-03  1.9110246e-03 -2.7830233e-04 -1.1993222e-03
 -9.4739527e-04 -1.1331700e-03  8.2062529e-04  6.0747664e-04
  9.4910621e-05  1.5663114e-03 -1.5271896e-03 -1.5702247e-03
 -9.7187533e-04 -1.6178971e-04  1.5031454e-03 -3.7061710e-04
  1.4842756e-04  7.8331935e-04 -8.2259327e-04  6.3749334e-05
 -5.9793836e-04 -2.7679356e-04  4.0097340e-04 -3.3425263e-04
  5.4588216e-04  7.8343837e-04 -9.8195887e-04 -1.1720879e-04
0150_1
  1.0000000e+00  1.0214040e-19 -5.7709326e-18  4.7098622e-01
 -1.0313889e-02 -4.9279723e-02  7.3939969e-02  7.6256916e-02
  8.8813835e-02 -2.2218223e-02 -9.5560249e-02  6.1715276e-02
 -1.9866021e-03  7.8669860e-03  6.3903179e-03 -2.8473675e-02
  3.4613428e-03 -1.2364068e-02  5.7081322e-03  1.5576331e-02
 -8.0765079e-03 -1.3761738e-02  6.8516151e-03  3.5260916e-03
  6.6397330e-03 -1.3205706e-02 -9.2469141e-03  1.3245875e-02
  1.1495928e-03  3.2797135e-04 -2.0207616e-04 -1.1784435e-02
 -5.6209664e-03 -2.9497926e-03  5.0591436e-03  3.6471384e-03
 -4.3661517e-03 -4.2980834e-03  1.5215356e-03 -3.9266140e-03
 -8.7731411e-04 -6.1160989e-03  4.0657375e-03  4.2949814e-03
  1.4008377e-03 -7.1927116e-05 -3.1785562e-03 -3.0235324e-03
 -1.5468515e-03  7.2238542e-04  4.5735636e-03 -5.9542607e-04
 -2.4621044e-03  1.1424567e-03 -8.6855487e-04 -4.2618864e-04
 -1.9512821e-03 -1.9795179e-03  2.8207204e-03  3.4592934e-04
  1.0260061e-03  5.7423257e-04 -3.0205825e-03  1.1626578e-03
 -4.3361568e-04  1.2425442e-03  6.6337459e-04 -2.8764792e-03
 -8.9083888e-04  1.7899904e-03 -2.9768218e-04  3.9638750e-04
 -1.3066123e-03 -2.8927768e-04  7.5521380e-04 -1.2898962e-03
  9.6491975e-04  2.4877169e-04 -4.3820673e-04  1.6354412e-03
0151_1
  1.0000000e+00  1.6724128e-17 -7.3739687e-18  4.8630814e-01
  7.4700896e-03 -7.6807677e-02  6.5223661e-02  9.5850910e-02
  1.0086467e-01 -9.6559120e-03 -1.1214236e-01  3.9215382e-02
 -1.1937000e-02  6.2439948e-03  2.4123488e-02 -3.1406995e-02
  3.0387196e-03 -2.3676253e-02  5.6957856e-03  2.6302862e-02
  3.0951939e-03 -1.6961309e-02  4.2868732e-03  2.7535319e-03
  1.1592493e-02 -4.8846653e-03 -8.7997840e-03 -4.9137365e-04
 -7.9164826e-03  4.4755667e-03  9.0821852e-03 -7.2868499e-03
 -3.6246868e-03 -1.1679470e-02  2.2506839e-03  8.8202800e-03
  6.5744659e-04 -3.7192021e-03 -2.4577567e-03 -4.3506398e-03
  4.9842067e-04 -1.5958853e-03  2.5046338e-04  1.5731693e-03
 -4.3759579e-03  5.4861527e-04  1.4271925e-03 -3.8808966e-03
 -2.2059997e-03 -4.5896754e-03  1.9024369e-03  3.4911317e-03
  2.6225648e-05 -4.5995652e-04 -1.2813824e-03 -2.8817255e-03
 -1.2789736e-03 -1.6757172e-05  1.3063842e-03  1.2294058e-03
 -1.5028145e-03  8.2439705e-04 -1.1039496e-03 -2.0534098e-03
 -1.5768547e-03 -1.1814868e-03  1.9981622e-03  1.4927202e-04
  2.7276914e-04  6.9898617e-04 -1.5899898e-03 -1.0975051e-04
 -7.7328034e-04  2.0273730e-04  6.5608097e-04 -7.2250047e-05
 -8.7677304e-07  1.2299943e-03 -1.4644295e-03 -4.6789418e-04
0152_1
  1.0000000e+00  1.9214111e-17 -3.3191808e-17  3.7043126e-01
  8.8818398e-03 -1.0742000e-01  7.6174118e-02  9.1410214e-02
  1.2153001e-01 -1.0707478e-02 -1.0100001e-01  3.4580735e-02
 -2.7364698e-05  9.5947471e-03  3.8020473e-02 -1.8374498e-02
 -1.0264758e-03 -1.1407643e-02  5.7218942e-04  2.6827988e-02
 -1.5082500e-03 -2.6694322e-02  1.0886844e-02  1.0186589e-02
  1.8217301e-02 -4.4518578e-03 -1.8701689e-02  7.1265295e-03
 -3.8612530e-03  4.9717489e-03  8.6329201e-03 -1.0088008e-02
 -7.4570338e-03 -5.9508631e-03  1.4672246e-03  8.1455656e-03
 -4.2538326e-03 -9.7243095e-03  2.9615520e-03  9.7932678e-04
  5.4902077e-03 -3.3463801e-03 -2.2786175e-03  3.5299225e-03
 -4.4093893e-03  3.5972330e-03 -1.7123214e-04 -5.8065221e-03
 -4.0861367e-03 -2.0633373e-03  1.7160393e-03  1.5341850e-03
 -3.8333658e-03 -3.6258025e-03  2.4515011e-04 -2.5236054e-03
  2.1036997e-03 -1.8952792e-03 -1.9662972e-04  1.2910097e-03
 -2.0849926e-03  2.1197132e-03 -8.1422495e-04 -2.9597872e-03
 -1.6625963e-03 -5.4302812e-04  7.3417177e-05 -4.9168092e-04
 -1.7494858e-03 -8.4977309e-04  1.2541776e-04 -2.3427242e-03
  8.1919646e-04 -7.7283850e-04  9.6181113e-04  7.6258740e-04
 -3.5419802e-04  1.0093929e-03 -5.6636747e-04 -7.7365458e-04
0153_1
  1.0000000e+00 -2.0972407e-19 -2.3507821e-17  4.2859351e-01
 -3.3714798e-03 -6.1242885e-02  7.3494678e-02  8.3358781e-02
  9.9124166e-02 -1.4537005e-02 -9.5286421e-02  6.9061876e-02
  3.0407203e-03  5.7042078e-03  1.0138751e-02 -3.3227600e-02
  5.4306620e-03 -9.3636036e-03 -7.6604213e-04  1.6313345e-02
 -5.1827878e-03 -1.5976194e-02  7.0727100e-03  2.4950824e-03
  1.4973762e-02 -1.3006400e-02 -5.0178072e-03  1.2386867e-02
  3.1682918e-03  2.1926266e-03  4.3060565e-04 -1.0337661e-02
 -3.2136417e-03 -1.5669613e-03  7.7918404e-03  3.9974284e-03
 -3.1682830e-03 -2.7309859e-03  4.9230698e-03 -3.2056836e-04
  1.5969787e-03 -5.9371092e-03  1.0651239e-03  5.8268443e-03
  2.1677019e-03  2.5384440e-03 -3.1867882e-03 -2.9239422e-03
 -3.0561137e-03  3.5958123e-05  3.5927880e-03 -1.5679714e-03
 -2.3054565e-03  3.0816929e-04  2.8194081e-04 -3.2241949e-04
 -1.2996837e-04 -3.2353378e-03  1.8029760e-03  5.3505994e-04
  1.8263958e-03  1.2496460e-03 -1.8492246e-03 -1.3688722e-03
 -1.4446992e-03  9.2586295e-04  1.5576620e-03 -1.3667623e-03
 -5.2243670e-04  6.7096054e-04 -3.0357805e-04 -2.3570058e-04
 -2.7716191e-04 -1.0784395e-03  8.2383654e-04 -6.3168467e-04
  1.3209879e-03  3.3133592e-04 -7.9549842e-04  5.3914654e-04
0154_1
  1.0000000e+00  7.3120548e-18 -2.4611763e-17  4.3046081e-01
 -1.1496342e-03 -9.0858113e-02  5.2045981e-02  9.7816055e-02
  1.0282161e-01 -5.6408981e-03 -1.0434036e-01  2.4115453e-02
 -1.9006711e-02 -1.0834595e-03  3.0627709e-02 -3.6494992e-02
  1.5564738e-03 -2.2058482e-02 -7.9700807e-04  2.3726996e-02
 -7.9474148e-04 -2.5836874e-02  2.2432980e-03 -2.1007895e-03
  1.2154365e-02 -5.5295974e-03 -7.7685403e-03 -5.7225085e-03
 -8.3210707e-03 -1.4286917e-03  1.4562090e-02 -1.4520656e-02
 -4.3167562e-03 -1.1398286e-02  1.3037624e-03  3.2265410e-03
  1.5389442e-03 -7.5881746e-03  4.7686859e-03 -5.7540355e-03
  3.4560300e-03 -3.1924509e-03 -7.1562487e-04 -2.3314695e-03
 -2.7359955e-03  1.0914348e-03  2.5453673e-03 -7.9053092e-03
 -1.0364523e-03 -4.7025288e-03  2.6487521e-03 -6.7894165e-04
  5.7664222e-04 -2.2377590e-03  1.0688338e-04 -3.7027749e-03
  2.6020682e-03 -1.3512834e-03 -4.2276708e-05 -4.9577792e-04
 -7.9227520e-04  1.1950356e-03 -2.5866558e-04 -5.4766149e-03
 -2.8349159e-04 -1.8703200e-03  1.6651345e-03 -1.9822475e-04
  4.6530008e-04 -9.0164549e-04 -2.5069946e-04 -2.1904834e-03
  1.3974084e-03 -8.6896292e-04  8.5468304e-04 -3.4707914e-04
 -1.2201858e-04  6.0404591e-04 -6.5470768e-04 -2.2435426e-03
0155_1
  1.0000000e+00 -4.1505320e-18  2.6199754e-18  4.6535940e-01
  3.1812247e-03 -9.2729492e-02  1.0811229e-01  9.8348999e-02
  1.0300945e-01 -2.2898591e-02 -1.0246733e-01  6.0579588e-02
  1.4565211e-02  9.1219198e-03  2.2426070e-02 -3.4107621e-02
 -4.7355687e-03 -9.6812129e-04 -1.3359602e-03  2.0169323e-02
 -5.6878765e-03 -2.3092842e-02  1.5062426e-02  1.1955663e-03
  1.2226824e-02 -1.3115816e-02 -7.0382197e-03  1.3504591e-02
  7.0964992e-03  1.4346036e-03 -2.8061217e-03 -1.4258877e-02
 -4.2077449e-03  3.9071491e-03  5.8840690e-03  2.3671299e-03
 -5.7205676e-03 -7.5085448e-03  4.3622796e-03 -4.4616566e-03
  1.9505973e-03 -6.0332840e-03  3.0181000e-03  7.5436161e-03
  3.7180796e-03 -1.1451854e-03 -4.3292584e-03 -4.6016366e-03
 -3.9315502e-04  3.4706523e-03  3.6846210e-03 -8.0737020e-04
 -3.8000402e-03 -1.0674745e-03 -8.0418758e-04 -1.0441107e-03
  9.3247686e-06 -3.5797080e-03  2.9673396e-03 -2.9236275e-04
  1.9557969e-03 -2.1350690e-04 -2.1007418e-03  3.6026226e-04
  6.6773917e-04  5.1674127e-04  1.2790446e-03 -2.2104346e-03
 -4.3613077e-04  1.0602998e-03 -1.0332235e-03  8.9516651e-04
 -2.6473290e-04 -1.7306824e-03  8.2907161e-04 -1.9612928e-03
  1.0821936e-03  2.4788071e-04  1.2032296e-04  1.4132005e-03
0156_1
  1.0000000e+00 -5.1248059e-17  8.9397988e-17  5.1498830e-01
  9.1218880e-03 -8.5133579e-02  1.3342323e-02  7.1573234e-02
  8.9168076e-02  4.8345217e-03 -8.0070823e-02 -5.5677465e-03
 -3.1319255e-02 -9.8327405e-03  5.6138555e-02 -1.3212127e-02
  1.6896680e-02 -2.9774152e-02 -7.0907003e-03  2.3425829e-02
  5.2811085e-03 -8.3712620e-03  9.9150047e-05 -2.2762684e-02
  1.3767969e-03 -1.9066123e-03  5.8512607e-03 -6.1221035e-03
 -5.9096984e-03 -1.0650136e-02  1.5789659e-02 -5.2804258e-03
  7.7046490e-03 -1.0023204e-02 -1.5351209e-03 -5.0660715e-04
  1.0791327e-03  1.6312125e-03  4.5196649e-03 -8.7386054e-03
  8.2777835e-04 -5.4475729e-03  3.1437807e-03 -6.7537175e-04
  1.2018820e-03 -2.9212685e-03  4.4564404e-03 -4.1177124e-03
  3.9121153e-03 -3.5589805e-03  2.0940539e-03  1.0940666e-03
  1.2648153e-03  1.3809851e-03  2.0974796e-03 -3.5060990e-03
  1.5162457e-03 -2.2856528e-03  3.4836623e-03 -1.1306632e-04
  1.0629133e-03 -1.3297321e-04  2.5154282e-03 -7.8414695e-04
  2.1348302e-03 -1.0402037e-03  1.7780145e-03  1.8400186e-03
  5.0359060e-04  1.3493596e-03  1.5960262e-03 -1.9603929e-03
  1.1894999e-04 -8.5510994e-04  3.1063277e-03  1.1258769e-03
  6.6030881e-04  3.5703752e-04  1.0713400e-03  1.0876842e-04
0157_1
  1.0000000e+00 -3.5328188e-17  1.0334860e-16  3.3597902e-01
 -1.9988844e-02 -8.0105344e-02 -2.1209955e-02  1.3868677e-01
  1.1469745e-01  1.1181508e-02 -3.9046698e-02  3.2657368e-02
 -2.0429392e-02  2.5760133e-03  4.1921148e-02 -4.2497845e-03
  1.2322257e-02  1.1017232e-03  2.2339407e-02  1.5400624e-02
 -3.9958807e-03 -8.8696400e-03  9.2193705e-03  2.0083559e-02
  1.5068239e-02  1.3967481e-02 -1.4015927e-02 -1.4360900e-02
 -9.9154082e-03  5.7450559e-03  1.3748200e-02 -4.8929306e-03
  7.6542686e-03  4.3617134e-03 -2.7817465e-03  2.3576714e-04
  9.8918009e-04  1.8112767e-03 -2.7760347e-04 -5.0756985e-04
  8.4562913e-03  5.4339327e-03 -3.3502691e-03 -9.4883975e-04
  6.4138765e-04 -5.2066312e-05 -1.8386659e-03 -1.1793559e-03
  5.6644632e-03  2.5469893e-03 -1.2649622e-03 -1.3626321e-04
 -2.0546885e-04 -2.1066270e-03  5.9039535e-04  1.5402308e-03
  3.7902478e-03  7.3429219e-04 -8.3195226e-04  3.4677137e-03
  2.7350856e-04 -1.6602540e-03 -1.5680412e-03  1.2404354e-03
  9.8680779e-04  2.5601709e-03  9.7466108e-04 -6.0602840e-04
 -2.1475048e-03 -2.0907114e-03  2.3600678e-03  1.7915004e-03
  1.2328146e-03  9.9144367e-04 -5.6993708e-04  1.4142803e-03
 -2.3849618e-04  2.1560430e-04  6.9304675e-06 -6.1433961e-04
0158_1
  1.0000000e+00  4.1087634e-18 -3.6876056e-17  1.4166281e-01
  6.8179345e-03 -4.6441253e-02  4.8572357e-02  6.7174115e-02
  1.1779647e-01  4.9353799e-03 -3.6853014e-02  3.7484671e-02
 -4.3536632e-03  4.8421360e-03  2.6091954e-02 -2.0387478e-03
  2.0649765e-02 -1.5643901e-03  3.0005213e-03  1.1914819e-02
 -2.2581395e-03 -1.1450001e-02  8.2124420e-03  1.1488404e-02
  1.9981685e-02  4.2306269e-03 -9.4713417e-03  3.4475785e-03
 -7.1377184e-03  3.7288401e-03  5.5663099e-03 -3.1536722e-03
  3.0082706e-03 -9.6953654e-04  3.9137364e-03  4.0243379e-03
 -1.8440718e-03 -4.9255321e-03  3.4002932e-04  4.6903665e-03
  7.1324038e-03  3.6408116e-03 -3.5425405e-03 -3.8635945e-04
 -5.5660299e-03  1.9703473e-03  4.2643533e-03 -2.7616736e-03
 -5.8964319e-04 -3.7054931e-04  1.6784455e-03  2.4497412e-03
 -1.1237213e-03 -1.9866519e-03  8.2815105e-04  1.6329340e-03
  2.4029901e-03  3.7490906e-03 -1.6244054e-03 -1.0653084e-03
 -4.4712454e-03  1.7124368e-03  3.0486599e-03 -1.5892259e-03
 -7.6861469e-04  2.6170259e-04  6.3118723e-04  1.1800755e-03
 -8.3266968e-04 -2.1336548e-04 -3.4952814e-04  2.9974247e-04
  9.0027032e-04  3.3095344e-03 -7.0481636e-04 -1.6368509e-03
 -3.3505546e-03  1.3101993e-03  1.8396632e-03 -1.0313359e-03
0159_1
  1.0000000e+00  4.5584340e-18 -1.3754168e-17  3.0885914e-01
  5.7299062e-03 -9.1315492e-02  2.6259835e-02  1.5879847e-01
  1.2209180e-01  1.4014819e-02 -6.5465601e-02  3.3115991e-02
 -2.8169448e-02  2.0382971e-03  4.0907282e-02 -2.2737052e-03
  1.0394721e-02 -1.1925114e-02  9.3067932e-03  2.6303906e-02
 -2.6717019e-03 -1.6915890e-02 -2.2101976e-03  1.3568477e-02
  1.3404854e-02  1.0847339e-02 -7.0593352e-03 -5.5189799e-03
 -1.6219452e-02 -2.1133728e-03  9.1800216e-03 -1.7029650e-03
  2.7073058e-03 -3.1384890e-03 -6.7938289e-04  2.8034893e-03
 -1.6060506e-03 -3.1460961e-03  8.2700911e-04 -2.2269849e-04
  1.1263020e-03  5.4489582e-03 -2.3249343e-03 -2.7866736e-03
 -5.8702596e-03 -2.9755521e-03  2.6081474e-03 -1.4588454e-03
  2.4917801e-03  1.3583854e-03 -9.5558225e-04 -8.9439693e-04
 -1.7553190e-03  4.8421347e-05  1.1795639e-03  1.0058726e-05
  2.5472588e-04  2.3576626e-03 -1.2632436e-03 -5.5672517e-04
 -9.6020580e-04 -1.8968340e-03  3.9643537e-04 -2.6668528e-04
  1.7757035e-03  2.3562935e-03 -6.1604413e-04 -9.5425759e-04
 -1.5110003e-03 -5.7617513e-04  1.0856768e-03  6.5374650e-04
  6.1605785e-04  4.9285272e-04 -1.2180285e-03  3.5341949e-04
  5.8617226e-04 -9.3852858e-04  1.0071239e-04 -5.8975567e-05
0160_1
  1.0000000e+00  3.0581250e-17 -8.4880588e-17  3.1653821e-01
 -1.3763153e-02 -5.6213088e-02 -4.5471519e-02  1.4712656e-01
  1.2133164e-01  1.9384683e-02 -1.8429628e-02  2.3054787e-02
 -2.1671392e-02 -3.6680460e-03  5.5130421e-02 -4.7020355e-03
  2.1802832e-02 -5.5825843e-03  5.1608807e-03  2.1260123e-02
 -9.2816643e-04 -1.7154814e-03 -8.6302499e-04  1.2180727e-02
  1.2774383e-02  1.4185396e-02 -2.0979614e-04 -8.5196940e-03
 -8.2498287e-03 -2.1295034e-03  1.3507873e-02 -4.1099154e-03
  9.2854757e-03  4.2296586e-03 -7.1600267e-03  3.1070305e-03
  1.3421880e-04  2.0005646e-03  1.3216766e-03 -1.9282528e-03
  4.6823707e-03  4.7922707e-03 -5.1854302e-03 -1.0424931e-03
 -6.9234437e-04 -6.6093906e-04  3.2485117e-04  5.1194084e-04
  4.2599572e-03  2.9790106e-03 -1.5682000e-03  1.9169181e-03
 -4.3057581e-04 -1.3188825e-03  8.5424506e-04  2.2127037e-03
  2.8805579e-03  1.8553583e-03 -2.3724016e-03  5.9221297e-04
 -1.2747053e-03 -2.0966542e-04  8.7201655e-04  9.3108698e-05
  7.2045273e-04  1.4662310e-03  1.4224196e-03  1.2827372e-03
 -2.3444518e-04 -1.2870992e-03  4.1969355e-04  1.0121804e-03
  1.0019521e-03  2.4602590e-03 -1.2462084e-03 -1.5061961e-03
 -1.2876843e-03 -1.2579743e-04  1.3459240e-03 -2.4736381e-04
0161_1
  1.0000000e+00  5.9806497e-18 -2.5723224e-18  3.0660943e-01
  1.8418020e-02 -5.7660616e-02 -7.3340691e-02  6.4107757e-02
  1.0786987e-01  2.1155405e-02  1.6341108e-03 -3.0593517e-03
 -1.6695346e-02 -3.1811971e-02  1.7593550e-02  2.4233013e-02
  4.0393344e-02 -3.8178488e-03 -2.0231693e-02  1.8675788e-02
 -1.4853639e-03 -6.8975100e-03  1.2464888e-02 -3.9686584e-04
  8.2374972e-03 -1.6097257e-04  4.6841469e-03  1.0274299e-02
 -1.3065110e-03 -1.2718688e-02  2.4168516e-03  6.7863791e-03
  7.0999183e-03  4.6661490e-03 -4.1858967e-03  4.1639387e-04
 -5.7875166e-03 -5.0198722e-03  8.7391413e-03  1.3665634e-03
  2.3631976e-03 -8.2238259e-04 -2.3636732e-03  5.1623734e-03
  2.7590505e-04 -2.3002674e-03  2.5615600e-03 -3.8245214e-04
 -1.2223117e-03  3.1222065e-03  1.9009100e-03 -4.8946209e-05
 -1.7378450e-03 -4.4172972e-03  3.0489593e-03  1.7721507e-03
  1.2336158e-03  2.5387976e-03 -2.0384819e-03 -3.4271180e-04
 -1.8379653e-03 -4.5383123e-04  2.4488371e-03 -1.1373538e-03
 -9.3340128e-04  8.5909247e-04  1.1530738e-04  2.3363972e-04
  5.5452649e-04 -1.1058925e-03  1.3460425e-04  2.5297578e-04
 -5.5631725e-04  2.5526772e-03 -1.9645413e-04 -1.2106406e-03
 -8.7277628e-04 -1.2215570e-03  9.6248223e-04 -5.1722623e-05
0162_1
  1.0000000e+00  1.4300639e-17 -5.9168556e-17  2.0900135e-01
  6.3514789e-03 -2.6839267e-02  3.3193598e-02  9.2844117e-02
  1.0926418e-01 -1.4048439e-03 -4.5069399e-02  2.4367447e-02
 -5.0764588e-03  1.7538864e-03  2.2148783e-02 -5.5545346e-03
  2.8005636e-02 -1.6275079e-03  1.2312848e-03  1.9981954e-02
 -5.3980505e-04 -6.3957860e-03  3.8912297e-03  7.6341750e-03
  1.7329833e-02 -6.5593863e-04 -1.2889465e-02  5.2392525e-03
 -1.1030712e-03  7.7220496e-04  4.0785390e-03 -6.8776653e-04
  5.6759108e-03 -1.8219040e-03 -2.7907208e-03  3.7854600e-03
 -2.3360506e-04 -3.3027385e-03  5.0031211e-03  4.3849928e-03
  5.2411759e-03 -1.7041608e-03 -7.7041260e-03  2.3131661e-03
 -2.8991489e-04  5.6656092e-05  3.9937555e-03 -2.2140873e-03
  1.3677962e-03 -1.0896238e-03 -9.7648403e-04  1.8393710e-03
 -3.9808177e-04 -1.8310534e-03  2.3222681e-03  1.1106554e-03
  2.4185060e-03 -1.1515401e-03 -3.0741790e-03  4.1986324e-04
 -2.7496848e-04  8.2979344e-05  2.3407172e-03 -4.7792046e-04
  6.3134716e-04 -9.6623205e-04 -8.9748202e-04  6.4247180e-04
 -3.7065040e-04 -8.0252789e-04  2.0487529e-03  3.0517235e-04
  9.1190750e-04 -8.8552923e-04 -1.3788717e-03  7.5970510e-04
 -1.9263979e-04 -9.4222571e-05  1.4066397e-03 -6.5016192e-04
0163_1
  1.0000000e+00  2.1891846e-17 -9.9022017e-17  2.2447394e-01
  1.4459794e-02 -4.2347146e-02  4.9652374e-02  7.4175272e-02
  1.0750936e-01 -5.4630697e-03 -6.9274543e-02  4.1803259e-02
  3.0978887e-03 -7.9141996e-04  2.7156860e-02 -1.1940868e-02
  1.9771607e-02 -6.8134392e-03 -2.3458111e-03  2.1522732e-02
  2.9553746e-03 -1.1694698e-02  9.7390238e-03  1.0788332e-02
  1.5714890e-02 -3.1932099e-03 -1.5388216e-02  6.9855474e-03
 -2.2863044e-05  2.1750926e-03  1.0478944e-02 -3.9415325e-03
  6.0905477e-04 -5.0976612e-03 -2.3033154e-03  5.5845283e-03
  1.6702775e-03 -4.0508142e-03  5.1536341e-03  2.5574158e-03
  4.7722333e-03 -1.9791211e-03 -5.0357104e-03  2.7297108e-03
 -1.0598267e-03  1.6754324e-03  4.1491921e-03 -2.9264361e-03
 -3.6963073e-04 -3.0578040e-03  5.2551519e-04  2.9918998e-03
  1.4405689e-04 -1.4857428e-03  2.0096976e-03 -2.7205156e-05
  2.1543655e-03 -1.0125601e-03 -1.2583308e-03  1.6501517e-03
 -1.3136472e-03  1.0657412e-03  1.6734817e-03 -2.6115735e-03
 -1.7447650e-04 -1.4472568e-03  1.0254235e-03  2.2830967e-03
 -4.6468057e-04 -8.2947570e-04  1.2825512e-04 -1.2301349e-03
  1.2659501e-03 -2.1079198e-04 -1.0691316e-04  1.2825873e-03
 -1.2244612e-03  6.5288080e-04  3.6134906e-04 -1.8491007e-03
0164_1
  1.0000000e+00  1.3147554e-17 -2.2884437e-17  5.1264392e-01
  9.0032982e-03 -3.6162145e-02  5.7027033e-02  9.8411060e-02
  8.5234728e-02  2.0202396e-03 -7.6135978e-02  4.3353119e-02
 -5.5057933e-03  5.1895450e-03  4.3957122e-02 -4.2748148e-02
  1.3004115e-02 -1.1126054e-02 -2.8325987e-03  3.0085698e-02
  8.2741899e-03  2.7113454e-04 -7.7168934e-03 -6.6583218e-03
  8.8576755e-03 -2.3331350e-03  1.6394167e-04  3.3712179e-03
  8.8829713e-04  2.8487078e-03  4.0266073e-03 -3.7456796e-03
  3.2768811e-03 -6.2803058e-03  4.8520694e-03  5.9392315e-03
  2.3411671e-03  2.3059581e-03 -1.4711560e-03 -1.8841401e-03
  9.3623723e-04 -2.0588824e-03  1.9606400e-03  3.9888975e-03
  1.1165116e-03  1.6497033e-03 -3.2722421e-03 -1.3653906e-03
 -3.1402637e-04 -1.0605439e-03  3.2429062e-03  1.1074525e-03
  7.3697288e-04 -3.7593217e-04 -1.3440549e-03  1.1820370e-03
 -3.7045670e-05 -1.0001011e-03  2.5109801e-04 -2.2919216e-04
  8.4707845e-04  2.6718819e-04 -1.0945650e-03 -4.3568479e-04
 -1.1038964e-03 -4.3322287e-04  1.4081337e-03 -5.4585013e-04
  1.0572855e-03 -6.3873766e-04 -4.5089783e-04  1.1589711e-03
 -1.2738463e-04 -1.1253877e-05  6.8069207e-04 -5.7575900e-04
  6.1171575e-04 -2.0368946e-04 -1.6777752e-04  9.1476471e-04
0165_1
  1.0000000e+00  3.8277517e-17 -1.2147215e-16  3.0465556e-01
 -3.3611987e-03 -7.6944387e-02  9.5754199e-02  7.5545138e-02
  1.0944306e-01 -2.7423528e-02 -8.2972185e-02  4.8201456e-02
  7.2693649e-03  3.3894602e-03  1.8577333e-02 -1.2552111e-02
  9.2484085e-03 -1.7134117e-03 -3.6434684e-04 -2.5573839e-03
 -1.2566274e-02 -1.4071050e-02  2.4416481e-02  5.3327282e-03
  1.0857266e-02 -1.6732093e-02 -1.6960643e-02  8.3698282e-03
  4.7982490e-03 -1.4189984e-04  4.2736796e-03 -1.1071116e-02
  3.9051308e-04  1.2272267e-03 -2.5292782e-04 -2.8634016e-03
 -9.2985764e-03 -3.6763845e-03  8.5300774e-03 -5.6968670e-03
  9.1144705e-04 -9.2632982e-03 -6.4521200e-04  5.4486391e-03
  2.2482748e-03 -3.2812714e-03  1.3420186e-03 -6.3351702e-03
  1.5736102e-03  5.2445993e-04 -1.2211803e-03 -1.4578166e-03
 -4.0579184e-03 -4.1094807e-04  3.6072054e-03 -7.1811666e-03
 -1.1566097e-03 -4.5190346e-03  1.8178967e-03  5.8557102e-04
  1.2540967e-03 -3.0400005e-03  9.9101698e-04 -3.8687990e-03
  2.5345113e-03 -1.0412410e-03  1.1864037e-04 -7.9951126e-04
 -1.7109592e-04  8.5769114e-04  1.1134398e-03 -4.2943415e-03
 -1.5816229e-04 -2.0061014e-03  2.2056111e-03 -9.4224518e-04
  5.6179303e-04 -1.4772471e-03  8.6752176e-04 -2.0676788e-03
0166_1
  1.0000000e+00  2.3131465e-17 -4.0848901e-17  4.6304793e-01
  2.6818992e-02 -1.0648479e-01  9.0769549e-02  9.9554803e-02
  1.2223587e-01  4.3508168e-03 -8.8569704e-02  2.0372234e-02
 -1.4767249e-02  8.6352320e-03  4.5372634e-02 -2.1442864e-02
  7.1689253e-03 -1.7838178e-02  3.6054633e-03  3.5157151e-02
  1.2840418e-02 -1.5850818e-02  4.9672407e-03  4.4488200e-03
  1.6079947e-02  6.5889210e-03 -1.0760094e-02 -3.7611125e-03
 -1.0562563e-02  4.8786231e-03  1.5301015e-02 -9.0307105e-03
  2.9113220e-03 -1.1049308e-02  8.0409339e-04  9.5613411e-03
  6.2135336e-03  3.1757476e-05 -1.4784957e-03 -4.9905219e-03
  4.9035695e-03  3.4736424e-03 -5.8907511e-05 -6.1787940e-05
 -5.2521954e-03  1.7999568e-04  1.4998664e-03 -3.0223214e-03
  4.4117764e-03 -4.9452677e-03  5.4444312e-04  3.2769028e-03
  1.5720479e-03  1.1082801e-03 -7.3738982e-04 -1.5453869e-03
  1.3196919e-03  4.2631440e-04  2.9952734e-04  2.1865306e-03
 -1.3511851e-03 -9.3408133e-04 -5.9922796e-04 -1.4378006e-03
  1.6241626e-03 -1.4978167e-03  1.1541431e-03  1.0390233e-03
  8.4346292e-05  1.1160937e-04  3.3457569e-04  1.0817021e-04
  3.6841231e-04 -7.3703099e-04 -3.8422745e-04  1.4488088e-03
  9.2027711e-05  2.5219143e-04 -2.9146908e-04 -1.6724826e-03
0167_1
  1.0000000e+00 -6.1884308e-18  1.0057140e-17  4.3206905e-01
 -2.1622620e-03 -5.3879452e-02 -7.4181342e-02  1.0003568e-01
  9.8586265e-02  2.9575129e-02  6.2438028e-03  3.1214598e-02
 -2.9135586e-02 -2.1122807e-02  3.7856759e-02  8.5216882e-03
  2.8567756e-02  2.4740856e-04 -2.7407691e-03  3.2765515e-02
 -6.6485403e-03  3.0828277e-03 -3.9270373e-04 -1.3261821e-02
 -1.0225102e-03  8.5655675e-03  1.1520533e-02  1.2003782e-03
 -1.1073057e-03 -5.4703947e-03  1.5883614e-03  3.6225197e-03
  4.8612909e-03  1.3065925e-02 -3.6431139e-03 -2.3592480e-03
 -5.1214346e-03 -1.2398082e-03  2.2574071e-03 -2.7103715e-03
  3.7122969e-03  4.4072243e-03 -4.2041989e-03  1.6468995e-03
  2.1235796e-04  9.0016986e-04 -3.4139412e-04 -9.7247855e-04
 -3.4072150e-04  3.0329845e-03 -2.7196947e-03  1.7985580e-03
  1.3412954e-03 -2.0345601e-03 -3.6196680e-04  3.2278421e-04
 -1.5739742e-04  3.0072909e-03 -4.9119119e-04  1.8849679e-04
 -8.2228683e-04 -2.2249088e-03  8.5087097e-04  1.6925967e-03
  1.1245867e-04  1.2213366e-03 -1.7073855e-03  2.6474660e-04
 -6.6999436e-04 -1.3602691e-04  1.6332787e-03 -3.7033713e-04
 -1.5772622e-03  2.9331193e-04 -1.6223836e-04  6.1357464e-04
  7.0988285e-04 -4.8047192e-04  5.4284993e-05 -3.1205473e-04
0168_1
  1.0000000e+00 -1.1085627e-17  3.6486894e-17  2.7440472e-01
 -2.2144691e-02 -6.9450404e-02 -3.6871728e-02  1.0462931e-01
  1.2897629e-01  5.8364845e-03 -3.3367468e-02  5.7928249e-02
 -1.4098259e-02  1.0581066e-03  3.8388457e-02 -1.5106626e-02
  1.3716466e-02 -5.8673233e-03  9.9147238e-03  2.5816553e-02
 -5.2314918e-03 -1.4467789e-02  6.0694107e-03  2.0272269e-02
  1.8329010e-02  7.1756062e-03 -6.3076402e-03  1.0110088e-03
 -1.1063032e-02  5.0740341e-03  1.4502313e-02 -6.5731358e-03
 -4.9437985e-04 -9.1758340e-04  4.4072920e-03  5.9174067e-03
 -1.7897061e-03 -2.8492137e-03  4.2778586e-04  2.2013133e-03
  6.1784846e-03  6.7717432e-03 -3.6754215e-03 -2.2383362e-03
 -6.1495341e-03  3.0825038e-03  3.2159189e-03 -4.2382218e-03
  2.2853085e-04  1.1270285e-03 -5.8988081e-04  2.4021887e-03
  1.3145581e-04 -7.1351705e-04 -1.4484519e-03  5.8712296e-04
  3.1723238e-03  4.1157408e-03 -2.6494043e-03  2.2367564e-05
 -2.7123772e-03  1.2321907e-03  5.3710618e-04 -1.2516918e-03
  8.9362230e-04  2.9654829e-04 -1.0086871e-03  1.6312985e-03
  2.1660501e-04 -6.7809294e-04  1.2531657e-04  5.8384483e-04
  1.3936481e-03  1.6385651e-03 -1.5358750e-03  6.2123434e-04
 -1.1997449e-03 -1.6065882e-04  4.7485934e-04 -4.5628465e-04
0169_1
  1.0000000e+00 -3.7878254e-18 -4.9187242e-17  2.4249360e-01
 -1.0494241e-02 -2.2761713e-02 -3.7285680e-02  7.7477330e-02
  1.1103927e-01  1.3849379e-03 -1.5648936e-02  3.5149723e-02
 -1.1680212e-02 -1.9195539e-03  1.4369624e-02  4.7997874e-03
  2.6012660e-02 -5.0785956e-03  4.9786067e-03  2.8316812e-02
 -3.5523312e-03 -5.0177465e-03 -2.0734939e-03  1.3381724e-02
  1.1354562e-02  3.1021682e-03 -4.9440384e-03  2.3130216e-03
 -8.5412107e-03 -1.0544409e-03  1.3100013e-02  1.8730355e-03
  4.3317234e-03 -1.1483817e-03 -4.7144396e-04  1.0965173e-02
 -2.9473188e-03  9.0557579e-04  1.6361329e-03  1.1886896e-03
  1.8832123e-04  2.6930111e-03 -1.3898449e-03 -1.3818499e-03
 -4.9194830e-03  6.2238896e-05  6.9585247e-03  1.3678166e-03
  1.1351298e-03  6.2644249e-04 -3.8370932e-03  2.2377159e-03
 -2.3359464e-03  2.2951847e-03  2.8110924e-03 -1.9674880e-03
 -7.7334683e-04  1.4931671e-03 -1.3497949e-03  4.6353185e-06
 -2.0276641e-03  8.6097501e-04  2.4866211e-03 -1.0694813e-05
  4.7345953e-04  9.1235854e-04 -3.3008359e-03 -1.8760451e-04
 -1.5328385e-03  1.7470387e-03  1.3277905e-03 -1.1639443e-03
 -2.2775267e-04  3.0544364e-04 -2.4753892e-03  2.8974229e-04
 -6.5860874e-04  8.2838269e-04  3.4031478e-04 -9.6187656e-04
0170_1
  1.0000000e+00 -2.3989972e-17  1.3236552e-16  1.8493502e-01
  1.0035941e-02 -5.8510946e-02  4.8345084e-02  6.3096608e-02
  1.2707333e-01 -2.9372967e-03 -4.8545097e-02  2.8822777e-02
 -1.8829853e-03  7.7341619e-04  1.7604769e-02 -8.3815211e-04
  2.4448039e-02 -5.5274162e-03  2.8787324e-03  1.4269686e-02
  1.1178341e-03 -1.8092599e-02  6.3905777e-03  1.3879941e-02
  2.3677684e-02 -5.4980212e-04 -1.2140088e-02  3.1245313e-03
 -2.6644827e-03  5.8607613e-04  7.9002488e-03 -3.0406205e-03
  2.7086609e-03 -3.5864391e-03  1.2754355e-03  3.3066696e-03
  9.2327213e-04 -8.6305233e-03  2.5784046e-03  6.9688755e-03
  8.6778254e-03 -1.7630222e-04 -6.5173619e-03 -2.9568061e-03
 -1.6484348e-03  3.2996188e-04  6.0712967e-03 -2.9744810e-03
 -3.6859169e-04 -1.9779591e-03  4.9646842e-04  2.6547561e-03
  8.4871089e-04 -5.2095726e-03  1.2419933e-03  1.7191355e-03
  4.2342529e-03  2.9547088e-04 -2.5258848e-03 -1.8140411e-03
 -1.0475443e-03  5.7248716e-04  3.9733359e-03 -2.8057781e-04
 -9.9266090e-04 -1.4204684e-03 -7.0283443e-04  8.0522290e-04
  8.4074485e-04 -3.0850808e-03  1.6502539e-03  6.1974729e-04
  2.1357351e-03  3.2097685e-04 -1.5479382e-03 -8.2349459e-04
 -5.7963872e-04  3.1595693e-04  2.5044565e-03 -3.3422382e-04
0171_1
  1.0000000e+00 -1.3722916e-18 -1.8126928e-17  3.4819251e-01
  4.8663385e-03 -8.5545366e-02  5.7861644e-02  9.7000877e-02
  1.0797041e-01  1.3860937e-03 -9.8220748e-02  2.3749700e-02
 -2.5815412e-02 -7.7094001e-04  2.2767947e-02 -2.2498068e-02
  8.8468244e-03 -1.7306984e-02  1.3039964e-03  1.9917494e-02
 -4.4384644e-03 -2.0715008e-02 -7.7553168e-03  9.9359640e-03
  1.0370353e-02  7.4650297e-04 -1.8196333e-02 -4.2222966e-03
 -1.5866464e-02 -3.5292324e-03  1.0069616e-02 -3.5611378e-03
 -4.9791178e-03 -1.0723846e-02 -8.8907209e-03  6.2711986e-03
 -3.3407468e-03 -7.2469468e-03 -1.3093059e-03 -1.7189958e-03
 -1.6143952e-03 -6.2074937e-04 -5.4175750e-03 -2.1149720e-03
 -8.7670701e-03 -3.6848603e-03  2.5694984e-03 -3.1329291e-03
 -2.0202293e-03 -4.2965261e-03 -3.1731825e-03  1.0565022e-03
 -3.0345352e-03 -1.6520486e-03  1.0709162e-03 -2.5813007e-03
 -1.3820376e-03 -2.5988385e-04 -1.7996613e-03  1.1511673e-03
 -3.5654712e-03 -4.9031367e-04  5.0614215e-04 -1.1891323e-03
 -7.3363164e-04 -2.7199200e-04 -7.5610889e-04  5.2848800e-04
 -2.3502693e-03  6.5082555e-04  6.2018282e-04 -6.9971745e-06
 -1.9492432e-04  6.3177691e-04 -1.9620054e-03  1.6289820e-03
 -1.5836174e-03  1.4482761e-03 -9.0167746e-05 -9.8746331e-04
0172_1
  1.0000000e+00 -3.9273613e-19 -1.8536782e-17  2.7831969e-01
 -1.0396321e-05 -8.3744013e-02  7.7661046e-02  8.0443898e-02
  1.1826560e-01 -1.4389386e-02 -7.8929917e-02  3.7787700e-02
 -8.6796100e-03  8.2075773e-04  1.2139330e-02 -1.9537693e-02
  1.3529036e-02 -7.2972466e-03  9.8414968e-03  3.6707229e-03
 -9.1250307e-03 -2.2951529e-02  1.4602905e-02  1.1065614e-02
  1.8733433e-02 -6.5898005e-03 -1.6256823e-02  5.1998532e-03
 -5.2102824e-03 -8.7860423e-04  4.4875179e-03 -1.2501745e-02
 -1.2064719e-03 -4.0784481e-03  3.0393659e-03 -4.1177064e-03
 -5.3198405e-03 -1.0576169e-02  5.8659098e-03 -3.3338994e-05
  6.3746293e-03 -4.2974252e-03 -3.5448863e-03 -1.3253375e-03
 -3.2125264e-03 -1.5819355e-03  2.2472139e-03 -5.8623604e-03
 -5.2328876e-04 -2.8973601e-03  6.9372552e-04 -2.3843301e-03
 -2.5956511e-03 -5.3013841e-03  1.6357811e-03 -2.8019808e-03
  2.7008552e-03 -2.4993387e-03 -2.9074525e-04 -2.6884400e-03
 -1.7694025e-03 -1.8710443e-03  2.8860084e-03 -3.3413659e-03
  9.3768648e-04 -2.0827844e-03  8.4077186e-04 -8.3162211e-04
 -4.8745104e-04 -2.0429277e-03  1.5809397e-03 -2.0434812e-03
  1.3490976e-03 -4.8244660e-04  7.9001187e-04 -1.0875429e-03
 -1.3150533e-03 -9.7260164e-04  2.4127992e-03 -8.7472386e-04
0173_1
  1.0000000e+00 -2.2937050e-17  7.0313538e-17  3.3915748e-01
 -2.5932149e-03 -5.6129551e-02  9.9826750e-02  5.7971518e-02
  1.0054949e-01 -1.9352546e-02 -8.1737596e-02  3.4233595e-02
 -4.1368985e-03  1.9269695e-03  9.8377240e-03 -2.9265582e-02
  1.3725701e-02 -8.8678470e-03  7.5990029e-03 -9.8640377e-04
 -5.7121021e-03 -1.6330096e-02  1.6092739e-02 -1.7975612e-03
  1.5687518e-02 -1.4249068e-02 -1.1176432e-02  4.2557431e-04
  4.1568611e-03  5.8691959e-04  9.5697670e-03 -1.5758378e-02
  1.3772468e-03 -4.9550481e-03  6.4087220e-03 -3.9783134e-03
 -4.3051616e-04 -6.1077756e-03  1.1504433e-02 -4.0394010e-03
  6.9954503e-03 -7.5681138e-03  8.6726814e-04  3.9062905e-03
  3.9821797e-03  1.2734953e-03  4.3375574e-03 -5.9479309e-03
  7.2680197e-04 -1.6384816e-03  3.7058737e-03  5.5706888e-04
 -3.8401325e-04 -1.5248944e-03  5.0336252e-03 -2.2636178e-03
  2.7351879e-03 -3.5812637e-03  2.4537399e-03  3.1617476e-03
  1.7159733e-03  9.8855412e-04  1.3244892e-03 -2.4916451e-03
  1.5268485e-04 -6.1638715e-04  2.7362169e-03  1.2221436e-03
 -5.3565754e-04 -1.1757433e-04  1.7633890e-03 -1.2622308e-03
  6.5104438e-04 -1.5848235e-03  2.5052484e-03  1.6886149e-03
  4.3951817e-04  5.9605617e-04  6.7446978e-04 -6.9533588e-04
0174_1
  1.0000000e+00 -4.1544583e-17  9.6984836e-17  4.3605176e-01
  1.8351947e-02 -4.5920290e-02  6.8342497e-02  5.9175106e-02
  9.2171589e-02  3.4148856e-03 -1.0177277e-01  2.5772052e-02
 -8.7684972e-03 -3.7548320e-03  2.3903715e-02 -3.7316883e-02
  1.5771305e-02 -2.2973848e-02 -7.1155815e-03  3.1386816e-02
  1.0840471e-02 -1.0200909e-02 -6.2065031e-04 -7.9714567e-03
  7.3395829e-03 -5.0652132e-03 -3.4496378e-05 -3.6020870e-03
 -3.0648983e-03 -5.9055825e-03  7.2312550e-03 -5.0571287e-03
  5.9916451e-03 -1.2328306e-02  1.6796288e-03  1.1408640e-02
  4.7488031e-03 -1.4474169e-03 -1.0536221e-04 -8.9079970e-03
 -5.4479116e-04 -5.4354201e-03  6.3774786e-03  5.3947554e-04
  2.0468822e-03 -3.3483288e-03  1.8564344e-03  4.9598475e-04
  3.4764577e-03 -4.1684666e-03  3.6876270e-03  5.7160109e-04
  1.2788210e-03  3.3891310e-04  1.3823889e-03 -1.9108946e-03
 -2.7661377e-05 -2.6608479e-03  4.0217255e-03  2.0030685e-03
  2.3506969e-03 -4.4056857e-04  4.9496073e-04 -3.7654672e-04
 -4.2866464e-05 -4.1855785e-05  2.8980944e-03 -5.9049057e-05
  3.3682602e-04 -2.6442111e-05  2.1039298e-04  1.0650434e-03
 -1.4094725e-04 -3.4261453e-04  1.8819753e-03 -4.2776707e-04
  3.4527054e-04  3.9495436e-04  4.4733336e-04  2.1256914e-04
0175_1
  1.0000000e+00 -6.7763568e-18  2.0269731e-17  3.3805729e-01
  1.5124526e-02 -5.4301285e-02 -9.5396056e-03  6.8235324e-02
  9.3077821e-02  1.4602818e-02 -4.4809257e-02 -4.6096457e-03
 -2.3775421e-02 -2.2787092e-02  3.5712743e-02  1.0165584e-02
  3.4399956e-02 -1.8347732e-02 -2.9237785e-02  1.4962896e-02
  3.7926296e-04 -6.0131486e-03  9.5412916e-03 -1.6051574e-02
  7.5176969e-03 -7.6919403e-03  9.2731257e-03  4.5232227e-04
  2.8442242e-03 -1.3079503e-02  1.0459291e-02  2.0179639e-03
  1.1509480e-02  1.0758458e-03  7.8648837e-04 -3.8061959e-03
 -2.3817291e-03 -2.6003317e-03  1.4369977e-02 -3.8006628e-04
  6.8320462e-03 -1.9946428e-03  2.3829205e-03  3.5277772e-03
  1.2249385e-03  9.9446261e-04  6.2014833e-03 -3.7029173e-05
  1.7110509e-03  1.9532778e-03  1.3744335e-03  8.1314914e-04
 -9.0839465e-04 -3.4047361e-04  4.0605775e-03  9.3954831e-04
  2.1234092e-03  1.5436491e-03 -5.0945296e-04  7.1795268e-04
 -1.3894001e-03  1.4072089e-04  2.1047055e-03 -8.3281388e-04
  1.1370584e-03  4.4777929e-04 -1.0623211e-04 -1.1069088e-05
 -7.2857554e-04 -4.2328198e-04  1.7949695e-03 -4.4527131e-04
  1.6526480e-03  2.9435128e-04 -2.2634993e-04  5.8966437e-04
 -2.0823927e-04 -2.5365821e-04  1.0088816e-03 -8.7553104e-04
0176_1
  1.0000000e+00 -2.1792844e-18 -2.3421045e-18  3.4160381e-01
  2.2372218e-02 -6.8454142e-02 -9.9712583e-03  9.1330099e-02
  9.2338465e-02  1.5056416e-02 -6.6437032e-02 -1.0811155e-02
 -2.7437711e-02 -2.2895527e-02  4.3977170e-02  1.7107244e-02
  2.7801260e-02 -2.2677290e-02 -3.0369271e-02  1.1371214e-02
 -1.1627851e-03 -5.9529716e-03  2.5881581e-03 -1.1864058e-02
 -7.0443811e-04 -5.9086882e-03  2.6675605e-03 -6.8651624e-03
 -6.0640329e-04 -1.6060883e-02  1.3845350e-02  3.3424036e-03
  7.2547241e-03 -1.2108894e-03 -5.6737726e-03 -6.8672416e-03
 -4.9736893e-03 -3.9452616e-03  1.3106640e-02 -4.1849808e-03
  2.4812020e-03 -5.0317521e-03 -5.3046441e-04 -1.3979444e-03
  7.8519024e-04 -1.4840095e-03  4.7690914e-03 -2.3530788e-03
  6.5468815e-04 -3.9018532e-04 -7.7697924e-04 -2.9660661e-03
 -7.1043507e-05 -2.6230253e-03  3.2791329e-03 -2.7360720e-03
  2.2179951e-03 -4.2461258e-04 -7.6700270e-04 -3.8325889e-03
 -4.1676011e-04 -1.1976229e-03  2.5708635e-03 -1.1585324e-03
  2.3740023e-03 -8.5305105e-04 -1.6378894e-03 -2.9265329e-03
  1.8707168e-04 -2.3729012e-04  3.1263326e-03 -2.0156812e-03
  1.4961133e-03 -9.6565281e-04 -2.2240620e-04 -5.0166234e-04
  1.0747372e-03 -6.4600668e-04  1.1178266e-03 -8.1991637e-04
0177_1
  1.0000000e+00 -2.0634532e-17  8.9187726e-17  2.4364153e-01
 -6.7328410e-04 -5.5777359e-02  4.8502078e-02  1.0667719e-01
  1.2210054e-01 -9.9510454e-03 -5.3643220e-02  4.4061860e-02
 -1.5159473e-03  5.9482439e-03  1.5993389e-02  4.9252416e-04
  1.5833640e-02 -7.3026035e-03 -1.8488069e-03 -3.8320278e-03
 -2.8240761e-03 -1.6057245e-02  1.7651115e-02  1.6622556e-02
  1.9322616e-02 -4.4610113e-03 -1.7895927e-02  6.2476491e-03
  5.1498292e-04  2.9150910e-03  9.3888457e-03 -4.8451852e-03
  3.8196652e-04 -3.4824000e-04  4.1718771e-03  9.8629354e-04
 -1.6846784e-03 -6.2956199e-03  1.0062681e-02  7.9351889e-03
  6.1970327e-03 -2.1254924e-03 -6.9991457e-03  7.0971078e-04
  7.4921367e-04  2.3904955e-03  5.9323858e-03 -2.7337967e-03
 -1.7881020e-03  1.3535100e-03  5.5316886e-04  1.0584372e-03
 -1.1569817e-03 -2.7143510e-03  4.3884378e-03  2.3668118e-03
  2.4498808e-03  4.0078323e-05 -3.1718463e-03  2.2639646e-03
  3.0262521e-04  1.5671835e-03  1.8612033e-03 -6.6389860e-04
 -1.5030959e-03  9.8623420e-04 -1.6435620e-03  3.0268298e-04
 -4.2586549e-04 -1.3023924e-03  2.0737559e-03 -3.7416639e-04
  6.7107454e-04  4.0304217e-04 -1.8752292e-03  5.2490803e-04
  1.9313830e-04  6.0297453e-04  1.4675099e-03 -8.7440308e-04
0178_1
  1.0000000e+00 -2.1727927e-17  6.9218325e-17  4.0769930e-01
  3.6403577e-02 -6.6109013e-02  1.5537204e-02  1.0085013e-01
  1.0050506e-01  2.6846152e-02 -5.6740115e-02 -1.4672924e-02
 -2.7153951e-02 -2.1029943e-02  4.2153591e-02  1.9156505e-02
  4.3153976e-02 -1.2943048e-02 -2.1352670e-02  1.7083692e-02
  2.5146697e-03  1.7556478e-03  2.0118894e-03 -1.4833032e-02
  3.6318207e-03  9.0053082e-04  2.6666205e-03  5.9256304e-03
  2.8757379e-03 -1.4882459e-02  2.3378992e-03  4.6325708e-03
  1.1952079e-02  5.6244738e-03 -5.8474658e-03 -3.3286682e-03
 -6.8323327e-03 -3.1562983e-03  7.1804912e-03  2.0936201e-03
  5.9084926e-03 -4.7069011e-03 -1.6288031e-03  2.2314595e-03
  1.4183051e-03 -1.1364386e-03  6.5126048e-04 -4.4624833e-04
  1.3011044e-04  1.2716076e-03  2.1836242e-04  6.0827695e-04
 -1.3226783e-03 -5.0765487e-03  1.5777559e-03  8.2256289e-04
  3.1658193e-03  7.6389652e-04 -1.2100330e-03  3.4252895e-04
 -2.2481009e-03 -1.0758145e-03  1.0373979e-03  3.8137699e-04
  8.3160124e-04 -8.5439577e-04  1.7286116e-04 -1.5556583e-04
 -3.7838663e-04 -1.7954025e-03  5.6123383e-04  3.1564464e-04
  6.3659069e-04  8.0890772e-04 -2.6463056e-04  2.1896287e-04
 -1.3917704e-03 -1.9059684e-03  7.5787851e-04 -6.3133306e-04
0179_1
  1.0000000e+00  1.0685894e-17 -9.9913909e-17  1.2651919e-01
  1.8775530e-02 -3.3709231e-02  5.7882146e-02  6.1737922e-02
  1.1530049e-01 -6.4399478e-04 -4.2498682e-02  1.2831294e-02
 -4.7791749e-03 -1.1509181e-03  1.7661302e-02 -3.1529762e-03
  2.9597680e-02 -3.6584311e-03  5.4845762e-03  2.1693773e-02
  6.7412081e-04 -9.3372270e-03  1.9459811e-03  1.4898990e-02
  1.7645486e-02  1.0296858e-03 -1.2180766e-02 -1.4964027e-03
 -5.1419866e-03 -1.1463762e-03  9.0308219e-03 -1.0031034e-03
  5.9571794e-03 -3.6435122e-03 -9.1530529e-04  5.9172658e-03
  3.6343907e-04 -4.4945649e-03 -1.6017055e-04  3.0251307e-03
  5.0674677e-03  5.7218022e-04 -5.1740151e-03 -3.5445984e-03
 -3.4392624e-03 -2.1169224e-03  5.1741335e-03 -1.1667191e-03
  2.3544203e-03 -2.8273549e-03 -1.9820074e-03  7.8275035e-04
  3.0013168e-04 -2.8372475e-03  4.7332563e-04 -1.5708956e-03
  2.0664006e-03 -7.7341642e-05 -1.7300026e-03 -2.8659748e-03
 -1.6377756e-03 -2.4399255e-03  3.0477609e-03 -1.2724076e-03
  1.7238052e-03 -1.9513031e-03 -1.0193338e-03 -8.8234040e-04
  2.4696347e-04 -1.9379762e-03  1.5737598e-03 -1.8003135e-03
  1.1177795e-03 -4.5059358e-04 -5.8591110e-04 -1.7113927e-03
 -3.2550108e-04 -2.0272090e-03  2.1817154e-03 -1.2442826e-03
0180_1
  1.0000000e+00  1.5394564e-17 -8.8994842e-17  1.6186926e-01
  4.8799615e-03 -4.8801943e-02  1.6419893e-02  8.1806276e-02
  1.2242481e-01 -2.5901965e-03 -4.4222985e-02  1.5171298e-02
 -4.5573477e-03 -2.2756474e-03  1.8279851e-02 -1.0251010e-02
  2.6293665e-02 -4.7950928e-03  4.4242265e-03  2.0825488e-02
  1.4026443e-03 -1.2964427e-02  2.3386627e-04  1.8466622e-02
  1.9955738e-02  4.7287059e-06 -1.4075275e-02  3.0224692e-04
 -3.7595067e-03 -9.8371431e-04  8.3861270e-03 -1.2593885e-04
  4.4107242e-03 -3.9664685e-03 -1.4790106e-03  6.2726562e-03
  3.5846476e-04 -6.6088548e-03  2.7578698e-04  5.0242735e-03
  6.0121027e-03  1.7010648e-04 -6.0921008e-03  4.2354661e-04
 -2.5479640e-03 -2.0251655e-03  3.9271200e-03 -6.7146202e-04
  9.6248919e-04 -2.3138930e-03 -1.3023006e-03  2.1870036e-03
 -5.3077146e-05 -3.8808646e-03  2.5373018e-03  1.3803811e-03
  1.6959164e-03 -3.0996180e-04 -3.2856231e-03 -7.2388538e-05
 -1.1464140e-03 -1.4208915e-03  3.5248417e-03 -5.8903425e-04
 -1.4011547e-04 -1.0429485e-03 -9.6155520e-04  1.9847703e-04
 -2.6934256e-04 -2.1406988e-03  2.8559722e-03  4.0141964e-04
  6.4349345e-04 -1.9316880e-04 -1.2944994e-03  3.2646413e-06
 -7.2284241e-04 -7.2954174e-04  2.0798464e-03 -2.7949208e-04
0181_1
  1.0000000e+00 -6.3948432e-19  1.6332502e-18  2.2688547e-01
  5.6534075e-03 -2.4328274e-02  2.4213621e-02  7.9808156e-02
  1.1125018e-01  1.4254524e-03 -3.4667214e-02  2.4728753e-02
 -7.2823505e-03  4.4878926e-04  2.9146493e-02 -6.4108814e-03
  3.0866426e-02 -3.9248820e-03  4.8823610e-03  2.6846352e-02
 -5.5998599e-04 -4.6770090e-03 -4.0233636e-03  3.8176966e-03
  1.8416645e-02  3.2851558e-03 -2.9568724e-03  3.7830395e-03
 -5.0718152e-03 -5.2037932e-04  5.8431988e-03 -1.8883431e-03
  9.0053002e-03 -1.9281089e-03 -2.1285698e-04  9.3280946e-03
  5.0608856e-05 -1.1234426e-03  2.4778781e-04  2.7235320e-04
  5.7444242e-03  1.3874527e-03 -1.4265827e-03  2.4987301e-03
 -2.6229784e-03 -3.2998920e-04  3.0392828e-03 -9.7726272e-04
  3.6115952e-03 -1.0027656e-03  7.1263946e-05  3.5488795e-03
 -4.4545787e-04 -3.2551161e-04 -3.8158727e-04 -4.6077494e-04
  2.8055572e-03  8.6198839e-04 -2.4907264e-04  7.6537990e-04
 -1.7913557e-03 -5.5711240e-05  1.2503578e-03 -6.6942434e-04
  1.8087107e-03 -6.0316759e-04 -4.5475243e-04  2.3350502e-03
 -2.0134946e-04 -1.0511703e-04 -1.2869598e-04 -7.9012939e-04
  1.2066650e-03  6.2240033e-04 -8.8170306e-05  6.9337588e-04
 -1.2015118e-03 -9.5883228e-05  8.7330206e-04 -3.2311891e-04
0182_1
  1.0000000e+00 -1.2316896e-17  6.0467636e-17  1.9267448e-01
  1.2560359e-02 -4.2177941e-02  4.3615919e-02  7.2447734e-02
  1.1957292e-01 -1.6660376e-03 -4.2723150e-02  2.4131697e-02
 -5.9591019e-03  1.5948569e-03  1.8302158e-02 -2.5956684e-03
  2.7985755e-02 -6.6231738e-03  7.0672774e-03  2.0057734e-02
  3.0520829e-04 -1.1072622e-02 -2.3908199e-03  1.6281802e-02
  2.1068804e-02  9.3669781e-04 -9.8925080e-03  1.9008581e-03
 -5.0327475e-03  1.1276188e-04  9.7343356e-03 -8.9369820e-04
  4.7263866e-03 -4.0063190e-03 -2.2569584e-04  1.0267917e-02
  8.9859658e-04 -5.6289440e-03  8.5371232e-04  3.0645528e-03
  6.5247428e-03  1.7084530e-03 -3.6308446e-03  1.4615856e-04
 -3.7898348e-03 -2.4631849e-05  6.2058261e-03 -2.9887002e-04
  1.3142154e-03 -2.7558218e-03 -9.7326969e-04  3.0051999e-03
  6.6945441e-04 -2.2093634e-03  1.0602463e-03  7.0692663e-04
  2.5912929e-03  1.3182502e-03 -1.8489633e-03 -6.6513864e-04
 -2.4711337e-03 -2.5594767e-04  3.1398627e-03 -7.8375336e-04
  6.0989893e-04 -1.4081146e-03 -9.3493061e-04  1.7728598e-03
  3.8530969e-04 -1.1956271e-03  9.0306301e-04 -4.0235290e-04
  1.2383995e-03  9.4302896e-04 -1.1870225e-03 -1.2852170e-04
 -1.5310930e-03 -1.4137368e-04  1.9411991e-03 -6.6585632e-04
0183_1
  1.0000000e+00 -2.0290732e-17  5.1709178e-17  1.6002600e-01
  5.5828710e-04 -2.4587126e-02  1.7258513e-02  7.1707944e-02
  1.0991834e-01  4.6049281e-04 -3.2661442e-02  1.7517575e-02
 -8.9045214e-03 -2.3974838e-03  2.2261291e-02 -2.3102826e-03
  2.6155397e-02 -6.3159276e-03 -7.6133646e-03  2.4029695e-02
 -3.3757111e-03 -8.2755648e-03 -1.0223683e-02  9.9306196e-03
  1.3551154e-02 -1.8203312e-03 -1.5513207e-02 -1.6478177e-03
 -6.8778385e-03 -5.2911904e-03  4.6485304e-03 -1.1783919e-03
  5.9202412e-03 -6.8650955e-03 -6.5359597e-03  4.7105043e-03
 -1.8039598e-03 -6.1642045e-03 -2.6224880e-03 -2.7766424e-03
  3.8599703e-03 -3.1031448e-03 -3.6812595e-03 -3.0620979e-03
 -3.4260442e-03 -5.4485466e-03  3.0903190e-03 -2.8397257e-03
  3.2728979e-03 -4.4500465e-03 -1.5963521e-03  1.4215339e-03
 -6.8410858e-04 -4.0714973e-03  6.9241496e-04 -2.0453610e-03
  2.4072839e-03 -2.3213396e-03 -6.1619420e-04 -1.0027807e-03
 -1.1071097e-03 -3.3011713e-03  2.8701171e-03 -1.7481208e-03
  2.1583575e-03 -2.2634553e-03 -2.8729866e-04  7.3275386e-04
 -1.0745835e-04 -1.9488305e-03  1.2348163e-03 -9.5865488e-04
  1.4414883e-03 -7.2992985e-04 -2.1699803e-04 -1.7436477e-04
 -8.2858470e-04 -1.2558387e-03  2.1330416e-03 -3.7686828e-04
0184_1
  1.0000000e+00 -1.1402154e-17  8.0973402e-17  1.4525815e-01
  7.3670458e-03 -3.9615023e-02  2.4640862e-02  8.1051089e-02
  1.1364378e-01 -3.4004427e-04 -4.8326179e-02  1.0905808e-02
 -1.1904053e-02 -4.5436576e-03  1.4419392e-02 -8.9871251e-03
  2.4102094e-02 -8.0142069e-03 -1.2277385e-03  1.7002680e-02
 -1.9422593e-03 -1.4582184e-02 -5.7697482e-03  6.9322202e-03
  1.6420426e-02  3.0226642e-05 -1.2506643e-02 -5.2622027e-03
 -7.4834125e-03 -6.0590341e-03  7.8638142e-03 -6.7022318e-03
  5.1846933e-03 -6.9628895e-03 -3.3421226e-03  3.5162835e-03
  1.0853496e-05 -8.6652607e-03 -1.8261872e-03 -3.3692977e-03
  5.4571571e-03 -1.3438546e-03 -2.7057563e-03 -4.7508811e-03
 -3.4668211e-03 -5.7634843e-03  4.8863899e-03 -3.4396110e-03
  3.1782152e-03 -4.6614657e-03 -1.0401556e-03  2.2005398e-04
  6.0612243e-04 -5.1178105e-03  1.8353017e-03 -2.7649860e-03
  2.8469943e-03 -1.1983157e-03  3.6062032e-04 -2.0185240e-03
 -1.1934368e-03 -3.6599151e-03  3.4941547e-03 -1.5272326e-03
  2.1566838e-03 -2.1900028e-03  4.3602550e-04 -4.1030631e-04
  4.0411668e-04 -2.6770421e-03  2.2015339e-03 -7.9771882e-04
  1.7688005e-03 -3.1901449e-04  1.6992551e-04 -6.2128158e-04
 -5.4132131e-04 -1.6759743e-03  2.2981112e-03 -7.0832459e-04
0185_1
  1.0000000e+00 -1.2005383e-17  8.7719566e-17  1.5889088e-01
  1.3579580e-02 -5.5720394e-02  2.8988857e-02  5.1039768e-02
  1.2126103e-01  2.6528318e-03 -5.0200402e-02 -1.7563113e-04
 -3.1939748e-03  3.2552476e-03  3.3230040e-02  4.9583306e-03
  2.1784152e-02 -8.1606014e-03 -6.8523877e-03  2.4152944e-02
  4.7211480e-03 -1.2325579e-02 -5.8689172e-04  1.3960320e-02
  1.5374452e-02  3.5424389e-03 -1.4725246e-02 -3.1383465e-03
 -6.2975488e-03 -2.0681312e-03  1.4282919e-02  2.4588282e-03
  2.2354293e-03 -6.2683996e-03 -6.0056703e-03  6.9532722e-03
  2.3104087e-03 -4.7526761e-03  6.3230481e-04  6.4285678e-04
  2.2036243e-03  1.7036951e-03 -6.2004448e-03 -4.8804894e-03
 -4.2314076e-03 -2.5088644e-03  5.9913191e-03  1.2762183e-03
 -1.1746778e-04 -4.3636782e-03 -5.7076256e-03  1.3499837e-03
  8.5165743e-04 -2.4025122e-03  4.1217663e-04 -1.3996206e-03
 -8.2951379e-04  6.1571619e-04 -3.5505838e-03 -2.5023944e-03
 -3.0276419e-03 -2.5822367e-03  1.9723001e-03  5.3516446e-05
 -3.4188938e-04 -2.7313158e-03 -3.6168878e-03  6.8409521e-04
 -1.2721264e-04 -1.4803885e-03  1.5450932e-04 -9.9465058e-04
 -1.4153622e-03 -2.6073734e-04 -1.7568898e-03 -1.6379857e-03
 -2.0761514e-03 -2.0681544e-03  1.3049154e-03 -4.4108176e-04
0186_1
  1.0000000e+00  1.3976294e-17 -6.8179550e-17  1.7787087e-01
  1.0026864e-03 -6.1382117e-02  1.0430717e-02  8.2512190e-02
  1.2624781e-01 -7.4828718e-04 -4.8679158e-02  9.2542385e-03
 -4.7398505e-03  7.7175492e-04  2.0605232e-02 -3.8375189e-03
  2.6588033e-02 -5.3808777e-03  9.4312512e-03  2.1022754e-02
  3.9593875e-04 -1.5615730e-02  1.1211406e-03  2.0807955e-02
  2.0407033e-02  2.0515812e-03 -1.3332874e-02  4.1594203e-03
 -5.0821810e-03 -1.6605865e-03  9.8003968e-03 -2.5160682e-03
  3.8742044e-03 -3.5265169e-03  3.0706388e-03  6.2533815e-03
  3.4032639e-04 -6.9653566e-03  2.5263737e-03  6.5746880e-03
  6.4295113e-03  1.7939608e-03 -4.4457933e-03  5.4173972e-04
 -3.5456903e-03 -1.3403394e-03  5.0706127e-03 -7.8175427e-04
  5.1928005e-04 -1.4152460e-03 -2.8143228e-04  2.0984664e-03
 -3.0867415e-04 -3.5517802e-03  1.6768697e-03  1.1787073e-03
  2.1394943e-03  9.7322687e-04 -1.8657092e-03 -5.6295375e-04
 -2.0320586e-03 -1.3828748e-03  2.0868347e-03 -2.5670630e-04
  4.0743407e-04 -2.6638423e-04 -7.0827546e-04 -3.9654520e-05
 -7.1044897e-04 -1.8394985e-03  1.4297345e-03  1.3205459e-04
  6.9617521e-04  4.9619083e-04 -1.0049156e-03 -3.9224255e-05
 -1.0955243e-03 -1.0501668e-03  6.9153300e-04  1.6019539e-04
0187_1
  1.0000000e+00  2.1125183e-18 -1.8909375e-17  1.1436694e-01
  4.7497348e-03 -3.0861639e-02  2.3668539e-02  5.1715525e-02
  1.1386693e-01  7.2548016e-04 -2.7333656e-02  1.1331032e-02
 -6.6111082e-03  1.3980065e-03  1.8527913e-02 -1.4393687e-03
  2.7239633e-02 -4.5798019e-03  8.3023787e-04  1.2520051e-02
 -3.0223357e-04 -8.9711000e-03 -5.0338113e-04  6.5839566e-03
  1.8068755e-02  1.4519955e-03 -8.9146635e-03 -2.5991917e-03
 -4.5769663e-03 -1.6082895e-03  8.8988841e-03 -4.1680474e-03
  5.9721935e-03 -4.3132869e-03 -8.3605861e-04  4.0338541e-03
  1.0487007e-03 -5.1304171e-03  7.7464869e-04  3.5873503e-04
  5.4001363e-03  7.5414212e-04 -4.1805337e-03 -2.4889283e-03
 -3.0633554e-03 -2.5586957e-03  6.5631643e-03 -2.3958855e-03
  2.2882544e-03 -3.7658878e-03 -1.4168885e-03  2.4492558e-03
  1.2008143e-03 -3.3561694e-03  4.0858023e-04 -1.3092101e-03
  2.1726002e-03  6.4169685e-05 -1.3872262e-03 -2.5641075e-03
 -1.7997645e-03 -2.8299775e-03  4.4975101e-03 -1.5526849e-03
  1.8812474e-03 -2.9573775e-03 -1.5586260e-03  7.4346501e-04
  1.4095868e-03 -1.9009541e-03  1.2622385e-03 -2.2467651e-03
  1.0254840e-03 -1.8393061e-04  1.4138002e-04 -1.6479010e-03
 -5.6672361e-04 -2.4888248e-03  3.0810820e-03 -5.5104501e-04
0188_1
  1.0000000e+00  1.0874652e-17 -4.9396646e-17  1.3174371e-01
  3.9912364e-03 -3.4820051e-02  3.3686366e-02  5.7589883e-02
  1.2038992e-01  2.8426439e-04 -2.4169852e-02  1.0705850e-02
 -5.4675870e-03  5.5345270e-04  1.8829499e-02 -1.1596851e-02
  2.5501503e-02 -2.6562172e-03  1.0680383e-03  1.6396685e-02
 -7.6160094e-04 -9.8068975e-03  2.8959031e-03  1.2359599e-02
  1.9199918e-02  4.8555187e-04 -9.8878588e-03 -3.2958604e-03
 -4.6681880e-03  8.7861392e-05  9.2490724e-03 -4.9642530e-03
  3.6421448e-03 -3.4187805e-03 -2.8123295e-03  4.7173067e-03
  5.5173824e-04 -6.1226316e-03  8.0753731e-04  2.8551809e-03
  5.9835751e-03 -2.1419753e-04 -6.7049837e-03 -2.9934459e-03
 -3.4110433e-03 -1.8771548e-03  6.3133774e-03 -3.0895985e-03
  8.1920499e-04 -3.8756472e-03 -5.7810347e-04  1.6310583e-03
  4.5496408e-04 -4.2078294e-03  9.3833815e-04 -1.9786192e-04
  2.1636588e-03 -3.1855998e-04 -3.4122872e-03 -2.9998381e-03
 -2.1659700e-03 -2.2557907e-03  4.4705155e-03 -2.4070754e-03
  9.7845720e-04 -3.2967423e-03  7.0923985e-05  2.2454090e-04
  8.4356020e-04 -2.9313492e-03  1.6342774e-03 -1.0746021e-03
  1.0579014e-03 -6.1215008e-04 -9.1641791e-04 -1.9877359e-03
 -1.1774840e-03 -2.1624097e-03  3.4349895e-03 -1.6171455e-03
0189_1
  1.0000000e+00 -1.0869272e-17  4.3640430e-17  1.3618202e-01
  1.1878635e-02 -2.0244555e-02  1.6512876e-02  2.0268473e-02
  1.0750883e-01  5.0749930e-03 -2.0433855e-02  1.0826158e-02
 -8.2561735e-03 -2.7352842e-03  1.4713435e-02  2.0858469e-02
  3.4878865e-02 -4.0612216e-03 -1.6169006e-02  2.2953801e-02
 -1.4628972e-03 -1.9473745e-03 -9.8002791e-04 -2.8632790e-03
  1.2475713e-02 -7.9865623e-04 -2.7692648e-04  8.2472646e-03
 -3.7529699e-03 -5.4725354e-03 -2.1434779e-03  9.2784687e-03
  8.5247526e-03 -7.3281819e-04 -8.1375212e-03  3.2699403e-03
 -4.8892533e-03 -2.3629870e-03  4.3997769e-03 -4.6624605e-04
  3.2091924e-03 -3.3121914e-03 -3.9486804e-03  6.6185484e-03
 -1.9779990e-03 -2.8269387e-03 -2.5201752e-03 -9.9502493e-04
  1.0064577e-03 -1.0138659e-03 -1.1529024e-03  5.7292618e-04
 -3.1903062e-03 -3.7657516e-03  1.1297021e-03  1.3766824e-03
  1.9015261e-03 -1.9475015e-03 -4.0406064e-03  1.2757183e-03
 -2.5392345e-03 -2.1477215e-03  8.2482941e-04 -2.5068102e-03
 -5.2361982e-06 -2.4602836e-03 -3.7022065e-04  1.8540636e-03
 -1.3409213e-03 -2.8424645e-03 -4.9556080e-04 -8.4096984e-04
  2.6158343e-04 -1.1336298e-03 -9.3441051e-04 -5.4862500e-04
 -1.9287207e-03 -2.5687542e-03  1.4285168e-03 -1.0673814e-03
0190_1
  1.0000000e+00  1.5936049e-18  3.4424069e-18  1.2851630e-01
  9.7656169e-03 -3.1096825e-02  1.6767337e-02  3.1927600e-02
  1.0843271e-01  1.1793189e-02 -1.0867993e-02  1.0018711e-02
 -9.4615106e-03 -3.0475376e-03  3.1008101e-02  1.2395740e-02
  3.1591837e-02 -6.1943733e-03 -1.3448976e-02  1.9285003e-02
  1.5971153e-03 -1.1647944e-03  2.8360796e-03  1.5959870e-03
  1.1391154e-02  1.8483131e-03  2.8340900e-03  2.4078658e-03
 -4.3864961e-03 -5.4196771e-03  5.3594405e-03  1.0468760e-02
  9.1458131e-03 -5.8128669e-04 -7.2728922e-03  2.2296846e-03
 -3.5750954e-03  3.9669183e-05  4.4109096e-03 -1.1831214e-03
  1.3157374e-03 -1.8921255e-03 -5.9975163e-04  3.9557208e-03
 -8.3786757e-04 -3.1150042e-03  2.4966302e-04  2.4759599e-03
  1.3172652e-03  6.6462989e-04 -3.7982202e-03 -1.0263211e-03
 -3.7977343e-03 -2.2061324e-03  4.3225095e-03  5.3515180e-04
  5.1138708e-04 -2.8072319e-03 -2.9913867e-03  1.4735363e-03
 -8.3372984e-04 -1.2021628e-03  2.8104792e-04 -2.4265021e-05
 -1.1249884e-03 -7.8481197e-04 -9.5932590e-04 -1.1796567e-03
 -1.8467997e-03 -3.1873109e-03  1.1798010e-03  1.1530031e-03
  7.2785890e-04 -1.5447980e-03 -3.0751143e-03 -7.8874132e-04
 -1.3637267e-03 -8.3218700e-04  1.5239480e-03 -1.4770859e-03
0191_1
  1.0000000e+00 -1.1127684e-18  3.2726084e-18  1.1729863e-01
  2.3026480e-03 -3.8519447e-02  4.8877173e-02  6.3407628e-02
  1.0981655e-01  1.9305162e-03 -3.6845429e-02  1.6212039e-02
 -1.2539818e-02  1.6061426e-03  1.8700082e-02 -4.6648448e-03
  1.9829010e-02 -7.5927631e-03  1.0485023e-03  5.3289061e-04
 -3.3187501e-03 -1.1423049e-02  7.4165977e-03  8.7952230e-03
  1.4375661e-02 -2.3920439e-04 -1.2932908e-02 -5.5004239e-03
 -8.2607255e-03 -5.0026123e-03  8.0319159e-03 -9.8488086e-03
  3.9280903e-03 -6.0667954e-03  2.0604362e-03  1.7272761e-03
 -1.7931105e-03 -7.5304650e-03  1.3504144e-03 -1.1683767e-04
  3.9276095e-03 -1.4234890e-03 -2.3684419e-03 -6.7315305e-03
 -4.6917772e-03 -4.8797679e-03  7.6303494e-03 -4.5141537e-03
  2.3688215e-03 -5.4692339e-03  8.6917487e-04 -1.6883900e-03
  5.3291615e-04 -4.5169319e-03  1.6859915e-03 -2.9169255e-03
  2.4317208e-03 -8.9557995e-04  9.6534491e-04 -5.2276040e-03
 -1.6211780e-03 -3.6717304e-03  5.2470603e-03 -2.0314340e-03
  3.0017744e-03 -2.9007256e-03  8.0533883e-04 -1.0205920e-03
  1.4316750e-03 -1.8708003e-03  2.9723495e-03 -1.8773988e-03
  1.5363421e-03  8.0173937e-05  2.1824254e-03 -2.2699791e-03
 -3.5811691e-04 -1.8675851e-03  4.0017928e-03 -3.5505404e-04
0192_1
  1.0000000e+00  1.0429400e-17 -7.3546272e-17  1.1836919e-01
  1.0718031e-02 -2.8201202e-02  5.0389287e-02  6.5882496e-02
  1.1586763e-01 -3.3981071e-03 -4.1136114e-02  2.7980863e-02
  1.5539871e-03  1.6487480e-03  1.6108411e-02  1.3330536e-03
  2.8998686e-02 -2.9392230e-03  9.6370626e-04  7.0111603e-03
 -7.3075150e-04 -8.2377991e-03  1.0825060e-02  1.7571619e-02
  2.0885806e-02 -1.8539530e-03 -1.1531582e-02  6.1446641e-03
 -1.3657341e-03  8.7416993e-04  3.0012272e-03 -1.8485913e-03
  6.3809015e-03 -1.1724028e-04  1.7251346e-03  4.0661584e-03
 -1.3025208e-03 -4.8422736e-03  4.4582514e-03  5.4419005e-03
  7.8862561e-03 -1.2031839e-03 -6.5818302e-03  1.5618180e-03
 -7.2190927e-04  7.9642548e-04  2.1360445e-03 -3.6615504e-04
  2.0804654e-03 -2.9013141e-04  2.8564541e-04  8.5069160e-04
 -1.2662649e-03 -2.8525045e-03  1.7460992e-03  2.9705220e-03
  4.0332998e-03 -8.2618997e-04 -3.3627590e-03  5.3399707e-04
 -6.7004910e-04  1.2459930e-04  1.2268987e-03 -6.3188180e-04
  8.4681782e-04 -2.3774572e-04 -1.3872890e-04  3.1460372e-04
 -9.0987124e-04 -1.8403114e-03  1.3881304e-03  1.5914125e-03
  2.1808994e-03 -6.3623967e-04 -1.9784182e-03 -1.6043729e-04
 -5.8152590e-04 -1.3946582e-04  9.8711293e-04 -4.6066654e-04
0193_1
  1.0000000e+00 -3.5349849e-17  1.1037317e-16  1.9881089e-01
 -1.9778232e-02 -4.2197710e-02  4.2192267e-02  8.7451881e-02
  1.0466363e-01 -7.9246483e-03 -4.7355331e-02  5.3550255e-02
 -1.5031152e-02  8.7850883e-03  1.6018616e-02  3.2730847e-03
  9.2110891e-03  5.4443585e-03  1.0268909e-02  1.3069323e-02
 -2.2202685e-02 -6.0705198e-03  1.3328190e-02  1.3105595e-02
  1.0459428e-02  1.3224979e-03 -7.7035408e-04  1.5509029e-02
 -1.1048771e-02  8.6691115e-03  6.2751615e-03 -3.3780722e-03
 -4.1313099e-03  7.5720344e-03  6.5228156e-03 -3.2886197e-03
 -1.4494391e-02  1.4303472e-03  4.6467431e-03  1.4755933e-04
  5.9536528e-04  2.4824277e-03 -2.8044605e-03  3.4641331e-03
 -5.5869097e-03  6.3733719e-03 -3.2255961e-04 -4.4335008e-03
 -2.6769106e-03  6.4131453e-03 -2.7224506e-04 -2.1351726e-03
 -7.8177607e-03  1.5471459e-03  9.0578826e-04 -6.0836024e-04
  4.1780993e-04  7.7521153e-04 -2.4666777e-03  2.0727957e-03
 -2.0394344e-03  2.9546553e-03 -1.2763747e-03 -1.4209323e-03
 -5.1977893e-04  2.9765088e-03 -8.1247533e-04 -5.4115899e-04
 -4.1531190e-03  3.6695499e-05  1.0765879e-03 -9.2737763e-05
  1.2818370e-04 -1.2635336e-03 -1.2903520e-03  1.3920663e-03
 -1.0221093e-03 -9.0379849e-05 -7.4533080e-04 -3.1668839e-04
0194_1
  1.0000000e+00  5.0616748e-18 -2.0740903e-17  1.3635192e-01
 -1.4261299e-03 -4.1213748e-02  5.4212240e-02  5.3504367e-02
  1.1609537e-01 -1.6467545e-02 -4.1979490e-02  2.8122061e-02
  9.7428454e-03 -1.8023665e-04  8.6105136e-03  9.2265456e-04
  2.6420507e-02  3.9120209e-03 -4.9695715e-03  1.0342730e-02
 -5.2427780e-03 -6.2313341e-03  2.3740757e-02  2.0151829e-02
  1.2492259e-02 -6.9344933e-03 -1.1997047e-02  1.7929979e-02
  4.5011516e-03 -2.2257465e-03  6.1457790e-03  2.3587749e-03
  6.0264728e-03  3.1262285e-03 -2.3663001e-03 -8.1700159e-04
 -2.6616526e-03 -2.6240473e-04  1.5253237e-02  2.1513345e-03
  1.1804752e-03 -1.7354539e-03 -1.1260055e-03  9.4739294e-03
  9.2063802e-04 -2.0711960e-03  2.6067022e-03  2.1188456e-03
  2.0756698e-03  1.7465782e-03 -3.9769883e-03 -3.3319178e-04
 -1.3859121e-03  9.7570733e-04  5.9288169e-03 -3.2232365e-03
 -6.5311943e-04  5.4111409e-04  7.1633942e-04  2.6138473e-03
 -2.5048779e-04 -5.7836104e-04  2.8581113e-03  1.3443651e-03
  9.5538998e-04  1.2807762e-03 -2.6181666e-03  1.7267910e-03
 -5.0475951e-04  1.2670342e-03  1.0603092e-03 -1.6838832e-03
 -2.3861197e-04  1.2266352e-03 -7.1159331e-04 -3.3748425e-05
 -4.2877458e-04  1.4891482e-04  1.5396305e-03 -9.4599317e-04
0195_1
  1.0000000e+00 -1.0912605e-17  8.0602243e-17  1.3156681e-01
  6.3489378e-04 -3.7859164e-02  3.5758480e-02  5.2841517e-02
  1.1872941e-01 -4.8241970e-03 -3.8051747e-02  2.1349822e-02
  6.5558188e-03  5.2274886e-04  1.4066555e-02 -1.0254847e-02
  2.9876095e-02  3.7823279e-04  5.1638477e-03  9.2753301e-03
  1.0627930e-03 -7.3014577e-03  1.6636197e-02  2.2630145e-02
  1.7504380e-02 -3.7125707e-03 -1.8426170e-02  8.7959971e-03
  2.6424963e-03  6.6447223e-04  6.2000226e-03  1.2663431e-03
  5.2371884e-03  3.0806308e-05 -2.1281148e-03  2.5241196e-03
 -9.7803341e-04 -4.4730548e-03  1.0115076e-02  5.1724208e-03
  5.9115676e-03 -2.1553777e-03 -4.1685459e-03  5.4685617e-03
  1.1676796e-03 -5.0045278e-05  3.8111221e-03 -1.1105112e-04
  1.4548304e-03  1.2309834e-03 -1.8136386e-03  7.8166304e-04
 -1.3107234e-03 -1.7081581e-03  5.0987545e-03  2.6396002e-04
  2.2472880e-03 -1.1574797e-03 -1.5712317e-03  1.9632189e-03
  7.0605254e-04 -6.3688017e-04  2.1989449e-03 -1.0260853e-03
  1.3037629e-03  8.8529423e-04 -6.6789348e-04 -1.3365322e-06
 -9.7899093e-04 -5.3492630e-04  2.7378540e-03 -4.9962985e-04
  1.1428947e-03 -5.0508734e-04 -5.8815269e-04  1.1329583e-03
  1.5464859e-04 -3.7724335e-04  7.2251952e-04 -4.9389941e-04
0196_1
  1.0000000e+00  1.2403799e-17 -8.2595094e-17  1.5013471e-01
  7.9467454e-03 -5.5312122e-02  8.6428326e-02  6.6086888e-02
  1.1862506e-01 -9.5436177e-03 -4.3846658e-02  4.4671481e-02
  9.5412661e-03  5.1802211e-03  2.1016817e-02  8.2889928e-04
  2.2687729e-02  5.3934768e-03  4.8444465e-03  8.6037683e-03
 -7.3205337e-03 -1.1661393e-02  1.8302463e-02  1.4876595e-02
  1.9541386e-02 -5.8808065e-03 -9.2818155e-03  1.4634701e-02
  6.0694349e-03  1.5164558e-03  5.1263425e-03 -1.0528118e-03
  3.4422524e-03  5.3454097e-03 -1.7993007e-03 -8.8154978e-04
 -4.8324071e-03 -2.9829796e-03  1.0861739e-02  3.3464304e-03
  4.4918570e-03 -3.8721095e-03 -4.2429774e-03  5.5461219e-03
  4.0922926e-03 -2.5016738e-04  2.3987891e-03 -2.5500725e-04
  1.7692851e-03  3.8170425e-03 -2.2131536e-03 -7.4689962e-04
 -3.0699434e-03 -4.2937767e-04  5.1848515e-03 -1.1898005e-04
  6.3925103e-04 -2.2008571e-03 -1.9598169e-03  2.7283860e-03
  2.4761658e-03 -8.9954193e-04  1.0239069e-03  4.4148403e-04
  1.6726868e-03  2.1165718e-03 -2.0024141e-03 -4.0269164e-04
 -1.5564615e-03  6.9230627e-04  2.3313966e-03 -4.1299556e-04
 -6.3697413e-04 -9.4552796e-04 -1.1367274e-03  1.4746765e-03
  1.2001132e-03 -1.1538165e-03  8.3007892e-04  1.1874146e-04
0197_1
  1.0000000e+00  1.2517321e-17 -7.7057897e-17  1.4563850e-01
  2.8793255e-03 -2.4024759e-02  3.3332912e-02  5.2906120e-02
  1.1422857e-01  3.0731910e-03 -2.9003881e-02  2.3662669e-02
 -6.9131852e-03  5.4498915e-04  6.1761202e-03 -1.3753995e-03
  3.1240036e-02 -5.4242955e-03  1.2347517e-05  1.9737262e-02
  1.4331486e-03 -6.3334512e-03 -2.2954771e-03  1.3242132e-02
  1.7709910e-02 -6.6415700e-04 -1.5218260e-02 -4.5757798e-03
 -2.2865146e-03 -2.5923422e-04  8.4839797e-03 -4.3535218e-03
  7.6513970e-03 -3.5671968e-03 -1.9935883e-03  4.7195224e-03
  7.8788301e-04 -3.4539789e-03 -4.4159503e-04  3.4839142e-04
  6.7968461e-03 -9.9115220e-04 -3.1236242e-03 -4.2878201e-03
 -1.1627553e-03 -1.1747044e-03  6.5023187e-03 -8.3023292e-04
  4.0490457e-03 -3.1521540e-03 -1.6892928e-03  2.1719570e-03
  1.4550987e-03 -1.5679444e-03  2.1218538e-03 -2.2851417e-04
  3.3373182e-03 -8.4625452e-04 -9.5502570e-04 -1.1019695e-03
 -1.9465947e-04 -7.2160457e-04  3.6639746e-03  4.5099793e-05
  2.5778490e-03 -1.7662925e-03 -3.2616149e-04  8.4615519e-04
  9.0816053e-04 -4.9866553e-04  1.9779374e-03  3.6474679e-04
  1.6838722e-03 -3.1361936e-04 -4.0343221e-04 -4.9436649e-05
 -2.0937662e-04 -6.5144003e-04  2.1160110e-03 -2.0250114e-05
0198_1
  1.0000000e+00  5.7927147e-18 -2.4500484e-17  1.1401537e-01
  1.5291592e-02 -2.4402409e-02  4.4584972e-02  4.0378663e-02
  1.1472434e-01  4.3367858e-04 -3.6241068e-02  1.1636569e-03
 -3.7854611e-04  2.3485245e-03  2.3421461e-02  3.5636675e-03
  3.1433859e-02 -3.9224875e-03  5.4324295e-04  2.3237212e-02
  4.0058512e-03 -5.9126007e-03  6.1208297e-03  1.2155736e-02
  1.7958248e-02  3.6146201e-03 -6.0319504e-03  1.3035874e-03
 -3.0244276e-03  8.7802136e-04  1.2624936e-02  3.1165936e-03
  8.3586141e-03 -2.4462923e-03 -1.2193856e-03  9.3302613e-03
  3.0485361e-03 -1.3434598e-03  2.8382690e-03  2.6532831e-03
  5.2663491e-03  3.2444544e-03 -5.0859222e-04  1.2230758e-03
 -2.1508963e-03 -6.9956748e-04  8.2423308e-03  1.5574188e-03
  3.8280099e-03 -1.1504164e-03 -1.2268560e-03  4.1235027e-03
  1.5697641e-03  6.3569638e-04  2.3050268e-03 -6.9417149e-04
  1.0017801e-03  2.0722987e-03 -6.3532791e-04 -3.4986733e-04
 -1.1743127e-03 -9.6605310e-04  3.9528506e-03  5.7695008e-04
  2.1536004e-03 -3.8295069e-04 -2.8812563e-03  1.7199838e-03
  6.4961495e-04  1.0163542e-03  1.0142475e-03 -7.2252503e-04
 -1.0981939e-04  9.9964082e-04 -7.7203327e-04  4.4521100e-04
 -3.6807721e-04 -8.4707639e-04  1.8244828e-03  1.0355075e-03
0199_1
  1.0000000e+00 -1.8431483e-18  4.1242272e-17  1.3763714e-01
  8.6956273e-03 -5.5105980e-02  2.6960689e-02  4.8881794e-02
  1.1893607e-01  5.4354518e-04 -3.9289328e-02 -3.8650294e-03
 -5.2828655e-03 -1.6522801e-04  3.1958204e-02  2.7923840e-03
  2.7269565e-02 -8.4410541e-03  4.7198691e-04  1.9173501e-02
  2.9262055e-03 -1.2360708e-02 -3.3115342e-03  1.0386524e-02
  1.6632088e-02  3.7780756e-03 -1.0465360e-02 -5.6176212e-03
 -6.4391805e-03 -4.7284093e-03  1.4115476e-02 -4.0802448e-03
  5.8591414e-03 -5.6573858e-03 -1.4439840e-03  3.8241599e-03
  1.8948632e-03 -4.7897546e-03  2.5790701e-04 -3.2086545e-04
  4.4040566e-03  9.7799299e-04 -1.8889853e-03 -7.0838103e-03
 -3.3025495e-03 -4.7344625e-03  7.2254434e-03 -5.8647688e-04
  3.7796760e-03 -3.7056659e-03 -1.6487741e-03  1.1075094e-03
  1.4174307e-03 -2.3732939e-03  1.9334946e-03 -2.4826320e-03
  8.1932677e-04  4.2016293e-04  5.1857746e-04 -3.7247320e-03
 -1.2557776e-03 -3.7287709e-03  4.5755773e-03 -4.6031062e-04
  2.5478713e-03 -1.6253488e-03 -2.9845766e-04 -1.2481488e-03
  3.0187932e-04 -1.1844092e-03  2.9044481e-03 -1.4384593e-03
  4.8697961e-04 -3.4609405e-04  8.2594236e-04 -1.4499231e-03
  2.3909225e-04 -2.0509541e-03  2.4849679e-03 -4.7448471e-04
0200_1
  1.0000000e+00  1.3895403e-17 -7.3873972e-17  1.4667790e-01
 -4.2333504e-03 -3.8903932e-02  1.0977350e-01  8.3662435e-02
  1.1259176e-01 -1.5857226e-02 -3.8489604e-02  5.7619493e-02
  1.2161655e-02 -1.6990650e-03  1.0718882e-02 -1.1727799e-03
  3.2289902e-02  1.0189504e-02 -1.1201107e-02 -1.3862043e-04
 -1.0369786e-02 -9.6276633e-04  1.6703910e-02  4.7688439e-03
  1.1495615e-02 -8.4541968e-03 -7.6486153e-03  1.2621236e-02
  2.6331359e-03 -7.0488594e-03  6.5333274e-04  9.9386704e-03
  1.2496813e-02  3.9007194e-04 -1.0246086e-02  2.3655732e-03
 -2.9131471e-03  1.5899582e-03  4.1156395e-03 -2.5597648e-03
  6.2715331e-04 -9.6031455e-04 -4.5431085e-04  1.6475450e-03
 -3.6299594e-03 -5.0450601e-03  2.5177915e-03  2.6037263e-03
  4.8256176e-03 -3.2196075e-03 -5.0295948e-03  2.6426288e-03
  5.2480430e-04 -8.4700937e-04 -3.3225083e-04 -1.6689635e-03
  1.3868799e-03  7.9800224e-04 -1.7365649e-03 -7.2694244e-04
 -3.3012712e-03 -1.7426725e-03  2.8488041e-03 -8.8737521e-04
  6.2862364e-04 -2.5996201e-03 -7.8830998e-04  1.5726878e-03
 -2.3370147e-04 -2.4186389e-03  3.7602332e-04 -6.0058605e-04
  1.9227124e-03 -2.6880668e-04 -1.4507304e-03 -5.7181091e-04
 -1.3720749e-03 -2.6126759e-04  1.1058008e-03 -1.5328229e-03
0201_1
  1.0000000e+00 -1.4291062e-18  8.4853183e-18  1.7428212e-01
  9.5587776e-03 -5.4001993e-02  1.0071710e-01  1.0317557e-01
  1.1208543e-01 -1.2891634e-02 -7.0320063e-02  4.6647487e-02
  1.4461882e-02  1.8533586e-03  3.0000683e-02 -6.8593801e-03
  1.8880061e-02  4.7801087e-03 -6.1779886e-03  3.4005501e-03
 -5.0904261e-03 -9.9459749e-03  2.4394278e-02  1.8902426e-02
  1.4348337e-02 -6.0351155e-03 -1.6447813e-02  1.6875661e-02
  5.2948291e-03 -2.7762379e-03  5.6034792e-03 -2.9136558e-03
  4.4220984e-03  3.3668911e-03 -3.4920518e-03 -3.8453635e-04
 -4.0339839e-03 -2.8988166e-03  7.7989444e-03 -1.6957369e-04
  2.9543965e-03 -2.1377646e-03 -2.5429192e-03  5.4063195e-03
  1.2181036e-03 -2.8750109e-03  1.4860365e-03 -8.8331959e-04
  2.9200129e-03  7.5684776e-04 -3.1279630e-03  7.0030394e-04
 -9.7016057e-04 -9.1020016e-04  2.1922641e-03 -2.1625745e-03
  5.3547029e-04 -4.6200009e-04 -1.1165906e-03  5.2719888e-04
 -5.6412847e-04 -1.7291131e-03  2.0867408e-03 -5.3549458e-04
  1.5189830e-03 -5.2796011e-04 -1.4745412e-03  1.1489304e-03
  1.1931845e-04 -7.6351912e-04  3.6538209e-04 -1.1731564e-03
  7.9590315e-04  1.2294472e-04 -1.5184532e-03 -3.6830232e-04
 -7.4271647e-04 -7.8701888e-04  1.3936011e-03 -1.1724040e-03
0202_1
  1.0000000e+00 -1.6983323e-17  9.3330879e-17  1.8295851e-01
  1.1103144e-02 -5.6558535e-02  9.0513883e-02  7.4740652e-02
  1.2294298e-01 -8.4387047e-03 -5.2160868e-02  2.7166564e-02
  1.7597971e-03  3.3336420e-03  2.1572486e-02 -9.7746433e-03
  2.6396234e-02  5.8139550e-04  1.3524682e-02  6.9279386e-03
 -4.8892165e-03 -1.2720718e-02  1.0291124e-02  2.1103841e-02
  2.3670196e-02 -4.0128539e-03 -1.2368516e-02  4.7572309e-03
  1.1998906e-03  1.3951343e-03  6.3917575e-03 -5.1227495e-03
  4.7021261e-03  2.1926406e-03  2.8805300e-03  2.1018908e-03
 -2.6353390e-03 -6.1445067e-03  8.7642679e-03  5.8635549e-03
  8.7650161e-03 -2.1216488e-03 -5.1457260e-03  2.0875234e-03
  1.0520043e-03  4.4236855e-04  2.3559240e-03 -1.7453181e-03
  2.2617492e-03  2.1476968e-03  4.4586334e-04  8.7384736e-04
 -2.1807699e-03 -3.2455086e-03  3.5810457e-03  8.3891921e-04
  3.9901338e-03 -1.1289410e-03 -1.6205100e-03  2.0503867e-03
  7.3457779e-04 -6.2073812e-04  1.2330350e-03 -3.0283807e-04
  1.6350577e-03  1.3226818e-03 -7.8310204e-04 -1.2944185e-04
 -1.4185133e-03 -1.3435653e-03  2.1125544e-03  1.8129785e-04
  1.8036013e-03 -6.8350386e-04 -1.4859751e-04  9.6866065e-04
  3.1543485e-04 -1.0745351e-03  7.6256865e-04  3.7049052e-04
0203_1
  1.0000000e+00 -1.2792928e-18  4.9770188e-18  1.7790484e-01
  1.7133217e-02 -5.7323706e-02  6.1316779e-02  8.3146888e-02
  1.1681707e-01 -2.0878807e-03 -7.1169267e-02  1.7814999e-02
 -3.8367364e-03  3.8688412e-03  2.0225935e-02 -2.2418395e-03
  1.7006655e-02 -8.7680321e-03  5.8107532e-03  1.2786142e-02
  1.8412295e-03 -1.7425796e-02  8.2888815e-03  1.3441527e-02
  1.8317037e-02  4.7949836e-04 -1.5163246e-02 -3.2950881e-03
 -1.7579823e-03  7.9659525e-05  1.3142820e-02 -8.5846337e-03
 -1.9885028e-04 -5.3618570e-03 -9.5622752e-04  2.2455401e-03
  4.5411890e-03 -7.6441593e-03  7.9598895e-03  2.2320809e-03
  4.9378675e-03  5.6881666e-04 -6.9042401e-03 -3.4653426e-03
  4.5886148e-04 -9.8757278e-04  1.0288493e-02 -5.4673218e-03
  3.2784482e-04 -2.1571063e-03  1.2041145e-03  2.2006247e-03
  3.4296490e-03 -2.7532018e-03  6.5818543e-03 -9.8576067e-04
  2.2019022e-03  1.0778396e-03 -5.7830833e-04 -1.3812328e-03
  1.1692110e-03  3.6635210e-04  6.1734634e-03 -1.0798391e-03
  1.0574020e-03 -1.0532944e-04  2.0760675e-04  1.0538631e-03
  1.6385000e-03  4.2241791e-05  3.8663487e-03 -4.3803690e-04
  9.7467897e-04  8.5429955e-04  8.7758389e-05  4.2243514e-04
  1.0357487e-03  5.8233905e-04  2.3697128e-03  3.7490477e-05
0204_1
  1.0000000e+00  1.2032207e-18 -1.4339300e-17  1.3237143e-01
  6.2941242e-04 -4.8609704e-02  1.4197801e-02  6.8943470e-02
  1.1193324e-01  5.3773715e-04 -5.1209832e-02  1.1306521e-02
 -3.1589066e-03 -4.0409162e-03  2.5061370e-02 -4.9478340e-03
  2.0913108e-02 -4.8526507e-03 -5.1186733e-03  1.1423660e-02
 -2.2567747e-03 -1.3545509e-02  6.7828100e-03  8.4441130e-03
  1.5616141e-02 -1.9849271e-03 -1.1566639e-02 -3.4093372e-03
 -3.4599067e-03 -2.8341068e-03  7.4200875e-03 -6.7841579e-03
  1.6130727e-03 -2.8390507e-03  8.2920369e-04 -2.8600075e-03
 -2.0114271e-03 -8.0191634e-03  6.6365287e-03  1.3054571e-03
  5.4340823e-03 -2.2096664e-03 -5.1672443e-03 -5.2641326e-03
 -8.0460362e-04 -1.4369619e-03  5.9489589e-03 -6.6848771e-03
 -5.0635057e-04 -1.7697267e-03  4.0873739e-04 -4.0555007e-03
 -2.9549085e-04 -4.5995975e-03  4.2765418e-03  1.9563853e-04
  2.7012062e-03 -1.2562261e-03 -2.7615236e-03 -3.1371009e-03
 -4.4190358e-04 -8.1842634e-04  3.3803185e-03 -3.2268540e-03
 -7.7362490e-04 -1.2152025e-03  5.1145150e-04 -3.1152867e-03
 -2.5836574e-04 -3.2270621e-03  2.6431148e-03 -3.0648054e-04
  1.8517404e-03 -9.9042447e-04 -1.9927290e-03 -2.2981802e-03
  1.3939301e-04 -5.8824426e-04  1.7902310e-03 -2.4416128e-03
0205_1
  1.0000000e+00 -1.5031857e-17  9.5601168e-17  1.3757070e-01
 -1.4477195e-03 -4.4780668e-02  4.4642367e-03  7.0166508e-02
  1.1431648e-01  3.9568336e-04 -4.0275398e-02  7.3328733e-03
 -1.2014224e-02 -5.4620202e-03  2.0508646e-02 -8.1129197e-03
  2.0938650e-02 -7.6272690e-03 -1.6180426e-03  1.8038066e-02
 -1.8195226e-03 -1.4481770e-02  3.5601479e-03  9.3924405e-03
  1.5087368e-02  7.1068444e-04 -6.2236479e-03 -5.2575247e-03
 -8.6908565e-03 -4.6780546e-03  1.3659319e-02 -6.3793914e-03
  3.0983407e-03 -5.8531903e-03  1.1048433e-03  1.8341757e-03
 -4.6917460e-04 -6.9035299e-03  2.5323987e-03 -2.1724291e-03
  3.4934978e-03  7.1232667e-04 -2.4659615e-03 -6.6954689e-03
 -4.6630568e-03 -3.5696426e-03  7.6849830e-03 -4.7506564e-03
  1.9142639e-03 -3.4812981e-03  7.1372841e-04 -2.4300535e-03
  9.9610750e-04 -2.7860700e-03  2.7932157e-03 -3.1360209e-03
  2.4356545e-03  8.4580437e-04  5.3290664e-04 -6.1831373e-03
 -1.0297354e-03 -1.5826859e-03  6.1349107e-03 -2.0305866e-03
  2.6595615e-03 -1.4821704e-03  8.4887571e-04 -2.2634490e-03
  1.8073387e-03 -5.2962620e-04  3.0875474e-03 -1.9563349e-03
  1.5966226e-03  1.2014324e-03  9.7770148e-04 -3.0816968e-03
  8.9060188e-06 -6.9834718e-04  3.3050363e-03 -6.4911700e-04
0206_1
  1.0000000e+00  1.7896427e-18 -5.4336480e-18  1.3450223e-01
  1.1035592e-02 -2.1455693e-02  3.4968508e-02  5.4884227e-02
  1.1400908e-01  3.5915897e-03 -2.4872842e-02 -5.7285496e-03
 -8.1787445e-03  2.7062336e-03  2.1062925e-02 -1.2354258e-03
  3.2231346e-02 -4.4938885e-03 -3.7885511e-03  1.7678886e-02
  2.8956506e-03 -3.5941856e-03 -3.7330200e-03  4.4713893e-03
  1.6887274e-02  3.2815034e-03 -4.4948840e-03 -5.7950033e-03
 -5.5170169e-03 -3.0252496e-03  7.5414392e-03  1.5013936e-03
  1.0218467e-02 -3.8703475e-03 -6.6627505e-03  5.1928949e-03
  8.6923098e-04 -8.2188253e-04 -9.3325063e-04 -2.8333859e-03
  3.9340858e-03  9.5863180e-05  4.2030249e-04 -2.7945029e-03
 -2.0974710e-03 -4.1604552e-03  3.4854287e-03  1.1566316e-03
  5.5206808e-03 -1.8375636e-03 -4.3910959e-03 -3.8965274e-04
 -2.7091876e-04 -4.1971888e-04  2.4160456e-03 -3.1220035e-03
  1.5437332e-03 -1.5260144e-03  3.8123654e-04 -5.7639605e-04
  2.6129829e-04 -3.0780177e-03  1.7881367e-03  2.7222599e-04
  3.0919230e-03 -7.1297067e-04 -2.1067551e-03 -1.4921105e-03
 -5.4830783e-04 -9.8620220e-04  2.9052003e-03 -1.2242193e-03
  1.4734247e-03 -1.7993053e-03 -1.4048461e-04  9.0740946e-05
  7.5669987e-04 -1.7429813e-03  1.4437577e-03 -2.1871866e-04
0207_1
  1.0000000e+00 -7.3956251e-18  5.7993576e-17  1.3456183e-01
  1.5554164e-02 -3.6945025e-02  3.2364356e-02  5.8105319e-02
  1.1830077e-01  7.3635424e-03 -3.0458721e-02 -3.3155017e-03
 -4.9238637e-03  1.3668914e-03  2.9133249e-02 -5.1487671e-04
  3.2745021e-02 -5.9366972e-03 -1.3842953e-03  1.8880485e-02
  7.6498895e-03 -5.7776667e-03 -1.6005972e-03  9.3846922e-03
  1.7255465e-02  6.0039165e-03 -6.0585707e-03 -3.4197257e-03
 -3.1117686e-03 -2.6203035e-03  1.3519756e-02  4.8062516e-03
  1.0107845e-02 -3.2454088e-03 -5.8908910e-03  6.3369855e-03
  4.3523930e-03 -2.2646729e-04  1.3288209e-03  7.9476841e-04
  3.4186161e-03  2.6505426e-03 -2.4531831e-03 -3.1386052e-04
 -6.3278302e-04 -3.3796912e-03  4.9120466e-03  5.4444770e-03
  5.6335409e-03 -1.3703014e-03 -4.1723244e-03  2.0705818e-03
  1.3557157e-03  6.3187846e-04  1.8892761e-03  7.7515776e-04
  2.5787385e-04  4.1196400e-04 -8.3011379e-04  8.9142024e-04
  6.3957842e-04 -2.5441979e-03  2.5694784e-03  3.2446999e-03
  2.6478810e-03  4.6076894e-04 -2.7421798e-03  7.9310622e-04
 -1.1638643e-04  3.8428619e-04  2.1640817e-03  5.3838560e-04
 -3.4255878e-04 -6.3802070e-04 -7.2653215e-04  9.1730032e-04
  1.1126708e-03 -1.6105375e-03  1.1066985e-03  1.8121836e-03
0208_1
  1.0000000e+00  8.2283066e-18 -1.0295427e-16  1.2556338e-01
  8.0326538e-03 -4.2179373e-02  3.1818210e-02  6.8709648e-02
  1.1984222e-01  3.1201222e-03 -4.9779831e-02  1.2763160e-02
 -1.3579923e-03  3.6688586e-03  2.2752776e-02 -6.5017608e-03
  2.6556365e-02 -2.6658270e-03  3.6999241e-03  1.5485250e-02
  2.4398537e-03 -1.0437380e-02 -2.1144794e-05  1.7052454e-02
  1.9695709e-02  1.9194574e-03 -1.5894253e-02 -1.7250278e-04
 -2.8523840e-03 -4.5692028e-04  9.6733627e-03 -3.8668204e-03
  5.4060021e-03 -2.5195279e-03 -9.1985734e-04  4.5972335e-03
  1.3379783e-03 -4.9398396e-03  9.0432338e-06  4.2093218e-03
  6.6422936e-03  8.0591892e-04 -5.7357443e-03 -1.2948216e-03
 -1.8061865e-03 -1.6895584e-03  3.6693691e-03 -9.8021188e-04
  2.0345415e-03 -1.6361763e-03 -2.6458947e-03  1.7802225e-03
  4.0350518e-04 -3.1273425e-03  1.1266987e-03  2.9765286e-04
  2.5439093e-03 -4.4785278e-04 -2.7834602e-03 -9.6751407e-04
 -5.2334541e-04 -1.7115027e-03  1.5827859e-03 -2.7980417e-04
  1.0218312e-03 -9.8342188e-04 -1.8197676e-03 -7.6899191e-04
 -1.7855634e-04 -1.9502873e-03  2.1294176e-03 -1.6856709e-04
  1.0727634e-03 -1.1122616e-03 -1.6280578e-03 -4.0135115e-04
  4.1502913e-05 -1.4162511e-03  9.0806346e-04 -2.2266565e-04
0209_1
  1.0000000e+00 -1.3489079e-18  2.1077148e-17  1.2420663e-01
  7.7517776e-03 -4.5357028e-02  4.5685674e-02  7.5963844e-02
  1.1706590e-01 -3.5199859e-03 -4.7157939e-02  1.3006930e-02
 -9.8435453e-04  1.7935061e-03  2.0827236e-02 -9.6133128e-03
  2.3260580e-02 -6.4100723e-04  2.8878658e-03  1.0224157e-02
 -1.3603924e-03 -1.2834111e-02  3.6497619e-03  1.4815698e-02
  2.0490187e-02 -1.1446808e-03 -1.5909558e-02  3.7602137e-04
 -2.2254201e-03 -8.7578823e-05  2.7601128e-03 -4.0345382e-03
  2.8514983e-03 -2.9227672e-03 -1.7813710e-03  3.3038730e-04
 -7.6796082e-04 -8.1409347e-03  2.1186531e-03  4.6483178e-03
  6.6339888e-03 -2.0379280e-03 -7.8230863e-03 -9.8275707e-04
 -1.0060782e-03 -1.8202041e-03  2.3669371e-03 -3.6226106e-03
  1.2503487e-04 -2.1056860e-03 -1.2926770e-03 -1.0597257e-03
 -3.4771052e-04 -5.5077948e-03  2.0676742e-03  3.4755228e-04
  2.9346199e-03 -2.2328100e-03 -4.0588255e-03 -1.7313783e-03
  2.1518168e-04 -2.0258148e-03  2.3462685e-03 -2.2399496e-03
  4.9695625e-05 -1.8563918e-03 -6.6695585e-04 -1.5968373e-03
  1.6883433e-04 -3.4803539e-03  2.7445467e-03  1.0128928e-04
  1.4974946e-03 -1.7822176e-03 -1.3457472e-03 -1.2035438e-03
  5.5211312e-04 -1.6287798e-03  2.4465822e-03 -1.0863141e-03
0210_1
  1.0000000e+00  2.6348690e-18 -8.4300124e-18  2.0492863e-01
  1.3177509e-03 -1.9695702e-02  9.1585478e-02  1.1266122e-01
  1.0571999e-01 -7.2768183e-03 -5.1357288e-02  4.7638936e-02
  7.1816519e-03  6.2202350e-03  1.2575273e-02 -4.7624038e-03
  1.9777044e-02  4.7690804e-03 -1.3913675e-02  1.5122628e-02
 -3.6581304e-03 -5.9781168e-03  1.8058731e-02  1.1543781e-02
  1.0128342e-02 -2.5769609e-03 -9.6262305e-03  1.7588454e-02
  2.3088245e-04  4.8329784e-04  9.3493934e-03 -2.0106361e-03
  5.9714171e-04  2.5341721e-03 -1.9204454e-03  1.5809927e-03
 -1.9819970e-03 -8.4299688e-04  8.6923333e-03 -5.3580666e-04
  1.7045060e-03  3.6950621e-04 -6.5702876e-03  4.0231346e-03
  1.2838966e-03  8.7722172e-04  3.5990823e-03 -3.6570347e-03
 -5.2517206e-04  2.7250292e-03 -1.0510088e-03  2.0895868e-03
 -1.5457855e-03 -5.7177491e-04  3.8228645e-03 -6.2844352e-04
  2.7206588e-04  7.0055221e-04 -2.4549155e-03  3.6158138e-03
  1.3508789e-04  4.3769103e-04  2.8464052e-04 -1.8235973e-03
 -5.9180415e-05  2.2234399e-03 -5.9594029e-04  1.3250131e-03
 -1.4970424e-03  3.8722152e-04  1.3321290e-03 -8.6640065e-04
 -2.8459121e-04  5.7275266e-04 -8.8297349e-04  2.2455586e-03
 -3.4148536e-04 -1.5415656e-04 -8.6946000e-04 -1.1550232e-03
0211_1
  1.0000000e+00  1.0251678e-18 -4.4362475e-17  1.4501667e-01
 -4.3401317e-03 -5.8173084e-02  6.4862607e-02  7.3167464e-02
  1.2433536e-01 -1.6531690e-02 -3.9185889e-02  3.8457236e-02
  8.0440606e-03  6.5649571e-04  5.4225128e-03 -5.8650706e-03
  2.6396816e-02  6.8858805e-03  4.9653667e-03  4.8266247e-03
 -8.7858240e-03 -1.2383072e-02  2.2773700e-02  1.2199861e-02
  1.8870140e-02 -8.2497697e-03 -5.9140620e-03  1.6501033e-02
  4.3653554e-03 -9.6377936e-04  2.8984757e-04  3.6702168e-03
  5.8759079e-03  4.8579087e-03 -4.2846375e-03 -1.7268462e-03
 -5.7512539e-03 -3.0685625e-03  1.1320296e-02  1.0201078e-03
  3.5878036e-03 -4.3231056e-03 -1.2705174e-03  6.7453504e-03
  1.9720585e-03 -2.6085952e-03  1.8363765e-03  3.0015196e-03
  3.2390562e-03  2.7940504e-03 -3.2561492e-03  1.0172500e-05
 -3.2642913e-03  9.3826211e-05  5.4645738e-03 -3.7401280e-04
 -1.0433666e-04 -1.2869967e-03 -2.7764554e-04  2.8293172e-03
 -5.5664939e-05 -2.0158794e-03  1.6046862e-03  1.5197926e-03
  1.8507813e-03  1.3963427e-03 -2.0011636e-03  2.4068574e-04
 -1.6698025e-03  6.9442609e-04  2.6718109e-03 -6.2165192e-04
 -5.7664397e-04  1.5359655e-04 -4.5726141e-04  1.1734187e-03
 -6.6292781e-04 -1.1685722e-03  9.8453964e-04  2.6590276e-04
0212_1
  1.0000000e+00 -2.0538533e-17  8.2117099e-17  1.4156343e-01
  1.4264950e-02 -5.1030601e-02  4.8144759e-02  5.9616025e-02
  1.2159841e-01  3.5181868e-03 -3.7603017e-02  7.9811594e-03
 -9.1924506e-03  1.3389812e-03  2.4543188e-02  2.9204586e-03
  2.3157526e-02 -7.0273011e-03 -6.3255572e-03  1.7480739e-02
  2.0945908e-03 -1.4991317e-02 -2.9323657e-03  6.6274541e-03
  1.7945545e-02  3.8672263e-03 -1.4357265e-02 -5.6798156e-03
 -8.8262084e-03 -3.3180100e-03  8.5690531e-03 -1.7392888e-03
  4.3801788e-03 -7.6448649e-03 -6.0718469e-03  3.8156302e-03
  2.3644909e-03 -6.9801418e-03 -1.6470580e-03  8.0582252e-06
  3.7870589e-03  2.2641232e-03 -5.7735798e-03 -4.8412454e-03
 -6.1132405e-03 -5.3151983e-03  5.2387510e-03 -1.3672875e-03
  2.7162460e-03 -5.6935835e-03 -3.7577595e-03  1.2702058e-03
  1.1493192e-03 -3.4588162e-03 -1.4250807e-03 -2.0152919e-03
 -1.0759328e-04  3.7396664e-04 -1.8171483e-03 -4.0393263e-03
 -3.5773668e-03 -5.5551149e-03  2.8730776e-03 -8.9709691e-04
  2.5566750e-03 -3.7362033e-03 -1.9428989e-03 -6.3614612e-04
  2.6581157e-04 -1.7507555e-03  2.9888831e-04 -2.2196179e-03
 -9.1674720e-04 -5.8760494e-04  3.4914802e-04 -2.3327969e-03
 -1.4900165e-03 -4.4445367e-03  1.8717740e-03 -5.1310435e-04
0213_1
  1.0000000e+00 -4.4176990e-18  2.3716667e-17  1.5584626e-01
  9.5432076e-03 -6.8128692e-02  4.4196064e-02  7.4043061e-02
  1.2773233e-01  2.5386388e-03 -4.2007597e-02  2.0504453e-02
 -1.0791627e-02  2.5917844e-03  1.6207560e-02 -2.9293299e-03
  1.8380551e-02 -5.8523631e-03  2.1447352e-03  1.4191991e-02
 -7.2624369e-04 -1.9247908e-02  2.1686906e-03  1.4319117e-02
  1.9703435e-02  3.0567562e-03 -1.5959719e-02 -2.3111739e-03
 -9.3037825e-03 -1.9715433e-04  6.2098839e-03 -3.8277187e-03
  2.7808388e-04 -5.8445772e-03 -1.1772557e-03  9.8939405e-04
 -4.8221406e-05 -9.8298719e-03 -5.8342585e-04  2.7206525e-03
  5.8743977e-03  2.5512574e-03 -5.8499606e-03 -3.8754517e-03
 -7.4334652e-03 -1.8876260e-03  2.4999280e-03 -2.2378534e-03
 -1.0033539e-03 -4.5280409e-03 -1.0880009e-03 -4.8304037e-04
 -3.7779548e-05 -5.4629188e-03 -1.1367950e-03  1.5952390e-05
  1.6953282e-03  1.8939214e-03 -1.5032506e-03 -2.8310986e-03
 -5.3430672e-03 -2.5783197e-03  1.7053618e-03 -3.3149132e-04
 -9.9714731e-04 -3.2979563e-03 -1.3972406e-03  1.8657837e-05
 -6.7135942e-04 -3.2773031e-03 -1.1661331e-03 -8.0977123e-04
 -6.7386861e-04  1.1961828e-03 -4.8277574e-04 -2.4096635e-03
 -3.8640833e-03 -2.4139042e-03  9.9705901e-04 -9.5917250e-05
0214_1
  1.0000000e+00  1.0184846e-17 -2.1666543e-17  2.4972732e-01
  3.6338633e-03 -1.3128707e-02  1.9870561e-03  5.6307037e-02
  1.0138629e-01  2.5675567e-03 -2.4574243e-02  2.3029898e-02
 -1.1439750e-02 -2.3252247e-03  2.5115003e-02  2.4790021e-02
  3.2792597e-02 -4.5728064e-03 -1.2400162e-02  2.6750223e-02
 -6.3459548e-03  2.7466761e-03  3.6555054e-03  4.8032543e-03
  1.0509773e-02 -1.2600500e-03  5.3484538e-03  8.8115836e-03
 -6.2713618e-03 -4.6049803e-04  8.1991534e-04  1.0041837e-02
  6.7370864e-03  9.4787625e-04 -2.1223919e-04  1.9057508e-03
 -7.1103785e-03  1.1221658e-03  3.9614018e-03  1.3592941e-03
  3.1517652e-03 -3.5601794e-04  1.6768379e-04  3.8427507e-03
 -4.4998366e-03  1.5069882e-03  3.3783564e-04 -1.1289412e-03
  1.0901359e-03  6.6818715e-04  4.9109438e-04  7.4063774e-04
 -3.7668380e-03  6.5890039e-04  3.5823538e-04 -1.1466600e-03
  1.0461850e-03  6.4783824e-04 -9.4319928e-04  1.1658906e-04
 -3.0127097e-03  9.1636768e-04 -1.7244968e-05 -1.0952897e-03
  7.6069473e-04  2.0416871e-04 -1.3204313e-03 -6.4481727e-04
 -2.2321446e-03  7.3061172e-04 -1.2618243e-04 -8.2807282e-04
  7.7058123e-04  7.2937570e-06 -1.2869560e-03  1.9881987e-05
 -1.6037799e-03  5.0111292e-04 -6.7883091e-04 -9.7405621e-04
0215_1
  1.0000000e+00  1.8615945e-17 -6.4353647e-17  2.7813374e-01
 -3.1763150e-03 -1.8453515e-02 -5.9751107e-03  6.4319837e-02
  9.4245149e-02  2.6230277e-03 -3.4136599e-02  2.7746550e-02
 -1.3657822e-02  2.1433876e-03  3.2873298e-02  2.2280336e-02
  2.6282746e-02 -2.8040352e-03 -5.4461484e-03  2.7668119e-02
 -6.9663839e-03  3.7421316e-03  7.7388258e-03  5.9352181e-03
  8.4741362e-03  4.0292936e-03 -7.1181167e-04  8.3371501e-03
 -7.0989224e-03  3.0449351e-03  1.1502408e-02  1.2964423e-03
  4.5549330e-03  2.0605383e-03 -3.1015636e-03  5.8899335e-03
 -3.9057254e-03  4.3965634e-03  3.1732529e-03 -2.9165141e-03
  2.0549289e-03  2.0744557e-03 -5.8336205e-04 -1.3667271e-03
 -3.1529111e-03  2.4418977e-03  1.5598290e-03 -1.5823019e-03
  2.3108443e-03  1.1763574e-03 -3.4701353e-03 -5.3708281e-04
 -2.0411647e-03  2.4554354e-03 -5.3170455e-04 -1.8870150e-03
  1.2611541e-03  4.0501713e-04 -2.9182213e-03 -2.8441423e-04
 -1.5464669e-03  1.3445847e-03 -7.6816544e-04  9.0291515e-05
  1.3458704e-03 -2.2460972e-04 -2.4776404e-03  1.0592524e-03
 -1.2363502e-03  8.8830509e-04 -8.8660718e-04 -2.8157392e-04
  7.4049960e-04 -5.7450485e-04 -5.8719677e-04  1.1008944e-03
 -1.0736727e-03  1.1112149e-04  1.5880896e-04  1.2376764e-04
0216_1
  1.0000000e+00  1.0583244e-17 -4.2108974e-17  3.3080772e-01
  4.8402751e-03 -3.4513910e-02 -3.2932072e-02  8.8308668e-02
  1.0349854e-01  1.3773581e-02 -5.2165173e-03  8.3405959e-03
 -1.6149881e-02 -9.2419716e-03  4.8026875e-02  3.6488333e-02
  3.1725622e-02 -1.4889100e-03 -1.2997922e-02  2.4441900e-02
 -7.9177253e-03  1.0356498e-03  6.9120818e-03  4.5640746e-03
  7.7127595e-03  3.5280372e-03  6.3513232e-04  2.2765718e-03
 -7.8573111e-03 -3.0082540e-03  5.6551095e-03  5.8517231e-03
  6.2369813e-03  3.5613453e-03 -7.2732034e-03  2.5277089e-03
 -6.3409367e-03  8.7330811e-04  1.9454653e-03 -3.6345898e-03
  1.6637974e-03  1.9009596e-03  2.1591751e-04  2.2280018e-03
 -3.0706428e-03 -1.0855718e-03 -1.4081344e-03  9.1738403e-04
  1.8948218e-03  3.2969115e-03 -2.1779543e-03 -7.0172046e-04
 -3.9324362e-03 -1.0270249e-03  9.3462149e-04 -1.0118132e-03
  1.4665543e-03  9.9738952e-04 -1.5626653e-03  8.3836340e-04
 -1.9144613e-03 -5.9440448e-04 -3.9467780e-04 -6.1969403e-04
  4.7209402e-04  1.3041922e-03 -1.3644919e-03 -8.8656028e-04
 -1.8354306e-03 -1.2614804e-03  9.4743383e-04 -1.5956106e-04
  9.8827517e-04  7.0968167e-04 -1.4339371e-03  1.5108383e-04
 -1.1658282e-03 -5.9373326e-04  5.4404781e-04 -4.4743069e-04
0217_1
  1.0000000e+00  8.2284642e-18 -3.3349886e-17  2.7735576e-01
  1.8687225e-02 -2.7812283e-02  1.2362186e-02  9.3054071e-02
  1.0405511e-01  8.8867170e-03 -3.3775257e-02  1.5924413e-03
 -1.0106831e-02 -1.1524261e-02  4.6981434e-02  1.7805770e-02
  3.3482962e-02 -4.6987637e-03 -2.5083561e-02  2.8345793e-02
 -1.5060116e-03 -5.5670992e-04  9.2009247e-03 -3.1043350e-03
  9.4779922e-03  1.2095582e-03  5.9542849e-04  9.2037059e-03
 -2.9032797e-03 -5.5491694e-03  4.1229499e-03  3.6214102e-03
  8.4890258e-03  2.8993832e-03 -3.0493805e-03  3.8624638e-03
 -5.0983991e-03 -7.0427734e-04  3.0453992e-03  6.3064645e-04
  4.0967420e-03 -2.0006665e-04 -4.7224559e-04  2.7571078e-03
 -1.8990636e-03 -2.1077243e-04  1.7016173e-03  1.3247436e-03
  1.6998306e-03  1.1815398e-03 -1.4560589e-03  1.1536338e-04
 -2.4651813e-03 -6.2538732e-04  2.2427135e-03  1.4799641e-03
  1.5094111e-03  6.1158422e-04 -2.1693513e-03  2.9783771e-04
 -1.9807217e-03  2.1307906e-04  1.9358753e-03 -1.7740004e-04
  3.8634594e-04  5.2770150e-04 -1.0241992e-03  7.5254219e-04
 -1.4301971e-03 -1.9242184e-04  4.7230830e-04 -3.9978420e-04
  3.8381106e-04  1.0967954e-03 -5.9971961e-04  1.0078059e-05
 -1.6395265e-03 -1.9695265e-04  9.6017858e-04 -2.0561638e-04
0218_1
  1.0000000e+00  5.6277519e-18 -3.1175111e-17  2.1823249e-01
  1.0920208e-02 -4.1117708e-02  3.2216014e-02  7.4712435e-02
  1.1255869e-01 -2.6003389e-03 -5.3862489e-02  1.8035451e-02
 -4.7518654e-03  6.6685786e-04  2.8397565e-02  1.6137386e-03
  2.0170365e-02 -1.0228165e-02 -1.0658563e-02  2.0790030e-02
  4.2126761e-03 -1.0287566e-02  5.6541163e-03  1.6294103e-02
  1.3137630e-02  9.9535305e-05 -1.5957904e-02 -2.9795175e-03
 -5.0272279e-03 -1.6036956e-03  1.4745672e-02 -1.3912374e-03
  2.1912985e-03 -6.5593676e-03 -5.0425818e-03  5.5192795e-03
  2.3588413e-03 -4.0604099e-03 -2.6429008e-05 -3.0185533e-04
  2.5276431e-03  4.3479932e-04 -4.7757874e-03 -3.8549518e-03
 -2.1989890e-03 -2.9544841e-03  7.1659491e-03 -3.0100828e-03
  9.1002202e-04 -4.2542824e-03 -4.4629345e-03  1.4030961e-03
  1.8827191e-03 -2.0570098e-03  1.3034071e-03 -2.8369698e-03
  1.5998687e-04 -5.9644044e-04 -2.1497053e-03 -2.1680732e-03
 -3.9014374e-04 -2.3085587e-03  3.3110680e-03 -9.9406798e-04
  1.2089204e-03 -2.4399127e-03 -2.1786788e-03  2.6694116e-04
  1.1890107e-03 -1.6067138e-03  1.5787993e-03 -1.9234347e-03
  1.6445489e-04 -1.2135307e-03 -1.0789943e-03  1.3330241e-04
  2.7790294e-05 -1.9592066e-03  1.7417650e-03 -6.9567537e-04
0219_1
  1.0000000e+00 -3.4093733e-18  2.9449440e-18  2.6088882e-01
  6.7585894e-03 -4.3292997e-02 -2.6576060e-03  8.7557960e-02
  9.9683452e-02  9.1939105e-03 -4.4360929e-02  1.4400151e-02
 -1.3846375e-02 -1.0571516e-02  4.3059753e-02  5.2085695e-03
  1.7832296e-02 -8.9937617e-03 -1.4279235e-02  2.2767395e-02
 -8.6238638e-04 -1.1470384e-02  8.9988015e-04 -2.3504348e-04
  4.6515833e-03  2.2343576e-03 -2.5643779e-03 -9.3423537e-03
 -8.8648781e-03 -9.6504512e-03  1.2709099e-02  3.9339880e-03
  2.8360822e-03 -5.7887868e-03 -9.4569543e-03 -3.7530158e-03
 -1.9289494e-03 -3.8405450e-03  4.2058096e-03 -2.2555138e-03
 -1.7184314e-03 -2.6844381e-03 -1.8411425e-03 -8.2813366e-03
 -1.5732609e-03 -6.2265727e-03  8.0562895e-03  2.1802596e-03
  1.5869959e-03 -2.6382036e-03 -5.9242546e-03 -3.9060348e-03
 -1.3702095e-05 -3.1690565e-03  8.7996080e-03 -4.8767611e-03
  2.3186942e-04 -2.0921031e-03 -2.9224251e-03 -1.9614032e-04
  9.2928604e-04 -3.3353996e-03  5.6859917e-03 -5.5335413e-03
  1.7616714e-03 -1.2620085e-03 -6.7415434e-04  9.1959135e-04
  1.4716078e-03 -1.1735613e-03  2.4365790e-03 -4.7333138e-03
  1.2013739e-03 -5.7531346e-04  2.2177630e-03 -6.0098598e-04
  1.7118186e-03 -1.1714417e-03  1.1063427e-03 -9.4380327e-04
0220_1
  1.0000000e+00 -4.8736107e-18  1.4154762e-17  2.2147797e-01
  9.4964084e-03 -4.7338711e-02  3.4815680e-02  7.8791765e-02
  1.1468524e-01  9.0604062e-04 -5.2352888e-02  2.2309250e-02
 -8.8366777e-03  3.6629828e-04  3.0948956e-02  2.6578261e-03
  1.9371277e-02 -8.9176102e-03 -8.6258408e-03  2.3155720e-02
  1.0731496e-03 -1.0634518e-02  1.1305266e-05  1.6042461e-02
  1.3050535e-02  1.7309194e-03 -1.6602396e-02 -6.4410789e-03
 -7.0166764e-03 -1.8121252e-03  1.4708713e-02 -2.9725646e-03
  2.0193914e-03 -6.3828141e-03 -6.7816417e-03  3.8189227e-03
  2.0273821e-03 -4.6238466e-03  1.1769961e-03 -2.9288159e-03
  2.9888421e-03  9.9760805e-04 -3.8077347e-03 -5.8972252e-03
 -2.8654037e-03 -2.5893632e-03  7.6279856e-03 -2.5413670e-03
  1.7582856e-03 -3.9326572e-03 -3.7636152e-03  1.1720743e-03
  2.0993006e-03 -2.3663048e-03  1.2690606e-03 -3.1836749e-03
  1.2064834e-03 -2.2183269e-04 -1.8813266e-03 -1.3204142e-03
 -7.1882970e-04 -2.7197294e-03  2.7188770e-03 -1.1557934e-03
  1.5960861e-03 -3.0028342e-03 -2.1924400e-03  6.2458423e-04
  1.5409453e-03 -2.0887174e-03  1.1564217e-03 -1.2904745e-03
  8.1457814e-04 -1.1443011e-03 -1.2415548e-03  9.2206957e-05
 -1.3416761e-04 -2.4131391e-03  1.8900327e-03 -7.8675866e-04
0221_1
  1.0000000e+00 -1.2079181e-17  3.4701725e-17  2.6594816e-01
  6.1458175e-03 -4.2501838e-02 -1.9512877e-03  8.8636362e-02
  1.0126221e-01  1.0149998e-02 -4.6676176e-02  1.0846232e-02
 -1.8891842e-02 -1.3015030e-02  3.8123786e-02  8.6845660e-04
  2.3167223e-02 -1.2193871e-02 -1.2239013e-02  1.8146470e-02
 -2.4299746e-03 -1.0675737e-02 -7.5431119e-04 -8.9476855e-03
  4.6452912e-03  3.2322223e-04 -1.7829418e-03 -8.9591054e-03
 -8.8592476e-03 -1.1839767e-02  1.2600893e-02  1.4067280e-04
  5.8919059e-03 -6.2705993e-03 -8.9751703e-03 -2.7622792e-03
 -2.0630616e-03 -3.5661941e-03  8.4009334e-03 -8.1555922e-03
 -9.2329801e-04 -4.3706038e-03  1.2851016e-03 -2.9208253e-03
  3.8494562e-04 -7.2784254e-03  6.3886420e-03 -3.3935011e-04
  2.7775659e-03 -2.2256337e-03 -4.3220363e-03 -4.4353083e-03
 -6.5962223e-04 -3.6528969e-03  8.3727455e-03 -3.4906471e-03
  1.7737703e-03 -3.6827870e-03 -2.1908921e-03 -2.4263639e-05
  1.7638982e-03 -2.8038330e-03  5.2854170e-03 -3.4223077e-03
  1.7720236e-03 -1.2645534e-03 -9.4971591e-04  9.1557917e-04
  8.4457772e-04 -1.9052491e-03  3.4452471e-03 -4.2799679e-03
  2.0746264e-03 -9.6360377e-04  2.5364750e-03  1.0379547e-03
  1.0310648e-03 -4.4295005e-04  1.0451048e-03 -1.1557573e-03
0222_1
  1.0000000e+00 -1.4656099e-18  4.6181079e-17  3.6080039e-01
 -2.6987337e-02 -1.1351683e-01  5.9994030e-02  1.9459889e-01
  1.1755636e-01  9.5273994e-03 -6.3532990e-02  2.4076875e-02
 -5.2358165e-02  1.2371557e-02  3.4619183e-02 -1.1539854e-02
 -2.0649256e-02 -2.9106148e-03  7.0553670e-03  1.2288621e-02
 -1.8770005e-02 -1.9900788e-02  8.8364294e-03  1.1924791e-02
  5.1438881e-03  2.0225997e-02 -1.3521011e-02 -7.5979930e-03
 -2.6315852e-02  8.9301732e-03  8.4970962e-03 -8.1653215e-03
 -1.0704208e-02  1.1007138e-03 -4.5910980e-03 -4.1419206e-03
 -3.5427760e-03 -3.2726259e-03 -2.5198697e-04 -5.0343739e-04
 -2.6637888e-04  9.9333634e-03 -6.7472025e-03 -4.7404495e-03
 -8.4586516e-03 -6.1174657e-04  1.9313497e-03  1.3940525e-04
 -1.1567429e-03 -1.8078473e-03 -5.4656561e-03 -3.1808274e-03
  6.3043542e-04 -2.7913922e-03  3.3172156e-03 -1.0817587e-03
 -1.0575611e-03  1.1641237e-03 -7.9948970e-04 -2.1441369e-03
 -2.1336441e-03 -4.3784397e-03  2.3190699e-03  1.0818956e-03
  9.9507140e-04 -1.8062346e-03 -2.1475529e-04 -2.7850809e-03
 -1.3490014e-04 -1.8094314e-03  4.1535609e-03  5.2267101e-04
 -1.4601873e-03 -1.0769873e-03 -1.1647983e-04 -8.5094779e-04
 -5.2738099e-04 -3.4390652e-03  9.0772968e-04  5.4864931e-04
0223_1
  1.0000000e+00  1.8749958e-17 -1.1102716e-17  3.5335688e-01
 -3.4719889e-02 -9.3553341e-02  4.3262735e-02  1.7955295e-01
  1.0181513e-01  5.3534111e-03 -6.8737948e-02  1.8456720e-02
 -4.9580263e-02  1.1612758e-02  3.7447811e-02 -1.6925098e-02
 -1.7565130e-02 -5.4302074e-03  1.6004163e-05  7.6425967e-03
 -2.0050497e-02 -1.7853334e-02  7.2428717e-03  5.7052160e-03
  6.6623677e-03  8.2944511e-03 -1.3162600e-02 -9.6200485e-03
 -1.9952776e-02  2.5986812e-03  6.8632878e-03 -1.4857869e-02
 -9.4842973e-03 -1.6805662e-03 -6.1149360e-03 -4.0734888e-03
 -3.7019166e-03 -8.9071361e-03  2.7702724e-03 -2.3310242e-03
  3.7437838e-03  1.7268677e-03 -6.5357223e-03 -5.6636643e-03
 -7.3749873e-03 -2.2179510e-03  2.0239112e-03 -2.4328312e-03
 -2.0012745e-03 -4.8381871e-03 -3.7720084e-03 -1.5886079e-03
  7.7949056e-04 -6.2844026e-03  3.3426655e-03 -2.6206879e-03
  1.9854276e-03 -3.0253381e-05 -3.8040470e-04 -3.2747596e-03
 -1.8847617e-03 -2.5441113e-03  2.9612350e-03 -7.6840630e-04
  1.3070501e-04 -2.5491191e-03 -3.3364249e-03 -2.4155999e-03
  1.8573204e-03 -3.2185467e-03  1.8664254e-03 -1.4460933e-03
  1.8242821e-03  1.9468825e-04 -2.5452790e-03 -1.1653135e-03
 -1.4490449e-04 -1.7818034e-03  2.3792941e-04 -1.0593729e-03
0224_1
  1.0000000e+00 -2.0018256e-18  4.7930378e-17  2.0811643e-01
 -5.5291642e-03 -5.1669064e-02  4.4148906e-02  9.0881901e-02
  1.2189136e-01 -1.6882152e-02 -4.5270936e-02  4.3932807e-02
  3.9819509e-03 -3.6132681e-04  1.3140750e-02 -4.6008456e-03
  2.3882508e-02  1.8375607e-03  5.3117515e-03  1.2206210e-02
 -9.4180441e-03 -1.3322532e-02  1.7320861e-02  1.3271560e-02
  1.7246445e-02 -9.1741435e-03 -1.2855337e-02  1.1194168e-02
  2.0701921e-03 -2.8362670e-04  2.5356220e-03 -7.1103904e-04
  5.2144070e-03  2.9831993e-03  8.9155375e-04 -1.5379677e-03
 -7.0489693e-03 -3.4036693e-03  7.3266309e-03  1.9422087e-03
  4.9454651e-03 -4.4514357e-03 -2.1175147e-03  5.2835760e-03
  1.1593985e-03 -2.0997318e-03 -5.2858586e-04 -1.7638922e-03
  3.2479628e-03  1.5332213e-03 -1.9646061e-03 -2.0881240e-03
 -3.3979909e-03 -3.3129163e-04  3.9930911e-03 -4.9237352e-04
  4.4757731e-04 -2.3557552e-03 -1.0908495e-03  1.6610161e-03
 -9.0586189e-05 -2.1475268e-03  6.7670304e-04  5.9062552e-04
  2.0815404e-03  2.4899163e-04 -2.7865009e-03 -3.7836438e-04
 -1.3033289e-03  6.3648234e-04  2.1619568e-03 -1.4101791e-03
 -6.5276517e-04 -7.5114555e-04 -2.4569225e-04 -1.6580852e-04
 -5.8768398e-04 -1.6680294e-03  1.8825011e-03  4.5626454e-04
AST0001_1
  1.0000000e+00 -9.6095525e-19  1.0418356e-17  3.5161496e-01
 -3.1622208e-02 -5.2652564e-02  3.4257557e-02  1.6748876e-01
  9.9349329e-02 -1.0688377e-02 -5.3472930e-02  5.7282237e-02
 -3.0709173e-02 -4.6942391e-03  6.9907413e-03 -1.7089955e-02
  3.2282112e-03 -3.1799050e-03  6.1560578e-03  9.3653996e-03
 -2.3900828e-02 -1.7075538e-02  1.1309981e-02  2.5026642e-03
  7.0799960e-03 -8.0857190e-03 -1.0919724e-02  3.4452288e-03
 -1.0171389e-02 -5.3663724e-03 -1.7403267e-04 -1.4687042e-02
  6.1062134e-04 -1.0254310e-03  2.8477154e-03 -2.5449563e-03
 -8.6691931e-03 -4.3714771e-03  3.5719687e-03  8.7495206e-04
  2.3239391e-03 -4.1762580e-03 -1.7220043e-03 -3.5036441e-03
 -2.9826204e-03 -2.3262393e-03  4.3578290e-03 -7.8557672e-05
  2.4803290e-03 -1.0373651e-03 -4.7025918e-03 -1.6549042e-04
 -9.0142814e-04  1.5781962e-03  3.5629124e-03 -2.7024157e-03
 -2.9328820e-04  9.1796193e-04  9.0143686e-04  1.2880145e-04
 -9.8565082e-04 -5.9547585e-04  2.4807871e-03  2.1341888e-03
  2.3523925e-03  1.0712427e-03 -3.0224774e-03  8.3432283e-04
 -2.0131210e-04  2.3175935e-03  1.0981192e-03 -1.0949618e-03
 -4.7486951e-04  2.1183434e-03 -6.5570908e-04  8.7415939e-04
 -1.5919876e-03  1.2854902e-04  3.5907983e-04  5.2133443e-04
AST0002_1
  1.0000000e+00  4.9669371e-17 -9.0993484e-17  4.4509336e-01
 -2.9903066e-02 -6.0972530e-02  2.2229686e-02  1.5791152e-01
  9.0789965e-02 -9.8352879e-03 -6.1298054e-02  1.1976701e-02
 -3.4552170e-02 -3.7078223e-03  3.6084897e-02 -1.9153423e-02
  5.6365484e-03 -1.5230858e-02 -5.6069277e-04  1.1424079e-02
 -1.4753673e-02 -1.7209185e-02  9.2145995e-03  2.3258967e-04
  1.1507442e-02 -1.0095449e-02 -9.6130614e-03 -3.5810273e-03
 -8.2574306e-03 -3.5758973e-03  8.2210379e-03 -1.2291062e-02
  2.3534347e-03 -3.4867906e-03  3.9316064e-03  3.3769802e-03
 -4.5729087e-03 -4.5661000e-03  6.5472763e-03 -3.2544202e-04
  4.5147160e-03 -9.5799562e-04 -1.1915726e-03  4.7655493e-03
 -2.5186416e-03  1.1834452e-03  8.8157636e-04 -2.1044002e-03
  7.0613856e-04  2.3745379e-03 -8.7226380e-04  6.0252367e-04
 -4.4304515e-03  5.8910443e-04  2.9642198e-03  1.1493870e-05
  6.6361931e-04  5.6436703e-05 -2.4637362e-03  3.7994559e-03
 -2.7411275e-03  9.2070571e-04 -1.8587544e-03 -1.4613916e-03
 -8.3066981e-04  9.3424847e-04 -2.0931570e-03  1.9257230e-04
 -4.0712427e-03 -4.5383573e-04  1.5845086e-04 -1.8111274e-03
 -7.4325807e-04 -1.7494599e-03 -8.1139240e-04  1.2992399e-03
 -1.6258026e-03 -1.4809369e-03 -9.1764802e-04 -1.5751633e-03
AST0003_1
  1.0000000e+00 -3.5606185e-17  5.6409065e-17  4.3353201e-01
 -2.7076288e-02 -5.6270952e-02  2.9120623e-02  1.4870644e-01
  9.0323387e-02 -1.4251430e-02 -6.9241788e-02  2.9552428e-02
 -3.5209041e-02 -1.6277143e-03  3.1272549e-02 -2.2542255e-02
  5.5091956e-03 -1.5656665e-02  5.7048931e-03  1.8588346e-02
 -1.3670284e-02 -1.5678771e-02  3.3700302e-03 -5.1392189e-03
  8.3864317e-03 -7.7496668e-03 -1.0757195e-02 -3.2900577e-03
 -8.3709478e-03 -3.0442972e-03  6.9430678e-03 -8.6752966e-03
  8.9754672e-04 -5.9952967e-03 -6.6167140e-04  6.1453328e-04
 -6.1820318e-03 -3.7176690e-03  4.7380570e-03 -3.3406189e-04
  2.5273153e-03 -2.9016323e-03 -2.2018789e-03  5.5107116e-03
 -3.3864235e-03  1.5296971e-03  5.1051235e-04 -1.2204810e-03
 -1.7674260e-03  7.8795384e-04 -3.2441475e-04  1.9142224e-03
 -5.4494167e-03 -7.6458419e-05  1.7843247e-03 -6.2654268e-04
 -7.0009859e-04 -1.8706321e-04 -1.9824810e-03  3.7914749e-03
 -2.8363279e-03  1.2336535e-03 -1.6841587e-03 -2.8056998e-03
 -1.7468204e-03  5.8644341e-04 -1.2189357e-03  1.8348905e-04
 -3.0962473e-03 -4.8509434e-04 -6.3095866e-04 -2.0938149e-03
 -1.5558096e-04 -1.3057091e-03 -1.2910685e-03  6.3456345e-04
 -5.8465619e-04 -3.1029912e-04 -1.1743293e-03 -1.7604149e-03
AST0004_1
  1.0000000e+00  9.5539645e-18 -3.4893934e-17  3.2804823e-01
 -2.0219606e-02 -7.0741941e-02  3.4319559e-02  1.4803349e-01
  9.8741262e-02 -1.2551941e-02 -7.9103492e-02  3.5347023e-02
 -2.2419100e-02 -2.8667848e-03  3.4666406e-02 -1.5184379e-02
  4.5525897e-03 -1.0303488e-02  5.1772298e-03  1.4107110e-02
 -1.7042100e-02 -1.8981173e-02  5.4727937e-03  5.0522354e-03
  9.7903532e-03 -5.7793596e-03 -9.8361889e-03  6.4200304e-05
 -9.1916445e-03 -6.6241208e-03  6.0032848e-03 -1.2743847e-02
  2.0251407e-03 -2.7666809e-03  1.2831238e-03 -2.2486734e-03
 -6.7781193e-03 -5.9659628e-03  6.7900658e-03 -4.1522199e-03
  3.1341762e-03 -3.3943575e-03 -3.5227453e-04  8.6855328e-04
 -1.3964066e-03 -1.2974616e-03  2.4733202e-03 -3.4903668e-04
  2.6235767e-03  1.4429596e-03 -8.9958709e-04 -1.5495308e-03
 -3.2320100e-03  8.2920189e-04  4.4296306e-03 -9.0279188e-04
  1.1580104e-04  5.5352920e-04 -7.4952277e-04  3.3980747e-03
 -1.3457375e-03  1.5056474e-04  3.7969850e-04  1.5120556e-03
  6.4733990e-04  2.0790812e-03 -2.8522012e-03  1.0246804e-03
 -2.8027098e-03  1.7584377e-03  8.6115324e-04 -3.4753019e-04
 -1.5234706e-03  9.3221840e-04 -1.0726505e-03  1.1432734e-03
 -2.5495668e-03 -1.5563449e-04 -8.0645221e-06  6.3990827e-04
AST0005_1
  1.0000000e+00 -2.4510552e-17  3.1209798e-17  4.0868645e-01
 -5.7641974e-02 -8.0299189e-02  3.8697131e-02  1.7126868e-01
  9.1789491e-02 -2.4859817e-02 -6.0220907e-02  5.2008458e-02
 -3.0788551e-02 -6.8394144e-03  1.2637207e-02 -1.7334947e-02
 -2.3959893e-03 -6.0647921e-04 -6.1053694e-03 -5.2441427e-04
 -3.3250752e-02 -1.4493447e-02  1.6724930e-02 -6.2572680e-03
  6.5053999e-05 -1.4215375e-02 -6.4873721e-03  7.2920340e-03
 -7.5185213e-03 -6.2720304e-03 -3.9135392e-04 -6.8895504e-03
  1.1493179e-03  2.5860403e-03 -3.0097307e-03 -1.9866117e-03
 -1.0423028e-02  9.1609301e-05  2.3363318e-03 -4.6113901e-03
 -7.7946383e-04 -9.9638741e-04 -5.3378005e-05 -1.3030885e-03
 -2.1753832e-03 -6.0604537e-04  5.8832844e-03  2.5486261e-03
  4.4541948e-03  2.4613596e-03 -5.6252371e-03  3.6943098e-03
 -3.8883433e-04  5.2838210e-03  5.8158707e-04 -4.0885302e-03
  5.4024282e-04  2.6086428e-03  3.0755876e-04 -1.1136973e-03
  1.1913087e-03  2.4659304e-03  2.6841542e-03  1.5697067e-03
  2.5199169e-03  3.4330661e-03 -2.7469227e-03  1.0844073e-03
 -4.3719349e-04  3.4363609e-03  2.3625875e-03  8.6941695e-04
  2.6292797e-04  1.3138655e-03 -2.8297319e-03  2.7166215e-03
  2.3937484e-05  1.4997166e-03  7.4863762e-04 -1.5850036e-03
AST0006_1
  1.0000000e+00  2.4691100e-17 -3.7530163e-17  4.9277979e-01
 -1.9998167e-02 -6.3001369e-02 -2.2799695e-02  1.4956561e-01
  8.8224925e-02 -2.9583341e-03 -4.7088443e-02  4.4634621e-03
 -4.3631031e-02 -1.7622993e-02  3.3161155e-02 -3.2913226e-04
  8.4798652e-03 -1.9515769e-02 -1.1875516e-02  1.3305898e-02
 -1.2338960e-02 -1.8647925e-02  6.4507465e-03 -8.1471215e-03
  8.4457155e-03 -5.1214756e-03 -6.9628325e-03 -1.0324384e-02
 -1.1338729e-02 -8.5477274e-03  1.1758512e-02 -1.0484193e-02
  3.2786780e-03 -8.4153975e-03 -3.6219256e-03  3.7207074e-03
 -3.4533350e-04 -7.7782271e-03  1.1491491e-03 -4.6883404e-03
  4.5190955e-03 -2.2631896e-04 -2.3573222e-03  3.3118801e-04
 -3.9583600e-03 -3.0034539e-03  3.8195790e-03 -3.2129386e-03
  6.3902121e-04 -2.6536124e-03 -9.2172471e-04  2.8611750e-03
 -3.4308025e-05 -2.5954409e-03 -6.2515742e-05 -3.8762846e-04
  1.2596574e-03  2.5429623e-03 -1.4055938e-03 -1.6559692e-03
 -3.9139294e-03 -5.5368930e-04  4.1710623e-03 -1.1661823e-03
  7.1560966e-04 -1.2467884e-03 -1.6933525e-03  1.6759957e-03
 -1.3647382e-04  2.5149724e-04  3.8339094e-04 -2.4201113e-03
 -1.1947351e-04  1.2771277e-03 -7.0633514e-04  1.4667810e-05
 -1.6712012e-03 -2.1796434e-04  8.3930182e-04 -1.1498349e-03
AST0007_1
  1.0000000e+00  2.8452124e-17 -8.2995451e-17  4.4786561e-01
 -2.0463313e-02 -7.8185903e-02  2.8106799e-02  1.6057198e-01
  8.7888659e-02 -9.8388056e-03 -7.1125775e-02  9.2902500e-03
 -2.8528424e-02 -8.7169599e-03  3.6803960e-02 -1.1011587e-02
 -7.9851667e-04 -7.9537958e-03 -7.8993303e-03 -1.9619038e-03
 -1.9103013e-02 -2.4366569e-02  1.5572413e-02 -1.8881260e-04
  1.0524340e-02 -9.0576386e-03 -1.9566673e-02 -2.7256222e-03
 -7.1782746e-03 -2.8446504e-03  1.1621153e-02 -1.4184683e-02
 -3.4321901e-03 -3.8882472e-03 -9.2243385e-04  8.8344403e-04
 -6.5350535e-03 -8.5591986e-03  4.0317471e-03 -4.1647351e-03
  3.0781889e-03 -4.4494692e-03 -4.8516428e-04  2.4367220e-03
  4.7715915e-04 -9.0668411e-04 -3.8413270e-04 -1.1736524e-03
 -7.2900045e-04  4.0793042e-03  7.4320224e-04 -2.5369786e-03
 -5.5044114e-03 -1.4736108e-03  5.9405416e-03  3.9427145e-03
  2.6589231e-03 -1.0344007e-03 -3.4947504e-03  1.5342916e-03
 -4.0554445e-04  3.6646163e-03  2.1177885e-03  2.6380551e-05
 -4.4908562e-04  2.8614125e-03 -2.4322662e-03  2.9188569e-04
 -2.6624077e-03  2.5369720e-03  2.0518834e-03 -5.6623888e-04
 -3.4942019e-04 -1.6070843e-04 -4.5715243e-04  2.4429032e-03
  1.2326330e-03  1.8119503e-03 -1.1400003e-03  1.7648110e-03
AST0012_1
  1.0000000e+00  2.6519031e-17 -2.9390566e-17  2.7682542e-01
 -8.2476965e-03 -4.9029949e-02  4.9189237e-03  1.2903549e-01
  1.1630009e-01  6.0049033e-03 -4.0419426e-02  3.2161207e-02
 -2.8414198e-02 -3.2442695e-03  2.2464545e-02 -4.4656384e-03
  1.3763609e-02 -1.0974421e-02  2.3151333e-03  3.6238062e-02
 -1.0289691e-02 -1.3260033e-02 -8.0084781e-03  1.3966641e-02
  9.7408362e-03  2.7951581e-03 -3.3679952e-03 -3.6278286e-03
 -1.7799389e-02 -4.9779159e-03  9.1698460e-03 -3.5914129e-03
 -4.0120429e-04 -6.9329614e-03 -4.5152597e-03  5.5182345e-03
 -5.7707359e-03 -5.5998879e-03 -2.0870362e-03 -1.7941519e-03
  8.1190832e-04  4.4735045e-04 -4.8286815e-04 -2.1723855e-03
 -8.2010577e-03 -4.2289040e-03  3.0731251e-03 -3.0833495e-03
  7.4699418e-04 -3.4712698e-03 -5.9760141e-04 -1.0124082e-03
 -2.2557438e-03 -3.2566364e-03  8.8095534e-04 -2.2904306e-03
  1.4688132e-03 -1.1200016e-04 -8.6231587e-04 -1.9593566e-03
 -2.9147856e-03 -1.9312852e-03  2.1343301e-03 -2.5055291e-03
  1.7073277e-03 -9.9284668e-04  7.9512032e-04 -2.0175951e-04
  2.4123959e-04 -1.3170569e-03  5.1972845e-04 -9.8599422e-04
  2.3532234e-03  9.9953286e-04 -1.0656223e-03 -1.0821418e-03
 -7.2642219e-04 -5.8670332e-04  9.7236343e-04 -7.7576876e-04
AST0013_1
  1.0000000e+00 -6.4150737e-19 -2.4773505e-17  2.6250531e-01
 -1.6039168e-03 -3.8186881e-02 -5.3327179e-03  1.0401136e-01
  1.1265240e-01  8.1232956e-03 -2.8182725e-02  2.8255922e-02
 -2.3093398e-02 -2.9522709e-03  2.6886790e-02  4.0757879e-03
  2.4012452e-02 -9.3102063e-03  9.7170950e-04  3.5716479e-02
 -4.8538345e-03 -5.8491654e-03 -9.5099675e-03  6.5860450e-03
  9.1259625e-03  3.2926744e-03 -1.2027381e-03 -1.4703775e-03
 -1.2619211e-02 -6.0307743e-03  6.2432098e-03  3.3128913e-03
  5.5143837e-03 -4.2828859e-03 -6.5065833e-03  7.0965164e-03
 -4.3953101e-03 -2.0243565e-03 -2.3826673e-04 -3.4886837e-03
  2.4298669e-04 -1.4768766e-03 -8.3071668e-05 -1.0256596e-03
 -4.7569892e-03 -4.2414960e-03  1.8436277e-03 -3.8693298e-04
  1.8846012e-03 -1.4745978e-03 -1.5692477e-03 -2.4450016e-04
 -2.7163361e-03 -2.0481316e-03  2.3573922e-03 -2.3654716e-03
  8.9495535e-04 -8.6613212e-04 -1.0577576e-03 -1.2652822e-03
 -1.9123930e-03 -1.1774276e-03  2.6176843e-03 -1.6519804e-03
  1.1041154e-03 -6.5265607e-04 -6.5555671e-05  3.3539926e-04
 -3.6411762e-04 -6.8836999e-04  8.7198144e-04 -9.0053506e-04
  9.8943157e-04  8.9612494e-04 -4.3512364e-04 -8.4569040e-04
 -1.1601643e-03 -2.8889828e-04  2.4353750e-03 -6.7734374e-05
AST0014_1
  1.0000000e+00 -3.1038895e-18 -7.1519425e-18  2.4271389e-01
 -5.9715161e-03 -4.2915533e-02  1.7878893e-02  1.1888241e-01
  1.1809524e-01 -6.2649352e-04 -4.2364927e-02  3.8182467e-02
 -1.6523417e-02  1.8322153e-03  1.3892721e-02 -6.0653394e-03
  1.9419382e-02 -5.8986408e-03  2.4456811e-03  2.4402340e-02
 -6.5255379e-03 -1.3185405e-02 -4.9783809e-03  1.0295073e-02
  1.7295556e-02 -1.5223584e-03 -9.3012946e-03 -1.8821066e-04
 -8.6117769e-03 -2.4764582e-03  5.8872465e-03 -3.5262887e-03
  3.3162348e-03 -5.4190127e-03 -1.6951388e-03  5.8768135e-03
 -2.7762427e-03 -7.1267369e-03  6.0879749e-04 -1.4437085e-03
  5.2959466e-03 -1.9328461e-03 -1.7911345e-03 -1.9093064e-03
 -3.5931412e-03 -1.8149930e-03  4.8588904e-03 -2.4083583e-03
  1.1024230e-03 -2.6770147e-03 -2.8847683e-04  4.3492802e-04
 -1.4643976e-03 -3.7254407e-03  1.9982631e-03 -8.8145870e-04
  3.6906764e-03 -1.0206955e-03 -1.0334383e-03 -1.0207517e-04
 -1.6488640e-03 -1.1686056e-04  1.5633887e-03 -1.6087493e-03
  1.7874237e-04 -1.0534161e-03  3.6225153e-04  2.4442806e-05
 -1.0518380e-03 -2.1952601e-03  1.3607166e-03  8.4953457e-04
  2.4647081e-03 -3.2346231e-04 -1.5467015e-03  1.3175720e-04
 -1.2590347e-03  7.4308213e-04  7.4200612e-04 -1.2813825e-03
AST0015_1
  1.0000000e+00  4.4746022e-17 -1.1016774e-16  3.3524061e-01
 -8.5490622e-03 -4.3034195e-02  9.7768481e-03  1.4182676e-01
  1.0972309e-01  3.1827810e-03 -4.1096233e-02  3.2708318e-02
 -3.2666509e-02  2.2119445e-03  2.3110324e-02  1.6063169e-04
  1.4756680e-02 -9.5352413e-03  4.3118626e-03  3.2936637e-02
 -9.8837370e-03 -9.2660171e-03 -5.1908020e-03  3.8195409e-03
  8.2115473e-03  2.4198108e-03 -6.8050140e-03 -3.9998286e-03
 -1.5105035e-02 -6.8158532e-04  6.6828306e-03 -1.1030190e-03
  8.3178497e-04 -3.9264212e-03 -2.9909371e-03  4.2682750e-03
 -5.7837702e-03 -3.8774167e-03  1.8989154e-03 -3.7752169e-03
  1.5220035e-03 -9.0399702e-05 -3.3628002e-03 -5.1479203e-04
 -5.8490308e-03  7.7838152e-04  4.0396109e-03 -1.9662706e-03
 -1.1805468e-03 -1.9462235e-03  4.9033270e-04 -8.5599650e-04
 -2.4893575e-03 -1.9418958e-03  1.2673274e-03  4.1984668e-04
  2.1436735e-03  1.2359624e-03 -3.5376267e-03 -1.0400219e-03
 -3.1354710e-03  1.4718741e-03  3.1950623e-03 -2.8640597e-03
 -1.1870243e-04 -1.7540319e-03 -2.5255916e-04  9.7870013e-04
  5.9665521e-04 -4.5611314e-04 -9.9699163e-04  8.0112189e-04
  1.8298982e-03  1.4460756e-03 -1.5123486e-03 -1.5474464e-03
 -1.8901639e-03  2.7410885e-04  2.0054846e-03 -5.1431211e-04
AST0016_1
  1.0000000e+00  1.2536576e-17 -1.4115695e-17  2.5107270e-01
  2.1116663e-03 -4.5121935e-02  6.7750814e-02  1.1760480e-01
  1.0649745e-01  5.9430955e-04 -5.3275358e-02  4.3309761e-02
 -1.9718713e-02 -3.4024924e-04  2.0662428e-02 -1.1769173e-02
  1.6210313e-02 -4.7091965e-03  5.0328017e-03  2.6526607e-02
 -9.2041322e-03 -1.5052415e-02 -2.3849355e-03  7.1951744e-03
  1.3835088e-02 -3.3854881e-03 -1.2842288e-02 -2.9964194e-03
 -9.0776104e-03 -3.9336003e-03  8.1936461e-03 -5.9020629e-03
  2.5428395e-03 -7.8391961e-03 -1.2232388e-03  2.8863572e-03
 -2.7166574e-03 -9.5545878e-03 -1.4657557e-05 -2.0747197e-03
  6.8305029e-03 -3.7749237e-03 -2.1500514e-03 -1.6410001e-03
 -2.5905156e-03 -3.8229968e-03  3.0787898e-03 -3.4850403e-03
  3.1547262e-03 -4.1398300e-03  1.1147953e-03  1.4455520e-04
  1.3192911e-04 -4.5858746e-03  2.9327275e-03 -7.4514764e-04
  4.6816124e-03 -1.3193224e-03  5.5516603e-05  5.0643844e-04
 -2.6626121e-04 -7.9812251e-04  2.9761307e-03 -1.7212298e-03
  2.0823215e-03 -4.6625187e-04  1.7904617e-03  9.4959379e-04
  1.0148079e-04 -9.8594335e-04  2.0554379e-03  6.2331529e-04
  2.7569844e-03  9.5319510e-04 -8.4897674e-05  7.6853441e-04
 -7.0693002e-04  1.3358506e-03  1.5525243e-03 -6.5953334e-04
AST0017_1
  1.0000000e+00  1.0710526e-17 -2.6050963e-17  2.7661655e-01
 -8.1662781e-04 -6.7979565e-02  3.2094759e-02  1.4864098e-01
  1.2255155e-01  6.8954383e-03 -5.3277579e-02  2.9904716e-02
 -2.3818755e-02  3.6878143e-03  2.9430767e-02 -9.6268646e-03
  9.7761552e-03 -7.1289043e-03  2.5360711e-03  2.6054150e-02
 -6.1072396e-03 -1.8622465e-02 -6.1429114e-03  1.1249779e-02
  1.5747443e-02  5.1613277e-03 -1.1883735e-02 -2.4162948e-03
 -1.2731250e-02 -2.6727251e-03  1.0106350e-02 -5.0218569e-03
 -1.1355029e-03 -4.4021046e-03 -2.5760074e-03  6.7036227e-03
 -4.7015481e-03 -7.9241224e-03 -3.4341681e-04  1.0024718e-03
  2.3899940e-03  1.6676589e-03 -2.7240055e-03  1.9652300e-04
 -7.1084075e-03 -2.2204950e-03  3.1574409e-03 -1.3495891e-03
 -2.5908403e-03 -1.0156726e-03 -2.0546743e-03  1.9498039e-04
 -4.4275183e-03 -4.1841785e-03  1.3332599e-03 -1.6910136e-04
  1.5822964e-04 -8.8576251e-05 -2.8396982e-03 -5.2263342e-04
 -3.3419691e-03 -1.2997885e-03  9.2675683e-04 -2.6426262e-03
 -1.8752150e-03 -6.0261917e-05 -3.1091602e-04 -1.9021278e-03
 -2.4552215e-03 -2.9386267e-03  1.5390949e-03 -2.2235899e-04
  8.2820313e-04 -4.7975154e-05 -2.0754928e-03 -7.5321380e-04
 -1.2082260e-03 -2.1967813e-04  7.1366992e-04 -1.5356980e-03
AST0018_1
  1.0000000e+00 -1.7545733e-17  7.5603974e-17  2.7612193e-01
 -1.3805530e-02 -5.8818803e-02  5.2088653e-03  1.4594939e-01
  1.2222862e-01  1.8933258e-03 -4.5687887e-02  3.2210915e-02
 -2.4305872e-02  2.1730615e-03  2.1757650e-02 -1.0636540e-02
  9.7084917e-03 -8.4481362e-03  1.8609285e-03  2.1696298e-02
 -7.8055562e-03 -1.5666918e-02 -3.1244782e-03  1.3614204e-02
  1.4505828e-02  6.3098937e-04 -1.2782609e-02 -5.8298952e-03
 -1.1482861e-02 -7.5612934e-04  9.5389825e-03 -4.3939014e-03
 -1.5326667e-03 -4.0670845e-03 -1.6473980e-03  4.9919230e-03
 -5.4509293e-03 -6.3611841e-03  1.5118954e-03  3.3360329e-03
  1.6203416e-03 -2.3807703e-04 -4.3415696e-03 -1.1400238e-03
 -6.7592278e-03 -2.2566511e-04  4.0849065e-03 -2.5403782e-05
 -3.1502064e-03 -8.9547816e-04 -1.0314482e-03 -5.4720538e-04
 -5.2984045e-03 -2.6370962e-03  1.9868304e-03  1.1015573e-03
 -5.8716326e-04 -2.6553612e-04 -3.2484278e-03 -4.5186299e-04
 -3.5033277e-03 -1.1749081e-04  8.3914221e-04 -1.7229455e-03
 -2.1771370e-03  3.0803138e-04 -6.7463094e-04 -1.9970534e-03
 -3.2751093e-03 -1.7767967e-03  1.8827487e-03  5.5603885e-04
 -6.2335657e-05 -2.5232985e-04 -2.4563254e-03  2.4968598e-04
 -1.5240157e-03  2.6818031e-05  2.2725132e-04 -1.3060697e-03
AST0019_1
  1.0000000e+00  9.2263764e-18 -8.2929747e-17  3.2142897e-01
 -1.6629076e-02 -4.7251220e-02 -3.0839935e-02  1.2882811e-01
  1.1063241e-01  9.4660632e-03 -3.2260934e-02  3.0623362e-02
 -2.9366949e-02 -6.9212734e-03  2.9975603e-02  1.6355276e-04
  1.6823365e-02 -1.3700207e-02 -6.2808287e-03  2.9790866e-02
 -9.1265322e-03 -1.2170890e-02 -9.5344544e-03  2.7481997e-03
  8.6551291e-03 -5.7998929e-04 -4.9810470e-03 -2.8365244e-03
 -1.3710618e-02 -7.3862492e-03  7.3110398e-03 -2.5419613e-03
  2.6291797e-03 -7.5238999e-03 -2.4306469e-03  4.6441789e-03
 -2.3892662e-03 -6.4478336e-03  2.5436746e-03 -4.2060291e-03
  2.4684100e-03 -6.7936003e-04 -2.0962378e-04 -3.6749784e-03
 -5.0313734e-03 -3.4010086e-03  5.9992777e-03 -2.2759916e-03
  2.4343541e-03 -3.2536329e-03 -3.8269659e-04  3.7721768e-04
  2.0586124e-04 -1.2305609e-03  1.9137679e-03 -1.1848128e-03
  1.6510479e-03  1.5728307e-03 -7.9154430e-04 -7.3291369e-04
 -2.0618840e-03 -4.1381937e-04  3.4383376e-03 -2.7731676e-04
  1.7347693e-03 -6.2586818e-04 -9.3877225e-04  1.0945719e-03
  4.6596463e-04  1.0939000e-03  1.2038619e-04  2.0919826e-04
  4.4502835e-04  1.8364982e-03 -1.0846947e-03 -1.4498014e-03
 -1.5699837e-03  5.0213703e-05  1.3996791e-03  2.9997971e-04
AST0020_1
  1.0000000e+00  3.2207787e-17 -1.1036872e-16  2.9117643e-01
  4.8194522e-03 -4.9501435e-02  1.9461216e-02  1.2694084e-01
  1.1100210e-01  1.2080166e-02 -5.3515239e-02  2.3269308e-02
 -2.5323170e-02 -1.3715708e-03  3.2961493e-02  3.0643460e-04
  1.5775280e-02 -1.2858221e-02 -1.0140230e-02  3.2567591e-02
 -3.8682827e-03 -1.0640259e-02 -7.5326814e-03  6.7942604e-03
  1.0405731e-02  2.1643305e-03 -4.4829057e-03 -6.4562332e-03
 -1.3642560e-02 -6.5010288e-03  8.0230428e-03  1.7744015e-03
  4.0510511e-03 -7.9603636e-03 -6.2970543e-03  4.5093658e-03
 -3.0765942e-03 -5.5681636e-03  5.8771038e-04 -3.2772336e-03
  1.2933175e-03  2.9511243e-04 -7.9629747e-04 -2.4338322e-04
 -6.1926783e-03 -5.2140280e-03  4.0892458e-03 -2.4774294e-03
  2.0823752e-03 -3.6906678e-03 -1.1317368e-03  9.5449183e-04
 -1.0981575e-03 -2.5741462e-03  1.1507883e-03 -1.4067213e-03
  5.4263133e-04  4.8797533e-04 -2.1370231e-04 -1.7693036e-03
 -3.1803840e-03 -2.6842408e-03  3.4297721e-03 -1.3842229e-03
  2.5508892e-03 -8.4291965e-04 -2.4026471e-04  1.4501861e-03
 -4.2496174e-04 -1.0174741e-04  6.5543495e-05 -1.6850327e-03
  1.9447030e-04  1.0302667e-03  6.2804528e-04 -2.4970465e-04
 -1.3104574e-03 -1.2552217e-03  1.2945640e-03  4.4732459e-04
AST0021_1
  1.0000000e+00 -2.7037702e-17  5.6020725e-17  3.0254036e-01
 -2.8009532e-03 -5.8270784e-02  1.6495280e-02  1.5484889e-01
  1.1650305e-01  8.7715768e-03 -4.7834837e-02  2.8811670e-02
 -3.1429133e-02 -1.5563841e-03  2.7295692e-02 -3.2856730e-03
  1.4124238e-02 -1.2271673e-02 -1.2825028e-03  2.9730255e-02
 -4.8441805e-03 -1.4501864e-02 -8.2023708e-03  4.6357507e-03
  1.1107808e-02  4.1259945e-03 -5.6272580e-03 -8.3965878e-03
 -1.4389565e-02 -6.1880690e-03  1.1224438e-02 -1.9199827e-03
  3.6509364e-03 -6.3440273e-03 -3.4171026e-03  5.0034049e-03
 -2.5641106e-03 -6.1362713e-03  3.5741952e-04 -4.5850008e-03
  2.3855278e-03  7.5042713e-04 -1.7958206e-03 -2.0509687e-03
 -5.1421396e-03 -4.3005566e-03  2.7653510e-03 -2.7926537e-03
  1.8127466e-03 -2.0990970e-03 -1.0084826e-03 -1.3211328e-04
 -1.1933259e-03 -3.5794642e-03  1.4912049e-03 -6.4189723e-04
  2.2888650e-03  2.8683617e-04 -1.8520842e-03 -6.5391308e-04
 -2.2682594e-03 -1.7610527e-03  2.4218504e-03 -1.7050338e-03
  8.5520912e-04 -9.8902481e-04  1.5605601e-04  1.5176117e-03
  1.4277631e-05 -1.9248368e-03 -3.8374047e-05  6.8282168e-04
  1.1975473e-03  1.2340100e-03 -1.6145967e-03 -7.9547978e-04
 -1.7262929e-03 -8.2825304e-04  1.9932073e-03 -2.8881047e-04
AST0022_1
  1.0000000e+00  2.8238480e-17 -1.1486669e-16  2.4234528e-01
  3.2014232e-03 -6.1483613e-02  3.8988189e-02  1.3662589e-01
  1.1649914e-01  1.0013315e-02 -4.7066628e-02  2.8811495e-02
 -2.3620249e-02  3.6569547e-04  3.0051064e-02  2.6209781e-03
  1.7925618e-02 -8.9441764e-03 -2.8669702e-05  2.9462387e-02
 -2.4289400e-03 -1.4484055e-02 -9.4400993e-03  7.8899424e-03
  1.3062624e-02  6.1292549e-03 -7.2464950e-03 -6.0094998e-03
 -1.4744660e-02 -6.6059975e-03  8.4035322e-03  1.3849928e-04
  4.2282878e-03 -7.2425163e-03 -3.2352281e-03  6.4342877e-03
 -2.3825079e-03 -6.4844780e-03 -1.3059082e-03 -2.0464373e-03
  1.4373167e-03  6.6601361e-04  6.0312168e-04 -2.9828931e-03
 -6.0670050e-03 -5.6196770e-03  4.4007501e-03  5.5069811e-04
  2.2667271e-03 -3.2448883e-03 -1.5609853e-03 -4.9508355e-04
 -7.8427147e-04 -3.5562824e-03  1.7123809e-03 -1.8857869e-03
  1.1473993e-03  2.4772755e-04 -6.5667777e-04 -1.7146426e-03
 -2.3179103e-03 -3.1056956e-03  2.1377688e-03 -1.6752368e-03
  1.5545319e-03 -9.8501287e-04  2.0787835e-04 -4.4778044e-04
  4.4710170e-04 -1.8673559e-03  8.8922340e-04 -3.7252002e-04
  1.5778048e-03  1.0610665e-03 -2.9529478e-04 -1.5303454e-03
 -8.9490420e-04 -1.4857854e-03  2.2724815e-03 -3.9295157e-04
AST0023_1
  1.0000000e+00  1.3183029e-17 -2.5472744e-17  2.7683794e-01
 -4.5702318e-03 -4.1608023e-02  2.0251435e-02  1.2498626e-01
  1.0893412e-01  1.0583234e-03 -4.1249511e-02  2.7208373e-02
 -2.9525475e-02  4.0996881e-05  2.0987362e-02  1.6361289e-03
  1.6298181e-02 -1.1604431e-02  4.1055245e-03  3.1155138e-02
 -9.5210727e-03 -1.1684281e-02 -8.9683462e-03  8.5492709e-03
  9.0383055e-03  4.7018636e-04 -6.2275573e-03 -3.4934061e-03
 -1.6622069e-02 -6.6072317e-03  5.8422157e-03 -1.4319154e-03
  3.2251296e-03 -8.9139610e-03 -3.3435469e-03  5.7039572e-03
 -4.6388545e-03 -5.7958762e-03 -2.1282090e-03 -4.7117080e-03
  9.7924516e-04 -2.5357571e-03  1.9374165e-05 -3.8368442e-03
 -6.3170618e-03 -6.2385206e-03  2.3961235e-03 -2.8168994e-03
  3.6008720e-03 -4.2458685e-03 -5.7552474e-04 -8.5049635e-04
 -1.4716562e-03 -2.6714383e-03  1.4572974e-03 -3.8291579e-03
  2.1308865e-03 -1.4323865e-03  5.9319921e-04 -1.0935808e-03
 -1.1432673e-03 -2.5635830e-03  1.4703020e-03 -1.6187951e-03
  3.1755541e-03 -8.8236110e-04  4.3234730e-04  1.9812108e-04
 -3.0772755e-04 -6.3823231e-04  9.1666436e-04 -6.1595525e-04
  1.8495274e-03  2.0817149e-04 -1.6737243e-04  5.1721023e-04
 -5.3819176e-04 -3.5338778e-04  9.3958813e-04 -1.5257185e-04
AST0024_1
  1.0000000e+00 -5.6405580e-18 -2.3940020e-18  2.9789214e-01
 -5.3004016e-03 -4.8749158e-02  1.2125226e-02  1.3775965e-01
  1.1991790e-01  1.0275046e-02 -3.4128256e-02  2.5314268e-02
 -2.7968637e-02  9.6401127e-04  2.4546999e-02 -6.7713218e-03
  1.6643177e-02 -9.8273606e-03 -9.6108905e-05  2.9230213e-02
 -5.8358852e-03 -1.3237759e-02 -1.0085290e-02  8.2911618e-03
  1.4021398e-02  4.7262249e-03 -6.3512218e-03 -2.1562931e-03
 -1.4704359e-02 -5.7998460e-03  9.1469508e-03 -6.6781267e-03
  2.5621546e-03 -7.9939309e-03 -3.3091652e-03  5.9701476e-03
 -2.0207274e-03 -6.4449909e-03 -2.5530704e-03 -2.7631049e-03
  3.0009431e-03  9.6719408e-05 -1.1396166e-03 -2.9947065e-03
 -6.5914996e-03 -4.8158402e-03  3.8118451e-03 -1.0454801e-03
  2.1933829e-03 -4.1831035e-03 -4.2100104e-04  2.0111901e-03
 -1.7415670e-03 -3.5094817e-03  2.0664457e-04 -1.3164780e-03
  1.0813466e-03 -2.7057026e-04 -4.6080616e-04  1.4634960e-05
 -3.0065517e-03 -3.0703919e-03  1.8470943e-03 -9.3639214e-04
  1.4594110e-03 -1.7313821e-03 -2.6574242e-04  9.3575048e-04
 -8.2685739e-04 -1.5839749e-03  5.7802698e-04 -3.7045164e-04
  8.4401353e-04  1.1685625e-04 -7.0857242e-04 -3.4016773e-04
 -1.2183018e-03 -1.2394678e-03  1.3749418e-03 -1.3189711e-03
AST0025_1
  1.0000000e+00  5.2536933e-17 -9.8322728e-17  3.9810681e-01
 -1.0602601e-02 -8.3500953e-02  4.2265731e-02  1.5926900e-01
  9.1710762e-02 -4.3224376e-03 -8.2012404e-02  4.0104789e-02
 -2.4651976e-02 -1.3066627e-02  2.0030679e-02 -1.2748111e-02
  4.8293334e-03 -4.7327520e-03  1.5075577e-03  3.6334401e-03
 -2.0137992e-02 -2.1484048e-02  9.6192750e-03  1.5449364e-02
  8.1097174e-03 -6.4358064e-03 -1.7720755e-02 -3.0856741e-03
 -1.1606243e-02 -4.9529335e-03  1.3077532e-02 -4.3099118e-03
 -2.1212067e-03 -4.2023422e-03 -6.6269207e-03  1.9575561e-03
 -4.6775675e-03 -5.2349730e-03  7.0528211e-03 -1.0851065e-02
 -1.9329541e-03  2.0121360e-03  3.2632712e-03  3.6841927e-03
 -3.2713841e-03 -4.7415467e-03 -7.5209956e-04 -8.5925151e-04
  3.0849652e-03  2.8806602e-03 -1.4500797e-03 -2.4377822e-03
 -2.3741069e-03  9.9258030e-04  2.5105281e-04  1.1534398e-04
  8.5336357e-04  2.7515276e-03 -9.2764028e-04 -3.4731123e-03
 -2.3526663e-03  6.8371267e-04  4.4731746e-03  3.4457461e-03
  1.6653761e-03  8.4157368e-04 -5.3803264e-03  2.0756936e-03
  1.3119641e-05  2.5110791e-03  2.9922196e-04 -1.9420427e-03
 -7.3410424e-04  2.4763614e-03 -8.9857002e-04  1.0885588e-03
 -1.8238214e-03  8.6732532e-04 -3.0276904e-04  3.0158527e-04
AST0026_1
  1.0000000e+00 -5.4867425e-18  8.5025821e-17  2.9840027e-01
 -1.2079262e-02 -4.0963210e-02 -2.7647753e-02  1.2999699e-01
  1.0718074e-01  3.9704808e-03 -4.0449487e-02  2.5147319e-02
 -3.0220432e-02 -6.1467991e-03  2.5269421e-02  8.8839988e-03
  1.7247118e-02 -1.5795993e-02 -5.7702943e-03  2.9795467e-02
 -9.8102520e-03 -9.2858045e-03 -7.8348237e-03  7.4070621e-03
  5.5659166e-03 -1.3504870e-04 -2.0612260e-03 -4.0452933e-03
 -1.5177310e-02 -7.2823603e-03  9.1996135e-03  1.1127818e-04
  1.8564855e-03 -6.4115253e-03 -5.6352689e-03  1.6786042e-03
 -5.1314479e-03 -3.1379228e-03  2.8388204e-03 -3.8588226e-03
  1.7973470e-04 -4.0537396e-04 -8.4657613e-04 -3.1862593e-03
 -5.5254757e-03 -2.9728690e-03  5.2215351e-03 -2.0850438e-03
  1.5946046e-03 -1.6453766e-03 -1.6248693e-03  2.7740489e-05
 -1.4240283e-03 -3.5085034e-04  2.4964435e-03 -1.6278791e-03
  1.0118787e-04  1.2504568e-03 -1.7818539e-03 -1.0268461e-03
 -2.4961511e-03 -8.0826128e-04  2.6851632e-03 -2.9989003e-04
  1.3965187e-03  2.3938462e-04 -2.1803218e-03  9.9349496e-04
 -9.4459508e-04  9.4995110e-04  5.9674324e-04 -5.5531041e-04
 -3.7498152e-04  1.0981580e-03 -1.8744075e-03  1.7391817e-05
 -1.2721825e-03 -4.1645303e-04  9.5052744e-04  1.9311994e-04
AST0027_1
  1.0000000e+00  5.4934897e-18  5.6532189e-17  2.6195063e-01
 -1.1785568e-02 -4.8710293e-02  1.1736120e-02  1.2487613e-01
  1.1733708e-01 -6.4035450e-03 -4.5239228e-02  3.4249893e-02
 -1.7197646e-02  2.1296482e-03  1.8880931e-02 -4.4522835e-03
  1.3012271e-02 -6.2588751e-03  2.6955656e-03  2.4810714e-02
 -1.0729380e-02 -1.4337223e-02 -1.8336056e-03  1.5389680e-02
  1.3329382e-02 -2.0909211e-03 -1.4431856e-02  7.6881889e-04
 -1.0622339e-02 -1.0210121e-03  5.7164091e-03 -6.3662629e-03
 -1.9883344e-03 -3.1404280e-03 -2.8533919e-03  5.8717627e-03
 -6.5564843e-03 -7.3309803e-03  1.3500757e-03  4.1134250e-04
  2.4504551e-03 -2.5209237e-03 -5.0476030e-03 -3.5819645e-04
 -4.7651724e-03 -1.3163480e-03  3.8449403e-03 -3.5034535e-03
 -2.1628523e-03 -6.7667680e-04 -5.8874556e-04  3.2559251e-04
 -4.8307698e-03 -3.4273884e-03  3.6142574e-03 -1.3374021e-03
  7.7636768e-04 -1.3010707e-03 -1.7265710e-03  9.3520277e-04
 -1.6913604e-03  6.0075560e-04  1.9209914e-03 -2.0260096e-03
 -1.4151863e-03  1.4453633e-03 -3.1024337e-04 -8.3353294e-04
 -3.1171128e-03 -9.8180538e-04  2.4749935e-03 -3.8511413e-04
  8.8212868e-04 -3.3968314e-04 -1.8336889e-03  1.2431861e-03
 -4.8650074e-04  1.2578446e-03 -2.1043047e-04 -1.2261473e-03
AST0028_1
  1.0000000e+00  1.1168848e-17 -9.2169447e-17  3.3633768e-01
 -1.5264419e-02 -6.1860157e-02 -1.2446988e-02  1.5127713e-01
  9.7858521e-02  1.0611731e-02 -4.8828390e-02  2.9024949e-02
 -3.5672513e-02 -1.3261446e-02  2.8256428e-02 -2.6610953e-03
  7.5423536e-03 -6.9056907e-03 -5.7112788e-03  2.1931168e-02
 -1.9042433e-02 -1.3445318e-02  8.5394331e-04  9.2149763e-03
  3.3751983e-03 -3.7580148e-03 -1.2424094e-02 -3.9449185e-03
 -1.4388182e-02 -2.6152627e-03  5.8690900e-03 -1.3120636e-03
 -6.5311699e-03 -3.5961606e-03 -4.8139271e-03  2.3721036e-04
 -8.6723675e-03 -8.0289722e-03  2.6148029e-03 -2.7492979e-04
 -8.2701305e-04 -1.5110214e-03 -4.3982471e-03 -3.9783892e-04
 -5.4923369e-03 -2.3669724e-03  6.6234902e-04 -2.7937512e-03
 -2.4715198e-03  2.0482759e-04  6.7205638e-04 -4.2676885e-03
 -3.9753681e-03 -3.3958581e-03  4.6789898e-03  3.1795843e-03
  2.6086879e-03 -6.7361362e-04 -5.2505451e-03 -1.6325185e-03
 -4.1494935e-04  2.5151071e-03  4.1524236e-03 -3.0553959e-03
 -1.2515637e-03  2.3053185e-04  4.5587543e-04  4.1486666e-05
  1.3937573e-03 -9.4990996e-04  7.1137214e-04  7.4333480e-04
  2.1318885e-03  2.0993080e-03 -1.3572337e-03 -1.3974105e-03
  2.9189148e-04  1.0659799e-03  8.2940278e-04  8.2885837e-04
AST0029_1
  1.0000000e+00  7.1570596e-18  4.1341436e-17  4.1441409e-01
 -5.7779773e-02 -8.9103846e-02  5.2440076e-02  2.0269020e-01
  7.9840840e-02 -1.7191771e-02 -6.9424348e-02  4.5712257e-02
 -4.2753388e-02 -1.2462286e-02  2.4190148e-02 -1.6364939e-02
 -6.8866479e-03 -7.7262431e-04 -4.7046250e-03  4.7879805e-03
 -3.3272008e-02 -8.7696374e-03  1.0854158e-02 -9.4525477e-04
 -1.0301460e-02 -5.5248845e-03 -3.3026604e-04  6.7875084e-05
 -1.4011643e-02 -1.6081603e-02  4.3307013e-04  4.7089180e-03
  7.2573280e-03  3.8654052e-03 -1.4295252e-02 -5.4195916e-03
 -1.1603630e-02  2.9231963e-03  4.6560103e-03 -8.8882870e-03
  1.9341906e-04 -1.7547916e-03  2.2078404e-03 -1.3511188e-03
 -2.5274963e-04 -3.2315061e-03  2.4390154e-03  2.5048959e-03
  7.1895409e-03  1.9201512e-03 -4.0219402e-03  4.5224422e-04
  2.2339007e-03  1.4465051e-03  1.4627494e-03  5.7463372e-04
  4.7786873e-03  3.6882738e-03 -4.8156441e-03 -5.4614898e-04
 -1.3208611e-04  2.8801412e-03  4.1720988e-03 -2.5090439e-03
  3.6771310e-04  2.6484417e-04  1.4747423e-03  3.7304036e-03
  2.5062491e-03 -7.9819735e-04 -6.3464227e-04  2.9052025e-03
  1.0360394e-03  4.4954078e-03 -2.5521424e-03  1.1746601e-04
 -3.3889536e-03  6.7812767e-04  1.1734531e-03 -7.1507388e-04
AST0030_1
  1.0000000e+00 -4.7785854e-17  7.4847785e-17  3.6416687e-01
 -5.2713935e-02 -7.4354870e-02  5.6398895e-02  1.8220843e-01
  7.9532423e-02 -1.2336212e-02 -6.7467064e-02  7.0439026e-02
 -3.7510744e-02 -1.5276540e-02  6.6577598e-03 -1.9251433e-02
  6.3963831e-04 -1.2481130e-03 -1.0131735e-03 -3.2376565e-03
 -3.1748901e-02 -7.9621736e-03  1.2404810e-02 -2.8326040e-03
 -6.6609970e-03 -1.1068865e-03 -3.2585280e-03  2.4140077e-03
 -1.9138160e-02 -7.0005008e-03  7.9713588e-03 -2.3401871e-03
 -2.8791122e-03 -2.5202317e-03 -7.1629736e-03  3.0861687e-03
 -7.6566690e-03 -9.7017131e-04 -1.6375575e-03 -3.1546767e-03
 -1.6724354e-03  3.8721352e-03 -5.2863608e-03 -5.4244682e-03
 -8.7556253e-03  5.5749257e-04  7.2130693e-03 -2.2667922e-03
 -7.6071365e-04 -3.1012219e-03 -3.0325830e-03  5.3132166e-03
  1.7439799e-03 -1.4935272e-03 -6.5428409e-04 -7.4845637e-04
  2.0687389e-03  1.6914505e-03 -3.3200261e-03  1.2094671e-03
  6.9244638e-04 -4.5922480e-04  2.0034141e-04 -6.5143852e-04
  2.8576315e-03  1.4285760e-03 -3.4613856e-04  4.6025144e-04
 -2.4336734e-04  8.6016116e-04  2.0724728e-03  1.5010378e-03
  1.5588950e-03 -5.0896240e-04 -3.8339357e-04  1.0917386e-03
  1.4606023e-03  4.3700532e-04  1.0338214e-03  2.1915626e-03
AST0031_1
  1.0000000e+00  3.5926535e-17 -5.2970965e-17  4.1621446e-01
 -5.0409222e-02 -9.1461923e-02  5.6232035e-02  2.0211057e-01
  7.6825675e-02 -7.4512182e-03 -7.5569877e-02  4.8781576e-02
 -4.4211192e-02 -2.2257024e-03  2.9462896e-02 -7.1567702e-03
 -7.1896371e-03  8.4570584e-03 -1.2386021e-03  6.5108351e-03
 -3.5532014e-02 -1.2257099e-03  8.3845175e-03 -3.7050689e-03
 -1.0275172e-02  5.2730727e-03 -2.9325402e-04 -1.0963455e-03
 -1.5290251e-02 -7.7546361e-03  1.7310795e-03  3.8118181e-03
  6.8984640e-03  9.9848922e-03 -1.3230661e-02 -2.2348974e-03
 -1.0094821e-02  6.6414936e-03  5.8851733e-03 -7.6704436e-03
 -1.8998753e-03  7.1211450e-04 -5.1570690e-04 -8.9188123e-04
 -1.3363296e-04 -2.7056496e-03  4.2678103e-03  3.5873410e-03
  6.1354720e-03  3.5069807e-04 -3.1863218e-03  1.3402719e-03
  2.6351144e-03 -1.2073583e-03  1.8229114e-03  2.9599293e-03
  4.7259866e-03  7.7933694e-04 -5.7370610e-03  2.1629853e-04
  6.2932951e-04 -9.3522436e-04  4.5063274e-03 -4.1515171e-03
  2.1350487e-04 -2.3687934e-03  2.5890358e-03  3.6685102e-03
  3.6510396e-03 -4.7567913e-03 -6.1872510e-04  3.0224435e-03
  4.0475901e-03  2.4325378e-03 -2.7668050e-03 -1.5508900e-03
 -1.6422707e-03  6.4529356e-04  9.1049560e-04 -1.3776837e-03
AST0032_1
  1.0000000e+00 -3.2777833e-17  5.8261445e-17  4.8783667e-01
 -4.6572391e-02 -9.2867629e-02  3.9857003e-02  2.1091955e-01
  7.3526574e-02 -1.0643195e-02 -9.2628059e-02  2.4851995e-02
 -5.5082282e-02 -1.0276341e-02  3.4289991e-02 -1.8269433e-02
 -6.5583798e-03 -9.4435709e-03 -5.2167086e-03  6.6633630e-03
 -3.3687246e-02 -1.1754272e-02  9.9139309e-03 -6.6636803e-03
 -7.1001717e-03 -7.8141509e-03 -5.3780233e-03  3.2681659e-03
 -1.2820398e-02 -9.4999755e-03 -3.0838836e-03 -3.7945816e-03
  1.8056408e-03  4.9586872e-03 -5.8384174e-03 -7.6974426e-03
 -1.3838109e-02 -6.3697321e-04  7.2386208e-03 -5.2966498e-03
  1.1687244e-03 -3.7705555e-03 -1.6068192e-03  3.3883611e-03
  7.0636234e-04 -4.5521936e-04 -7.3121226e-04  1.9949567e-03
  3.8060937e-03  1.9422561e-03 -4.0149434e-03 -1.8462721e-03
  6.7409471e-04  1.1065519e-03  3.4033444e-03  5.1840314e-04
  2.3231967e-03  1.8515075e-03 -2.2946535e-03 -1.0357353e-03
 -4.2624766e-04  1.3079894e-04  5.0687059e-03  3.7031315e-04
  1.7574412e-03 -1.0363840e-03 -3.1726181e-03  2.5391668e-03
  2.3639144e-03  1.0006568e-04  5.3801874e-06 -7.7368722e-04
 -4.9051221e-04  2.3351941e-03 -2.5274329e-03 -1.0583982e-03
 -2.7173321e-03 -1.9206790e-03  3.5636445e-03 -9.7375225e-04
AST0033_1
  1.0000000e+00  3.5919926e-17 -4.2879979e-17  3.7665636e-01
 -7.7203987e-02 -8.0219043e-02  9.4905601e-02  1.8160733e-01
  7.9020567e-02 -3.4732567e-02 -6.6450875e-02  7.5673585e-02
 -3.1573186e-02 -2.3616694e-03  9.2810589e-03 -1.5629106e-02
  8.7087189e-04  5.0635260e-03 -3.3753604e-03 -2.9138631e-03
 -3.5558693e-02  2.9917451e-03  1.0437907e-02 -8.4428007e-03
 -1.0568001e-02  9.0175789e-04 -1.5246029e-03 -1.8828641e-04
 -2.0990238e-02 -5.1021233e-03  1.1664093e-02 -3.4452019e-03
  3.0545624e-04 -4.6437369e-03 -7.7084404e-03  6.7484609e-03
 -3.8765061e-03  3.8317976e-03 -3.8415332e-03 -3.7461631e-03
 -2.0758734e-03  5.5793977e-03 -5.9306570e-03 -4.0672693e-03
 -9.2156811e-03  4.1687426e-05  6.0311169e-03 -3.5788204e-03
 -4.9932034e-04 -5.1253169e-03 -4.3528291e-04  3.7912298e-03
 -2.7653615e-04 -3.2519584e-03  2.1366305e-03  9.7938187e-04
  3.6927889e-03 -1.6273508e-03 -1.1751367e-03  3.9384148e-03
  4.9393880e-04 -6.5694146e-04 -6.6504300e-05 -8.1795750e-04
  2.1619281e-03 -5.8904545e-04 -1.6100655e-03 -9.7936572e-04
 -8.6299682e-04 -1.1100035e-03  3.1287171e-03 -3.3431991e-03
  1.8866594e-03 -3.4677143e-03  1.5180488e-03  2.2107494e-03
  2.8853745e-03 -2.3845844e-03 -4.4041284e-04  1.1788331e-03
AST0034_1
  1.0000000e+00  1.8406428e-17 -2.3255932e-17  4.5772192e-01
 -5.8471041e-02 -7.7264522e-02  6.8666299e-02  1.9366358e-01
  7.5212129e-02 -1.7131141e-02 -7.7302287e-02  3.0113919e-02
 -4.9341494e-02 -1.0459084e-03  2.9966383e-02 -3.1175286e-02
 -7.8462038e-03 -2.5727167e-03 -1.4447908e-03  5.0158449e-03
 -3.4014981e-02 -6.5521897e-03  8.7260200e-03 -4.9791086e-03
 -8.2959521e-03 -6.9581031e-03 -7.3941858e-03  2.1600181e-03
 -1.7091325e-02 -8.4130122e-03 -5.6397585e-03  9.3465574e-05
  3.9522987e-03  1.0869314e-03 -1.0057947e-02 -7.2887262e-03
 -1.3361004e-02  3.7063856e-03  6.8512565e-03 -8.0391611e-03
 -2.5719948e-03 -4.0958403e-03  9.3837434e-04  3.3663307e-03
 -7.1335047e-04 -1.8667723e-03 -4.9313500e-04  4.2001111e-03
  5.1848904e-03  2.2767421e-03 -6.2628825e-03 -1.2055525e-03
 -6.5122042e-04  3.2111515e-03  3.9665599e-03 -1.0412670e-03
  1.6172536e-03  2.4034047e-03 -4.6719320e-03  2.8629344e-03
 -7.5972589e-04  2.3725417e-03  2.7024492e-03 -8.8239971e-04
  8.3847542e-04  1.8102493e-03 -9.6558929e-04  5.1955564e-03
 -1.1481765e-04  1.3517741e-03 -9.6776147e-04  1.0488245e-03
  1.1004045e-03  3.9631154e-03 -2.1054195e-03  8.0681184e-04
 -3.7501839e-03  3.0819183e-03  9.4487858e-04 -1.4310349e-03
AST0035_1
  1.0000000e+00 -3.3152321e-17  2.3440429e-17  4.8557453e-01
 -6.6836040e-02 -8.0385202e-02  5.1148410e-02  2.1618986e-01
  6.4392172e-02 -1.0560567e-02 -7.6110363e-02  2.9828972e-02
 -6.3580252e-02 -2.6874876e-03  3.4206605e-02 -1.9623386e-02
 -1.4207376e-02 -1.4858215e-03 -3.8299459e-04  8.4594033e-04
 -3.7340860e-02 -4.4743434e-03  1.6169343e-02 -5.1865676e-03
 -9.4594559e-03 -4.4902036e-03 -9.6136367e-03 -1.1469327e-03
 -1.2928517e-02 -6.0480633e-03  1.1926743e-03 -1.5547138e-03
  2.2882289e-03  2.1481400e-03 -1.4108572e-02 -3.8029762e-03
 -8.3594409e-03  3.1730732e-04  8.1407807e-03 -6.9042745e-03
 -5.0508075e-04 -6.3998794e-03 -1.0498239e-03  3.1494708e-03
  2.8729366e-03 -6.2215362e-03  6.5698251e-04  2.8913440e-03
  5.6767711e-03 -4.6570130e-04 -4.8168111e-03 -1.8271389e-03
 -2.0317604e-05 -1.4357634e-03  4.6725245e-03  1.5873759e-03
  2.9828963e-03 -1.3928986e-03 -4.3525443e-03 -5.1960744e-04
 -1.4588294e-03 -3.6882832e-04  4.8154754e-03 -2.8963967e-03
 -2.5076316e-04 -1.6062204e-03 -8.4435099e-04  3.9196075e-03
  4.7382696e-04 -4.4775358e-04 -1.7197205e-03 -1.8327243e-04
 -3.4251928e-04  3.1149952e-03 -2.2275819e-03 -1.6109646e-03
 -4.3799474e-03  6.4715286e-04  1.6516415e-03 -1.5809722e-03
AST0036_1
  1.0000000e+00 -3.7733055e-17  1.0305069e-16  4.5935916e-01
 -5.0381297e-02 -8.4746644e-02  4.2244914e-02  2.1181733e-01
  7.6689767e-02 -1.0868451e-02 -8.5378235e-02  3.5080340e-02
 -4.9548231e-02 -1.3475253e-02  3.2136010e-02 -2.3780760e-02
 -1.0142461e-02 -7.1206426e-03 -2.1731719e-03  9.4969153e-04
 -3.5105423e-02 -1.7251767e-02  1.1819411e-02 -5.8833802e-04
 -2.6902741e-03 -1.0448594e-02 -9.0022222e-03 -5.6341223e-04
 -1.1290037e-02 -8.4795129e-03  1.4870323e-03 -3.7134240e-03
 -1.7505871e-04  2.7527296e-04 -7.5857369e-03 -6.6511650e-03
 -9.4763657e-03 -4.4819785e-03  1.0258491e-02 -6.4706744e-03
  1.0369005e-04 -5.2316972e-03 -2.3945169e-03  4.2031624e-03
  3.1840763e-03 -3.6472563e-03 -1.7553253e-03  1.5360816e-03
  5.0209845e-03  3.5063928e-03 -4.2316145e-03 -4.4605874e-03
 -1.0313186e-03  2.7597812e-04  2.9581872e-03  8.7338990e-04
  3.4708703e-03 -6.0763116e-04 -3.9178529e-03 -1.1305083e-03
  1.9415558e-03  1.4051682e-04  4.0921054e-03 -1.4858965e-04
  2.1151921e-03  8.9376053e-04 -3.0628047e-03  3.2437650e-03
  9.5807220e-04  1.2440910e-03  1.9450268e-04 -9.8396413e-04
 -1.1208809e-03  1.9634387e-03 -2.5385914e-04  7.0457659e-05
 -1.7880232e-03 -1.0295408e-03  1.3476896e-03  7.3436136e-04
AST0037_1
  1.0000000e+00  7.3273820e-17 -9.6335311e-17  4.5061224e-01
 -7.3118188e-02 -9.0280523e-02  1.0412595e-01  2.1557153e-01
  7.3598497e-02 -2.4772457e-02 -7.8063752e-02  5.4781914e-02
 -4.0490213e-02 -3.2339140e-03  1.9411984e-02 -2.4232594e-02
 -1.6663382e-03  8.6912767e-03 -4.3286904e-03 -7.5002430e-03
 -4.0556395e-02  4.7761773e-03  5.7613968e-03 -5.9124687e-03
 -1.1691416e-02  5.2119352e-03 -5.5818174e-04  2.0264015e-03
 -2.4343885e-02 -3.5166837e-03  4.5043145e-03  2.5548245e-03
 -7.7013798e-04  3.0722306e-03 -8.4404721e-03  4.7522387e-03
 -9.3702682e-03  4.0420834e-03 -9.8514845e-04 -4.7777302e-03
 -2.2078570e-03  6.2791324e-03 -4.6971983e-03 -3.5333694e-03
 -8.2159980e-03  2.4882097e-03  4.1419654e-03  4.4726835e-04
 -9.5871175e-04 -1.1891962e-04 -5.4101527e-04 -2.5340636e-04
 -3.7118686e-03 -2.7097560e-03  5.9491740e-03  5.2310572e-03
  3.4652069e-03 -3.2247660e-03 -7.4988353e-03  3.9543022e-03
  1.9725491e-03  5.5466558e-05 -4.3187753e-04 -4.9719937e-03
 -3.9652606e-04  1.7573099e-03 -4.1144351e-04 -1.4641722e-03
 -2.9612194e-03 -3.1764656e-03  3.8081670e-03  1.3389187e-04
  1.9074331e-03 -3.3385034e-03 -4.7113252e-04  2.6941891e-03
  1.2989234e-03 -1.1547109e-03  9.9812440e-04  1.3678682e-03
AST0038_1
  1.0000000e+00 -4.7468294e-17  9.7808390e-17  4.7708822e-01
 -6.6480863e-02 -9.3970946e-02  8.8799791e-02  2.1436468e-01
  6.4183205e-02 -1.7215407e-02 -7.6875700e-02  5.1531511e-02
 -5.0324607e-02 -1.8664369e-03  2.4091180e-02 -1.2836410e-02
 -1.3877033e-02  9.1199792e-03 -1.3135320e-02 -5.8805075e-03
 -4.5359474e-02 -3.1855193e-03  1.1851787e-02 -1.2275731e-02
 -1.1359636e-02 -5.6776463e-03 -6.1190455e-03  4.1085165e-04
 -1.4640753e-02 -7.7238357e-03  3.5257091e-03 -4.7352740e-04
  1.3513549e-03  2.6501217e-03 -1.5720624e-02  3.2773553e-03
 -8.6796863e-03  4.8423957e-03  1.6552225e-03 -7.8447975e-03
 -4.8931118e-03  2.2512402e-04  1.4981948e-03  3.0201843e-05
 -2.7635427e-03 -3.9822812e-03  4.0357013e-03  3.2096411e-03
  3.8478984e-03  4.1385435e-04 -2.5913851e-03  1.6927921e-03
 -3.8550869e-04 -1.5361776e-04  1.0891822e-03  2.5706666e-03
  3.7946343e-03  6.2708646e-04 -7.0739630e-03 -1.9026329e-03
 -1.0045525e-04  2.0391998e-03  5.3262392e-03 -4.7381658e-03
  7.6651623e-04 -1.0832812e-03  1.2154693e-03  3.8938370e-03
  1.8655907e-03 -1.5155331e-04 -8.6934796e-04  1.9522960e-03
  1.2075314e-03  1.7542339e-03 -2.0661962e-03 -3.7308143e-05
 -1.9615450e-03  5.8791595e-04  9.3348418e-04 -5.7746860e-05
AST0039_1
  1.0000000e+00 -2.3514030e-17  9.7068376e-17  4.0116334e-01
 -3.5584253e-02 -8.2360161e-02  4.9637837e-02  1.9640884e-01
  8.4338032e-02 -4.7922385e-03 -7.0906404e-02  4.2241928e-02
 -4.2056800e-02 -1.7462563e-02  2.2089149e-02 -2.0064005e-02
  3.8511658e-03 -5.6419718e-03  1.3012025e-03  1.9446147e-03
 -2.8316466e-02 -1.3729650e-02  9.7167542e-03  7.2340142e-04
 -1.7041809e-03 -6.9645577e-03 -5.6614242e-03 -5.2700430e-04
 -1.4028679e-02 -1.2552713e-02  6.3904285e-03 -3.3139166e-04
  1.5442375e-03 -6.1002985e-03 -1.4206177e-02 -2.1709567e-03
 -5.2210955e-03 -2.9514101e-03  2.8657985e-03 -1.1413972e-02
 -3.3204469e-03 -9.7632559e-04  3.8142364e-03 -5.2498184e-04
 -4.0322112e-03 -9.5488425e-03 -3.5450161e-04  4.1120573e-03
  6.0294572e-03 -1.4567106e-03 -5.8039235e-03 -1.6552823e-03
 -1.1028254e-03  3.3531179e-04  2.7269568e-03  4.2796569e-04
  8.9165178e-04 -5.0135700e-04 -2.8085102e-03 -2.2040108e-03
 -6.0774741e-05  1.0969307e-04  4.5944445e-03 -9.7954253e-04
  2.2447549e-04  1.9189203e-03 -1.4034458e-03  1.2361401e-03
  6.0065852e-05 -2.1264183e-04  1.8372568e-03 -1.1947229e-03
  1.8513052e-03  2.4037580e-03 -6.6918907e-04  7.4738955e-04
 -7.0584717e-04  1.8910780e-03 -1.3386846e-03 -3.5865703e-04
AST0040_1
  1.0000000e+00 -1.4723926e-17  3.6088957e-17  4.6026409e-01
 -7.5785156e-02 -5.6603605e-02  3.4277051e-02  2.0616134e-01
  7.0730666e-02 -2.1367366e-02 -6.6934739e-02  3.6623926e-02
 -5.4925061e-02  1.5118191e-03  2.3195404e-02 -2.0464485e-02
 -1.2423278e-02 -8.1941227e-03  4.1809143e-03 -3.4358158e-03
 -3.7102598e-02 -9.5154957e-03  1.2955673e-02  1.0090787e-03
 -5.9421061e-04 -9.4931903e-03 -8.0518656e-03  3.4083860e-03
 -1.1207858e-02 -2.0652779e-03  2.6765458e-03 -5.2027699e-03
  1.4089734e-03  3.7642772e-04 -6.2847464e-03 -2.1624910e-03
 -7.2374975e-03 -8.9738846e-04  7.4289288e-03 -5.1247832e-03
  4.8184143e-03 -4.2262483e-03 -1.5808075e-03  3.9818758e-03
  3.4958599e-03 -1.2005518e-03  5.5410191e-05  8.0675441e-04
  8.5338925e-03  1.0639910e-03 -5.2380217e-03  5.2758446e-04
  1.5820869e-03  1.5966952e-03  1.8190039e-03 -2.1469007e-03
  4.7171526e-03 -8.2506168e-04 -1.1722720e-03  2.6076382e-03
  1.8888483e-03  1.9425111e-04  1.3556603e-03  6.4213437e-04
  3.5501164e-03  7.5175582e-04 -1.2227490e-03  1.0413967e-03
 -8.8654585e-04  2.3199821e-03  1.6986044e-03 -7.1633609e-04
  2.3503802e-04  9.9346932e-04 -4.8511612e-04  4.5705718e-05
 -1.9793894e-03  1.6145257e-03  1.1367335e-03 -1.1691289e-03
AST0041_1
  1.0000000e+00  4.2692121e-17 -7.8261461e-17  4.4362791e-01
 -5.1282563e-02 -7.6973373e-02  8.1866478e-02  1.9608742e-01
  8.2728256e-02 -2.5155483e-02 -7.6038112e-02  5.1190238e-02
 -3.3049220e-02 -3.2471177e-03  1.2441292e-02 -1.5715179e-02
 -1.8098935e-03  4.8270293e-03 -8.1015945e-03  2.6786157e-05
 -3.6052708e-02 -5.0216434e-03  2.1485014e-02 -1.5381843e-03
 -8.3063088e-03 -9.3886163e-03 -6.5352855e-03  8.0721034e-03
 -1.3252783e-02 -7.7614565e-03  2.5575683e-03 -3.9924145e-03
  1.5689661e-03  3.1200271e-03 -1.2649519e-02 -1.6735779e-04
 -1.1789524e-02  4.2983151e-03  5.8582525e-04 -1.2843667e-02
 -5.5086918e-03 -8.5052030e-04  3.7117843e-03  8.5801194e-04
 -5.7395042e-03 -6.0283430e-03 -1.3334512e-03  3.9901805e-03
  4.2046761e-03 -1.7555582e-03 -7.1595506e-03 -1.5789065e-03
 -1.4548708e-03  6.4998632e-05  3.3858303e-03 -3.0305474e-03
  1.8653714e-03 -1.2862934e-04 -3.2274985e-03  2.7378474e-03
 -1.4205394e-03 -7.3621208e-04  1.1240159e-03 -4.4816559e-03
  8.7892849e-04 -1.3701916e-03  2.3550183e-03  2.7701454e-03
  1.7011039e-04 -2.1075935e-03 -4.2387928e-04  1.0559205e-03
  2.7917442e-03  5.3467079e-04 -9.5745083e-04  2.9565731e-04
 -9.8798031e-04  1.2326268e-03  8.9356841e-04 -6.6082392e-04
AST0042_1
  1.0000000e+00  2.4079143e-17 -2.0839995e-17  4.5069770e-01
 -5.3847313e-02 -9.7884635e-02  6.3089951e-02  2.2698035e-01
  6.7545871e-02  4.2931091e-03 -7.8418978e-02  5.0468581e-02
 -6.8415405e-02 -9.1578528e-03  1.6049296e-02 -2.3591075e-02
 -1.2467729e-02  6.5967843e-03  1.1090412e-02  3.3473670e-03
 -4.0007138e-02 -9.5291962e-03  6.4120506e-03 -5.6896849e-03
 -8.5978836e-03  1.1743739e-03 -3.5604183e-03 -6.2828722e-03
 -1.4883177e-02 -6.6581573e-03 -2.9295819e-04  2.8461112e-03
  1.7641795e-03  6.2589910e-03 -1.2275083e-02 -5.2345269e-03
 -1.1487862e-02 -1.4944387e-03  3.0783285e-03 -6.7803988e-03
 -2.0746086e-03 -3.3524617e-03  6.1910508e-04  1.8572045e-03
 -2.5347541e-04 -7.8460183e-03 -4.1278196e-03  6.0990886e-03
  5.3157868e-03  3.0171149e-04 -4.7880160e-03 -7.0156412e-03
 -2.6676564e-03 -1.7284346e-03  6.0074427e-03  3.0348717e-03
 -2.1262878e-04 -2.9799432e-03 -5.1088367e-03  8.7197542e-04
  9.5608042e-04 -2.0562357e-03  2.8511300e-03 -2.4126302e-04
 -1.0095861e-03  1.9132116e-03 -3.5611701e-04  1.0270880e-03
 -1.5608757e-03 -1.2605315e-03 -1.8246719e-04  1.6050859e-03
  1.1656704e-04  2.8160108e-03 -1.9911746e-03 -2.2220321e-03
 -2.6142610e-03  1.3483449e-03  1.2459774e-03  2.2346345e-04
AST0043_1
  1.0000000e+00  5.3702311e-17 -4.5671209e-17  4.5500748e-01
 -4.3196039e-02 -8.7350269e-02  2.4715446e-02  2.1223213e-01
  8.3970469e-02  2.7439605e-03 -6.2683933e-02  3.1336989e-02
 -5.1749782e-02 -1.4515047e-02  2.5574054e-02 -2.1648637e-02
 -2.1787844e-03  3.5895484e-03  1.0980009e-02  1.3297302e-03
 -3.6213335e-02 -1.3931210e-02  1.0592722e-02  5.2368363e-03
  1.3396999e-03 -3.2530623e-03 -1.1843964e-02 -3.3490243e-03
 -1.4674398e-02 -1.4879627e-03  1.0073419e-03 -3.6737674e-03
 -2.0638221e-03  3.7939844e-03 -6.2783769e-03 -4.6364893e-03
 -9.3384729e-03 -3.5848821e-03  8.5668532e-03 -7.2732051e-03
 -7.8609523e-04 -9.9022472e-04 -2.3508913e-04  4.5393729e-03
  1.0343844e-03 -4.5079814e-03 -4.6720121e-03  8.0402759e-04
  3.7262393e-03  5.8836768e-03 -1.3279863e-03 -5.7150547e-03
 -3.5402194e-03 -2.3167249e-03  3.8461229e-03  3.9246375e-03
  4.0488896e-03 -4.8765793e-05 -4.4349535e-03 -1.0952759e-03
 -1.0887961e-04 -1.6367503e-04  5.6139038e-03 -2.7081606e-05
  7.3977638e-04  4.3455332e-04 -2.0778079e-03  3.9583323e-03
  3.0612554e-04 -1.3361398e-04 -9.0862508e-04 -1.1722802e-03
 -1.5795990e-03  2.6003099e-03  1.3038526e-03 -8.3880981e-04
 -2.5539053e-03 -2.0927507e-03  3.8189270e-04  1.5250466e-03
AST0044_1
  1.0000000e+00  5.9509091e-20  3.2372945e-17  4.8849636e-01
 -5.0597912e-02 -7.8353565e-02  7.3235675e-02  2.2858058e-01
  6.1528743e-02  8.1079598e-03 -6.9027576e-02  2.6286599e-02
 -6.2592083e-02 -3.9890100e-03  3.6451489e-02 -2.1861968e-02
 -1.7171497e-02  1.2465731e-02 -6.1775332e-03  5.0678635e-03
 -3.9106555e-02 -1.7596695e-03  1.1533028e-02 -4.0238272e-03
 -1.2203970e-02  4.0119077e-03 -6.9476942e-04 -2.0135403e-04
 -1.6111603e-02 -5.9610401e-03 -5.5054480e-03  7.0587857e-03
  1.4120009e-04  9.5762110e-03 -1.0740298e-02 -1.3572611e-02
 -1.6233101e-02 -6.8708708e-05  9.6546402e-03 -1.1417143e-04
 -1.2798251e-03 -4.6558536e-03 -5.4711763e-03  3.0695736e-03
  1.4292099e-04 -4.7313974e-03  2.9077832e-04  2.0691969e-03
  2.0197857e-03  9.5644311e-04 -2.2689284e-03  1.6236238e-03
 -2.0725400e-03 -5.7424232e-03 -1.7282198e-03  1.8934569e-03
  3.3047838e-03  3.3472586e-04 -4.5060679e-04 -2.7143226e-03
 -2.7007848e-03 -1.5714433e-03  4.4335871e-03  3.1331511e-03
  1.4799410e-03 -1.7580463e-03 -8.8935566e-04  4.5630132e-04
  2.0244425e-03  2.1045103e-04  1.7081867e-04  2.8605706e-03
  4.1474821e-04  3.6622243e-03 -3.6703547e-03 -3.9187510e-03
 -1.2860512e-03  4.4432320e-04  4.7250246e-03  6.2845881e-04
AST0045_1
  1.0000000e+00 -2.3422250e-18  6.4486259e-17  4.0541417e-01
 -4.9935775e-02 -6.1128872e-02  5.6407406e-02  2.0149124e-01
  8.6932405e-02 -9.0085141e-03 -5.7924015e-02  5.5406162e-02
 -4.0955936e-02 -6.8713630e-03  9.5848308e-03 -1.6829390e-02
  6.3937838e-03  2.9395675e-03  6.7824063e-03 -4.2581025e-03
 -3.4122444e-02 -1.9004407e-03  1.1937483e-02  4.1350081e-03
 -4.0260324e-03 -2.1763752e-03 -7.4043262e-03  4.6463662e-03
 -1.7299001e-02 -3.8032405e-03  1.6586900e-03 -5.6275911e-04
  2.8493496e-04  6.8478195e-04 -6.5537484e-03  3.2893789e-03
 -8.4433959e-03 -1.2186648e-04 -9.1207142e-04 -8.8011272e-03
 -1.0981966e-03  2.3135055e-03  4.2776557e-03 -6.9119068e-03
 -6.1964782e-03 -3.1987913e-03  6.1074847e-03  5.0526413e-03
  4.7345908e-03 -2.5828902e-03 -7.9897731e-03 -9.0975695e-04
  1.3695741e-03 -5.6091757e-04  4.0014530e-03 -1.8589515e-03
  3.6094300e-03 -5.8883073e-04 -2.8333280e-03  2.9253960e-03
  1.2607023e-03 -2.2860127e-03 -1.5080152e-04 -1.9291135e-03
  3.2381042e-03 -5.7114962e-04  2.3397575e-03 -4.6229124e-04
 -2.7917680e-04 -2.8480052e-03  1.9503815e-03  3.1776881e-03
  3.6010430e-03 -2.6218308e-03 -2.3288875e-03 -9.4631793e-04
  1.7882106e-03 -6.6857841e-04  1.4899212e-03  7.6606297e-05
AST0046_1
  1.0000000e+00 -3.2810298e-17  3.2795451e-17  4.8829740e-01
 -7.2537027e-02 -7.2710864e-02  8.3249988e-02  2.1724250e-01
  7.5628697e-02 -1.6576605e-02 -6.0885521e-02  3.6613859e-02
 -5.0957009e-02  5.8614097e-03  2.1498316e-02 -1.9613395e-02
 -5.7875176e-03  1.0241670e-02 -5.6435031e-03 -1.0497517e-02
 -4.1447311e-02  6.0719942e-03  1.6163792e-02 -7.7048202e-03
 -1.0909600e-02  4.8822324e-04 -5.5554027e-03  8.3507038e-03
 -1.6761914e-02 -2.0874054e-03  5.4739114e-04  1.4253760e-03
  2.1903211e-04  5.7635845e-03 -1.0891560e-02  5.2884754e-04
 -1.4095372e-02  5.5949651e-03  1.6165682e-03 -7.1732522e-03
 -5.4742825e-03 -8.3741197e-04  6.1577029e-04 -1.1760714e-03
 -4.4525669e-03 -3.9463329e-03  4.6712661e-03  2.7982303e-03
  2.5594645e-03  1.6907807e-05 -4.3747057e-03  3.3764449e-03
 -3.4932867e-03 -1.6949801e-03  2.7184716e-03  1.3930816e-03
  2.0018681e-03 -2.4559670e-03 -4.7109866e-03  2.4296135e-03
 -1.5592402e-03 -8.9830676e-04  2.4898255e-03 -4.1427970e-03
  2.8997806e-04 -2.6988685e-03  2.5168137e-03  2.5005282e-03
  1.3975421e-03 -2.3576272e-03 -1.0341941e-03  2.3035600e-03
  1.8280158e-03  1.0058256e-03 -2.9825779e-03 -2.2763144e-03
 -2.1168507e-03 -1.4997165e-03  3.7761293e-03  5.7058139e-05
AST0047_1
  1.0000000e+00 -4.1331904e-17  9.0537967e-17  4.5653677e-01
 -4.5938731e-02 -9.2742404e-02  6.7436023e-02  2.3535255e-01
  6.4590692e-02  1.1746158e-02 -6.9031769e-02  5.2354990e-02
 -5.4782151e-02 -1.4978560e-02  1.6187937e-02 -1.7236260e-02
 -1.1414790e-02  1.4329889e-02 -2.9937264e-03 -6.9682420e-03
 -3.9640601e-02 -5.9822877e-03  8.3169618e-03  5.5724355e-04
 -1.1475128e-02  7.3672963e-03 -5.5885692e-03 -3.9151738e-04
 -1.5236140e-02 -1.0672631e-02  4.6439364e-03  2.3780708e-03
  4.9119894e-03  9.8695012e-03 -1.1732806e-02  1.4012776e-03
 -8.4369895e-03  3.3458205e-03 -6.6474195e-04 -1.2108094e-02
 -2.6297981e-03  4.6867518e-03  1.0471006e-02 -2.2890295e-04
 -2.6810823e-04 -7.3152529e-03 -4.5821452e-03  1.1187003e-02
  9.0449330e-03  2.2512279e-03 -2.5879196e-03 -8.8779948e-03
  9.4950891e-04 -1.2964002e-03  5.0706943e-03  7.6727337e-03
  3.9419877e-03 -1.3205486e-03 -7.9335857e-03 -2.9741810e-03
  2.6300449e-03 -1.6018423e-03  6.1416701e-03 -1.2334789e-03
 -1.0470778e-04 -2.1337442e-04 -3.7096990e-04  2.6595456e-03
  1.9005791e-03 -4.4171158e-03  1.2596092e-03  1.4027037e-03
  2.3403062e-03  1.4341586e-03 -1.1711701e-03 -2.5234036e-05
 -7.3519162e-04  2.7593198e-04  1.0728984e-04 -1.0077901e-03
AST0048_1
  1.0000000e+00 -1.6096290e-17  7.3355183e-17  4.3395041e-01
 -6.3087153e-02 -8.0813447e-02  1.1052970e-01  1.9961683e-01
  7.3957241e-02 -3.3120862e-02 -8.7769473e-02  5.8629290e-02
 -3.4894834e-02  1.3188760e-03  1.7256456e-02 -2.1568466e-02
 -6.9596564e-03  3.5939271e-03 -9.2309249e-03 -2.3580726e-03
 -3.7474571e-02 -4.0623745e-03  1.6802761e-02 -1.1953180e-02
 -1.3331402e-02 -6.9616343e-03 -2.4937502e-03  8.6056472e-03
 -1.6853161e-02 -1.0595236e-02  2.1388572e-03  1.3385237e-03
  2.8895142e-03  4.7697214e-04 -1.3440558e-02  1.6175573e-04
 -1.0889926e-02  5.9611724e-03  3.0896044e-03 -1.2573631e-02
 -6.9264675e-03 -1.6767311e-03  2.6127568e-04 -7.3267463e-04
 -4.5629238e-03 -4.6583894e-03  1.3552357e-03  2.5298516e-03
  4.3063267e-03 -3.2029736e-03 -4.7033855e-03  1.4433813e-03
  1.6185673e-04 -6.3744002e-05  2.0555618e-03  3.0764507e-04
  2.2298144e-03 -8.3056339e-04 -3.6637149e-03  3.5437410e-03
 -2.6983259e-07 -6.1415205e-05  2.0584208e-04 -2.9883478e-03
  7.2726038e-04 -1.0918550e-03  6.5596921e-04  5.3356962e-04
  8.6742485e-04 -2.2087629e-03  2.1567276e-03  5.3758234e-04
  3.6181911e-03  6.5741238e-05 -1.9716656e-03  2.8669824e-03
  2.2210198e-04  1.8083941e-03  1.3919854e-04 -2.2338360e-03
AST0049_1
  1.0000000e+00 -9.3742107e-18 -1.3306736e-17  4.6756795e-01
 -7.0422644e-02 -8.1582449e-02  6.7081613e-02  2.0167747e-01
  5.9015345e-02 -2.0469522e-02 -7.9129783e-02  5.2220568e-02
 -5.2439500e-02 -9.2377698e-03  1.6848709e-02 -1.2301129e-02
 -1.2283240e-02  8.8857765e-03 -8.6111242e-03 -1.5055381e-03
 -4.4718546e-02 -2.1389608e-03  2.1532460e-02 -9.0872769e-03
 -1.1172090e-02 -6.1644413e-03 -5.4632418e-03  5.6440025e-03
 -1.0537262e-02 -5.6852774e-03  2.9518223e-04 -3.4537884e-03
  4.2895564e-03  3.2835629e-03 -1.2636954e-02 -4.0678442e-03
 -3.8326492e-03  2.2253058e-03  6.7079530e-03 -1.0405347e-02
  5.9318994e-04 -5.5912050e-04 -6.2649658e-04  3.7310801e-03
  1.7501445e-03 -4.7939534e-03  3.0033377e-03  2.3578855e-03
  6.7999803e-03 -2.1010617e-03 -2.2272211e-03  3.3745318e-03
  2.9000690e-03 -1.8563092e-03  3.3665853e-04  3.0054086e-03
  4.3277956e-03  7.1557053e-05 -5.3704185e-03 -1.8811302e-03
 -1.9012745e-03  4.6758438e-04  6.0348696e-03 -3.5700958e-03
 -2.0719169e-04 -3.3931987e-03 -2.0356633e-04  4.4098386e-03
  1.7905463e-03 -9.2278856e-04 -1.2016285e-03 -1.5730081e-03
  4.7062300e-04  1.6475861e-03 -3.8845863e-07 -9.9674447e-04
 -1.6833255e-03  4.8408461e-04  7.2966928e-04 -1.1289119e-04
AST0050_1
  1.0000000e+00 -1.5388702e-18 -2.8948180e-17  4.4659137e-01
 -5.8377869e-02 -7.3620256e-02  1.0079127e-01  2.2910853e-01
  6.6033950e-02 -4.5210753e-03 -6.6029543e-02  5.1751051e-02
 -5.8115593e-02 -4.0617121e-03  1.8204535e-02 -2.0421733e-02
 -1.3779583e-03  6.4637153e-03 -1.2711019e-03 -8.6297741e-03
 -3.5381122e-02  3.1365023e-03  9.4232915e-03 -1.0906277e-02
 -9.9338345e-03  4.9672696e-03 -6.8346672e-03 -5.4258355e-03
 -2.3641801e-02 -3.3280136e-03  8.2726625e-03  1.6534566e-03
 -1.2100728e-03 -3.4585233e-03 -1.0171622e-02  1.0470546e-02
 -6.3429415e-03 -7.1663353e-05 -6.2809327e-03 -7.0870010e-03
 -4.2453261e-03  4.5374982e-03  2.4565268e-03 -6.3536724e-03
 -1.0218802e-02 -2.9578275e-03  6.2850352e-03  5.0505719e-03
 -1.6514994e-04 -3.8747614e-03 -4.8765089e-03 -1.8569505e-03
 -2.2225857e-03 -1.6186818e-03  6.6936454e-03  1.2654120e-03
 -1.8130157e-04 -2.0735179e-03 -6.0317685e-03  4.1332684e-03
  9.1213625e-04 -2.2213732e-03  5.6466214e-04 -3.3056358e-03
  1.2183280e-03  1.1894902e-03  1.1547557e-04  7.1396500e-04
 -2.3691744e-03 -6.9771370e-04  7.5127273e-04  6.1785862e-04
  1.8344184e-06 -2.3020709e-03  7.2298356e-04 -1.7566716e-04
  1.3597532e-03 -1.6386351e-03  2.2083867e-03  4.0543012e-03
AST0051_1
  1.0000000e+00  6.3841047e-17 -9.3900863e-17  4.4156246e-01
 -4.3449067e-02 -9.4772342e-02  2.3884849e-02  1.7299269e-01
  8.1899077e-02 -4.6366782e-03 -7.2718369e-02  2.2457801e-02
 -4.6230920e-02 -1.6001778e-03  3.3500827e-02 -1.4329934e-02
 -1.4204542e-02  4.2464532e-03  2.5170078e-03  1.3075878e-02
 -3.2296890e-02 -1.4750705e-02  8.2270288e-03  2.7373707e-03
 -1.2426024e-04  3.3469396e-03 -6.9674222e-03 -1.2314793e-03
 -1.3981913e-02  1.2349100e-03  1.0345177e-03 -8.7771913e-03
 -5.0076659e-03  1.0085839e-02 -3.5475958e-03 -7.9735932e-03
 -1.0870116e-02 -3.8573306e-03  5.5771239e-03 -5.4160955e-03
  4.3447182e-03  1.5084343e-03 -2.1207610e-03  1.4249340e-03
  1.5178896e-03 -6.5183107e-04 -2.9773185e-03 -8.8907650e-04
  4.4619687e-03  6.0021648e-03 -1.3166268e-03 -4.2992969e-03
 -2.2281420e-03 -1.0688337e-03  2.3505816e-03  7.9145592e-04
  3.6468126e-03  1.4365200e-04  7.2120713e-04 -1.6903305e-03
  2.2063396e-03 -1.1454548e-03  3.4148159e-03  5.6377497e-03
  3.4867404e-03  3.9998643e-03 -5.7628199e-03 -1.2177870e-03
 -2.3331683e-03  2.3034387e-03  5.3029672e-03 -2.1367969e-03
 -1.3338139e-03  9.6789252e-04  7.1530484e-05  2.2363645e-03
  1.8347327e-04  1.4698118e-04  1.0737973e-03  4.1732330e-04
AST0052_1
  1.0000000e+00  3.4529487e-17 -9.1705231e-17  3.9866833e-01
 -1.4217148e-02 -9.5512288e-02  1.3677575e-02  1.6706471e-01
  9.8728505e-02  9.4472889e-04 -7.4519406e-02  1.8662419e-02
 -3.3478982e-02 -7.5609875e-03  4.6307277e-02 -9.1540338e-03
 -6.9940132e-03 -1.0238937e-02 -8.4119576e-03  2.5437463e-02
 -1.3616377e-02 -2.3462616e-02  2.2063455e-03  5.7528598e-03
  2.4143482e-03 -5.8713570e-04 -1.3721791e-02 -3.8970749e-03
 -1.4885270e-02 -7.4162772e-03  2.8828979e-03 -5.3803026e-03
 -5.9009430e-03 -3.1746649e-03 -6.7682610e-04 -4.4043479e-03
 -8.0033307e-03 -1.0972189e-02  4.6664601e-03  1.9208682e-03
  2.5991779e-03 -1.2621813e-03 -4.8992258e-03 -2.5367542e-03
 -3.4438083e-03 -3.1508400e-04  3.0072271e-03 -1.7843954e-03
 -2.3160877e-03  5.5380871e-04 -1.6222692e-03 -5.0604152e-03
 -6.5260352e-04 -2.8436002e-03  6.8130505e-03  2.1315996e-03
  3.0766243e-03  1.0238264e-03 -5.3095706e-03 -4.9868152e-04
  1.6417414e-03  2.4836501e-03  3.3989602e-03 -1.1592670e-03
 -4.7173360e-04  2.6157630e-03 -2.8341885e-03 -3.9240641e-04
  9.7911059e-04 -9.8957316e-04  3.9616157e-03 -3.2150173e-04
  2.6086164e-03  1.9379491e-03 -2.8417199e-03  3.3893964e-03
  8.5199758e-04  1.6109172e-03  1.2729634e-04 -1.5090624e-03
AST0053_1
  1.0000000e+00 -2.1581329e-17  7.8962059e-17  1.8780380e-01
 -2.1711417e-02 -5.2321519e-02  7.8222528e-02  1.0987886e-01
  1.0409770e-01 -2.5992614e-02 -4.4728623e-02  6.2206458e-02
  3.2497009e-03 -9.1372468e-03  1.4013841e-04  5.8234272e-03
  2.4985318e-02  3.8570589e-03 -1.1740839e-02 -3.2355110e-03
 -1.5914842e-02 -3.0535663e-03  2.0546110e-02  7.9216894e-04
  1.5217578e-03 -8.8113055e-03 -3.0892368e-03  1.0456144e-02
 -4.6154392e-03 -1.2468401e-02  4.2353458e-03  1.3109045e-03
  7.1777116e-03 -3.7546764e-03 -1.0630929e-02  2.3523628e-03
 -2.2041233e-03 -2.2925541e-03  3.7650259e-04 -7.9064675e-03
 -7.6849163e-04 -1.1552332e-04 -1.8488514e-03 -2.5161039e-03
 -5.7554924e-03 -4.9891874e-03  6.0473889e-03 -3.5241052e-04
 -2.1446059e-04 -4.8637621e-03 -3.7182737e-03  3.6228942e-03
 -9.2562287e-05 -4.5881971e-03  2.3566105e-03 -2.2199151e-03
  1.5136940e-03 -3.1607457e-05 -1.6840247e-03  1.9512625e-03
 -1.9325859e-03 -5.3593441e-04  1.9377724e-03 -2.3771376e-03
 -1.4928145e-03 -1.8102894e-05  7.9635589e-04  7.3200413e-04
 -2.2283352e-03 -1.7185694e-03  3.1619274e-03  2.6883412e-04
 -1.5032358e-04 -7.9589360e-04 -5.2762652e-04  1.3443175e-03
 -2.4491086e-04 -4.3825514e-05  2.1273449e-03 -6.4640306e-04
AST0054_1
  1.0000000e+00 -3.2149108e-17  6.3380670e-17  3.0344002e-01
 -4.0994874e-02 -5.7769273e-02  5.0896466e-02  1.4095189e-01
  9.4921161e-02 -2.1558923e-02 -5.5984361e-02  5.5194411e-02
 -1.9800209e-02 -4.7243194e-04  7.2524725e-03 -1.0854109e-02
  2.5180012e-03  2.4089796e-03  1.5543552e-03  8.6086933e-03
 -2.7036614e-02 -1.0448132e-02  1.3628125e-02  9.2172572e-03
 -3.8150626e-03 -9.1468104e-03 -1.0890143e-02  8.6776890e-03
 -1.1797094e-02 -6.4553044e-03  4.3840139e-03 -3.9079589e-04
 -2.7031956e-03 -3.6142077e-04 -7.7201846e-03 -2.0954107e-03
 -1.1181189e-02 -1.1351987e-04  5.5569012e-03 -6.8260308e-03
 -5.3662093e-03 -1.7865181e-03 -2.6089605e-03 -2.3888990e-03
 -5.0909425e-03 -3.6008245e-03  5.5297494e-03 -1.3857737e-03
  1.9984208e-03 -1.0764680e-03 -5.7489484e-03  3.7905323e-03
  1.3802587e-04  1.5610613e-03 -2.0761411e-04 -4.5169799e-03
 -9.1450157e-05  2.4892215e-03 -1.6040753e-03 -8.8942969e-04
 -8.9985823e-04  4.1080363e-04  4.2459976e-03 -1.7053427e-03
  2.2127549e-03  2.5998543e-05 -1.1750880e-03  3.9331607e-03
  2.9613200e-03  1.8126226e-03 -1.1098189e-03 -1.4751803e-05
  2.1205632e-03  2.8846785e-03 -1.6180524e-03  3.9860211e-07
  6.1804110e-04  2.3405556e-03  1.3477298e-03 -3.8554145e-04
AST0055_1
  1.0000000e+00 -5.9218203e-18  5.9718840e-18  3.4528427e-01
 -5.7671083e-02 -8.1032631e-02  8.0793688e-02  1.5642214e-01
  8.9428679e-02 -3.6725245e-02 -6.5914096e-02  7.8758140e-02
 -1.6102593e-02 -2.1936176e-03  1.0394236e-02 -8.0522502e-03
  2.7695895e-03  1.1138959e-02 -2.7829818e-03  2.0491814e-03
 -3.3523493e-02  1.6114789e-03  1.9306348e-02 -5.6627545e-03
 -9.5501311e-03 -4.7848941e-03 -6.1319531e-03  3.3659162e-03
 -1.1821347e-02 -2.9531094e-03  4.5085093e-03 -1.6698337e-03
  2.3948115e-03  2.1487450e-03 -1.1714626e-02  1.0625731e-03
 -5.4740308e-03  8.3376705e-03 -3.2652811e-04 -6.4168415e-03
 -4.9297350e-03  3.7950755e-03 -4.6219246e-03 -5.0688182e-03
 -6.0089410e-03  4.6548731e-04  6.5296172e-03 -1.4828557e-03
  2.0172269e-03 -2.3688829e-03 -1.9991991e-03  4.1995635e-03
  1.9470087e-03  1.8698213e-03  3.1644346e-04  1.4768489e-03
  2.5668324e-03  1.5550190e-03 -4.0107188e-03  1.0819698e-03
 -4.0922352e-04  1.8030668e-03  1.1006669e-03 -2.7207164e-03
  1.1944578e-03 -1.4031033e-03  8.2578363e-04 -8.0052443e-05
  1.6524203e-03 -1.1526821e-03  3.2538342e-03  1.2851833e-04
  3.5720566e-03 -8.1857720e-04 -1.5495331e-03  2.9478164e-03
  1.4130451e-03  8.1879344e-04 -7.6831288e-04 -2.0123456e-03
AST0056_1
  1.0000000e+00  1.5399094e-17 -4.4513456e-17  3.8519612e-01
 -4.2365942e-02 -8.0018888e-02  6.7869893e-02  1.8503748e-01
  8.2908747e-02 -1.3940210e-02 -8.0780440e-02  4.8993852e-02
 -3.0334306e-02  3.4626415e-04  2.7937177e-02 -1.6342484e-02
 -6.6495702e-03  4.9501313e-03 -6.6267160e-03  3.6403235e-03
 -2.9543475e-02 -7.6399623e-03  1.9249174e-02 -5.3222664e-04
 -5.4527499e-03 -5.1405435e-03 -1.3335264e-02  6.2233560e-03
 -9.7954224e-03 -6.0302974e-03  2.2095539e-03 -6.6776517e-03
  4.1872795e-04  5.1752917e-03 -9.4812911e-03 -4.3771938e-04
 -1.0890648e-02  2.2211992e-03  4.4294623e-03 -8.4721364e-03
 -3.9457322e-03 -2.1514516e-03  1.7797743e-03 -7.4849766e-04
 -1.1850528e-03 -3.6844683e-03  3.3647464e-03  3.6079653e-03
  4.7059884e-03  1.9127693e-03 -6.2990069e-03 -5.4338985e-05
 -1.2680323e-03  3.0500404e-03  3.5914452e-03 -2.0985216e-03
  7.0349612e-04  1.2885945e-03 -1.0427742e-03  2.0205545e-03
 -3.9898949e-04  4.5540622e-04  2.3254324e-03 -2.1998038e-03
  2.4124400e-03  9.9070392e-04  1.6929929e-03  1.8419898e-03
  2.3483924e-03  1.9020444e-03 -1.4119673e-04  1.0815621e-03
  2.5147344e-03  4.3612094e-03 -2.1509412e-03 -1.4843996e-03
 -1.3300005e-03  2.2293341e-03  2.4002790e-03 -1.9623736e-03
AST0057_1
  1.0000000e+00  3.0477452e-17 -5.3116173e-17  3.8595484e-01
 -3.3679291e-02 -7.6047316e-02  2.2997468e-02  1.6808420e-01
  1.0003779e-01 -8.5031728e-03 -6.9603417e-02  3.4607049e-02
 -3.9109549e-02  1.5330777e-03  2.4359372e-02 -1.2111402e-02
 -7.0682057e-03 -8.4956303e-03 -2.8944896e-03  2.0092337e-02
 -2.2997109e-02 -2.0813031e-02  6.8277803e-03  5.2867203e-03
  4.0457524e-03 -7.5370804e-03 -1.7101965e-02 -2.1189527e-04
 -1.3584154e-02 -8.8057535e-04  4.0274809e-03 -8.8362396e-03
 -8.2083952e-03 -2.1268343e-03 -2.1841337e-03 -2.9590357e-03
 -1.1086654e-02 -7.9285830e-03  7.2484668e-03  7.2453948e-05
  2.5221977e-03 -2.7409269e-03 -4.8733899e-03  1.0951949e-03
 -3.7840592e-03  2.1054257e-03  1.3253659e-03 -4.5382932e-03
 -1.6015079e-03  2.1661490e-03 -8.0332730e-04 -2.2130665e-03
 -3.4844591e-03 -1.1168076e-03  3.8284687e-03 -3.7366096e-04
  3.1151567e-03  5.2308798e-04 -1.9757368e-03  2.2606817e-03
 -2.3268266e-04  2.4873784e-03 -6.8170123e-04 -4.6968238e-04
  5.0468941e-04  2.4318629e-03 -2.0816525e-03 -2.2209719e-04
 -1.0747893e-03 -1.5935467e-04  1.4533687e-03 -1.5397016e-04
  2.0083606e-03  2.6806408e-04 -1.7341585e-03  1.9568822e-03
  3.9076432e-05  5.4378020e-04  1.7455658e-05 -3.2475056e-04
AST0058_1
  1.0000000e+00  4.0441425e-17 -6.2754450e-17  4.0089793e-01
 -4.5715336e-02 -9.7024583e-02  5.7235729e-02  2.1700073e-01
  8.7494078e-02 -1.0417047e-02 -9.2195204e-02  4.8785621e-02
 -4.0011361e-02 -4.8837923e-03  2.7257947e-02 -2.0971724e-02
 -4.6825768e-03  3.2219264e-03 -7.6894506e-04  8.5953615e-03
 -3.2244781e-02 -8.7413532e-03  1.0656745e-02 -3.7639881e-03
 -2.8586255e-03 -1.5088904e-03 -5.8324266e-04 -5.7949641e-05
 -1.4592680e-02 -2.9684669e-03 -9.7057410e-04  4.0180262e-03
  3.0703228e-03  4.9718647e-03 -1.1076067e-02 -8.0991562e-03
 -1.0254757e-02  6.6553038e-03  5.4946908e-03 -3.6044115e-03
 -3.6298993e-03  9.9026875e-04 -1.5714115e-03  1.1111596e-05
 -1.2798749e-03 -2.9873539e-03  3.7907900e-03  3.9770110e-03
  5.4428350e-03  2.6164745e-03 -5.1194072e-03  1.6326376e-03
 -1.7399343e-04  1.8077793e-03  1.6072828e-03 -1.9171797e-04
  1.9759771e-03  8.9510118e-04 -1.9640651e-03 -6.1140067e-04
  1.3159118e-03 -2.2426805e-03  2.6804146e-03 -3.0101826e-04
  4.2607014e-03 -1.2796478e-04 -7.0214583e-05  7.7220297e-05
  1.7570795e-03 -1.6126015e-03  2.3432642e-03  1.5438440e-03
  3.8125849e-03 -1.0912926e-04 -1.9050108e-03  4.0982172e-04
  1.3204725e-03  7.2843982e-05  1.4519082e-03 -9.6560227e-04
AST0059_1
  1.0000000e+00 -2.5004677e-17  7.3008387e-17  4.2080279e-01
 -3.7388403e-02 -9.9586455e-02  5.9744665e-02  2.0873745e-01
  8.4610133e-02 -7.9774135e-03 -9.4357001e-02  3.3578225e-02
 -4.1370362e-02 -7.2412215e-03  3.7214177e-02 -1.9389219e-02
 -6.4113472e-03 -1.6738405e-03 -7.6657677e-03  1.0372180e-02
 -3.1495181e-02 -1.0084283e-02  1.0771609e-02 -3.3685253e-03
 -9.5199178e-03 -3.6038754e-03 -4.1232320e-03  4.0050408e-03
 -1.4256565e-02 -1.0511696e-02 -2.7381903e-04  4.6608044e-05
  3.5747708e-04  6.4974825e-03 -1.0330433e-02 -7.4656937e-03
 -1.6162589e-02  2.7830697e-03  6.9128949e-03 -5.8445909e-03
 -5.6858165e-03 -3.3729125e-03 -2.7297281e-03  1.9441268e-03
 -1.5295950e-03 -4.0337924e-03 -4.0944182e-04  1.3035146e-03
  2.1732725e-03  2.4133410e-03 -4.4105369e-03 -1.7528422e-04
 -1.5833731e-03 -7.5307801e-04  7.7865392e-04  9.5487383e-04
  1.9329003e-03  1.1261177e-03 -3.6442356e-03 -1.1799987e-03
 -1.1850218e-03 -6.5998679e-04  3.8672876e-03 -5.0023405e-04
  1.8504355e-03 -2.2368736e-03 -2.0541019e-04  2.9358742e-03
  4.2625456e-03 -1.4184801e-03 -1.8558470e-04  1.8892350e-03
  2.7936375e-03  3.6240668e-03 -1.9264318e-03 -1.1959724e-03
 -1.7147490e-03  5.0589866e-04  3.4133306e-03 -4.1151219e-04
AST0060_1
  1.0000000e+00  2.7017024e-17 -1.0734793e-16  3.5490108e-01
 -2.4541137e-02 -9.5258772e-02  7.0008969e-02  2.0076306e-01
  8.8417345e-02 -6.8656798e-03 -1.0033005e-01  4.8139715e-02
 -3.3983952e-02 -1.3059008e-02  2.9504645e-02 -2.3896456e-02
  2.4112852e-03 -5.5827602e-03  4.0486342e-03  8.2520309e-03
 -2.7536100e-02 -1.5163784e-02  1.5130311e-03 -1.3168227e-03
 -1.6453073e-03 -4.1713093e-03 -2.5071960e-04 -3.1322012e-03
 -1.6477835e-02 -1.1833220e-02  7.6156045e-04  3.7398571e-03
  2.0304568e-03 -4.0940798e-03 -1.2105603e-02 -8.0390427e-03
 -7.6203691e-03  1.0359816e-03  6.9804998e-03 -4.8630835e-03
 -6.9354948e-03 -9.2302609e-04 -1.0069784e-03 -2.2213753e-03
 -4.2280645e-03 -5.8012619e-03  4.0180803e-03  4.7268316e-03
  2.4664859e-03  6.4522294e-04 -6.1798789e-03  2.1300275e-04
 -7.0324183e-04  1.2280029e-03  2.4333858e-03 -8.1070959e-04
 -5.8747320e-04  2.7969936e-03 -2.8019379e-03 -3.8192067e-04
  3.4475090e-05 -1.4797050e-04  2.8874359e-03 -4.6026263e-04
  1.1036579e-03  2.9225001e-03 -1.4385628e-03  6.7324068e-04
  3.9554804e-05  3.9792120e-04  8.1234327e-04  1.2967678e-03
  2.4500113e-03  1.9449452e-03 -2.0394478e-03  6.1392259e-04
  1.0457634e-03  2.6193940e-03 -1.9241507e-04  4.6186406e-04
AST0061_1
  1.0000000e+00 -6.5431301e-18  5.3757435e-18  4.0791399e-01
 -4.8196773e-02 -7.0556739e-02  2.6570733e-02  1.9790386e-01
  8.2634546e-02 -1.0421562e-02 -7.5500367e-02  4.0194287e-02
 -4.8022284e-02 -5.0019960e-03  2.8033723e-02 -1.5359831e-02
 -5.6486581e-03 -3.8538725e-03  2.5420747e-03  1.3361908e-02
 -3.2660207e-02 -5.9987003e-03  8.1165808e-03 -1.3734432e-03
 -4.5982365e-03 -1.1051042e-03  1.1336492e-03  3.1251689e-03
 -1.4076595e-02 -4.9964922e-03  1.2067420e-03 -3.2651925e-03
  3.5792103e-04  3.8448513e-03 -1.0731746e-02 -6.4940041e-03
 -1.1319894e-02  2.5353026e-03  6.8099188e-03 -6.2955318e-03
 -1.8164805e-03 -2.9053916e-03 -1.6341971e-03  4.2520592e-03
  1.0545867e-03 -3.8390470e-03  4.0615806e-04  6.9439477e-04
  4.9336553e-03  9.1264942e-04 -5.9218170e-03 -6.3809594e-04
 -8.8777935e-05 -2.6014808e-04  2.0338786e-03 -2.6213607e-03
  2.2071505e-03 -1.5331755e-03 -2.1762771e-03  4.3057012e-04
  1.7254390e-03 -1.7556326e-03  3.7990261e-03  9.6914008e-04
  3.3543158e-03 -1.5482888e-03 -1.7929897e-03  2.3229221e-03
  1.9766906e-03  3.3321571e-04  8.9720124e-04  4.6348382e-04
  9.8841549e-04  1.0923134e-03 -1.3754249e-03 -4.8120186e-04
 -1.2264782e-03  7.1349004e-04  3.0769467e-03 -1.2995288e-04
AST0062_1
  1.0000000e+00 -2.2466446e-17  3.9102991e-19  4.2699405e-01
 -4.4215656e-02 -9.0965854e-02  1.8041162e-02  1.8232739e-01
  8.2241790e-02 -1.2898764e-02 -7.8967237e-02  1.3002905e-02
 -4.3199663e-02 -1.1343219e-02  4.1747404e-02 -1.4412246e-02
 -8.2107125e-03 -1.1848153e-02 -8.9909493e-03  2.7288439e-03
 -3.0423379e-02 -2.1705021e-02  1.0300061e-02 -3.9796865e-03
 -4.2979326e-04 -1.1210004e-02 -1.1345940e-02  2.4225382e-03
 -1.3968250e-02 -9.4674196e-03 -4.1390879e-03 -7.4585607e-03
 -4.3675954e-03 -1.9160909e-03 -4.3494399e-03 -7.8709975e-03
 -1.3153684e-02 -9.3478681e-03  5.9905394e-03 -3.0736374e-03
  1.1865550e-03 -6.0292235e-03 -3.5191985e-03  7.3018321e-04
 -1.0491380e-03 -2.8054257e-03 -2.0630154e-04  1.7375451e-04
  2.0269293e-03  2.1419805e-03 -5.2131995e-03 -3.5843908e-03
 -2.4386116e-03  7.6573092e-05  4.0234859e-03 -2.1179496e-03
  1.8372641e-03  2.3050744e-05 -7.1504621e-04  3.7834547e-04
  1.9631551e-03  7.6050884e-05  1.2348126e-03  1.8032679e-03
  3.0885734e-03  3.7583797e-03 -4.7629129e-03 -2.4499697e-04
 -8.7681489e-04  2.1887301e-03  6.1956967e-04 -2.2184907e-03
  1.2786034e-04  9.0771108e-04 -5.8207608e-04  4.5961923e-04
  6.0362737e-04 -7.4983393e-04 -1.2752155e-04  2.0753102e-03
AST0063_1
  1.0000000e+00  5.7924363e-17 -7.8200752e-17  3.9493306e-01
 -2.8780506e-02 -1.1545600e-01  8.3834092e-02  2.3022640e-01
  8.3286815e-02  6.2673564e-04 -1.0649206e-01  4.2798368e-02
 -4.5476337e-02 -9.7686117e-03  3.8166003e-02 -1.8008021e-02
 -9.2108023e-03  2.8206205e-03 -6.5891518e-03  1.3534742e-02
 -3.0781452e-02 -8.6123715e-03  4.0945396e-03 -6.6789251e-03
 -1.0470015e-02  6.6779171e-03  4.4262896e-03 -1.0911831e-03
 -1.8464459e-02 -1.0654486e-02  2.4663720e-03  3.2049128e-03
  2.3651851e-03  5.3478698e-03 -1.0571107e-02 -5.2593340e-03
 -1.0210184e-02  6.4798318e-03  4.4103916e-03 -5.2562425e-03
 -7.7968828e-03  1.2489404e-03 -1.4028933e-03 -3.0958464e-03
 -2.0236451e-03 -4.6966513e-03  8.8026454e-04  2.2386033e-03
  2.9757359e-03  7.4318816e-04 -3.1368056e-03 -3.3200241e-03
 -8.5036912e-04 -4.0779259e-04  7.7318688e-04  4.7114633e-03
  1.0284603e-03 -2.2445765e-03 -5.4753795e-03 -1.8112853e-03
  1.6756726e-03 -5.3205953e-04  2.6948460e-03  7.4851134e-04
 -1.8462158e-03 -9.9991985e-04 -1.0630547e-04 -1.1340717e-03
  3.2678602e-04 -3.6954765e-03  3.5139038e-03  3.7246027e-03
  2.8061364e-03 -5.7963029e-04 -2.0423122e-03  1.0921423e-03
  3.9792619e-04  2.5489194e-03  8.4072160e-06 -4.8736650e-05
AST0064_1
  1.0000000e+00  3.5273803e-17 -1.1177316e-16  3.3737359e-01
 -3.5117911e-02 -9.7691775e-02  1.3096462e-01  1.9736796e-01
  8.5756779e-02 -2.7240381e-02 -9.9831122e-02  5.9271852e-02
 -2.7172742e-02 -8.1096005e-03  1.4344483e-02 -1.5392637e-02
  8.5013650e-03  1.4408226e-03  3.3956030e-03  4.1481944e-05
 -2.5013331e-02 -6.4280156e-03  4.4136415e-03 -4.7382676e-03
 -8.3739238e-04  6.9536350e-03  2.6051637e-03 -6.0226086e-03
 -2.5071114e-02 -2.5170077e-03  1.0059231e-02  4.8592494e-03
 -1.8341931e-03 -5.2731653e-03 -6.7872960e-03  5.8354277e-03
 -2.2869202e-03  5.8192913e-04 -2.1449573e-03 -1.8192669e-03
 -2.4156791e-03  9.7176994e-03 -7.7673773e-03 -7.5567702e-03
 -9.2891252e-03  1.8341845e-03  7.7322941e-03 -3.1257258e-03
 -1.6998097e-03  6.7551935e-05 -3.1102317e-03  1.6788716e-03
 -1.3666802e-03 -2.2202025e-03  8.6565389e-04 -1.2459149e-03
  1.3787885e-03  5.8302717e-04 -2.6133114e-03  8.5525808e-04
  6.7345473e-04 -2.6530861e-03  1.1422541e-03  9.9680683e-04
  3.7104012e-03  2.5308823e-04 -3.1954104e-03 -6.9989994e-04
  5.5219936e-04  2.1095282e-04  2.5093865e-03 -1.5828433e-03
 -6.2493137e-04 -8.7687707e-04 -1.0288722e-04 -3.7310909e-04
  9.1601536e-04 -4.4706269e-03  3.2829050e-03  6.2979521e-04
AST0065_1
  1.0000000e+00 -2.4698010e-17  8.1792663e-17  3.4889896e-01
 -4.4546231e-02 -7.1484089e-02  6.8994036e-02  1.9641700e-01
  8.7829375e-02 -1.4619788e-02 -8.4858173e-02  6.5984414e-02
 -3.3593609e-02 -4.2841785e-03  1.4474115e-02 -1.9325659e-02
  5.8523700e-03  6.9378259e-04  1.1146648e-02  4.2513715e-03
 -2.9572931e-02 -5.3961989e-03  5.6353216e-03 -1.9293453e-03
 -1.6421884e-04  5.1100794e-03  1.7134805e-03  3.2631006e-03
 -1.9342572e-02 -8.6962107e-04  6.2931202e-03  1.3378965e-03
  2.8751117e-04  1.0590259e-03 -7.8315047e-03  4.1391247e-03
 -5.5317371e-03  2.3259067e-03  1.1808084e-03 -6.5063997e-03
 -7.3491298e-04  6.0227522e-03 -2.0892329e-03 -3.5949835e-03
 -7.2256792e-03  2.7118919e-04  4.8422378e-03 -1.4236191e-03
  2.4380259e-03 -9.8297111e-04 -1.2074280e-03  2.7476778e-03
  7.8642989e-04 -1.6254885e-03  6.9792743e-04  6.1599181e-04
  4.1169320e-03  5.2164358e-04 -3.4432991e-03  9.5341037e-04
  6.2076103e-04 -1.3118172e-03  1.7323587e-03 -8.3330848e-04
  2.9268905e-03 -9.2987058e-04 -1.0969936e-03  7.4734594e-04
  3.1242572e-04 -2.5470822e-03  2.2633618e-03 -8.4690681e-04
  2.4820211e-03 -2.2643013e-03  4.1299074e-04  1.5475919e-03
  1.3915231e-03 -3.1389163e-03  6.9553944e-04  5.7014612e-04
AST0066_1
  1.0000000e+00 -2.2472655e-17  6.9733416e-17  4.4438433e-01
 -4.9741919e-02 -6.9848477e-02  8.8073803e-03  1.6144825e-01
  9.0846333e-02 -1.2605893e-02 -5.0094347e-02  3.2441379e-02
 -4.7233537e-02 -2.6892312e-03  2.4903872e-02 -1.8128207e-02
 -5.5651044e-03 -1.1431780e-02  5.2241538e-03  8.9077859e-03
 -2.5608780e-02 -1.8352888e-02  8.9961812e-03 -2.4148530e-03
  7.3664143e-03 -7.7596510e-03 -8.2190064e-03 -1.1659652e-03
 -1.0336703e-02  2.2325900e-05  4.5300724e-03 -1.0799957e-02
 -3.6950086e-03 -1.5926777e-03 -1.3077314e-05 -4.9313899e-03
 -7.7373007e-03 -6.9937612e-03  8.3237085e-03  8.2790667e-04
  6.8324768e-03 -3.1816244e-03 -6.3081367e-03  3.7390133e-03
 -5.8487377e-04  4.1378897e-03  2.3379136e-03 -3.1108597e-03
 -9.7066943e-04  1.6254320e-03  5.1353703e-04  1.9474165e-03
 -2.5407611e-03 -1.5056820e-03  2.2055415e-03  2.1423211e-03
  3.1551715e-03 -4.7830190e-04 -2.8257977e-03  1.4003841e-03
 -6.4138146e-04  2.3296059e-03  1.4230136e-03 -1.7996277e-04
 -8.0152802e-04  7.1295755e-04 -2.4903701e-03  1.0799779e-03
 -2.1217345e-03 -1.3397426e-03  6.6045587e-04 -1.6122981e-03
  1.3246678e-03 -2.2820056e-03 -1.0359051e-03  6.3124187e-04
  5.1825512e-04 -6.5420866e-04 -1.7688153e-05 -7.7556216e-04
AST0067_1
  1.0000000e+00 -2.5176754e-17  9.5588207e-17  4.2071231e-01
 -5.9255843e-02 -7.7163293e-02  4.5041219e-02  1.8317026e-01
  9.9539010e-02 -2.8311128e-02 -6.0587546e-02  5.0735343e-02
 -3.2727756e-02  1.5962238e-03  1.3515711e-02 -1.9510495e-02
 -9.1076014e-03 -9.5629186e-05 -4.8437821e-03  1.5146653e-03
 -3.4981524e-02 -1.6224854e-02  1.3906515e-02 -2.1399238e-03
  2.1533090e-03 -1.3395144e-02 -1.0198108e-02  6.5533371e-03
 -5.7099657e-03 -4.2264624e-03  2.4624258e-03 -7.1324565e-03
 -6.1995483e-05  4.6792640e-03 -5.1761106e-03 -3.2893354e-03
 -1.3214796e-02 -5.6008806e-04  8.9867684e-03 -5.2524242e-03
 -7.8288437e-04 -5.0907591e-03 -5.8615163e-04  4.8730494e-03
  2.0542974e-03 -1.4107018e-03  1.0585682e-03  1.4388802e-03
  6.0057847e-03  5.2024775e-03 -4.4125766e-03 -1.4315841e-04
 -1.5924949e-03  4.9632504e-03  3.3472219e-03 -2.7226697e-03
  1.2622020e-03  8.7818293e-04 -6.6137773e-04  1.7545249e-03
  2.4946227e-03  1.4918196e-04  2.0170285e-03  2.6290931e-04
  5.2516168e-03  3.0044492e-03 -1.5058673e-03  2.9632695e-03
  1.1272075e-03  4.2465272e-03  5.8261644e-04 -4.8541778e-05
  2.4347994e-04  2.6836193e-03 -6.3960479e-04  1.6594227e-03
 -6.3129935e-04  3.0220037e-04  1.3679371e-03 -3.0781816e-04
AST0068_1
  1.0000000e+00 -1.1496773e-17 -1.8857177e-17  3.8552558e-01
 -5.6771920e-02 -6.8140275e-02  3.7706713e-02  1.7850413e-01
  8.8533446e-02 -2.5196415e-02 -6.1991845e-02  5.8457955e-02
 -3.3658322e-02 -3.9317710e-03  1.3570312e-02 -9.4784372e-03
  2.0950259e-04 -3.0385887e-04  1.6741145e-03  4.3964917e-03
 -3.1144257e-02 -5.2680668e-03  1.8712953e-02 -5.0536827e-03
 -6.3451031e-03 -8.2007886e-03 -4.5999727e-03  5.2150941e-03
 -1.0443184e-02 -6.3187859e-03 -9.3233117e-05 -2.2109609e-03
  3.3470516e-03  2.3455428e-03 -1.0759752e-02 -2.8337358e-03
 -7.7839240e-03  3.8316268e-03  5.3279346e-03 -1.1000130e-02
 -3.5026470e-03 -1.0642166e-03  2.6067597e-04  7.2089122e-04
 -1.6631703e-03 -3.3470229e-03  2.8884746e-03  1.7238357e-03
  4.9042472e-03  2.5118100e-04 -5.7835951e-03  3.3763453e-03
  1.4185408e-03  3.3946062e-03  1.3677056e-03 -1.7050199e-03
  1.0023044e-03  2.5839348e-03 -2.0914163e-03  1.6541843e-03
 -9.0754657e-04  1.6009676e-03  2.6957629e-03 -9.4952775e-04
  1.9540326e-04  7.7916452e-05 -6.7918625e-04  3.0179631e-03
  1.3389688e-03  8.5423817e-04  7.3137378e-04  8.1365205e-04
  1.1949579e-03  2.7655817e-03 -3.0413349e-03  9.7306203e-04
 -1.7443121e-03  3.0598057e-03  1.3946316e-03 -2.0275117e-03
AST0069_1
  1.0000000e+00  2.5639646e-18  1.1551929e-17  4.5827766e-01
 -6.6910464e-02 -6.9348762e-02  5.2569873e-03  1.8343845e-01
  7.6743974e-02 -9.0653404e-03 -4.8684178e-02  2.4152377e-02
 -6.0720484e-02 -3.8014634e-03  3.3171615e-02 -1.2445739e-02
 -1.3540058e-02 -5.3696771e-03 -1.2245236e-03  1.0771215e-02
 -3.5710566e-02 -1.1084122e-02  1.2654931e-02 -3.8184388e-03
 -4.0158202e-03 -6.4969569e-03 -1.0707098e-02  1.9793589e-04
 -1.1514804e-02 -1.2284216e-03  1.8935480e-03 -7.8377193e-03
 -2.2847099e-03  2.7734935e-03 -4.5993187e-03 -7.2060936e-03
 -9.4538109e-03 -4.3923310e-03  8.5072466e-03 -4.1090382e-03
  5.3258459e-03 -4.6785185e-03 -4.8756172e-03  3.9868215e-03
  4.2053652e-03  4.3732033e-04 -5.3475051e-04 -1.5655570e-03
  3.8213707e-03  3.8710391e-03 -3.3732255e-03 -1.2663748e-03
 -1.7580522e-03 -3.6163625e-04  4.4279197e-03 -6.3199596e-06
  3.2580931e-03 -1.0274944e-03 -1.3614494e-03  4.2572010e-03
  1.3336654e-03  9.4159644e-04  1.6894168e-03  1.5596264e-03
  5.5701157e-04  2.8335189e-03 -2.5760652e-03  1.4978304e-03
 -3.3439791e-03  2.1784451e-03  2.1398248e-03 -1.7030302e-03
 -2.5706294e-03  2.2998091e-04  4.8915518e-04  6.3860222e-04
 -1.4457386e-03 -2.7970007e-04  9.5581337e-04  5.5655527e-04
AST0070_1
  1.0000000e+00 -2.8387522e-19 -1.4129889e-17  4.1760204e-01
 -3.3025519e-02 -9.1745044e-02  1.0307138e-02  1.7561809e-01
  7.7373677e-02  5.4428255e-03 -6.2344774e-02  2.1478832e-02
 -5.1361394e-02 -2.5888640e-02  3.7292149e-02 -1.9036918e-02
 -3.4352914e-03 -8.1783588e-03  2.0492574e-03  1.1876329e-02
 -2.8178394e-02 -2.2164232e-02  8.7652685e-03  2.7551702e-03
 -2.2674248e-04 -9.0822620e-03 -1.0350978e-02 -6.8277103e-03
 -1.0282863e-02 -1.1101285e-02  7.9626031e-03 -7.1668722e-03
 -7.0904583e-04  2.3821314e-04 -3.3399184e-03 -5.0067321e-03
 -7.8932947e-03 -8.2201252e-03  1.0705344e-02 -3.9777046e-03
  4.5136855e-03 -3.2594079e-03 -4.4237338e-03  5.8722855e-03
  3.6445329e-03  5.9417834e-05 -4.4334915e-03 -4.9389990e-03
  6.1265975e-04  5.1819949e-03  1.6121034e-03 -4.0552228e-03
  6.2421395e-04 -2.6726228e-03  1.3101289e-03  5.1456358e-03
  3.5289263e-03  3.7812540e-03 -5.9663674e-03 -1.9583564e-03
 -1.2351278e-03  9.5759550e-04  3.0160066e-03  1.9336984e-03
  4.9488369e-04  1.7372666e-03 -5.7304359e-03  1.2452807e-03
 -1.7414272e-03  1.5332914e-03  1.2376870e-03 -2.9827277e-03
 -3.3210843e-03  5.2795938e-04  2.8134271e-04  1.0627005e-03
 -1.5960875e-03 -1.8944878e-03 -7.9032423e-04  4.9945664e-04
AST0071_1
  1.0000000e+00  2.7234743e-17 -5.5568127e-17  4.6258613e-01
 -4.2656914e-02 -8.5426082e-02  1.1050995e-02  1.9728186e-01
  8.4320354e-02  2.9595561e-03 -6.6329332e-02  2.7030706e-02
 -5.1247430e-02 -2.8757449e-03  4.6085851e-02 -6.4946201e-03
 -1.2987853e-02 -3.0376669e-03 -1.0107325e-02  1.4907220e-02
 -2.9813317e-02 -9.7419154e-03  1.5438045e-02  2.1962970e-03
 -2.2554770e-03 -1.9838177e-03 -1.3898354e-02  2.3913246e-03
 -1.2067756e-02  2.6960403e-03 -1.7453906e-03 -9.8211589e-03
 -7.4168640e-03  5.5791874e-03 -2.7060376e-03 -1.0482306e-02
 -1.1371422e-02 -7.1941639e-03  6.3750782e-03  1.5361988e-03
  7.0485747e-03 -1.4396601e-03 -9.8715665e-03  3.3692381e-03
 -4.1340692e-04  3.2628457e-03 -3.3387907e-04 -4.7906361e-03
 -4.5121151e-04  2.4968765e-03  4.4877619e-04  6.8167747e-04
 -6.3320173e-04 -3.2816499e-03  3.2515939e-03  1.8053590e-03
  4.2300004e-03  1.3597566e-03 -2.6671723e-03  1.8660140e-03
  5.7589628e-04  1.3549807e-03  2.5438895e-03  4.3627402e-04
  8.6059167e-04  2.3935481e-03 -2.2724355e-03  1.0867983e-03
 -8.0040041e-04  4.1270723e-04  2.7114280e-03 -6.6848303e-04
  7.6971809e-04  9.5165640e-04 -8.0537245e-04  1.3585399e-03
  1.4584824e-04  6.5733801e-04  5.6893155e-04 -3.2938235e-04
AST0072_1
  1.0000000e+00  5.7307283e-18 -3.2662328e-17  4.4353858e-01
 -5.8477712e-02 -8.4313741e-02 -3.9810681e-03  1.9372732e-01
  8.1775363e-02 -5.0914623e-03 -7.1403951e-02  3.3380603e-02
 -5.1932496e-02 -5.0642311e-03  4.4121298e-02 -1.6800426e-02
 -1.4178005e-02 -6.9470887e-03  1.3303085e-03  1.6751135e-02
 -2.9439450e-02 -1.2077172e-02  1.2587270e-02  2.4221768e-03
 -3.6261275e-03 -2.4545151e-03 -1.4060224e-02 -1.2644690e-04
 -1.2661755e-02  9.0286228e-04  2.2616277e-03 -8.6985929e-03
 -5.8118078e-03  1.4607843e-03 -5.5051203e-03 -8.3068087e-03
 -7.2671391e-03 -5.0375969e-03  8.4297977e-03 -2.0169151e-04
  4.8451422e-03 -2.4126761e-03 -8.9348896e-03  3.5958614e-03
  2.1082893e-03  9.6911485e-04  7.4136979e-04 -3.7604926e-03
  1.6365991e-03  1.1844010e-03 -2.6550030e-03  3.1992219e-05
  1.4289309e-03 -2.7710962e-03  3.8779151e-03 -3.9862587e-04
  4.3285026e-03  6.2469035e-05 -2.8256501e-03  2.5038322e-03
  1.8741527e-03  1.9227652e-04  2.8697259e-03 -5.8189147e-04
  1.4490956e-03  1.2272242e-03 -2.1154508e-03  2.6504159e-03
 -3.4382386e-04  1.0503105e-04  1.1894124e-03 -1.8514417e-03
 -1.0362846e-04  7.7649076e-04 -9.9583333e-05  8.9527451e-04
 -1.2054723e-03 -8.6681765e-05  1.2002324e-03 -5.8136938e-04
AST0073_1
  1.0000000e+00 -3.9314559e-17  8.8861290e-17  4.4434715e-01
 -3.4840457e-02 -6.6041550e-02  2.3266186e-02  1.7000149e-01
  8.6156313e-02 -1.8906596e-02 -7.8420224e-02  3.4793794e-02
 -3.4970245e-02 -2.8405595e-03  2.9009263e-02 -1.6888770e-02
 -4.7349946e-03 -1.2697040e-02 -1.1329460e-03  1.5981403e-02
 -1.9044904e-02 -1.7283492e-02  1.2321008e-02  4.2712347e-04
  2.4196530e-03 -1.0701787e-02 -1.3873604e-02 -1.8824867e-04
 -6.6488778e-03 -3.7845048e-03  7.6683372e-03 -1.2324235e-02
 -2.7487329e-03 -2.0240015e-03 -2.2217786e-03 -2.2858732e-03
 -6.0136279e-03 -5.5268798e-03  8.4005706e-03 -6.3534184e-03
  2.6341655e-03 -4.9133391e-03 -3.8288349e-03  3.7539565e-03
  2.6682018e-03 -5.1286111e-04  1.3216206e-04 -4.9820308e-03
  1.8374523e-03  1.9204429e-03 -1.7458489e-03  2.5795823e-04
 -1.1435248e-03 -3.1805477e-04  3.3095153e-03 -2.4172751e-03
  1.3399104e-03 -1.8108091e-03 -1.6151308e-03  4.1272184e-03
  2.0651814e-03 -7.2397399e-06 -4.3671340e-04 -1.2498076e-03
  1.2567942e-03  1.2122673e-03 -1.4350282e-03  1.1983684e-03
 -8.2755052e-04  8.7450904e-04  1.0306618e-03 -2.2073302e-03
 -3.9638680e-04 -1.0011634e-03  3.7344365e-04  1.9615488e-03
  3.6657830e-04 -4.9917711e-04 -9.9853925e-05 -5.6480218e-04
AST0074_1
  1.0000000e+00 -2.4417032e-17  8.5417122e-17  4.6104949e-01
 -1.3751194e-02 -8.4294167e-02 -1.0793853e-02  1.6815025e-01
  7.6086031e-02  2.4502513e-02 -3.8743751e-02  3.6423605e-03
 -6.0134342e-02 -2.4770050e-02  4.8423858e-02  6.4852750e-03
 -4.6017829e-04 -1.3637103e-02 -1.4731900e-02  2.0649249e-02
 -2.0191634e-02 -1.7843492e-02  5.6572361e-04 -3.2434473e-03
 -2.8675654e-03 -2.6816411e-03 -7.0731161e-03 -1.2591483e-02
 -1.5462379e-02 -1.0098782e-02  1.0230635e-02 -1.3123196e-04
 -2.5859766e-03 -7.8869488e-03 -5.5180410e-03 -4.5206377e-03
  3.3193984e-04 -7.2076379e-03  3.2838681e-03  3.5226903e-03
  2.5174947e-03  3.4892233e-03 -6.1596040e-03 -6.5373702e-03
 -2.4640824e-03 -3.2303455e-03  8.8017101e-03  6.9911292e-04
  5.5310672e-03  7.0649650e-04 -2.6348244e-03  3.5708835e-03
  3.0145990e-03  2.2736435e-03  1.0741786e-03 -2.1732879e-04
  2.8025307e-03  4.8705999e-03  5.2417219e-04 -1.5220303e-04
  6.8961587e-04  2.2515126e-03  8.2030784e-04  1.1566135e-03
  1.5597586e-03  2.5752871e-03 -4.0053641e-04  8.6337238e-06
  2.3075559e-03  1.9148594e-03 -1.5430361e-03  2.5982344e-03
 -5.2530143e-04  3.8287517e-03 -1.8168693e-03 -3.3532449e-03
 -1.0279367e-03 -1.1748995e-03  2.8969593e-03  2.4664372e-03
AST0075_1
  1.0000000e+00 -1.9323528e-17  5.1279453e-17  5.3070143e-01
 -5.4840620e-02 -7.3702119e-02 -7.3910762e-03  1.6729427e-01
  6.4312438e-02  2.6986578e-03 -4.3517777e-02  7.8406293e-04
 -7.3207478e-02 -1.2655039e-02  4.6279964e-02 -9.5504790e-03
 -1.4285266e-02 -1.7225153e-02 -1.1908266e-02  1.8541443e-02
 -2.8831466e-02 -1.5102956e-02  6.0475509e-03 -8.6276648e-03
 -4.0293893e-03 -6.8492120e-03 -1.0171645e-02 -5.6939822e-03
 -1.4868823e-02 -3.6335739e-03  1.0558135e-02 -1.1494146e-02
 -5.7711082e-03 -8.0774824e-03 -1.2213313e-03  1.3842147e-03
  1.2178950e-03 -7.1801465e-03  2.4202951e-03  4.0692441e-03
  6.7694816e-03  1.8344473e-03 -8.5838405e-03 -2.4907768e-03
 -1.3488297e-03  1.5566737e-03  8.2100868e-03 -1.8201354e-03
  4.1670434e-03 -3.8313920e-03 -4.0357530e-03  4.1049873e-03
  5.4432843e-03  1.3794763e-03  5.1734210e-04 -1.3404130e-03
  3.0609114e-03  1.8556655e-03 -3.0050198e-03  2.4472833e-04
  4.1247402e-04  1.2932511e-03  1.5004626e-03 -1.3891628e-03
  7.0356133e-04 -6.8911484e-04 -5.9057524e-04  2.3262665e-04
 -1.8632406e-04 -1.5699826e-04  1.8212760e-03  3.7081143e-04
 -5.7018909e-05  3.5662354e-04 -2.5356401e-03  2.4787858e-04
 -3.3599173e-03  4.1605090e-04  2.3902644e-03 -2.6371455e-03
AST0076_1
  1.0000000e+00 -2.7130399e-17  6.6466617e-17  4.4857335e-01
 -4.3896287e-02 -8.8578529e-02  1.6226059e-02  2.0177231e-01
  9.0963030e-02 -4.1170709e-03 -6.7214915e-02  3.0966540e-02
 -5.1105062e-02 -8.7393028e-03  3.3456487e-02 -2.1411022e-02
 -2.9921074e-03 -5.7262856e-03  9.4518912e-03  1.2074733e-02
 -2.5893168e-02 -1.1873248e-02  1.0293554e-02  3.3920903e-03
  7.1888444e-04 -2.8754238e-03 -1.0904446e-02 -5.5313125e-03
 -1.0979366e-02 -2.5313319e-03  2.8717276e-03 -3.0526182e-03
  2.1828338e-03  3.6395257e-03 -7.0306931e-03 -5.3405345e-03
 -8.9453350e-03 -3.2738186e-04  8.3031464e-03 -2.7122836e-03
  2.3952958e-03 -2.9334132e-03 -1.7256767e-03  5.2623628e-03
  3.7298578e-03 -9.8838094e-05 -1.2903343e-03  1.6641976e-03
  4.0109831e-03  6.7231273e-03 -1.7646056e-03 -2.9903478e-03
 -2.3400328e-03  1.0419964e-03  5.0941065e-03  1.7142367e-03
  3.3947383e-03  9.0529882e-04 -3.1633506e-03  1.5233726e-03
  1.5004850e-03  1.8495452e-03  2.5374116e-03  1.4755736e-03
  1.2660440e-03  1.8723986e-03 -3.7130031e-03  1.0422262e-03
 -2.4999614e-04  1.1148558e-03  4.9332020e-04 -4.6389834e-04
 -1.1430604e-03  1.9095529e-03 -1.0547933e-03  3.2935955e-04
 -2.7372250e-03 -1.6070250e-03  9.8771446e-04  6.4771212e-04
AST0077_1
  1.0000000e+00  1.9091264e-17 -4.2277590e-17  4.6532221e-01
 -5.6146141e-02 -9.6091101e-02  3.3232656e-02  2.2138359e-01
  6.9832143e-02  1.2621792e-02 -7.1482224e-02  3.2133529e-02
 -6.8047924e-02 -9.2808425e-03  3.7285383e-02 -2.2190577e-02
 -1.4466904e-02  4.7239475e-03  3.4085491e-03  3.3574711e-03
 -3.8100161e-02 -5.7289842e-03  1.4338815e-02  1.9804810e-03
 -7.7708999e-03  3.4071431e-03 -9.5649652e-03 -1.8476480e-03
 -1.5750594e-02 -1.4376555e-03  3.0519937e-03  8.4019288e-04
 -1.8935592e-03  6.5954593e-03 -9.8031839e-03 -3.1448759e-03
 -1.1934309e-02 -3.0300413e-03  4.6753399e-03 -5.5342392e-03
  1.1581038e-03 -3.7799460e-03  1.4488380e-03  4.0270654e-03
  1.1944761e-03 -5.6698038e-03 -4.1860297e-03  4.7696824e-03
  3.7973098e-03 -7.0375877e-04 -4.0236100e-03 -5.4858599e-03
  3.0359117e-05 -5.4191130e-03  2.9676417e-03  3.8830104e-03
  3.6376556e-03 -2.4691083e-03 -3.9873541e-03 -2.3606369e-03
 -5.0620920e-04 -4.0057825e-03  5.1773932e-03  1.9050012e-03
  3.4051111e-03 -2.9001156e-03 -2.7383671e-03  2.5044545e-03
  1.6377888e-03  9.8986938e-04 -1.1260650e-03 -1.7851404e-03
 -1.5635904e-03  2.1059852e-03  2.1994368e-03 -2.3322672e-03
 -5.8983539e-04 -1.8258139e-03  5.3215462e-05  2.6721739e-03
AST0078_1
  1.0000000e+00 -1.6450885e-17  5.4471985e-17  4.5361006e-01
 -4.5155630e-02 -9.8978303e-02  5.7060793e-02  2.1157852e-01
  7.1369907e-02  5.2705960e-03 -6.2422826e-02  3.6868304e-02
 -5.8606832e-02 -1.5011645e-02  2.1438576e-02 -2.0477226e-02
 -6.9495054e-03  5.0151652e-03  7.4038305e-03 -3.5274328e-03
 -3.5422716e-02 -1.1559320e-02  1.4026072e-02  2.4431006e-03
 -8.9054541e-03 -2.2711828e-03 -1.0295309e-02 -3.1332470e-03
 -1.4978236e-02 -1.1633061e-02  8.0516901e-04  4.1156044e-04
  4.4496849e-03  2.9286733e-03 -1.0903203e-02 -8.0873560e-03
 -9.6863097e-03  1.5658440e-03  8.4677882e-03 -5.8685676e-03
 -2.2553646e-03 -4.5462401e-03  1.5423457e-03  1.1323252e-03
  3.8313921e-03 -4.9855561e-03  4.7850446e-04  6.4332750e-03
  4.1517896e-03  3.2874744e-03 -5.2419337e-03 -2.8926202e-03
 -2.4728735e-04 -9.3758188e-04  3.5802052e-03  3.1646890e-03
  2.7407020e-03  1.1513771e-03 -4.3643810e-03  2.4583250e-04
 -7.5897815e-04  1.4712440e-03  1.8103615e-03 -6.9705620e-04
 -1.5209035e-03  2.0716696e-04  2.1868534e-03  2.1697842e-03
  1.1398234e-03 -1.3105381e-03 -4.5082479e-03  4.1486557e-03
  2.5749072e-04  4.9827054e-03 -1.3044837e-03 -6.5224108e-03
 -4.9521239e-03  1.0233383e-03  2.9144765e-03  2.8806087e-03
AST0079_1
  1.0000000e+00  3.2855147e-17 -9.7992552e-17  4.9763745e-01
 -4.6800788e-02 -9.9236380e-02  4.0899696e-02  2.2247305e-01
  7.9046970e-02  5.2917157e-03 -7.5919354e-02  2.5281501e-02
 -5.7483796e-02 -2.1710136e-03  4.4945439e-02 -1.7191070e-02
 -9.8229768e-03  4.6694859e-03 -3.6097031e-03  1.0850181e-02
 -3.6348301e-02 -4.5673360e-03  6.8566653e-03 -3.0723206e-03
 -5.3466590e-03  2.4657160e-03 -6.3043037e-03  1.0545506e-03
 -1.6069847e-02 -3.1768885e-03 -4.3499685e-03 -1.5349738e-03
 -1.2508737e-04  9.5927379e-03 -1.1097301e-02 -5.9620623e-03
 -1.4440151e-02  3.5139840e-04  7.9810867e-03 -6.7446957e-03
 -6.4176098e-04 -3.2509207e-03 -6.2382070e-04  4.5036356e-03
 -7.1384167e-04 -2.6525052e-03 -2.6023412e-03  3.5562635e-03
  3.1430053e-03  1.6633475e-03 -2.9728749e-03 -2.8190396e-03
 -2.7387353e-03 -1.5741017e-03  1.3679048e-03  4.1166821e-04
  5.5236086e-04 -6.5290320e-04 -3.6800111e-04 -3.5340034e-03
 -1.4626510e-03 -4.5140194e-03  5.9641483e-03  2.4103023e-03
  3.3308621e-03 -7.0906423e-04 -5.3154187e-03  3.0217813e-03
 -3.1956659e-04  6.5973367e-04  3.0342723e-04 -3.4870490e-03
 -1.7696110e-03  1.6305427e-03  1.3429950e-03  8.3653269e-04
 -2.5180840e-03 -2.6949325e-03 -2.1622172e-04  8.9668309e-04
AST0080_1
  1.0000000e+00 -2.0157725e-17 -2.2413539e-18  4.6068422e-01
 -5.6513254e-02 -8.9713072e-02  4.7627731e-02  2.2243624e-01
  6.8898617e-02  4.1378949e-03 -7.2954047e-02  2.8182795e-02
 -6.2257788e-02 -9.0600041e-03  3.3760631e-02 -1.8616876e-02
 -1.1116612e-02  7.7900520e-03  9.2941900e-04  4.2410326e-03
 -4.1959556e-02 -6.4261922e-03  1.0498436e-02  1.1622073e-04
 -3.0319647e-03 -3.1910433e-03  1.9401676e-04 -1.6297314e-03
 -9.2658592e-03 -2.5716914e-03 -2.7787056e-03  5.6218395e-03
  4.7881028e-03  1.0015319e-02 -6.2434063e-03 -1.3489018e-02
 -9.9137192e-03  1.3922895e-03  1.5657848e-02  1.8203675e-03
  4.2438756e-03 -4.3214503e-03 -5.8614777e-03  6.0477166e-03
  7.3624603e-03 -3.1635741e-03 -8.5430852e-04 -1.0330086e-03
  7.5067117e-03  5.0574406e-03 -1.3439751e-03  1.0411918e-03
  1.6461459e-03 -1.3136096e-03  6.3186334e-04  2.4079466e-03
  4.1350437e-03  1.9873526e-03  7.8907055e-04 -1.5243091e-04
 -7.8925749e-04 -1.6587345e-03  1.6753004e-03  5.4065673e-03
  2.7942659e-03  4.5633113e-04 -3.1884970e-03 -1.4865438e-04
  3.4236533e-04  2.5063646e-03  6.3168722e-04  1.8358560e-03
 -2.7101876e-03  4.4286406e-03 -2.2886854e-03 -2.3625230e-03
 -3.6401768e-03 -7.5236429e-04  3.2271637e-03  3.0102059e-04
AST0081_1
  1.0000000e+00 -8.0550120e-18  1.8088448e-18  4.2558983e-01
 -5.3088861e-02 -8.0063205e-02  4.7685321e-02  2.0366581e-01
  8.6173059e-02 -1.1672598e-02 -7.5369546e-02  4.2712226e-02
 -4.3857562e-02  2.0226672e-03  2.5713281e-02 -2.3099527e-02
 -5.5079515e-03 -1.2707160e-03  7.5791622e-03  3.7144056e-03
 -3.2514847e-02 -9.0592682e-03  9.7068938e-03  5.3527575e-04
 -3.5529598e-03 -3.0874510e-03 -1.0769695e-02  3.1478486e-03
 -1.2948743e-02 -2.2811563e-03  3.1440499e-03 -5.5248462e-03
 -2.1361966e-03  2.6886924e-03 -1.0077282e-02 -4.3044083e-03
 -1.1213891e-02  7.8125819e-04  4.2036367e-03 -1.0379533e-02
 -2.6878976e-03 -3.3667928e-03  5.3763445e-04  4.8307581e-04
 -2.1101534e-04 -4.3236023e-03  5.9073995e-04  1.6264063e-03
  3.2830655e-03  5.4782836e-04 -6.8211614e-03 -1.6910697e-03
 -1.8167068e-03 -1.9033752e-04  5.0418469e-03 -2.1802880e-03
 -7.2032047e-06 -2.8510832e-03 -2.8909156e-03  1.2590079e-03
  2.4936862e-04 -2.4536915e-03  3.4650807e-03 -2.6737300e-03
  7.6886399e-04 -1.8384653e-03 -5.3186883e-04  2.3568535e-03
  4.0735915e-04 -8.0460797e-04  1.3545645e-04  7.5518831e-05
 -8.0314700e-04 -4.4517361e-05 -1.8073596e-03 -1.2064839e-03
 -2.2710653e-03 -9.4416059e-04  2.6529242e-03 -3.5355011e-04
AST0082_1
  1.0000000e+00  1.3753768e-17 -6.5313991e-17  1.9395957e-01
 -2.3545158e-02 -4.3406801e-02  4.6932664e-02  1.0872472e-01
  1.0772209e-01 -1.5725965e-02 -4.9267977e-02  6.5443204e-02
  2.7052976e-03 -3.3612575e-03  2.3798069e-03 -2.2533737e-03
  2.3484619e-02  1.6717392e-03 -7.7569665e-03 -3.2160375e-03
 -1.1757454e-02 -4.9576728e-03  1.4193376e-02  3.4146502e-03
  5.1528294e-03 -9.1011981e-03 -1.0267635e-02  1.5257474e-02
 -4.6647812e-04 -7.7650957e-03  2.2532852e-03  8.7267945e-03
  5.3624750e-03 -2.6951787e-03 -1.1458292e-02  1.3628163e-03
 -3.4723425e-03 -1.6448438e-03  7.0236970e-03 -4.6591148e-03
 -3.4315642e-03 -2.8177838e-03 -1.3099008e-03  2.4604104e-03
 -3.7912830e-03 -4.4046470e-03  5.1115433e-03  1.2768657e-03
  7.7758748e-05 -3.2803505e-03 -3.8893423e-03  3.0916223e-04
 -5.5059038e-04 -1.9533210e-03  3.2407027e-03 -1.6001523e-03
 -6.1641064e-04 -7.6945001e-04 -2.2058142e-03  1.8786451e-04
 -1.9340536e-03 -1.0194721e-03  2.7834441e-03 -2.6159682e-03
 -1.4531027e-03 -1.0595291e-03 -2.8181540e-04 -7.7341875e-05
 -8.1802432e-04 -2.0016039e-03  3.1516673e-03 -8.4829690e-04
  2.6851495e-04 -5.0513299e-04 -1.0722667e-03  9.3182839e-04
  6.3697566e-05 -2.3933746e-05  9.8981508e-04 -2.2087192e-03
AST0083_1
  1.0000000e+00  1.1431049e-17 -1.6925649e-17  3.7640411e-01
 -4.3919878e-02 -8.4979097e-02 -4.9977119e-03  1.8031115e-01
  9.9460177e-02 -9.1252701e-03 -6.4672921e-02  3.8601362e-02
 -3.7456015e-02 -8.8543511e-03  3.2631127e-02 -7.3134958e-03
  7.0584934e-04 -7.3249832e-03  6.6527345e-03  1.6119045e-02
 -2.4824690e-02 -1.3065096e-02  1.3007221e-02  5.1843692e-03
 -3.8245281e-03 -5.3096005e-03 -8.4812033e-03 -2.2695548e-03
 -1.2430112e-02 -8.2940424e-03  2.2786454e-03 -3.7656129e-03
  1.4070749e-03  1.8692554e-03 -9.1038594e-03 -7.6563607e-03
 -1.0613824e-02 -1.9580367e-03  6.9668345e-03 -8.5850696e-03
 -1.9212886e-03 -5.6082757e-03 -2.6333190e-03  1.0976994e-03
  1.8640082e-03 -5.9950987e-03 -1.0156693e-03  1.5897866e-03
  5.2033035e-03  1.9134681e-03 -5.7198163e-03 -3.3549763e-03
 -2.4154780e-03 -2.1920028e-04  3.7985085e-03 -2.3593366e-03
  1.0667759e-03 -1.9305836e-03  2.1141208e-04  1.4246174e-03
  1.9700117e-03 -1.9805308e-03  2.6959794e-03  2.2370584e-03
  2.7383328e-03  1.4529271e-03 -2.6365211e-03  7.1201364e-04
  5.9035253e-04  9.7812573e-04  2.1344507e-03 -4.9091114e-04
  5.4107880e-04  2.1480336e-03 -1.2958390e-03 -4.3718711e-04
 -1.0963881e-03  4.6548226e-04  2.9598271e-03 -2.4144411e-04
AST0084_1
  1.0000000e+00 -2.6596690e-17  1.0032428e-16  3.4790926e-01
 -3.4541911e-02 -5.8423918e-02  4.6485186e-02  1.6153799e-01
  1.0389813e-01 -1.1511190e-02 -5.6314322e-02  5.5255156e-02
 -2.9505175e-02  9.0686526e-03  2.1587924e-02 -1.3976365e-02
 -4.6967423e-03 -7.0939460e-04  5.2306799e-03  1.3492472e-02
 -2.7165091e-02 -1.1072925e-02  7.8310054e-03  1.1527052e-02
  4.1345779e-03 -4.9287034e-03 -1.3598757e-02  2.3281617e-03
 -1.1973881e-02  2.4992066e-03  4.6008716e-03 -9.4836203e-03
 -6.4870293e-03  2.6458390e-03 -4.6282412e-03 -6.4798327e-04
 -1.3051704e-02 -2.5565540e-03  6.8458915e-03 -3.1926375e-03
 -2.3270553e-03 -4.8610736e-03 -4.3391917e-03  1.1590146e-03
 -2.3134048e-03 -6.4610249e-08  1.4543923e-03  7.4006689e-04
 -5.3181120e-04  2.1594088e-03 -4.7501644e-03 -2.1059398e-03
 -5.5971751e-03 -5.6842769e-04  4.5616659e-03 -5.0103021e-03
 -7.2870521e-05 -3.3860996e-03 -5.6636229e-04  3.7376644e-03
  1.6310265e-03 -2.1513076e-03 -4.2768554e-04  4.9327814e-05
  2.4680275e-03  4.9238321e-04 -2.7548186e-03 -1.1802114e-03
 -1.5492396e-03 -4.6620798e-04  2.0183853e-03 -1.7059389e-03
  1.1913420e-03 -2.5540954e-03 -7.5568684e-05  2.4381783e-03
  1.5976809e-03 -2.2039886e-03  8.7115400e-05 -1.1760640e-03
AST0085_1
  1.0000000e+00 -1.1527380e-17  9.1921046e-17  2.3193002e-01
 -2.9115715e-02 -6.4731187e-02  4.6442898e-02  1.3080532e-01
  1.1606500e-01 -2.3968144e-02 -5.1984080e-02  6.0098316e-02
 -1.2005577e-03 -1.2258638e-03  1.0750245e-02 -6.4638894e-03
  1.4605666e-02  4.5892000e-03  6.8366722e-03  1.3394527e-03
 -2.2222304e-02 -1.1687489e-02  1.9077200e-02  1.1994402e-02
  7.4032238e-03 -9.5661976e-03 -1.0544253e-02  1.4596001e-02
 -3.3261832e-03 -4.6631320e-03  8.0280856e-04 -2.1160907e-03
  2.0021968e-03  3.7359058e-03 -4.7387541e-03 -1.7087571e-03
 -1.1018945e-02 -2.8720959e-04  7.3226402e-03 -1.5455466e-03
 -4.6265694e-03 -3.2962154e-03 -3.5215598e-03  1.0171382e-03
 -4.8691760e-03 -4.9685771e-03  2.8756765e-03  4.8305235e-05
  7.5581283e-04 -4.5118027e-04 -5.9179201e-03  2.3955703e-05
 -3.8742551e-03  1.1810366e-03  8.7044046e-04 -2.6292028e-03
 -3.9735664e-03  6.8080273e-04 -2.8211554e-03 -1.8525315e-03
 -4.7780285e-03 -2.9283521e-03  2.7976343e-03 -3.8754774e-04
  2.7126514e-05 -2.1821662e-03 -2.9055015e-03  1.2418457e-03
 -6.2395610e-04 -5.1238864e-04 -1.1245799e-04 -1.1552704e-03
 -1.0967035e-03  1.2044803e-03 -1.8525099e-03 -1.0681310e-03
 -3.0114169e-03 -9.6291868e-04  1.9529691e-03 -9.8403001e-04
AST0086_1
  1.0000000e+00  1.1571628e-17 -9.6148055e-17  2.3236898e-01
 -3.6964974e-02 -4.9331884e-02  4.6040493e-02  1.3275526e-01
  1.1505190e-01 -2.0861332e-02 -2.9623974e-02  7.8543903e-02
 -1.6632038e-03 -3.4743415e-03  4.5347615e-03 -9.2426746e-03
  1.9390353e-02  9.7779495e-03  9.7323734e-03  4.8788746e-03
 -2.1373835e-02 -2.4780524e-03  2.3402546e-02  8.5959650e-03
  4.6784957e-03 -4.5657420e-03 -2.6659728e-03  1.9839686e-02
 -3.5494811e-03 -2.5098272e-03  1.1644705e-03  1.4461344e-03
  4.2644243e-03  4.6440776e-03 -6.1578738e-03 -6.9503234e-04
 -7.4873807e-03  4.4367373e-03  5.5884548e-03 -4.1100874e-03
 -3.6636904e-03  2.3739558e-03 -1.4375797e-03  2.8751971e-03
 -5.0062982e-03 -1.2709845e-03  3.0555198e-03  2.9460779e-04
  9.1392783e-04 -1.5295862e-04 -4.8076439e-03  1.8030266e-03
 -9.4873209e-04  1.5495990e-03 -1.0507665e-03 -2.1995017e-03
 -7.4571560e-04  2.9880677e-03 -3.3400376e-03 -6.8413132e-04
 -3.2883295e-03  5.5243415e-04  1.5539974e-03 -1.9574945e-03
 -9.7319431e-04 -8.3137879e-04 -1.1512390e-03  1.3852410e-03
 -9.5134363e-05 -1.3945911e-03 -1.4468323e-04 -2.5545513e-04
  9.2095852e-04  6.3334710e-04 -2.5843944e-03  7.2659542e-04
 -6.1374835e-04  3.8499230e-04  2.0300881e-05 -1.8945235e-03
AST0087_1
  1.0000000e+00 -3.9233280e-17  2.2545563e-17  4.8565841e-01
 -4.0553451e-02 -7.1578336e-02  4.2610541e-02  2.1347367e-01
  7.7033989e-02  1.5595542e-02 -5.5251262e-02  3.4522773e-02
 -5.8083315e-02 -4.3678117e-03  3.7714987e-02 -2.1500418e-02
 -6.7813687e-03  9.2449064e-03  6.6002372e-03  1.6342119e-02
 -3.5072662e-02 -5.0879564e-03  4.1088141e-03  3.3489808e-03
 -2.3723767e-03  3.6721905e-03 -1.0474944e-02 -3.3706900e-03
 -1.3321935e-02  5.8029036e-04  3.7277988e-03 -1.7603353e-03
 -1.6784916e-04  4.3010526e-03 -9.0851096e-03 -1.0746173e-02
 -9.7988019e-03 -1.3641072e-03  1.0744661e-02 -1.7104347e-03
  2.1847798e-03 -5.0657726e-03 -7.9585981e-03  7.3384336e-03
  2.7352608e-03 -3.1863935e-03 -4.2967986e-03 -2.5962989e-03
  2.4279610e-03  1.4786275e-03  1.6572912e-03 -3.1965868e-04
 -1.5340400e-03 -5.7612659e-03  7.5553696e-04  2.8768299e-03
  5.3897595e-03 -8.5280857e-04  1.3282849e-03 -1.5268116e-03
 -1.2375641e-03 -1.1956282e-03  2.5867854e-03  3.4289265e-03
  3.4908589e-03 -1.4246568e-03 -2.5756876e-03 -8.8453858e-04
  1.9930587e-03  1.8592878e-03  1.9158910e-03  2.8124962e-04
 -2.3473380e-04  2.1484930e-03 -1.5687984e-03 -1.6343128e-03
  2.8601422e-04 -1.2402812e-03  3.5293466e-03  5.9745170e-04
AST0088_1
  1.0000000e+00 -3.3314179e-17  6.3260144e-17  4.4330362e-01
 -3.2873214e-02 -8.0218221e-02  5.4456676e-02  1.9049229e-01
  8.7771969e-02 -5.2627164e-03 -6.7559639e-02  4.0492184e-02
 -4.2604795e-02 -8.3631381e-03  2.6025690e-02 -1.3626292e-02
  4.9283792e-03 -4.6390936e-03  4.5016106e-03 -2.7682214e-03
 -2.5272894e-02 -3.7949620e-03  1.8068129e-02  4.0911826e-03
 -3.8836632e-03  1.2521652e-03 -8.0700036e-03  4.4800693e-03
 -1.6127609e-02 -5.3880585e-03  5.6652539e-03 -1.0737238e-03
 -1.2176784e-03 -1.6139726e-03 -1.4085270e-02  1.6417938e-03
 -7.3310134e-03 -8.3302728e-04 -1.4878462e-03 -1.0913986e-02
 -4.1890771e-03  7.8725141e-04  3.8213321e-03 -5.3210019e-03
 -6.5653674e-03 -7.8596661e-03  3.0101161e-03  5.0815806e-03
  5.2164683e-03 -3.3802718e-03 -9.5961944e-03 -2.0763135e-03
 -7.1417767e-04  5.0316998e-05  4.4405137e-03 -3.9066820e-03
 -3.9385327e-04 -2.1945051e-03 -2.4549741e-03  2.8101223e-03
  5.9254107e-04 -4.1238899e-03  3.3891675e-04 -2.1312264e-03
  2.1228466e-03 -9.3206200e-04  7.4552022e-04 -5.9765000e-04
 -5.7833731e-04 -1.9336769e-03  1.6062538e-03  1.6661607e-03
  1.6178074e-03 -1.3389707e-03 -1.7101846e-03 -3.6000436e-04
  1.1464048e-03 -5.9895592e-04  2.1845151e-03  4.9333130e-04
AST0089_1
  1.0000000e+00 -9.2485802e-18  2.3099638e-17  4.4876053e-01
 -3.9640746e-02 -8.9267697e-02  4.0909113e-02  1.8135350e-01
  7.7898674e-02 -1.2666718e-02 -8.3526064e-02  2.8454872e-02
 -4.9052247e-02 -1.1546688e-02  2.5602371e-02 -8.9210096e-03
 -5.8116082e-03 -7.4915399e-03  2.7487350e-03  8.1479891e-03
 -3.6027601e-02 -1.5376788e-02  8.1725379e-03  5.3708290e-03
 -4.9688837e-03 -9.5929865e-03 -6.7787244e-03 -1.9503679e-03
 -1.4162105e-02 -8.5625380e-03 -1.7319064e-03 -2.2293246e-03
 -2.7118371e-04  2.4263880e-03 -1.0093493e-02 -1.3852403e-02
 -1.3131787e-02 -3.1155347e-03  1.2227836e-02 -7.2168394e-03
  1.0543485e-03 -5.4295309e-03 -5.2867786e-03  8.1138316e-03
  3.3793748e-03 -2.8588597e-03 -2.9319233e-03 -3.8648004e-03
  3.9757961e-03  5.3361624e-03  1.6991356e-04 -6.0308676e-04
 -2.3688334e-03 -5.5691965e-05  1.2834484e-03  2.0147952e-03
  3.6571121e-03  1.1427676e-03 -5.5730627e-04 -4.5678917e-04
  5.2622643e-04  1.2274191e-03  2.6058339e-03  3.2124479e-03
  2.7446506e-03  1.4523181e-03 -2.6227877e-03  4.7757310e-04
  1.3181686e-03  2.1352126e-03  1.4517691e-03  1.4024918e-03
 -3.6845143e-04  2.6988171e-03 -2.6512159e-03 -1.5517944e-03
 -1.3994969e-03 -1.2230274e-03  3.8210661e-03 -5.7288579e-04
AST0090_1
  1.0000000e+00 -3.3806882e-17  6.4413113e-17  4.2366526e-01
 -3.5003741e-02 -8.7072005e-02  2.1213384e-02  1.6824326e-01
  8.1714449e-02 -1.0340973e-02 -7.6115444e-02  9.6127738e-03
 -5.2822411e-02 -2.1729515e-02  1.6968306e-02 -1.7832116e-02
  3.9823129e-03 -1.5085704e-02  2.9549520e-03  4.0173150e-03
 -2.7692487e-02 -1.8579427e-02  1.1989309e-02 -5.2165270e-03
 -4.7083725e-03 -1.1124492e-02 -5.2681596e-03 -1.6418500e-03
 -1.0517691e-02 -1.4005259e-02  6.6226928e-03 -2.0416237e-03
  9.7242955e-05 -3.7103239e-03 -1.1830861e-02 -1.0730523e-02
 -9.7091543e-03 -6.2515715e-03  1.0896488e-02 -9.0154384e-03
 -4.6123930e-04 -7.0356603e-03  2.2974005e-03  3.4223899e-03
  2.6695404e-03 -6.8146571e-03  4.8497393e-04 -5.2088551e-05
  4.6361448e-03  2.9711871e-03 -1.9058669e-03 -6.8115378e-03
 -2.3399401e-03 -7.9877207e-04  5.6048719e-03  1.9813528e-04
  4.0016829e-03 -1.3903608e-03 -3.7709133e-03 -1.3550726e-03
  2.4149956e-03  6.0809658e-04  2.9556138e-03 -1.3563514e-03
  1.9256890e-03  7.6845992e-04 -2.6938128e-03  1.7636839e-03
  1.8260523e-03 -2.9042383e-04 -1.8272459e-03 -5.0023705e-04
  1.4135780e-03  1.6994188e-03 -5.3777349e-04 -2.0075232e-03
 -1.0799435e-03 -1.1033415e-03  5.3225867e-04  1.9136964e-03
AST0091_1
  1.0000000e+00  2.1966521e-17 -1.0678365e-16  3.7939611e-01
 -3.3196808e-02 -7.4183332e-02  4.5124002e-02  1.9085193e-01
  9.1095225e-02 -1.0178018e-02 -8.7166510e-02  4.9052241e-02
 -3.5073820e-02 -3.2292020e-03  2.7529944e-02 -1.2316394e-02
  7.5383950e-04 -5.9760999e-03  1.1491222e-03  7.3806273e-03
 -2.4539706e-02 -9.3721492e-03  1.0645195e-02 -2.9058536e-03
 -3.1178874e-03 -1.2022711e-03 -4.4668320e-03 -1.2952335e-03
 -1.6536482e-02 -8.2276908e-03 -6.9967833e-04 -3.9341346e-03
  1.6731807e-03  2.1366604e-03 -1.2375915e-02 -1.1221825e-03
 -1.2231605e-02  1.4866541e-03  2.8691784e-03 -8.9046399e-03
 -6.7328822e-03 -2.3754433e-03 -1.7865846e-03  1.8508957e-03
 -4.7684374e-03 -5.9283946e-03  4.5520092e-04  1.8656579e-03
  8.1346774e-04  1.0634832e-03 -6.0922122e-03 -5.2849375e-04
 -5.2750000e-03 -3.5182640e-04  2.5310200e-03 -1.9240447e-03
 -9.1981565e-04 -2.8563352e-04 -2.8903450e-03  1.4658647e-03
 -2.2191281e-03 -7.9893962e-04  9.2120261e-04 -3.1352521e-03
 -9.0121665e-04  5.4220264e-04 -4.4534360e-04  9.7573616e-04
 -8.0225694e-04 -2.0798988e-03  1.3246178e-04  9.9314098e-04
  2.5213717e-03  1.4581557e-03 -3.4182009e-03  6.0787791e-04
 -1.7114242e-03  1.6182216e-03  2.8380277e-04 -2.0924106e-03
AST0092_1
  1.0000000e+00  3.8572205e-17 -9.5132001e-17  3.3247821e-01
 -4.7431977e-02 -7.3724052e-02  4.8786651e-02  1.8460763e-01
  1.0514337e-01 -2.2966213e-02 -6.3575931e-02  7.0591377e-02
 -2.4870547e-02 -4.2638162e-03  3.0736668e-03 -1.0999617e-02
  3.6710185e-03  1.8403665e-03  2.5046944e-03  2.0219596e-03
 -2.8367552e-02 -8.5248098e-03  1.8279793e-02  2.3029392e-03
 -2.5427558e-03 -2.0264289e-03 -4.6757085e-03  5.7206800e-03
 -1.5421801e-02 -3.2691330e-03  4.5614743e-03  2.4378239e-03
  8.2566819e-04  2.1148675e-03 -1.0002867e-02  1.2904200e-03
 -9.1408678e-03  4.1372116e-03  3.6229721e-04 -7.6415901e-03
 -5.9642719e-03  3.7650234e-03 -1.6774930e-03 -3.4163112e-03
 -8.2214536e-03 -4.1439200e-03  3.8926908e-03 -4.1651074e-05
  2.8836500e-03 -1.4408309e-03 -7.0881163e-03  1.4743344e-03
 -7.5095626e-04  1.5849260e-03 -2.4388633e-04 -4.1332648e-03
 -6.2202724e-04  1.8111092e-03 -1.2476392e-03 -1.3278615e-04
 -1.8418720e-03 -2.0245639e-03  1.3577266e-03  1.0407057e-03
  2.3166279e-03 -4.5262675e-04 -3.1728845e-03  1.5086399e-04
 -8.1450097e-04 -2.3522729e-04  2.3118629e-03 -9.9632452e-04
  7.6608692e-04 -1.4863426e-03 -2.1350472e-05  1.7779843e-03
  1.1399080e-03 -1.2630905e-03  2.3189156e-05  1.1991287e-03
AST0093_1
  1.0000000e+00 -3.8010116e-17  5.5396112e-17  3.9445811e-01
 -4.3917711e-02 -7.9433375e-02  2.6800571e-02  1.7857420e-01
  9.5200173e-02 -8.9181462e-03 -7.2437694e-02  4.7560096e-02
 -4.4571860e-02 -7.4144481e-03  1.8119085e-02 -2.5735773e-02
 -9.6166415e-04 -9.2623022e-03  7.0883239e-03  1.1364626e-02
 -2.7890314e-02 -1.2937140e-02  5.2369987e-03  4.6077062e-03
 -2.0126110e-03 -5.5767262e-03 -7.0886631e-03  3.1497458e-03
 -1.5225749e-02 -7.8611612e-03  8.2663181e-04 -1.6750421e-03
 -6.2151653e-04  1.1766557e-03 -7.7166533e-03 -2.6245108e-03
 -1.4547751e-02 -1.0093964e-03  7.8105360e-03 -6.8591088e-03
 -3.4617368e-03 -5.4312560e-03  2.6533063e-04  3.1534098e-03
 -3.1876784e-04 -3.2332364e-03 -1.1796523e-03 -2.0289925e-04
  3.2198883e-03  4.2885681e-03 -4.2479886e-03 -4.9246979e-03
 -4.0361458e-03  1.2220296e-03  4.2555161e-03 -2.0066862e-03
  2.8563517e-03 -8.6628371e-04 -2.4287476e-03  2.4801859e-03
  1.7536384e-03  7.6506760e-04 -2.4068155e-04 -8.8622891e-04
  2.2101165e-03  1.8835769e-03 -1.1979167e-03  1.4730977e-03
  3.6831691e-04  2.5850890e-04  4.0677229e-05  1.1689956e-03
  1.6486367e-03  2.0929919e-03 -2.3648423e-03  3.3739767e-04
 -1.8398581e-03  7.1327919e-04  2.2572998e-03 -6.7224779e-04
AST0094_1
  1.0000000e+00 -3.5706949e-17  1.0952738e-16  3.5499047e-01
 -4.5411094e-02 -8.8661353e-02  9.9501046e-02  2.0391093e-01
  8.5028723e-02 -1.7969963e-02 -8.2945850e-02  6.3401708e-02
 -3.9123574e-02 -6.7340910e-03  1.2522329e-02 -1.9243163e-02
 -4.9796817e-03  1.0058623e-03 -1.4577631e-04 -5.6756715e-03
 -3.5395760e-02 -1.2560559e-02  1.0738556e-02 -6.4482374e-03
 -4.8547293e-03 -3.9784844e-03 -5.2847183e-03 -2.7600027e-03
 -2.0062977e-02 -1.0626511e-02  3.3454478e-03 -4.8320704e-03
  1.1868989e-03 -4.9031857e-03 -6.6953972e-03  1.8149409e-04
 -7.9703259e-03 -9.4416540e-04 -3.0705205e-03 -4.9858883e-03
 -3.6720823e-03  2.2973441e-03  1.4086372e-03 -7.3759523e-03
 -9.9439550e-03 -5.2425461e-03  6.1848397e-03  3.9621134e-03
  2.2194282e-03 -5.2316327e-03 -7.8989776e-03  1.0445450e-03
  1.6407858e-03 -1.5166542e-03  2.9981523e-04 -2.6330505e-03
  9.7436533e-04  1.5819122e-03 -3.6136796e-03 -2.3676611e-04
 -1.5103953e-03 -3.1379409e-03  2.8135529e-04 -5.1797907e-04
  2.8422192e-03 -9.0618748e-04 -1.7395962e-03 -1.4972540e-05
 -5.8231235e-04 -9.4360595e-04  5.0941998e-04  9.2493486e-04
  9.6868737e-04 -1.0061608e-03 -1.3654083e-03 -5.5852013e-04
  1.0679871e-03 -9.2128531e-04  1.3456738e-03  1.7052492e-03
AST0095_1
  1.0000000e+00 -3.6232155e-17  7.2985534e-17  3.3458335e-01
 -3.7947859e-02 -7.6586413e-02  8.1719252e-02  1.7160794e-01
  8.6326538e-02 -1.8854281e-02 -7.1173444e-02  6.5857775e-02
 -2.5274755e-02 -1.2506057e-02  1.1194169e-02 -1.1589067e-02
  9.4168764e-03  1.6707500e-03 -4.4883204e-03 -5.3835072e-03
 -2.7107341e-02 -3.3245604e-03  1.8794970e-02 -4.2491718e-03
 -5.2395543e-03 -1.8948827e-03 -4.6787820e-03  8.4212327e-03
 -1.6864175e-02 -7.3775809e-03 -1.9158816e-03 -1.9460678e-03
  1.4570353e-04 -1.4743121e-03 -4.2646622e-03  2.4220331e-04
 -8.6142954e-03 -9.4116060e-05 -1.3245149e-03  1.5329162e-03
 -2.3075976e-03  2.2715558e-03 -8.7291549e-03 -7.6093930e-03
 -7.6124281e-03  1.3203587e-03  1.0672157e-02 -4.7654604e-03
 -3.0984900e-03 -1.1515903e-03 -2.9509354e-03  5.8913096e-03
  1.3814182e-04 -2.8219664e-03 -1.5889210e-03 -1.8786351e-03
  3.9812875e-03  2.3809271e-03 -2.2036867e-03 -6.2491447e-04
 -3.2155172e-04  1.0654211e-03  4.9916247e-04 -4.3753277e-06
  2.9588569e-03  8.5269355e-04 -2.0940513e-03 -7.1201273e-04
  2.9332750e-04  6.4571043e-04  2.9687632e-03 -7.0055614e-04
  2.7429886e-03 -5.5706351e-04  1.1122057e-03  2.7283070e-03
  2.2075696e-03 -2.0440811e-04 -8.3949326e-04  2.3633630e-03
AST0096_1
  1.0000000e+00 -3.0049632e-17  1.9910011e-17  4.3279595e-01
 -4.2157555e-02 -7.0453964e-02  5.7776006e-02  1.9501640e-01
  7.1763419e-02 -1.0219392e-02 -8.6130903e-02  4.3096765e-02
 -4.5926730e-02 -7.1508060e-03  2.7538279e-02 -2.1640742e-02
 -9.4508601e-03 -4.2525756e-03  1.9978252e-03  3.3333200e-03
 -3.3340824e-02 -1.2322112e-02  8.5369108e-03 -1.1999467e-03
 -5.0841067e-03 -2.7591607e-03 -4.5151070e-03  7.0094762e-04
 -1.7371745e-02 -7.5802276e-03  3.7459804e-04 -1.3643568e-04
 -1.1321952e-04 -1.2968380e-04 -1.0605980e-02 -8.6755339e-03
 -1.3404565e-02  2.8353011e-05  8.5335731e-03 -2.7597093e-03
 -1.8477139e-03 -6.1804764e-03 -3.8008115e-03  2.0510166e-03
 -3.7474830e-04 -2.1693184e-03  1.9782822e-03  2.0097696e-03
  1.8245954e-03  6.1534263e-04 -5.2164745e-03  7.5535843e-04
 -5.1088408e-05 -1.8296702e-03  4.0420121e-03 -1.0652974e-03
  3.4017701e-03  2.4412674e-04 -3.4936796e-03  2.2979693e-03
  6.8544150e-04 -4.7792286e-04  1.9115259e-03 -3.2572697e-03
  2.8771214e-03 -2.3362672e-04  1.4112607e-03  2.6092121e-03
  2.2077731e-03 -1.0967878e-03 -2.1166214e-03  6.9783407e-04
  3.6253011e-03  2.1409501e-03 -1.0714895e-03 -2.0734770e-03
 -1.2020112e-03  3.7071554e-04  1.5174435e-03  2.4083946e-04
AST0097_1
  1.0000000e+00  6.3402049e-18 -8.3491483e-17  2.1467748e-01
 -2.7558379e-02 -5.3236122e-02  5.5834111e-02  1.2435489e-01
  1.0706553e-01 -2.7988658e-02 -5.3625565e-02  6.4384352e-02
 -4.8435930e-03 -9.4080873e-03 -3.8117411e-03 -3.3923054e-03
  2.0090547e-02  6.8859288e-04  1.1206396e-03  1.4273027e-03
 -2.2192374e-02 -1.0235070e-02  1.4687531e-02  5.6113817e-03
  5.1958253e-03 -1.1089045e-02 -5.5288034e-03  1.1802329e-02
 -7.7091611e-03 -1.0807035e-02 -1.9605761e-03 -4.1225141e-03
  5.2630121e-03 -4.6613221e-03 -5.3848094e-03 -4.3354409e-03
 -6.2064518e-03 -4.0213529e-03  2.9474554e-03 -6.1175599e-03
  2.4348177e-04 -2.4917072e-03 -2.6843044e-03 -1.7990076e-03
 -6.0342792e-03 -5.3761945e-03  3.2330043e-03 -4.7242127e-03
  1.4112340e-03 -4.9490551e-03 -6.6440765e-04 -3.4253245e-05
 -7.2708682e-04 -4.4547629e-03  9.9227164e-04 -2.2549878e-03
  3.1750801e-03 -1.2621907e-04 -2.2123678e-03 -1.1421842e-03
 -2.4149688e-03  2.3887416e-04  2.5659733e-03 -3.5220657e-03
 -7.0845298e-04 -4.8483144e-04  1.0857679e-03  1.5581710e-04
 -1.7902761e-03 -2.2745232e-03  1.6818473e-03  9.6825374e-05
  2.0864873e-03 -4.8497902e-04 -1.9840695e-03  8.1318743e-04
 -7.6143911e-05  9.2599541e-04  1.2737863e-04 -1.4627706e-03
AST0098_1
  1.0000000e+00  5.2126613e-18 -1.0385444e-16  3.7332297e-01
 -6.0149122e-02 -6.6837680e-02  5.7855698e-02  1.7482599e-01
  9.0859302e-02 -3.4369663e-02 -6.6694400e-02  5.8316126e-02
 -2.8703929e-02 -5.8914658e-03  8.3293212e-03 -1.7139056e-02
  1.1686713e-03 -1.6854941e-03 -5.0874087e-04 -5.2162072e-04
 -3.3303806e-02 -7.0184977e-03  1.1655235e-02 -1.2053816e-03
 -5.2150458e-03 -6.8327909e-03 -5.6775212e-03  3.0685199e-03
 -1.7394936e-02 -6.9472334e-03  5.0444351e-03 -1.9406816e-03
  4.5246103e-04 -4.0278150e-03 -7.8922541e-03  3.0157993e-03
 -9.1596816e-03  1.1195851e-04 -3.0319443e-03 -6.6620798e-03
 -2.4495968e-03  8.7006269e-04 -9.8590787e-04 -4.0548703e-03
 -8.4645555e-03 -1.8096969e-03  5.2915466e-03 -1.3813532e-03
  1.3089699e-03 -2.5332998e-03 -8.5553971e-04  4.4990099e-03
 -2.0922443e-04 -7.1360435e-04  4.3178997e-04  5.8225124e-04
  3.9584869e-03  1.6415071e-03 -3.5838449e-03  1.4004105e-03
 -3.9480713e-05  2.3536610e-03  5.9898795e-04 -3.5133792e-03
  1.1595267e-03  1.8794663e-03  2.5304639e-04 -7.0729148e-05
 -4.4926943e-04 -7.0638435e-04  2.8596774e-03  1.5649771e-04
  3.9417205e-03 -4.5913882e-04 -2.3549759e-03  3.9196500e-03
  2.6141118e-03  1.5672060e-03 -2.0089692e-03 -1.4052654e-03
AST0099_1
  1.0000000e+00 -1.6315786e-17  4.2428328e-17  4.0989690e-01
 -3.8009874e-02 -1.0216356e-01  1.0468940e-01  2.1566959e-01
  8.0877234e-02 -1.5739628e-02 -8.5012562e-02  5.9168564e-02
 -3.5545859e-02 -1.6022979e-02  2.1223724e-03 -1.4062428e-02
 -3.7812318e-03  3.6401038e-03 -6.4866933e-03 -1.1179727e-02
 -3.5056609e-02 -1.3366120e-02  1.5593126e-02  4.1585326e-03
 -9.0189585e-03 -6.2157287e-03 -7.5924752e-03 -4.2554774e-03
 -1.5574570e-02 -1.4649895e-02  8.9384323e-03 -2.9015852e-03
  5.7812464e-04 -3.4192204e-04 -1.1534915e-02  2.9209030e-04
 -6.5361205e-03 -9.0247285e-04 -2.2577723e-03 -7.5196965e-03
 -4.0695477e-03  4.3723015e-03  3.6277879e-03 -7.2192721e-03
 -7.4285794e-03 -6.0946443e-03  4.1291898e-03  8.5921761e-03
  4.1674188e-03 -1.4955276e-03 -7.9786772e-03 -4.7108086e-03
 -8.9605141e-04  7.9303588e-04  5.8925652e-03  1.4306324e-03
  8.9322728e-04 -4.6653423e-04 -6.2040664e-03  2.0382976e-03
  2.6757170e-03 -2.1410276e-04  1.4274275e-03 -1.4284362e-03
 -2.9369223e-04  2.9625290e-03 -1.1168727e-03 -2.9309868e-04
 -1.8720952e-03 -2.4962829e-03  1.9537845e-03  2.6288297e-04
  1.7699915e-03 -1.6649196e-03 -3.1938614e-04  1.3810485e-03
  2.8337306e-03 -3.8541170e-04 -1.1975375e-03  1.4668614e-03
AST0100_1
  1.0000000e+00  2.0759326e-17 -9.6762004e-17  3.8949270e-01
 -3.5896213e-02 -6.7723327e-02  3.3519730e-02  1.8326771e-01
  9.5224416e-02 -1.4251656e-02 -7.8045858e-02  4.5811594e-02
 -3.1707703e-02 -1.2166058e-03  2.7216285e-02 -1.7682387e-02
 -1.3147649e-03 -4.9183002e-03  4.7599994e-03  1.3688338e-02
 -2.6642120e-02 -1.2569741e-02  6.9374607e-03  3.5839507e-03
 -4.5730096e-04 -5.4401739e-03 -1.1530016e-02  3.3590848e-03
 -1.3174542e-02 -3.8479605e-03 -5.3846841e-04 -6.5046680e-03
 -3.4658167e-03  1.6650262e-03 -7.7149323e-03 -3.9025244e-03
 -1.3559035e-02 -2.2221019e-03  6.5301651e-03 -6.5668254e-03
 -3.7548716e-03 -4.6074553e-03 -3.0338817e-03  4.1164127e-03
 -2.6781514e-03 -2.7411308e-03 -1.2170665e-03 -1.5066910e-03
 -1.2263213e-04  2.1759347e-03 -4.4425535e-03 -1.4121612e-03
 -4.6400540e-03  5.7425245e-04  3.1910909e-03 -2.1976017e-03
 -9.5005957e-04 -7.4680913e-04 -1.8220046e-03  2.0135554e-03
 -5.1130697e-04 -5.8612658e-04  2.0696526e-03 -6.5541566e-04
  1.4301586e-03  6.7368583e-04 -1.9121473e-03  2.2838503e-03
  4.2798696e-04  1.5693390e-03  2.6201881e-04 -1.5307556e-03
 -1.6300580e-04  1.5163952e-03 -7.1373819e-04 -4.9818434e-04
 -5.3901132e-04 -1.3981959e-04  2.3412160e-03 -3.7765941e-04
AST0101_1
  1.0000000e+00 -1.7255293e-17  3.2742863e-17  4.1114822e-01
 -5.8022116e-02 -7.2920501e-02  4.2136219e-02  1.8597114e-01
  9.4180836e-02 -2.9938273e-02 -6.8365824e-02  5.0047270e-02
 -3.4125327e-02 -4.0655062e-04  1.5783007e-02 -2.0831114e-02
 -6.5211584e-03 -1.7037467e-03  4.9832547e-03  5.4495206e-03
 -3.3925067e-02 -1.1873520e-02  1.5259662e-02  4.2917862e-03
 -3.5826920e-04 -1.1105083e-02 -9.8117239e-03  5.0495895e-03
 -9.8402902e-03 -4.2323373e-03  4.4822992e-04 -7.8210251e-03
  1.5309380e-04  1.7221479e-03 -7.4839697e-03 -4.3865250e-03
 -1.1943365e-02  9.5473466e-05  4.7713677e-03 -7.3661146e-03
 -1.5805481e-03 -4.8381906e-03  7.6860543e-05  2.3974854e-03
  8.3486107e-05 -4.0396542e-03  1.3831173e-03  6.7146793e-04
  6.4770718e-03  1.5136386e-03 -4.9373311e-03 -9.2395299e-05
 -6.2826151e-04  3.2391890e-03  2.7889397e-03 -4.2089042e-03
  8.6538851e-04  4.1626085e-04 -7.5403472e-04  2.3125669e-03
  6.2422652e-04 -1.2224744e-03  9.5067335e-04 -3.5450628e-04
  4.0917460e-03  3.6625225e-04 -1.4383478e-03  2.4548540e-03
  1.1628368e-03  2.0010468e-03  3.2077045e-04 -2.1351191e-04
  5.1092239e-04  2.0138666e-03 -1.6944603e-03  1.2548412e-03
 -1.9733914e-03  5.8506484e-04  1.0116664e-03 -1.1826064e-03
AST0102_1
  1.0000000e+00 -3.2215552e-17  8.0106029e-17  3.4211896e-01
 -5.6325655e-02 -6.1639723e-02  8.1511691e-02  1.7746490e-01
  9.3191555e-02 -3.1712634e-02 -5.6384176e-02  6.8906752e-02
 -2.3747911e-02 -4.1695854e-03 -2.0155519e-03 -1.1985646e-02
  6.9622743e-03  8.4807393e-04 -7.0890993e-03 -2.9691825e-03
 -2.5691806e-02 -1.7348067e-03  1.7742731e-02 -5.6995595e-04
 -7.0665013e-03 -5.1587780e-03 -7.1069024e-03  4.6251550e-03
 -1.7466612e-02 -6.7353808e-03  6.9575536e-03  4.1019659e-04
 -1.9680214e-03 -5.5650179e-03 -1.3067301e-02  5.5610747e-03
 -5.6604129e-03  1.9584761e-03 -2.1625542e-03 -5.7011111e-03
 -4.3031869e-03  3.5364456e-03 -3.6722112e-03 -5.9251839e-03
 -1.0320018e-02 -1.0998390e-04  7.5552046e-03 -2.9725241e-03
 -1.5971188e-03 -3.2132759e-03 -2.9848396e-03  4.1512749e-03
 -1.1446165e-03 -2.8446358e-04 -1.0812532e-03 -2.1344892e-03
  1.3112354e-03  1.6013582e-03 -2.1417653e-03  5.2412989e-04
 -1.1431609e-03  7.8546442e-04  1.4322879e-03 -8.5282475e-04
  1.1711899e-03  1.2306386e-03 -2.6867736e-03  1.4902859e-03
 -1.5589251e-03  1.3265994e-03  1.6652787e-03 -2.2100699e-03
  1.0798760e-05 -3.5656777e-04  1.1418583e-03  2.4175082e-03
  4.2484522e-04 -8.4044020e-04  5.8574693e-04  1.3239721e-03
AST0103_1
  1.0000000e+00 -1.0745613e-17 -1.7045013e-17  3.5957047e-01
 -4.2829121e-02 -6.4365614e-02  2.3092695e-02  1.5732108e-01
  1.0026221e-01 -1.4662748e-02 -6.2690162e-02  5.4164361e-02
 -2.9761090e-02  3.3180379e-04  1.9547097e-02 -1.5232804e-02
 -1.6584491e-03 -1.8700592e-03  4.4981607e-03  1.5266957e-02
 -3.0593928e-02 -1.3870016e-02  5.7358755e-03  7.0700809e-03
  2.0310066e-03 -6.6679285e-03 -1.1475725e-02  7.1034280e-03
 -1.3921201e-02 -4.2164479e-04 -5.3222683e-04 -4.9479572e-03
 -4.8975950e-03  2.4525934e-03 -3.0562341e-03 -3.2180084e-03
 -1.5522090e-02 -2.5554044e-03  5.3928988e-03 -3.9839335e-03
 -1.8171522e-03 -4.5479769e-03 -1.9839978e-03  6.3179576e-04
 -2.8749263e-03 -1.6465604e-03  4.1947742e-04 -3.7528435e-03
  1.8456184e-03  3.1500261e-03 -2.5959786e-03 -2.0375629e-03
 -4.7160370e-03  1.2599417e-03  1.8929488e-03 -4.0403574e-03
  6.6237360e-04 -1.3437154e-03 -4.5055494e-04  7.6057631e-04
  1.0791765e-03 -1.9180800e-03  5.5518863e-04  1.1935246e-04
  4.4223188e-03  1.1132279e-03 -2.5392879e-03  1.6429273e-03
 -2.5995416e-04  1.4359411e-03  7.4718938e-04 -1.0229724e-03
  1.8901864e-04 -4.1495218e-04 -9.5509866e-05  1.7294465e-03
  1.2361672e-04 -2.1754938e-03  1.2103271e-03  6.3327086e-04
AST0104_1
  1.0000000e+00  1.5658754e-18 -4.5844561e-17  3.9197484e-01
 -5.5233983e-02 -5.8934215e-02  6.0726682e-02  1.8274606e-01
  8.5909443e-02 -2.5405568e-02 -6.5983960e-02  6.2427246e-02
 -3.7589264e-02 -3.9946418e-03  3.7624695e-03 -2.2715513e-02
 -1.6161283e-03 -9.1168296e-03  1.4357556e-03 -4.8961389e-03
 -2.7307829e-02 -8.8470063e-03  1.3667018e-02 -2.1844185e-05
 -3.3836573e-03 -8.3380118e-03 -5.7469604e-03  5.2627399e-04
 -1.5940497e-02 -8.5531331e-03  7.0585756e-03 -2.4783102e-03
  5.3743535e-04 -6.1788173e-03 -1.0957056e-02  3.5288065e-03
 -6.7729546e-03  2.7477223e-04  1.1857739e-03 -8.7452671e-03
 -4.1606724e-03 -2.6898641e-04 -6.0289742e-04 -4.4694410e-04
 -5.9774986e-03 -4.7799456e-03  5.1677743e-03 -8.0978059e-04
  3.7813108e-03 -2.8633196e-03 -4.3557283e-03  4.4631567e-03
  5.9457882e-04  9.5587066e-04  2.2697568e-04 -4.2857166e-03
  1.8683872e-03  9.2771483e-04 -4.0622725e-04  1.1455276e-03
  4.3657201e-04  4.1330839e-04  5.7294955e-04 -1.4560686e-03
  2.6825831e-03  1.2982614e-03 -1.2936352e-03  5.5310637e-04
  3.1081911e-05  7.3150464e-04  1.7828414e-03 -1.5470377e-03
  2.3627338e-03 -1.4807285e-04 -1.0267456e-03  3.1082240e-03
  1.4473060e-03  1.3684350e-03 -1.4012663e-03 -9.3731677e-04
AST0105_1
  1.0000000e+00 -1.7591682e-18  1.0264238e-17  3.2002228e-01
 -3.6748194e-02 -9.2491937e-02  9.2882930e-02  1.7701025e-01
  8.5716470e-02 -2.4269825e-02 -9.3450655e-02  6.3376592e-02
 -2.7128159e-02 -9.4015774e-03  1.3882100e-02 -1.7803517e-02
  1.1172282e-03 -2.8277652e-03  1.0185665e-03 -5.0306318e-04
 -2.5098249e-02 -1.4526639e-02  1.0308849e-02 -6.1225496e-03
 -2.8706751e-03 -1.2489220e-03 -9.5439099e-03 -3.3975947e-03
 -1.9190446e-02 -6.8394318e-03  6.9662671e-03 -3.2867922e-03
 -5.1278067e-03 -8.1581867e-03 -1.1682355e-02  2.6745588e-03
 -3.6498078e-03 -5.3860267e-03 -2.3387211e-03 -1.8743163e-03
 -2.7635326e-03  4.0087510e-03 -9.1247553e-03 -3.9108854e-03
 -1.0231147e-02 -2.1412870e-03  6.4046144e-03 -5.0695955e-03
 -3.9294673e-03 -3.1752556e-03 -1.4833153e-03  4.7613554e-03
 -8.7469408e-04 -4.1101013e-03  3.5871715e-04  1.1078528e-04
  1.6382531e-03  1.8193533e-03 -3.2985733e-03  8.6839655e-04
 -8.7738693e-04  3.1161131e-04  1.3036422e-03 -1.1429147e-03
  8.8747539e-04  1.6258388e-03 -2.9297589e-03  5.7448648e-04
  3.0614560e-04  7.7537205e-04  1.8180207e-03 -2.3700497e-03
  1.0250468e-04  1.5158008e-03 -3.5219834e-04  1.9677821e-03
  1.0916018e-03 -1.0645897e-03  8.0891019e-04  1.3060659e-03
AST0106_1
  1.0000000e+00  1.4038387e-18 -4.6282808e-17  3.6680091e-01
 -2.6937775e-02 -6.4644240e-02  2.6054878e-02  1.5511352e-01
  1.0241306e-01 -3.8000458e-03 -5.9152538e-02  4.6463826e-02
 -3.1644796e-02  4.3558725e-03  2.4083257e-02 -1.1353993e-02
 -1.3417115e-04 -5.0179278e-03  2.2764666e-04  2.2273259e-02
 -1.9037373e-02 -1.3681750e-02  2.6089796e-03  6.2411731e-03
  6.8050100e-03 -3.8961143e-03 -9.3196697e-03 -1.0654509e-03
 -1.3673563e-02  1.5635230e-03  4.1302392e-03 -4.3830999e-03
 -5.3348997e-03 -3.2546897e-04 -1.7578208e-03 -4.4010922e-04
 -1.0477072e-02 -5.1115696e-03  4.3586675e-03 -2.0011254e-03
  2.6933582e-03 -5.8568920e-04 -3.6527593e-03  1.2746395e-03
 -4.3506785e-03  2.5554576e-03  1.8974627e-03 -5.7258177e-03
 -2.8602476e-03  2.2524249e-03 -8.5954290e-04  9.3441602e-05
 -3.4643796e-03 -2.3700542e-03  2.3241756e-03 -9.5948496e-04
  3.3698128e-03  5.0805875e-04 -4.0016807e-03  1.6574217e-03
 -4.9098807e-04  2.5060638e-03  6.7630286e-04 -2.9925788e-03
 -4.8893045e-04  1.5579729e-03 -5.5266733e-04  1.8007689e-03
 -1.3164128e-03 -1.2961372e-03  4.3430249e-04 -1.2252151e-04
  2.6195462e-03  1.6111203e-05 -1.1885042e-03  2.0631481e-03
  2.5169145e-04  1.3479273e-03  9.2126042e-05 -1.1949309e-03
AST0107_1
  1.0000000e+00  2.6811866e-17 -4.9059067e-17  3.8932982e-01
 -2.1067661e-02 -7.9941265e-02 -3.4613442e-02  1.4212699e-01
  1.0526208e-01  2.7830297e-03 -4.4949416e-02  1.9685945e-02
 -2.8325942e-02 -1.1550669e-02  2.9573691e-02 -4.6816247e-03
  1.2465309e-02 -5.3297938e-03  7.0720248e-03  2.3187863e-02
 -1.0832518e-02 -1.5572779e-02  3.0345586e-03  1.2388548e-02
  9.2779925e-03  2.9290593e-03 -1.0120432e-02  2.8954255e-05
 -1.3457935e-02 -1.6214787e-03  5.8083875e-03 -5.8197567e-03
 -1.8782533e-03 -1.0528978e-03  4.8158466e-03  1.2107130e-03
 -5.2788822e-03 -4.8678876e-03 -4.9069315e-04  1.9451826e-03
  2.0947422e-03  4.1178262e-03 -1.2735366e-03 -4.7225772e-03
 -5.3573706e-03 -8.1110935e-04  1.1094222e-03 -2.1319708e-03
  8.2929515e-04  2.1912532e-03 -1.4124772e-04 -3.0794828e-03
 -1.6602466e-03 -1.6727268e-03  9.7791202e-04  1.8015947e-04
  2.1387245e-03  2.7360419e-03 -1.8440474e-03 -5.2734904e-04
 -8.2611343e-04 -7.1268861e-04 -2.7878425e-04  2.0431743e-04
  1.5432549e-03  2.0688531e-03 -7.5494489e-04 -9.9130797e-04
 -4.4055131e-04 -1.1672446e-03  1.5352175e-03  1.1622276e-03
  1.4138919e-03  1.2186692e-03 -1.0027913e-03  1.0664088e-03
  1.3959306e-04 -8.6249870e-04 -7.5309427e-05  7.0194159e-04
AST0108_1
  1.0000000e+00 -4.6708220e-17  1.0251516e-16  3.5935875e-01
 -1.3859509e-02 -8.4250081e-02 -4.1448960e-02  1.2749795e-01
  1.0152521e-01  1.0275466e-02 -5.1037504e-02  1.0234676e-02
 -3.1797975e-02 -1.4186774e-02  3.2209848e-02  9.3698524e-03
  8.2700850e-03 -1.3944121e-02 -7.6178879e-03  2.3774538e-02
 -1.0814357e-02 -2.0681276e-02 -4.9444423e-05  9.6043349e-03
  6.3780080e-03  3.0749736e-05 -8.4943556e-03 -8.0180794e-03
 -1.7156780e-02 -8.1796812e-03  7.6072074e-03 -3.2461381e-03
 -2.1784146e-03 -7.7235586e-03 -1.0312060e-03 -5.3062607e-04
 -3.5568195e-03 -9.9279588e-03  1.2557621e-03 -3.0951470e-04
  9.5289258e-04  2.1242820e-03 -3.6035131e-03 -4.9928247e-03
 -7.2177729e-03 -4.2290688e-03  5.9574049e-03 -2.8534515e-03
 -1.6392296e-04 -2.5402074e-03 -1.0106681e-03 -2.6434549e-04
  3.0596361e-04 -2.4369687e-03  2.0774557e-03  3.0288129e-04
  3.5313897e-04  3.4373471e-03 -1.9153692e-03 -2.0517224e-03
 -2.8254280e-03 -1.0796301e-03  2.1231096e-03 -5.2009111e-04
  8.1552445e-04  4.8293284e-04 -6.6471412e-04 -6.1839058e-06
  9.0125064e-04  1.7558098e-04  7.0782712e-05  1.1344324e-03
 -5.9594197e-05  3.0764910e-03 -2.0607503e-03 -1.1202834e-03
 -1.2279870e-03 -6.8357469e-04  8.4320309e-04 -1.0390668e-04
AST0109_1
  1.0000000e+00 -6.3268379e-17  9.3254353e-17  4.6519117e-01
 -4.3515365e-02 -8.6582457e-02 -2.4504208e-02  1.9205331e-01
  8.2655379e-02  3.1992504e-03 -5.9913906e-02  1.7002073e-02
 -5.1710937e-02 -1.9403089e-02  2.7626366e-02 -7.9804737e-03
  9.0079559e-06 -8.6270302e-03 -1.1921638e-03  1.0264225e-02
 -2.5295593e-02 -1.9530579e-02  1.0409336e-02  1.7486351e-03
  1.4089102e-03 -6.6197702e-03 -8.3470183e-03 -4.7440126e-04
 -1.0198125e-02 -5.6072510e-03  2.6995815e-03 -7.0662876e-03
 -4.0099684e-03  3.2371359e-03  1.4901012e-03 -1.0465064e-02
 -8.6903221e-03 -8.2328103e-03  9.3964354e-03  2.8834436e-03
  6.8449699e-03 -6.1265182e-04 -9.3916710e-03 -8.6754574e-04
 -1.6596468e-03  1.9729723e-03  9.4075805e-04 -3.9536536e-03
  5.4411135e-05  1.1652575e-03 -1.2654745e-03 -5.7000408e-05
 -8.3850485e-05 -2.8360148e-03 -5.4292801e-05  2.4701862e-03
  2.9563673e-03  1.8151112e-03 -2.3119579e-03 -5.6904287e-04
 -9.7353432e-04 -1.3226031e-03  1.4517020e-03  2.1518542e-03
  1.8364499e-03  1.3557132e-03 -2.2508857e-03 -3.7315581e-04
 -1.6163040e-03 -4.2122019e-04  2.3471238e-03 -3.2380237e-04
  2.4446525e-04 -3.9750723e-05 -1.5261255e-04  9.5287078e-04
  2.8039750e-04 -8.7695870e-04  2.7118181e-04  3.0508945e-04
AST0110_1
  1.0000000e+00 -3.8098398e-17  2.8453419e-17  4.2802653e-01
 -6.3650868e-02 -6.7237381e-02  6.4345144e-05  1.8858444e-01
  9.9554433e-02 -2.2726659e-02 -5.0665853e-02  3.9978296e-02
 -3.7726645e-02 -6.9054371e-04  1.4027872e-02 -2.2788772e-02
  5.0694903e-04 -3.7898344e-03  2.1481788e-02 -7.0541665e-04
 -3.0034514e-02 -1.2949342e-02  9.2328129e-03  4.1701878e-03
  5.5239546e-03 -5.2411411e-03 -5.8820460e-03 -1.1785092e-03
 -1.0571105e-02  6.9432156e-05  1.0056714e-03 -5.0412009e-03
  2.0911803e-03  4.7165850e-03 -1.0873169e-03 -5.4955828e-03
 -1.1722565e-02  4.5744587e-04  5.8014467e-03 -2.1219340e-03
  1.6460326e-03 -1.3154324e-03  6.0936664e-04  3.2273239e-03
 -3.0638283e-03 -7.6895805e-04 -1.3253290e-03  3.3251202e-03
  3.2758934e-03  3.8937010e-03 -5.5918547e-03  2.5365748e-04
 -6.4617547e-03  2.2643889e-03  1.5285425e-03 -1.9059551e-03
[truncated: 2,191,885 more chars]
