# Supplementary material for: A True Bug with a True but Unique Chela in 100 Million-Year-Old Amber
Source: Insects. 2026 Apr 17;17(4):431. doi: 10.3390/insects17040431 (PMC13116665; doi:10.3390/insects17040431)
Supplement: Supplementary file 1 [file insects-17-00431-s001.zip › insects-4149200-supplementary/SupplFile4_Carcinonepa.pcc]

6 20
Prin1
-2StD
  1.000000e+000  2.914969e-017 -1.570437e-018  3.897151e-001
 -1.528517e-002  1.714128e-001 -1.035990e-001  1.102158e-001
  1.037466e-001  3.552977e-002 -8.797839e-003  3.327917e-002
 -1.107373e-003  6.595562e-003  1.553568e-003 -1.747112e-003
  7.574675e-003  1.279182e-003 -7.441254e-004  1.013814e-002
 -6.642434e-003 -6.620807e-003 -7.896732e-004  3.888360e-003
 -1.008110e-005  4.106076e-003 -3.778754e-003  1.035892e-003
 -3.051357e-003 -3.530126e-003  6.274578e-003 -9.432306e-005
  1.175009e-003  5.321485e-004 -1.270025e-003 -3.433307e-004
 -4.977589e-004 -2.765320e-003  1.986089e-003 -2.209368e-004
  1.445576e-003  2.109336e-004 -4.424088e-004 -3.786669e-004
 -9.387096e-004 -1.728670e-003  1.242191e-003 -7.814702e-005
  4.015010e-004  7.247735e-004 -1.010728e-003 -3.591680e-004
  1.136858e-005 -5.816652e-004  3.599458e-004  8.183611e-005
  4.212276e-004  6.451167e-004 -6.695134e-004 -8.971227e-005
  2.168589e-004 -1.573150e-004  5.552236e-004  6.142210e-005
  2.285050e-004  3.209221e-004 -2.077520e-004 -9.286031e-005
  8.237408e-005 -2.958888e-004  3.628254e-004  3.758773e-005
 -2.321916e-004  3.207952e-004 -4.335898e-004 -4.797811e-005
 -5.064775e-005 -1.119066e-004  2.284109e-004  4.069220e-006
MEAN
  1.000000e+000  2.914969e-017 -1.570437e-018  3.897151e-001
  7.814763e-004 -5.167590e-002 -5.578597e-004  1.102158e-001
  7.741012e-002  7.090625e-003 -2.558263e-002  3.327917e-002
 -1.297905e-002 -8.096512e-003  1.725417e-002 -1.747112e-003
  1.078495e-002 -2.450327e-004  1.949754e-003  1.013814e-002
 -6.426551e-003 -7.731035e-003  3.252476e-003  3.888360e-003
  3.627089e-003  2.135487e-003 -2.118814e-003  1.035892e-003
 -4.251884e-003 -3.401445e-003  3.295409e-003 -9.432306e-005
  1.091209e-003  1.064943e-003 -1.557171e-003 -3.433307e-004
 -2.168402e-003 -2.033050e-003  1.613428e-003 -2.209368e-004
  4.614461e-004  8.309806e-004 -1.264455e-003 -3.786669e-004
 -8.185850e-004 -1.045464e-003  1.078248e-003 -7.814702e-005
  4.786430e-004  4.197702e-004 -7.211337e-004 -3.591680e-004
 -4.157683e-004 -7.810699e-004  6.568961e-004  8.183611e-005
  4.785258e-004  4.346153e-004 -5.693894e-004 -8.971227e-005
 -2.732439e-004 -3.636297e-004  5.186314e-004  6.142210e-005
  2.374567e-004  2.321430e-004 -4.098953e-004 -9.286031e-005
 -1.169976e-005 -1.975047e-004  4.294969e-004  3.758773e-005
  1.540829e-004  2.704235e-004 -2.965984e-004 -4.797811e-005
 -1.376338e-005 -1.605509e-004  2.803993e-004  4.069220e-006
+2StD
  1.000000e+000  2.914969e-017 -1.570437e-018  3.897151e-001
  1.684813e-002 -2.747646e-001  1.024833e-001  1.102158e-001
  5.107368e-002 -2.134852e-002 -4.236742e-002  3.327917e-002
 -2.485073e-002 -2.278859e-002  3.295477e-002 -1.747112e-003
  1.399523e-002 -1.769248e-003  4.643633e-003  1.013814e-002
 -6.210668e-003 -8.841263e-003  7.294625e-003  3.888360e-003
  7.264259e-003  1.648979e-004 -4.588745e-004  1.035892e-003
 -5.452411e-003 -3.272764e-003  3.162398e-004 -9.432306e-005
  1.007409e-003  1.597738e-003 -1.844317e-003 -3.433307e-004
 -3.839045e-003 -1.300780e-003  1.240767e-003 -2.209368e-004
 -5.226834e-004  1.451028e-003 -2.086501e-003 -3.786669e-004
 -6.984604e-004 -3.622584e-004  9.143047e-004 -7.814702e-005
  5.557850e-004  1.147669e-004 -4.315391e-004 -3.591680e-004
 -8.429052e-004 -9.804746e-004  9.538464e-004  8.183611e-005
  5.358240e-004  2.241139e-004 -4.692654e-004 -8.971227e-005
 -7.633467e-004 -5.699444e-004  4.820392e-004  6.142210e-005
  2.464084e-004  1.433639e-004 -6.120386e-004 -9.286031e-005
 -1.057736e-004 -9.912058e-005  4.961684e-004  3.758773e-005
  5.403574e-004  2.200518e-004 -1.596070e-004 -4.797811e-005
  2.312099e-005 -2.091952e-004  3.323877e-004  4.069220e-006
Prin2
-2StD
  1.000000e+000  2.914969e-017 -1.570437e-018  3.897151e-001
  3.678412e-002  1.733228e-002  1.381809e-001  1.102158e-001
  3.717418e-002 -1.420500e-002 -2.040390e-002  3.327917e-002
  7.172466e-003  2.423691e-002 -7.198222e-004 -1.747112e-003
  1.395903e-003  3.645223e-003 -2.944264e-003  1.013814e-002
 -7.200652e-003  1.580684e-003  1.025417e-003  3.888360e-003
  3.567665e-003 -1.224047e-003 -5.998945e-003  1.035892e-003
 -4.699899e-003  1.350278e-003  1.363945e-003 -9.432306e-005
  3.241111e-003 -2.366800e-003 -2.706410e-003 -3.433307e-004
 -2.887630e-003 -4.497199e-004  2.301909e-003 -2.209368e-004
  8.349302e-004 -1.030427e-003 -1.253703e-003 -3.786669e-004
 -1.220079e-003  2.070878e-004  1.637265e-003 -7.814702e-005
  1.471249e-003 -1.112897e-003 -1.083106e-003 -3.591680e-004
 -8.910246e-004 -1.352828e-004  8.908777e-004  8.183611e-005
  1.227681e-003 -2.389550e-004 -5.107557e-004 -8.971227e-005
 -6.814283e-004  3.282014e-005  4.347789e-004  6.142210e-005
  7.751892e-004 -1.216580e-004 -3.529779e-004 -9.286031e-005
 -3.174723e-004  3.010437e-004  5.097344e-004  3.758773e-005
  3.728318e-004  2.053893e-004 -3.044277e-004 -4.797811e-005
 -1.117470e-004 -7.468213e-005  4.348125e-004  4.069220e-006
MEAN
  1.000000e+000  2.914969e-017 -1.570437e-018  3.897151e-001
  7.814763e-004 -5.167590e-002 -5.578597e-004  1.102158e-001
  7.741012e-002  7.090625e-003 -2.558263e-002  3.327917e-002
 -1.297905e-002 -8.096512e-003  1.725417e-002 -1.747112e-003
  1.078495e-002 -2.450327e-004  1.949754e-003  1.013814e-002
 -6.426551e-003 -7.731035e-003  3.252476e-003  3.888360e-003
  3.627089e-003  2.135487e-003 -2.118814e-003  1.035892e-003
 -4.251884e-003 -3.401445e-003  3.295409e-003 -9.432306e-005
  1.091209e-003  1.064943e-003 -1.557171e-003 -3.433307e-004
 -2.168402e-003 -2.033050e-003  1.613428e-003 -2.209368e-004
  4.614461e-004  8.309806e-004 -1.264455e-003 -3.786669e-004
 -8.185850e-004 -1.045464e-003  1.078248e-003 -7.814702e-005
  4.786430e-004  4.197702e-004 -7.211337e-004 -3.591680e-004
 -4.157683e-004 -7.810699e-004  6.568961e-004  8.183611e-005
  4.785258e-004  4.346153e-004 -5.693894e-004 -8.971227e-005
 -2.732439e-004 -3.636297e-004  5.186314e-004  6.142210e-005
  2.374567e-004  2.321430e-004 -4.098953e-004 -9.286031e-005
 -1.169976e-005 -1.975047e-004  4.294969e-004  3.758773e-005
  1.540829e-004  2.704235e-004 -2.965984e-004 -4.797811e-005
 -1.376338e-005 -1.605509e-004  2.803993e-004  4.069220e-006
+2StD
  1.000000e+000  2.914969e-017 -1.570437e-018  3.897151e-001
 -3.522117e-002 -1.206841e-001 -1.392966e-001  1.102158e-001
  1.176461e-001  2.838625e-002 -3.076136e-002  3.327917e-002
 -3.313057e-002 -4.042994e-002  3.522816e-002 -1.747112e-003
  2.017400e-002 -4.135288e-003  6.843772e-003  1.013814e-002
 -5.652450e-003 -1.704275e-002  5.479535e-003  3.888360e-003
  3.686513e-003  5.495021e-003  1.761317e-003  1.035892e-003
 -3.803869e-003 -8.153168e-003  5.226873e-003 -9.432306e-005
 -1.058693e-003  4.496686e-003 -4.079323e-004 -3.433307e-004
 -1.449174e-003 -3.616380e-003  9.249470e-004 -2.209368e-004
  8.796200e-005  2.692388e-003 -1.275207e-003 -3.786669e-004
 -4.170914e-004 -2.298016e-003  5.192313e-004 -7.814702e-005
 -5.139628e-004  1.952437e-003 -3.591614e-004 -3.591680e-004
  5.948796e-005 -1.426857e-003  4.229145e-004  8.183611e-005
 -2.706294e-004  1.108186e-003 -6.280231e-004 -8.971227e-005
  1.349405e-004 -7.600795e-004  6.024839e-004  6.142210e-005
 -3.002758e-004  5.859440e-004 -4.668127e-004 -9.286031e-005
  2.940728e-004 -6.960531e-004  3.492594e-004  3.758773e-005
 -6.466597e-005  3.354577e-004 -2.887691e-004 -4.797811e-005
  8.422022e-005 -2.464197e-004  1.259861e-004  4.069220e-006
Prin3
-2StD
  1.000000e+000  2.914969e-017 -1.570437e-018  3.897151e-001
 -8.870578e-002 -4.031302e-002  3.766190e-002  1.102158e-001
  1.428627e-001 -1.437996e-002 -7.494166e-002  3.327917e-002
 -3.454283e-002 -5.503570e-003  1.820887e-002 -1.747112e-003
  1.576221e-002 -6.041150e-003  3.003202e-003  1.013814e-002
 -2.027251e-002 -1.036505e-002  1.241587e-002  3.888360e-003
  8.747304e-003 -1.299341e-003 -7.817285e-003  1.035892e-003
 -1.178142e-002 -3.574415e-003  6.285879e-003 -9.432306e-005
  3.021109e-003  1.759621e-003 -6.114352e-003 -3.433307e-004
 -6.020379e-003 -2.890489e-003  3.829922e-003 -2.209368e-004
  2.007948e-003  4.761138e-004 -3.158823e-003 -3.786669e-004
 -4.180637e-003 -1.922524e-003  2.587284e-003 -7.814702e-005
  1.489625e-003  1.192628e-003 -2.491471e-003 -3.591680e-004
 -1.788568e-003 -1.494351e-003  1.999462e-003  8.183611e-005
  1.488868e-003  1.209748e-003 -1.815766e-003 -8.971227e-005
 -6.403705e-004 -8.385106e-004  1.458084e-003  6.142210e-005
  1.000166e-003  7.661317e-004 -9.709060e-004 -9.286031e-005
 -4.406289e-004 -1.005486e-003  1.241503e-003  3.758773e-005
  5.041597e-004  5.138337e-004 -1.235332e-003 -4.797811e-005
 -6.387341e-004 -4.437419e-004  6.850713e-004  4.069220e-006
MEAN
  1.000000e+000  2.914969e-017 -1.570437e-018  3.897151e-001
  7.814763e-004 -5.167590e-002 -5.578597e-004  1.102158e-001
  7.741012e-002  7.090625e-003 -2.558263e-002  3.327917e-002
 -1.297905e-002 -8.096512e-003  1.725417e-002 -1.747112e-003
  1.078495e-002 -2.450327e-004  1.949754e-003  1.013814e-002
 -6.426551e-003 -7.731035e-003  3.252476e-003  3.888360e-003
  3.627089e-003  2.135487e-003 -2.118814e-003  1.035892e-003
 -4.251884e-003 -3.401445e-003  3.295409e-003 -9.432306e-005
  1.091209e-003  1.064943e-003 -1.557171e-003 -3.433307e-004
 -2.168402e-003 -2.033050e-003  1.613428e-003 -2.209368e-004
  4.614461e-004  8.309806e-004 -1.264455e-003 -3.786669e-004
 -8.185850e-004 -1.045464e-003  1.078248e-003 -7.814702e-005
  4.786430e-004  4.197702e-004 -7.211337e-004 -3.591680e-004
 -4.157683e-004 -7.810699e-004  6.568961e-004  8.183611e-005
  4.785258e-004  4.346153e-004 -5.693894e-004 -8.971227e-005
 -2.732439e-004 -3.636297e-004  5.186314e-004  6.142210e-005
  2.374567e-004  2.321430e-004 -4.098953e-004 -9.286031e-005
 -1.169976e-005 -1.975047e-004  4.294969e-004  3.758773e-005
  1.540829e-004  2.704235e-004 -2.965984e-004 -4.797811e-005
 -1.376338e-005 -1.605509e-004  2.803993e-004  4.069220e-006
+2StD
  1.000000e+000  2.914969e-017 -1.570437e-018  3.897151e-001
  9.026874e-002 -6.303878e-002 -3.877762e-002  1.102158e-001
  1.195753e-002  2.856121e-002  2.377640e-002  3.327917e-002
  8.584726e-003 -1.068945e-002  1.629947e-002 -1.747112e-003
  5.807693e-003  5.551085e-003  8.963060e-004  1.013814e-002
  7.419409e-003 -5.097022e-003 -5.910921e-003  3.888360e-003
 -1.493126e-003  5.570315e-003  3.579657e-003  1.035892e-003
  3.277655e-003 -3.228475e-003  3.049389e-004 -9.432306e-005
 -8.386907e-004  3.702647e-004  3.000010e-003 -3.433307e-004
  1.683575e-003 -1.175611e-003 -6.030663e-004 -2.209368e-004
 -1.085056e-003  1.185847e-003  6.299129e-004 -3.786669e-004
  2.543467e-003 -1.684043e-004 -4.307883e-004 -7.814702e-005
 -5.323394e-004 -3.530875e-004  1.049204e-003 -3.591680e-004
  9.570318e-004 -6.778910e-005 -6.856695e-004  8.183611e-005
 -5.318165e-004 -3.405170e-004  6.769872e-004 -8.971227e-005
  9.388275e-005  1.112512e-004 -4.208213e-004  6.142210e-005
 -5.252521e-004 -3.018457e-004  1.511154e-004 -9.286031e-005
  4.172294e-004  6.104765e-004 -3.825094e-004  3.758773e-005
 -1.959939e-004  2.701331e-005  6.421350e-004 -4.797811e-005
  6.112074e-004  1.226401e-004 -1.242727e-004  4.069220e-006
Prin4
-2StD
  1.000000e+000  2.914969e-017 -1.570437e-018  3.897151e-001
 -5.280814e-002 -5.465828e-002 -1.315429e-002  1.102158e-001
  8.779406e-003 -3.145267e-003 -1.660553e-002  3.327917e-002
 -3.339179e-002  1.839241e-002  8.713875e-004 -1.747112e-003
  1.963522e-003  6.718189e-003  7.156558e-003  1.013814e-002
 -1.351302e-002 -5.564728e-003 -2.159494e-003  3.888360e-003
  6.916120e-004  2.061590e-003 -2.894291e-003  1.035892e-003
 -5.490788e-003 -4.076029e-003  1.412484e-003 -9.432306e-005
  3.484910e-004  2.086318e-003  8.183621e-004 -3.433307e-004
 -3.576578e-003 -2.341414e-003  4.944521e-004 -2.209368e-004
  9.113210e-005  1.730936e-003 -1.973919e-003 -3.786669e-004
  3.424465e-004 -3.565136e-004  8.449293e-004 -7.814702e-005
  1.187512e-003  5.822159e-004  3.171351e-004 -3.591680e-004
 -4.753793e-004 -6.714053e-004  1.999076e-004  8.183611e-005
  7.743348e-004  1.146926e-004 -2.311208e-004 -8.971227e-005
 -2.462597e-004 -6.124805e-004  2.789951e-004  6.142210e-005
 -8.389188e-005  5.730847e-004 -5.803804e-004 -9.286031e-005
  4.648819e-005  1.665810e-004  2.905822e-004  3.758773e-005
  8.635274e-004  3.006941e-005  6.485319e-006 -4.797811e-005
  1.728741e-004 -1.993620e-004 -9.656377e-005  4.069220e-006
MEAN
  1.000000e+000  2.914969e-017 -1.570437e-018  3.897151e-001
  7.814763e-004 -5.167590e-002 -5.578597e-004  1.102158e-001
  7.741012e-002  7.090625e-003 -2.558263e-002  3.327917e-002
 -1.297905e-002 -8.096512e-003  1.725417e-002 -1.747112e-003
  1.078495e-002 -2.450327e-004  1.949754e-003  1.013814e-002
 -6.426551e-003 -7.731035e-003  3.252476e-003  3.888360e-003
  3.627089e-003  2.135487e-003 -2.118814e-003  1.035892e-003
 -4.251884e-003 -3.401445e-003  3.295409e-003 -9.432306e-005
  1.091209e-003  1.064943e-003 -1.557171e-003 -3.433307e-004
 -2.168402e-003 -2.033050e-003  1.613428e-003 -2.209368e-004
  4.614461e-004  8.309806e-004 -1.264455e-003 -3.786669e-004
 -8.185850e-004 -1.045464e-003  1.078248e-003 -7.814702e-005
  4.786430e-004  4.197702e-004 -7.211337e-004 -3.591680e-004
 -4.157683e-004 -7.810699e-004  6.568961e-004  8.183611e-005
  4.785258e-004  4.346153e-004 -5.693894e-004 -8.971227e-005
 -2.732439e-004 -3.636297e-004  5.186314e-004  6.142210e-005
  2.374567e-004  2.321430e-004 -4.098953e-004 -9.286031e-005
 -1.169976e-005 -1.975047e-004  4.294969e-004  3.758773e-005
  1.540829e-004  2.704235e-004 -2.965984e-004 -4.797811e-005
 -1.376338e-005 -1.605509e-004  2.803993e-004  4.069220e-006
+2StD
  1.000000e+000  2.914969e-017 -1.570437e-018  3.897151e-001
  5.437109e-002 -4.869352e-002  1.203857e-002  1.102158e-001
  1.460408e-001  1.732652e-002 -3.455973e-002  3.327917e-002
  7.433689e-003 -3.458543e-002  3.363695e-002 -1.747112e-003
  1.960638e-002 -7.208254e-003 -3.257050e-003  1.013814e-002
  6.599172e-004 -9.897342e-003  8.664446e-003  3.888360e-003
  6.562566e-003  2.209384e-003 -1.343337e-003  1.035892e-003
 -3.012980e-003 -2.726861e-003  5.178334e-003 -9.432306e-005
  1.833927e-003  4.356812e-005 -3.932704e-003 -3.433307e-004
 -7.602262e-004 -1.724686e-003  2.732404e-003 -2.209368e-004
  8.317601e-004 -6.897516e-005 -5.549914e-004 -3.786669e-004
 -1.979617e-003 -1.734414e-003  1.311567e-003 -7.814702e-005
 -2.302262e-004  2.573245e-004 -1.759403e-003 -3.591680e-004
 -3.561573e-004 -8.907345e-004  1.113885e-003  8.183611e-005
  1.827168e-004  7.545380e-004 -9.076580e-004 -8.971227e-005
 -3.002281e-004 -1.147789e-004  7.582677e-004  6.142210e-005
  5.588053e-004 -1.087987e-004 -2.394102e-004 -9.286031e-005
 -6.988771e-005 -5.615904e-004  5.684116e-004  3.758773e-005
 -5.553616e-004  5.107776e-004 -5.996821e-004 -4.797811e-005
 -2.004009e-004 -1.217398e-004  6.573624e-004  4.069220e-006
Prin5
-2StD
  1.000000e+000  2.914969e-017 -1.570437e-018  3.897151e-001
  2.335540e-002 -4.791512e-002 -1.291450e-002  1.102158e-001
  6.202433e-002 -4.872332e-003 -8.357397e-002  3.327917e-002
 -2.279262e-002  3.463216e-003  2.194081e-002 -1.747112e-003
  5.085946e-003 -3.632085e-003  6.904126e-004  1.013814e-002
 -6.625785e-003 -1.285832e-002  1.087132e-002  3.888360e-003
  1.229099e-004  4.278841e-004 -1.690475e-003  1.035892e-003
 -6.352860e-003 -4.951559e-003  4.665166e-003 -9.432306e-005
 -7.816905e-005  7.092774e-004 -2.915581e-003 -3.433307e-004
 -2.920050e-003 -2.387763e-003  1.951786e-003 -2.209368e-004
  5.810947e-004  2.097667e-003  1.802902e-006 -3.786669e-004
 -1.252829e-003 -1.411831e-003  1.316500e-003 -7.814702e-005
  6.415853e-004  5.295734e-005 -8.283607e-004 -3.591680e-004
 -1.013021e-003 -4.710238e-004  4.799136e-004  8.183611e-005
  5.152482e-004  5.034861e-004 -1.091333e-003 -8.971227e-005
 -7.961275e-004 -3.667109e-004  9.202809e-004  6.142210e-005
  4.910317e-004  3.671888e-004 -5.026931e-004 -9.286031e-005
 -2.473464e-004 -1.404216e-005  2.499988e-004  3.758773e-005
  5.683333e-004  5.584200e-004 -6.208949e-004 -4.797811e-005
 -1.958994e-004 -2.767592e-004  2.950352e-004  4.069220e-006
MEAN
  1.000000e+000  2.914969e-017 -1.570437e-018  3.897151e-001
  7.814763e-004 -5.167590e-002 -5.578597e-004  1.102158e-001
  7.741012e-002  7.090625e-003 -2.558263e-002  3.327917e-002
 -1.297905e-002 -8.096512e-003  1.725417e-002 -1.747112e-003
  1.078495e-002 -2.450327e-004  1.949754e-003  1.013814e-002
 -6.426551e-003 -7.731035e-003  3.252476e-003  3.888360e-003
  3.627089e-003  2.135487e-003 -2.118814e-003  1.035892e-003
 -4.251884e-003 -3.401445e-003  3.295409e-003 -9.432306e-005
  1.091209e-003  1.064943e-003 -1.557171e-003 -3.433307e-004
 -2.168402e-003 -2.033050e-003  1.613428e-003 -2.209368e-004
  4.614461e-004  8.309806e-004 -1.264455e-003 -3.786669e-004
 -8.185850e-004 -1.045464e-003  1.078248e-003 -7.814702e-005
  4.786430e-004  4.197702e-004 -7.211337e-004 -3.591680e-004
 -4.157683e-004 -7.810699e-004  6.568961e-004  8.183611e-005
  4.785258e-004  4.346153e-004 -5.693894e-004 -8.971227e-005
 -2.732439e-004 -3.636297e-004  5.186314e-004  6.142210e-005
  2.374567e-004  2.321430e-004 -4.098953e-004 -9.286031e-005
 -1.169976e-005 -1.975047e-004  4.294969e-004  3.758773e-005
  1.540829e-004  2.704235e-004 -2.965984e-004 -4.797811e-005
 -1.376338e-005 -1.605509e-004  2.803993e-004  4.069220e-006
+2StD
  1.000000e+000  2.914969e-017 -1.570437e-018  3.897151e-001
 -2.179245e-002 -5.543668e-002  1.179878e-002  1.102158e-001
  9.279591e-002  1.905358e-002  3.240871e-002  3.327917e-002
 -3.165481e-003 -1.965624e-002  1.256753e-002 -1.747112e-003
  1.648395e-002  3.142019e-003  3.209095e-003  1.013814e-002
 -6.227317e-003 -2.603752e-003 -4.366369e-003  3.888360e-003
  7.131268e-003  3.843090e-003 -2.547153e-003  1.035892e-003
 -2.150908e-003 -1.851331e-003  1.925652e-003 -9.432306e-005
  2.260587e-003  1.420609e-003 -1.987615e-004 -3.433307e-004
 -1.416754e-003 -1.678337e-003  1.275070e-003 -2.209368e-004
  3.417975e-004 -4.357056e-004 -2.530713e-003 -3.786669e-004
 -3.843406e-004 -6.790971e-004  8.399963e-004 -7.814702e-005
  3.157007e-004  7.865831e-004 -6.139067e-004 -3.591680e-004
  1.814845e-004 -1.091116e-003  8.338786e-004  8.183611e-005
  4.418034e-004  3.657445e-004 -4.744612e-005 -8.971227e-005
  2.496397e-004 -3.605485e-004  1.169819e-004  6.142210e-005
 -1.611828e-005  9.709723e-005 -3.170975e-004 -9.286031e-005
  2.239469e-004 -3.809672e-004  6.089950e-004  3.758773e-005
 -2.601675e-004 -1.757303e-005  2.769806e-005 -4.797811e-005
  1.683727e-004 -4.434264e-005  2.657634e-004  4.069220e-006
Prin6
-2StD
  1.000000e+000  2.914969e-017 -1.570437e-018  3.897151e-001
  9.665017e-003 -5.543320e-002 -1.006084e-002  1.102158e-001
  8.957135e-002 -3.027873e-002 -1.751295e-002  3.327917e-002
 -1.110804e-002  1.031401e-002 -1.025650e-002 -1.747112e-003
  3.084113e-002 -4.152041e-004  9.808384e-003  1.013814e-002
 -4.839062e-004 -8.078838e-003  8.810376e-004  3.888360e-003
  9.432813e-003 -1.812207e-003  4.841471e-004  1.035892e-003
 -3.368920e-003 -2.196422e-003  2.276848e-003 -9.432306e-005
  2.611752e-003  4.727546e-005  1.224572e-003 -3.433307e-004
 -3.433221e-003 -2.370100e-003  3.127278e-004 -2.209368e-004
  1.081651e-003  2.027534e-003 -1.825469e-003 -3.786669e-004
 -1.292645e-003 -5.737036e-004  1.112964e-003 -7.814702e-005
  8.728629e-004  1.840709e-004 -1.029482e-004 -3.591680e-004
 -1.184528e-003 -9.106593e-004  3.968621e-004  8.183611e-005
  5.286795e-004  8.694717e-004 -6.086359e-004 -8.971227e-005
 -4.816600e-004 -6.824128e-004  4.583672e-004  6.142210e-005
  8.609186e-005  5.979554e-004 -8.391430e-004 -9.286031e-005
 -6.176828e-005 -2.213813e-004  1.009096e-004  3.758773e-005
  6.662035e-004  4.418287e-004 -9.135108e-005 -4.797811e-005
  1.481231e-004 -5.964426e-004 -1.127531e-004  4.069220e-006
MEAN
  1.000000e+000  2.914969e-017 -1.570437e-018  3.897151e-001
  7.814763e-004 -5.167590e-002 -5.578597e-004  1.102158e-001
  7.741012e-002  7.090625e-003 -2.558263e-002  3.327917e-002
 -1.297905e-002 -8.096512e-003  1.725417e-002 -1.747112e-003
  1.078495e-002 -2.450327e-004  1.949754e-003  1.013814e-002
 -6.426551e-003 -7.731035e-003  3.252476e-003  3.888360e-003
  3.627089e-003  2.135487e-003 -2.118814e-003  1.035892e-003
 -4.251884e-003 -3.401445e-003  3.295409e-003 -9.432306e-005
  1.091209e-003  1.064943e-003 -1.557171e-003 -3.433307e-004
 -2.168402e-003 -2.033050e-003  1.613428e-003 -2.209368e-004
  4.614461e-004  8.309806e-004 -1.264455e-003 -3.786669e-004
 -8.185850e-004 -1.045464e-003  1.078248e-003 -7.814702e-005
  4.786430e-004  4.197702e-004 -7.211337e-004 -3.591680e-004
 -4.157683e-004 -7.810699e-004  6.568961e-004  8.183611e-005
  4.785258e-004  4.346153e-004 -5.693894e-004 -8.971227e-005
 -2.732439e-004 -3.636297e-004  5.186314e-004  6.142210e-005
  2.374567e-004  2.321430e-004 -4.098953e-004 -9.286031e-005
 -1.169976e-005 -1.975047e-004  4.294969e-004  3.758773e-005
  1.540829e-004  2.704235e-004 -2.965984e-004 -4.797811e-005
 -1.376338e-005 -1.605509e-004  2.803993e-004  4.069220e-006
+2StD
  1.000000e+000  2.914969e-017 -1.570437e-018  3.897151e-001
 -8.102064e-003 -4.791860e-002  8.945123e-003  1.102158e-001
  6.524889e-002  4.445998e-002 -3.365231e-002  3.327917e-002
 -1.485006e-002 -2.650703e-002  4.476484e-002 -1.747112e-003
 -9.271226e-003 -7.486130e-005 -5.908876e-003  1.013814e-002
 -1.236920e-002 -7.383232e-003  5.623914e-003  3.888360e-003
 -2.178635e-003  6.083181e-003 -4.721775e-003  1.035892e-003
 -5.134848e-003 -4.606468e-003  4.313970e-003 -9.432306e-005
 -4.293337e-004  2.082611e-003 -4.338914e-003 -3.433307e-004
 -9.035830e-004 -1.696000e-003  2.914128e-003 -2.209368e-004
 -1.587588e-004 -3.655723e-004 -7.034414e-004 -3.786669e-004
 -3.445252e-004 -1.517224e-003  1.043532e-003 -7.814702e-005
  8.442308e-005  6.554695e-004 -1.339319e-003 -3.591680e-004
  3.529914e-004 -6.514805e-004  9.169301e-004  8.183611e-005
  4.283721e-004 -2.411367e-007 -5.301429e-004 -8.971227e-005
 -6.482779e-005 -4.484657e-005  5.788956e-004  6.142210e-005
  3.888215e-004 -1.336694e-004  1.935243e-005 -9.286031e-005
  3.836876e-005 -1.736281e-004  7.580842e-004  3.758773e-005
 -3.580377e-004  9.901828e-005 -5.018457e-004 -4.797811e-005
 -1.756499e-004  2.753408e-004  6.735517e-004  4.069220e-006
