# Supplementary material for: A True Bug with a True but Unique Chela in 100 Million-Year-Old Amber
Source: Insects. 2026 Apr 17;17(4):431. doi: 10.3390/insects17040431 (PMC13116665; doi:10.3390/insects17040431)
Supplement: Supplementary file 1 [file insects-17-00431-s001.zip › insects-4149200-supplementary/SupplFile5_Carcinonepa.pcr]

[DATA INFORMATION]
DataFile
\\Mac\Home\Desktop\CHELE_BMPS\Z_morethan_2000.nef
DataAnalyzedTime
Wed Sep 03 23:26:46 2025
FileHeaderSize
2
Method
Covariance
DataNum
2107
NumHarm
20
NumAnalHarm
20
Size
77
AnalSize
57
Const_a1
1
Const_b1
1
Const_c1
1
Const_d1
0

[ANALYZED COEFFICIENTS]
 -1 -1 -1 0
 1 1 1 0
 1 1 1 0
 1 1 1 0
 1 1 1 0
 1 1 1 0
 1 1 1 0
 1 1 1 0
 1 1 1 0
 1 1 1 0
 1 1 1 0
 1 1 1 0
 1 1 1 0
 1 1 1 0
 1 1 1 0
 1 1 1 0
 1 1 1 0
 1 1 1 0
 1 1 1 0
 1 1 1 0

[COEFFICIENTS MEAN]
  1.000000e+000  2.914969e-017 -1.570437e-018  3.897151e-001
  7.814763e-004 -5.167590e-002 -5.578597e-004  1.102158e-001
  7.741012e-002  7.090625e-003 -2.558263e-002  3.327917e-002
 -1.297905e-002 -8.096512e-003  1.725417e-002 -1.747112e-003
  1.078495e-002 -2.450327e-004  1.949754e-003  1.013814e-002
 -6.426551e-003 -7.731035e-003  3.252476e-003  3.888360e-003
  3.627089e-003  2.135487e-003 -2.118814e-003  1.035892e-003
 -4.251884e-003 -3.401445e-003  3.295409e-003 -9.432306e-005
  1.091209e-003  1.064943e-003 -1.557171e-003 -3.433307e-004
 -2.168402e-003 -2.033050e-003  1.613428e-003 -2.209368e-004
  4.614461e-004  8.309806e-004 -1.264455e-003 -3.786669e-004
 -8.185850e-004 -1.045464e-003  1.078248e-003 -7.814702e-005
  4.786430e-004  4.197702e-004 -7.211337e-004 -3.591680e-004
 -4.157683e-004 -7.810699e-004  6.568961e-004  8.183611e-005
  4.785258e-004  4.346153e-004 -5.693894e-004 -8.971227e-005
 -2.732439e-004 -3.636297e-004  5.186314e-004  6.142210e-005
  2.374567e-004  2.321430e-004 -4.098953e-004 -9.286031e-005
 -1.169976e-005 -1.975047e-004  4.294969e-004  3.758773e-005
  1.540829e-004  2.704235e-004 -2.965984e-004 -4.797811e-005
 -1.376338e-005 -1.605509e-004  2.803993e-004  4.069220e-006

[COVARIANCE MATRIX]
77 77

  2.077262e-002 -2.563877e-004  3.200566e-004 -3.903394e-003
  2.837466e-003 -1.238744e-003  1.548994e-003  6.604910e-004
 -1.461395e-003 -6.777044e-004 -7.930252e-004  7.210527e-004
 -3.520161e-004 -7.822485e-004  6.046729e-006 -8.436982e-005
 -2.025454e-004 -2.905825e-005 -1.002777e-004 -2.416558e-004
 -1.876329e-004 -5.703638e-004  2.592390e-004  1.947740e-004
 -2.749879e-004  9.746185e-005 -7.731457e-005 -8.261128e-005
 -7.512555e-005 -2.296225e-004  1.083345e-004  6.448226e-005
 -1.785739e-004  1.304085e-004  1.495717e-005 -6.574169e-005
  1.239011e-005 -1.447339e-004  2.853866e-005  1.058538e-004
 -4.928768e-005  1.087817e-004 -3.117609e-006 -1.048552e-004
  4.806468e-005 -6.625963e-005  4.101818e-005  4.053593e-005
 -4.316600e-005  7.042228e-005  2.001145e-005 -4.686206e-005
  2.662370e-005 -4.322964e-005  1.665516e-006  2.599157e-005
 -2.103211e-005  4.601932e-005  2.492161e-005 -1.646893e-005
  2.069834e-005 -4.279979e-005 -1.477545e-005  2.739529e-005
  9.107756e-006  2.705928e-005  2.553809e-005 -2.243419e-005
  1.220019e-005 -3.126194e-005 -1.654988e-005  1.617982e-005
 -1.676744e-005  7.121373e-006  1.681993e-005 -2.062594e-005
  6.901110e-007

 -2.563877e-004  3.276272e-003 -4.723187e-004  8.887314e-004
 -1.856712e-003 -1.063281e-003  1.611947e-004  6.688984e-004
 -7.049771e-004  7.746251e-004 -7.395288e-005  6.561486e-005
  5.946514e-004 -5.529994e-005  5.253062e-005 -1.150389e-004
 -9.794368e-005  3.797672e-004  8.366221e-005 -1.057220e-004
  9.709317e-005 -6.603040e-005  2.913855e-005  1.203578e-004
  3.330773e-005  1.524931e-004  5.061190e-005 -6.678460e-005
  8.109354e-005 -1.602196e-005 -6.131835e-005  5.458171e-005
 -8.968881e-006  7.915029e-005  3.698060e-005 -2.961979e-005
  5.267442e-005 -2.921642e-005 -6.662381e-006  5.180225e-005
  9.267352e-006  5.181099e-005  2.229647e-005 -2.201702e-005
  1.850779e-005 -2.067705e-005 -3.701052e-005  2.109633e-005
  1.595880e-006  1.960714e-005  1.960371e-005 -2.139720e-005
  7.953435e-006 -1.845067e-005 -1.802346e-005  1.900963e-005
  2.334823e-006 -1.562688e-006  1.546983e-005 -1.547325e-005
  1.084449e-005 -6.653025e-006 -1.853769e-005  1.325018e-005
 -7.921184e-006  4.183881e-006  1.902583e-005 -1.712036e-005
  4.315960e-006 -1.034066e-005  2.219861e-008  1.592693e-005
  3.440440e-006  9.381045e-006  5.785170e-006 -2.853026e-006
  2.436506e-006

  3.200566e-004 -4.723187e-004  1.368418e-002 -3.236939e-003
 -1.586366e-003  9.771355e-004  1.159703e-003  8.259126e-004
  1.476751e-003  9.283733e-004  1.323588e-003 -1.124695e-003
 -1.185590e-004 -3.403923e-004  1.212517e-004 -2.434068e-004
 -9.606975e-005 -7.361255e-005  2.101935e-004 -2.195431e-004
 -1.044271e-005 -1.951567e-004  4.382146e-005 -1.648991e-004
  6.308879e-005  3.336561e-005  7.052824e-005  1.410904e-004
  2.046342e-005  4.864964e-005 -8.452614e-005 -2.352576e-005
  4.002625e-005  7.263025e-005 -1.426344e-005  4.106492e-005
 -2.461017e-005  6.599161e-005 -6.607345e-005  4.453586e-005
  6.104930e-005 -2.327448e-005 -1.923698e-005  2.439207e-005
 -1.504857e-005  1.416882e-005 -7.381113e-006 -3.000015e-005
  3.244668e-005  1.260826e-005  2.088025e-005 -8.792739e-006
 -1.934819e-006  1.236678e-005  3.192272e-006 -9.431767e-006
  9.320630e-006  1.940769e-005  1.768151e-005  4.348255e-006
  1.033472e-005  1.224822e-005 -4.560704e-007  1.212957e-005
  4.607269e-005 -1.513437e-006  9.353423e-007 -3.594388e-007
 -6.825298e-006 -1.803532e-005  2.912210e-006 -1.157248e-005
  9.636747e-006 -6.115852e-006  3.758853e-006  1.411448e-006
 -8.569476e-006

 -3.903394e-003  8.887314e-004 -3.236939e-003  7.937467e-003
 -4.405882e-004 -1.213835e-003 -1.499193e-003 -5.965569e-004
 -4.418240e-004  2.572358e-004  6.033458e-004 -1.208742e-004
  2.788730e-004 -1.786145e-004  3.982526e-005 -1.179478e-004
 -5.674128e-004 -1.388217e-004  2.703016e-004  1.112127e-004
 -5.291777e-005  1.466741e-004 -1.843657e-004 -1.453113e-004
  1.355217e-004 -1.090801e-004  1.663181e-004 -1.127960e-004
  4.435767e-005  9.313958e-005 -9.758203e-005 -9.829647e-005
  5.009319e-005 -9.440124e-005  6.725060e-005  3.940975e-005
 -1.013738e-004  1.084211e-006 -5.825291e-005 -3.838236e-005
  5.728806e-005 -4.268514e-005  5.032911e-005  2.956761e-005
 -1.523183e-005  4.173765e-005 -5.200114e-005 -2.631536e-005
  1.215077e-005 -3.602974e-005  8.723346e-006  3.015514e-005
 -3.346758e-005  3.550816e-005 -2.105312e-005 -6.035886e-006
  2.829462e-005 -2.824122e-005  5.184659e-006  4.222589e-006
 -3.128501e-005  2.648734e-005 -1.172085e-005 -6.490537e-006
 -1.046110e-005 -1.623542e-005  1.064351e-005  1.383151e-005
  3.758112e-006  1.604979e-005 -1.576653e-006 -6.076397e-006
  1.294687e-005 -8.548306e-006  3.892347e-007  1.229716e-005
 -9.387757e-007

  2.837466e-003 -1.856712e-003 -1.586366e-003 -4.405882e-004
  5.533635e-003  1.110350e-003  2.977475e-004 -1.020119e-003
  2.941957e-004 -8.660730e-004 -3.922507e-004  5.040183e-004
 -4.167366e-004 -2.374514e-004  3.639608e-005  1.765535e-004
 -2.138732e-004 -4.349323e-004 -2.569145e-004  1.675509e-004
  5.563788e-005 -4.335307e-005  4.667995e-005 -1.578533e-004
 -9.561265e-005 -1.806167e-004 -7.914365e-005  8.965562e-005
 -1.108911e-004 -6.569065e-005  5.516331e-005 -7.138288e-005
 -6.733514e-005 -1.275176e-004 -3.673114e-005  6.180415e-005
 -5.737585e-005 -2.773790e-005  3.547037e-005 -3.817751e-005
 -3.457977e-005 -4.963555e-005 -3.526435e-005  1.265673e-005
 -9.948592e-006 -7.963971e-007  4.358695e-005 -5.101461e-005
 -2.678016e-005 -1.645839e-005 -2.452392e-005  2.985037e-005
  3.104226e-006  6.370944e-006  1.725554e-005 -2.355873e-005
 -7.190235e-007  1.395755e-006 -1.532057e-005  2.488033e-005
  4.962471e-007  1.530612e-006  2.016929e-005 -1.503635e-005
  6.681146e-006 -1.276130e-005 -1.433444e-005  2.159341e-005
 -2.813695e-006  4.713936e-006  1.046348e-005 -2.608820e-005
  6.720677e-006 -1.076083e-005  1.218404e-006  7.887114e-006
 -4.730990e-006

 -1.238744e-003 -1.063281e-003  9.771355e-004 -1.213835e-003
  1.110350e-003  2.946877e-003  1.801558e-004 -6.488635e-004
  7.200658e-004 -1.033768e-004 -5.729314e-004  2.760407e-004
 -3.019448e-004  3.609946e-004 -2.262010e-004 -2.574315e-006
  4.385281e-004 -7.533564e-005 -1.434120e-004  1.848718e-004
  1.409255e-004  1.322036e-004 -2.063262e-006 -5.327472e-005
  4.120496e-005 -8.312196e-005 -2.732331e-005  1.106577e-004
 -2.971168e-005  2.733558e-005  2.172373e-005 -8.690612e-005
  1.726638e-005 -2.524121e-005 -3.130923e-005  4.418805e-005
 -5.286795e-006  3.334134e-005 -8.817579e-006 -2.320391e-005
 -8.479804e-006 -7.218371e-005 -4.078709e-005  2.177585e-005
 -8.882043e-006 -4.541353e-006  2.740033e-005 -4.249155e-005
  1.072587e-005 -1.446092e-005 -2.082354e-005  2.505158e-005
 -1.222040e-005  3.549832e-006  2.714119e-005 -2.567549e-005
 -1.074739e-005  2.200464e-006 -7.588715e-006  1.832595e-005
 -8.879789e-006  1.003111e-005  7.829361e-006 -6.836485e-006
  1.788181e-005 -3.305010e-006 -2.591776e-005  1.482380e-005
 -2.433317e-007 -1.069795e-005  8.513089e-006 -1.858910e-005
  1.031661e-005 -1.210188e-005 -5.625680e-006  9.484136e-006
 -3.227449e-006

  1.548994e-003  1.611947e-004  1.159703e-003 -1.499193e-003
  2.977475e-004  1.801558e-004  1.043282e-003  3.760805e-004
  1.470011e-004  1.578963e-004 -2.405228e-004  1.528251e-004
  1.850476e-005 -4.224852e-005  9.024255e-005 -7.480931e-005
  2.365237e-005  8.021476e-005 -4.173524e-005 -6.856494e-005
  2.820624e-005 -6.819336e-005  8.438574e-005 -7.341469e-006
  9.574011e-008  6.525058e-005 -3.411891e-005  2.801891e-005
 -4.629684e-006 -3.607641e-005  9.944678e-006  1.860875e-005
  6.731833e-007  4.915055e-005 -1.068265e-005 -2.632424e-006
  3.722790e-005 -8.921897e-006 -4.716153e-006  1.529592e-005
 -1.857380e-005  2.499062e-005 -1.637006e-005 -1.111443e-005
  4.158762e-006 -1.548264e-005  1.006805e-005  4.476688e-006
 -1.136885e-005  2.122466e-005 -2.637745e-006 -6.655900e-006
  1.220280e-005 -1.185222e-005 -5.083813e-006  1.125837e-005
 -6.487863e-006  7.538218e-006  3.394353e-006 -7.292674e-006
  1.519644e-005 -7.874402e-006 -3.527441e-006  5.654196e-006
  7.749109e-006  5.181199e-006 -9.200007e-007 -6.876995e-007
 -3.646356e-006 -1.105586e-005 -2.150297e-006  2.965935e-006
  1.243213e-006  4.085507e-006  5.533274e-006  1.797367e-006
  3.876084e-006

  6.604910e-004  6.688984e-004  8.259126e-004 -5.965569e-004
 -1.020119e-003 -6.488635e-004  3.760805e-004  1.606823e-003
 -6.439903e-005  3.848784e-004  1.396065e-005 -1.886068e-004
  2.909081e-004 -7.398306e-006  1.172622e-004  2.122632e-006
 -9.848770e-005  1.557684e-004  1.335357e-004 -2.415290e-004
 -2.497229e-005 -3.547932e-005  6.284011e-005  5.377693e-005
  2.575078e-005  1.104624e-004  3.231476e-005 -4.794132e-005
  4.729629e-006 -9.782478e-007 -1.175167e-005  7.788865e-005
  4.158792e-005  5.284668e-005  1.458275e-005 -3.367978e-005
  2.811518e-005 -1.413571e-005 -1.245050e-005  3.778651e-006
 -7.512089e-006  4.572571e-005  1.723630e-005 -1.935651e-005
  9.640837e-006 -9.795427e-006 -6.143509e-006  2.344288e-005
 -2.122733e-006  2.390312e-005  5.828826e-006 -1.661612e-005
  1.344007e-005 -1.051152e-005 -8.842392e-006  2.086534e-005
  6.743132e-006  1.268887e-005  5.883466e-006 -1.575809e-005
  7.373581e-006 -1.310659e-005 -7.463323e-006  6.806710e-006
 -4.058267e-006  8.303819e-006  7.977573e-006 -8.434654e-006
 -7.186954e-006 -9.237815e-006 -6.426328e-006  1.601371e-005
 -8.517620e-007  9.692734e-006  3.920677e-006 -6.767515e-006
  7.982460e-006

 -1.461395e-003 -7.049771e-004  1.476751e-003 -4.418240e-004
  2.941957e-004  7.200658e-004  1.470011e-004 -6.439903e-005
  1.628161e-003  2.558327e-004  8.932981e-006 -1.317392e-004
 -1.817303e-004  3.885500e-006  3.372667e-005  1.211538e-004
  8.481411e-006 -1.075519e-004 -1.734025e-005  1.262840e-004
 -9.732963e-006 -1.166625e-006 -3.960523e-005 -1.436013e-004
  1.061174e-004  2.106449e-006  1.538498e-005  4.277335e-005
 -1.067902e-004 -1.409118e-005  3.017032e-006 -2.054844e-005
  4.409657e-005 -1.504197e-005  6.643776e-006 -4.295224e-006
 -2.278433e-005  1.300309e-005 -2.156301e-005 -1.779289e-005
 -1.167011e-005 -2.102137e-005 -2.653448e-006  8.101441e-006
 -2.183044e-005  6.824245e-006  1.383730e-005 -7.154832e-006
  8.320497e-007 -4.595172e-006  6.242873e-006  9.199173e-006
  8.893208e-006  8.169794e-006  2.886402e-006  2.918638e-006
  3.247539e-006 -7.734329e-007 -1.841953e-007  1.905080e-006
  1.089579e-005  4.902774e-006  4.232969e-007 -9.760393e-006
  1.586486e-005 -6.094078e-006 -7.170757e-006  9.335034e-007
 -1.197092e-005  1.752862e-006 -1.925706e-006 -9.912112e-006
  7.177598e-006 -1.015636e-006 -7.791711e-007  1.578616e-006
 -7.043597e-006

 -6.777044e-004  7.746251e-004  9.283733e-004  2.572358e-004
 -8.660730e-004 -1.033768e-004  1.578963e-004  3.848784e-004
  2.558327e-004  6.518467e-004  4.383169e-005 -1.144384e-004
  1.337807e-004 -6.454169e-005  1.458762e-005 -9.866212e-006
 -1.168783e-004  1.379371e-004  4.435200e-005 -5.331346e-005
  6.051460e-005 -9.470308e-006 -6.122690e-006 -2.225456e-005
  7.360731e-005  8.031183e-005  3.647968e-005 -4.335637e-006
  8.581260e-006 -1.949202e-006 -2.476502e-005  1.852974e-005
  2.691700e-005  3.704960e-005  1.099722e-005 -2.456106e-006
  1.703508e-005  3.208409e-006 -2.997137e-005  1.602116e-005
  1.579241e-007  9.794557e-006  6.300301e-006 -1.211597e-005
 -5.125066e-006 -4.623045e-006 -8.311824e-006  8.451356e-006
 -1.082194e-006  7.813114e-006  9.871185e-006 -1.639623e-006
  7.750256e-006 -4.630436e-006 -7.976088e-006  8.335432e-006
  3.081475e-006  2.870172e-006  7.869184e-006 -6.607674e-006
  5.251819e-006 -1.055014e-006 -4.736624e-006  2.116575e-006
  4.476949e-006  1.617477e-006  3.426929e-006 -2.041892e-006
 -4.513722e-006 -5.894670e-006 -3.813484e-006  4.317466e-006
  4.092945e-006  3.989908e-006  3.128050e-006  5.242289e-007
  9.301838e-007

 -7.930252e-004 -7.395288e-005  1.323588e-003  6.033458e-004
 -3.922507e-004 -5.729314e-004 -2.405228e-004  1.396065e-005
  8.932981e-006  4.383169e-005  8.894493e-004 -3.176330e-004
  8.922232e-006 -2.731381e-005  6.929717e-005  1.417650e-005
 -7.556111e-005  3.739091e-005  8.416211e-005 -7.959993e-005
 -1.162188e-005 -9.570093e-006 -3.370293e-005 -9.439318e-005
  8.172612e-006 -1.437075e-005  4.652083e-005  8.004603e-007
  7.031132e-006  1.289971e-005 -4.633554e-005  1.718594e-005
  2.682569e-006 -3.029196e-005 -1.474638e-006 -8.087344e-006
 -1.992423e-005  1.498803e-005 -3.162459e-006 -1.288526e-005
  1.972190e-005 -2.904825e-006  9.121946e-006  1.544720e-007
 -7.994329e-006  2.332420e-005 -1.455521e-005  1.209811e-005
  2.210691e-006 -1.306267e-005  2.677704e-006 -2.712928e-006
 -4.996185e-006  9.239187e-006 -6.527735e-006  3.229252e-006
  7.356895e-006 -9.254952e-006 -1.728669e-006 -7.214663e-007
 -4.715889e-006 -4.029271e-007  3.640247e-006 -9.355916e-006
 -2.863745e-006 -5.087940e-006  3.986895e-006 -5.614050e-007
 -3.689878e-006  1.240659e-005 -8.187300e-007  3.515464e-007
 -4.384366e-006 -1.038507e-007 -3.433218e-006 -2.862594e-006
 -2.428185e-006

  7.210527e-004  6.561486e-005 -1.124695e-003 -1.208742e-004
  5.040183e-004  2.760407e-004  1.528251e-004 -1.886068e-004
 -1.317392e-004 -1.144384e-004 -3.176330e-004  6.693232e-004
  5.407508e-006 -3.955181e-005 -1.264613e-004 -3.729242e-005
  7.134488e-005  2.222022e-005 -2.414170e-005  7.205816e-005
 -2.896353e-005 -1.108022e-005  3.683914e-005 -1.051828e-005
 -3.853677e-005 -1.766650e-005 -1.112704e-005  1.827687e-005
 -4.958856e-006 -4.435879e-006  1.085346e-005 -3.248956e-005
 -9.146761e-006  6.180660e-006  2.692813e-006  5.777865e-006
  1.328608e-005  5.552356e-006  1.821043e-006  2.042329e-006
 -7.907109e-006 -1.055766e-006 -5.865854e-006 -4.305399e-006
  1.988969e-006 -3.486878e-006  2.472157e-006 -1.967565e-006
 -5.630114e-006  2.903122e-006 -2.334608e-006  3.543021e-006
  4.271662e-006 -3.037586e-006  2.454175e-006 -2.378908e-006
 -7.487024e-006 -1.998258e-006  8.494815e-007  6.250317e-006
  6.809463e-006  1.815355e-006 -2.865741e-006  6.176383e-008
  1.045658e-006 -2.678435e-006 -4.434136e-006  1.227386e-006
  1.212835e-006 -5.053523e-006 -8.428405e-008 -6.101621e-006
 -1.427098e-006 -3.222087e-006  1.401456e-006  3.177234e-006
  2.853464e-007

 -3.520161e-004  5.946514e-004 -1.185590e-004  2.788730e-004
 -4.167366e-004 -3.019448e-004  1.850476e-005  2.909081e-004
 -1.817303e-004  1.337807e-004  8.922232e-006  5.407508e-006
  5.280930e-004  1.263178e-005  7.075113e-006 -6.117044e-005
 -4.846581e-005  7.926157e-005  5.769698e-005  1.581524e-005
  4.515462e-006 -3.354163e-005 -1.606398e-005  3.897856e-005
 -1.193464e-005  2.722548e-005  1.855824e-005 -2.563788e-005
  3.743756e-005  8.154595e-006 -1.013572e-005  1.049919e-005
 -9.915392e-006  1.182852e-005  6.189597e-006 -7.735870e-006
  2.541101e-006 -1.103703e-005  4.586903e-006 -1.098138e-006
  1.406162e-005  6.208381e-006  2.769681e-006 -1.240354e-005
 -1.604173e-006 -3.539198e-006 -3.014495e-006  2.665787e-006
 -5.764057e-006  2.988237e-007  4.081826e-006 -5.387694e-006
 -4.826468e-007 -1.204990e-006 -4.513692e-006  8.424742e-006
  2.385115e-006  8.381668e-007  8.181637e-007 -5.842863e-006
 -5.930708e-006 -3.564950e-006 -4.255851e-006  5.701363e-006
 -2.765202e-006  1.666721e-006  2.711386e-006  4.821919e-007
  1.297315e-006 -4.023870e-006 -1.887742e-007  4.576517e-006
  1.924327e-006 -2.469864e-007  5.299028e-007 -1.886141e-006
  1.075327e-006

 -7.822485e-004 -5.529994e-005 -3.403923e-004 -1.786145e-004
 -2.374514e-004  3.609946e-004 -4.224852e-005 -7.398306e-006
  3.885500e-006 -6.454169e-005 -2.731381e-005 -3.955181e-005
  1.263178e-005  3.887087e-004  3.500093e-005 -2.723013e-005
  1.903357e-004  5.872800e-005 -3.418825e-005  3.391018e-005
  1.655377e-006  7.554972e-005 -3.548321e-005  7.765965e-006
  4.307494e-005  1.490296e-005 -1.051247e-005  9.991379e-006
  1.299971e-005  2.010784e-005 -4.015044e-006  8.334290e-006
  1.718502e-005 -9.467659e-006 -7.998891e-007 -8.451894e-006
  1.029224e-005  8.726305e-006  1.885987e-005 -2.750037e-006
  1.157296e-008 -1.686727e-007 -5.325922e-006  1.725086e-006
  2.563019e-006  1.446017e-006  2.206300e-006  4.562069e-006
  3.416356e-006 -4.031091e-006 -7.814064e-006 -8.369521e-007
 -4.384226e-006 -1.801129e-006  3.542286e-006  2.231849e-006
 -3.640929e-006 -4.419546e-006 -2.929523e-006  1.683235e-006
  1.673502e-006 -4.815024e-007  2.100844e-006 -6.317242e-006
 -2.284479e-006 -2.086644e-006 -3.055129e-006 -2.931983e-006
 -3.286869e-006  2.430177e-006  2.363343e-006 -3.537405e-006
  1.099270e-006  2.525285e-006 -3.474282e-006 -2.745747e-007
  1.148429e-006

  6.046729e-006  5.253062e-005  1.212517e-004  3.982526e-005
  3.639608e-005 -2.262010e-004  9.024255e-005  1.172622e-004
  3.372667e-005  1.458762e-005  6.929717e-005 -1.264613e-004
  7.075113e-006  3.500093e-005  2.182304e-004  1.977738e-007
 -3.132911e-005  7.002130e-006 -1.563219e-005  1.308531e-005
 -8.280654e-006  8.740124e-006  2.511670e-005 -2.738737e-005
  1.244650e-005  2.491895e-005  4.118675e-006 -4.277951e-006
  5.516380e-006 -6.609722e-006  6.771421e-006  3.600577e-006
 -1.129024e-006 -8.137393e-006  1.417529e-008 -6.621521e-006
 -2.680315e-006 -4.885479e-006  1.301369e-005 -2.103509e-006
  5.476903e-006  1.519800e-005  1.912963e-006 -5.827205e-006
  4.136335e-007  9.666255e-007  1.540260e-006  2.375693e-006
 -5.140646e-006  4.069731e-006 -2.143828e-006 -3.837989e-006
  2.689612e-006 -1.645977e-006 -3.656218e-006  4.069755e-006
  3.377414e-006  1.284007e-006  7.879208e-007 -3.218911e-006
  3.506972e-006 -2.220004e-006 -2.100903e-007  6.388093e-008
 -2.734160e-006  2.956453e-008  3.448640e-006 -1.007105e-006
  8.346552e-007  6.820404e-007  8.315508e-007  2.587354e-006
  1.685891e-006  2.885048e-006 -1.351786e-006 -2.591694e-006
 -5.561471e-008

 -8.436982e-005 -1.150389e-004 -2.434068e-004 -1.179478e-004
  1.765535e-004 -2.574315e-006 -7.480931e-005  2.122632e-006
  1.211538e-004 -9.866212e-006  1.417650e-005 -3.729242e-005
 -6.117044e-005 -2.723013e-005  1.977738e-007  2.743577e-004
 -4.395326e-005 -1.693055e-005 -3.863224e-005 -3.161873e-005
  4.809910e-006  1.526752e-005  4.263443e-006  4.342284e-006
 -4.316305e-005 -3.585039e-006  1.044490e-005 -3.100001e-005
 -2.414656e-005 -5.513768e-006  1.770639e-005  1.582177e-005
 -6.197272e-006 -7.607092e-007 -6.204734e-006 -7.364809e-006
  8.878452e-006  6.979943e-006  5.574750e-006 -6.156471e-006
  2.276251e-006  2.404828e-008  3.296455e-006 -3.505405e-006
 -1.601906e-006 -1.681964e-006  6.681213e-006 -4.949709e-006
  1.348938e-006  6.554573e-007  1.514256e-007  3.465259e-007
  4.771553e-006  9.142968e-007  5.848366e-006 -2.696079e-006
  4.963695e-007  8.126466e-009 -1.949201e-006 -1.974155e-007
  2.161985e-006 -1.948086e-007  3.724198e-006  2.809944e-006
 -3.984384e-007 -2.199767e-007 -1.712127e-006 -1.545219e-006
  1.450626e-006 -7.622776e-007 -5.098456e-007  2.871734e-007
 -1.938350e-006 -1.720588e-007  2.062087e-007 -2.543799e-006
  1.701773e-006

 -2.025454e-004 -9.794368e-005 -9.606975e-005 -5.674128e-004
 -2.138732e-004  4.385281e-004  2.365237e-005 -9.848770e-005
  8.481411e-006 -1.168783e-004 -7.556111e-005  7.134488e-005
 -4.846581e-005  1.903357e-004 -3.132911e-005 -4.395326e-005
  4.275952e-004  9.627249e-005 -3.988898e-005  1.615542e-005
 -8.166071e-006  2.541023e-005 -8.666462e-007  2.646622e-005
  6.398783e-006 -9.897598e-006 -1.230787e-005  2.731838e-005
 -2.062452e-005 -6.659684e-006 -1.012948e-006 -9.483853e-006
  1.790596e-005  8.197123e-007 -2.306513e-006 -1.563114e-005
 -9.023361e-006  7.484919e-006  1.143255e-005 -2.300091e-006
  4.451044e-007 -4.675270e-006  9.844384e-007  6.679828e-007
 -7.997502e-006 -4.221124e-006  7.069157e-007  4.948159e-006
  6.442310e-006 -1.692512e-007 -3.908838e-006 -4.953651e-006
 -5.654210e-006 -3.547071e-006  1.258580e-006  3.515821e-006
 -2.691986e-006  8.750764e-007 -1.782624e-006 -3.030114e-007
 -2.811538e-006 -1.376511e-006  1.058073e-006 -1.964306e-006
  1.785188e-006  1.024271e-006 -2.772750e-006  1.770140e-007
 -1.714357e-006  4.530697e-007  7.553665e-007 -2.148276e-006
  1.136690e-006  2.570410e-006 -3.457077e-006  3.215254e-007
 -6.983026e-007

 -2.905825e-005  3.797672e-004 -7.361255e-005 -1.388217e-004
 -4.349323e-004 -7.533564e-005  8.021476e-005  1.557684e-004
 -1.075519e-004  1.379371e-004  3.739091e-005  2.222022e-005
  7.926157e-005  5.872800e-005  7.002130e-006 -1.693055e-005
  9.627249e-005  2.425356e-004 -6.369790e-006 -1.778996e-005
  8.744978e-006 -1.970247e-005  2.304751e-006  7.852557e-006
 -2.329263e-005  6.375926e-005 -2.503565e-006 -1.342661e-006
  3.580542e-005 -5.596348e-006 -1.472045e-005  1.663413e-005
  6.068208e-006  2.931926e-005  6.677387e-007 -1.129183e-005
  8.300715e-006 -2.292790e-006  6.351952e-006  6.800233e-006
  1.105196e-005  1.354540e-005  8.045828e-006 -1.002020e-005
 -3.554298e-006 -5.350100e-006 -4.685685e-006  1.447679e-005
 -8.167723e-007  6.632572e-006  1.635980e-006 -1.020892e-005
 -1.999306e-006 -5.659008e-006 -7.626460e-007  1.385000e-005
  2.605377e-006  1.210659e-006  7.132879e-007 -7.421060e-006
  5.367114e-007 -3.915538e-006 -2.088227e-006  1.679381e-006
 -6.015245e-006  1.130894e-006  2.395080e-006 -1.880844e-006
 -1.087354e-006 -1.673350e-006 -2.159261e-006  4.483212e-006
 -1.081862e-006  3.572678e-006 -1.372289e-006 -4.593008e-006
 -1.380550e-006

 -1.002777e-004  8.366221e-005  2.101935e-004  2.703016e-004
 -2.569145e-004 -1.434120e-004 -4.173524e-005  1.335357e-004
 -1.734025e-005  4.435200e-005  8.416211e-005 -2.414170e-005
  5.769698e-005 -3.418825e-005 -1.563219e-005 -3.863224e-005
 -3.988898e-005 -6.369790e-006  1.576823e-004 -3.237704e-005
 -2.623514e-005  8.863982e-007  6.152855e-007  1.746637e-005
  2.276734e-005  1.834039e-005  3.158321e-005 -2.534975e-005
 -2.792300e-006  1.324363e-005  7.293145e-008  8.284202e-008
  1.277170e-005  7.144787e-006  2.052540e-005 -6.842123e-006
  4.117549e-006 -3.920113e-006 -1.240820e-005  1.985258e-007
  3.970701e-006 -1.550569e-006  7.361077e-006 -2.411787e-006
  3.503844e-006  4.617525e-006 -6.520881e-006  5.108086e-007
  2.896972e-006 -8.697638e-007  6.626393e-006 -4.325905e-007
 -2.590575e-007  1.902820e-006 -4.735734e-006  1.994696e-006
  3.939864e-006 -3.382746e-007  1.513819e-006 -3.247440e-006
 -1.235600e-006  2.601332e-006 -1.579541e-006  4.870454e-006
  3.360536e-006 -1.113657e-006 -4.767306e-007 -2.081155e-006
  6.039360e-007 -2.546463e-008 -1.979950e-006  1.285874e-006
  1.407846e-006  1.421168e-007  1.972223e-006  1.531669e-006
 -2.085944e-006

 -2.416558e-004 -1.057220e-004 -2.195431e-004  1.112127e-004
  1.675509e-004  1.848718e-004 -6.856494e-005 -2.415290e-004
  1.262840e-004 -5.331346e-005 -7.959993e-005  7.205816e-005
  1.581524e-005  3.391018e-005  1.308531e-005 -3.161873e-005
  1.615542e-005 -1.778996e-005 -3.237704e-005  2.232389e-004
  7.054952e-006 -6.122419e-006 -4.668202e-005 -2.826112e-005
  4.872939e-006 -4.368964e-006 -3.664705e-006  1.543401e-005
 -1.866125e-005 -4.220582e-006  1.729022e-005 -2.622838e-005
 -5.259005e-006 -1.519296e-005  6.260465e-006  3.321110e-006
 -6.838280e-006  5.977922e-006  1.208448e-005 -1.731251e-006
  5.460673e-006 -8.465245e-006 -5.043881e-006 -1.373769e-006
 -1.944317e-006  3.045360e-006  5.245432e-006 -5.626105e-006
  1.613636e-006 -3.768013e-006  9.921076e-008  8.229576e-007
 -1.824648e-006  1.104253e-006  2.980859e-006 -4.049767e-006
  3.752238e-007 -3.230951e-006 -2.101136e-006  4.216008e-006
 -1.198002e-006  2.834376e-006  1.579727e-006 -4.681448e-006
  1.544255e-006 -2.639846e-006 -3.820148e-006  1.427282e-006
 -2.889424e-006  3.580597e-008  2.548682e-006 -4.553598e-006
  2.144460e-006 -7.276977e-007 -2.575303e-006  2.941493e-006
 -3.686453e-006

 -1.876329e-004  9.709317e-005 -1.044271e-005 -5.291777e-005
  5.563788e-005  1.409255e-004  2.820624e-005 -2.497229e-005
 -9.732963e-006  6.051460e-005 -1.162188e-005 -2.896353e-005
  4.515462e-006  1.655377e-006 -8.280654e-006  4.809910e-006
 -8.166071e-006  8.744978e-006 -2.623514e-005  7.054952e-006
  1.726244e-004  3.820501e-005 -9.019865e-007 -1.107992e-005
 -1.457204e-005 -4.898264e-006  3.992547e-006  3.518003e-005
  8.970029e-006 -7.852821e-006 -9.800136e-006  9.999943e-006
 -9.942599e-006 -6.781336e-006 -4.645518e-006  3.570908e-006
  1.395518e-005 -1.417827e-006  2.083665e-006 -8.919766e-006
 -1.190618e-005 -1.894239e-006 -1.233634e-006 -1.510342e-006
  4.013568e-006 -1.466404e-006  4.555243e-006  2.713975e-006
 -6.280167e-006 -1.921791e-006 -4.335765e-006  5.868077e-007
  4.138196e-006  3.773635e-008  2.618523e-007 -1.458547e-006
 -3.287702e-006 -1.605248e-006 -3.524139e-006  9.308620e-007
 -9.092481e-007 -3.957877e-006  6.660809e-007 -4.804054e-006
 -1.351115e-006  1.242907e-006 -1.970638e-006  2.278464e-006
 -1.854775e-006  1.568959e-007  7.575796e-007 -1.083393e-007
  1.567060e-007  3.612545e-007 -1.634305e-006 -5.365673e-007
 -2.200841e-006

 -5.703638e-004 -6.603040e-005 -1.951567e-004  1.466741e-004
 -4.335307e-005  1.322036e-004 -6.819336e-005 -3.547932e-005
 -1.166625e-006 -9.470308e-006 -9.570093e-006 -1.108022e-005
 -3.354163e-005  7.554972e-005  8.740124e-006  1.526752e-005
  2.541023e-005 -1.970247e-005  8.863982e-007 -6.122419e-006
  3.820501e-005  1.254819e-004 -1.044894e-006 -8.514176e-006
  1.156544e-005 -8.354073e-006  8.540275e-006  7.658231e-006
 -1.407961e-005  1.956040e-005 -8.201681e-006  6.492205e-006
  1.927117e-005 -2.378646e-006 -6.200910e-006  6.907469e-006
  1.282080e-005  1.482539e-005  4.909253e-006 -6.337167e-006
  2.679877e-006 -3.748115e-006 -9.896855e-007  7.560762e-006
 -2.052349e-006  3.037599e-006  2.443838e-006 -1.195838e-006
 -1.446233e-006 -4.694059e-006 -5.362261e-006  7.075340e-006
  1.906985e-006  2.440354e-006 -1.135224e-006 -5.005724e-007
  3.054129e-008 -3.468195e-006 -2.643819e-006  6.033334e-007
  8.397233e-007  2.024509e-006  1.670579e-006 -3.622397e-007
 -1.683101e-006 -2.697324e-006 -3.668814e-006  8.572249e-007
 -6.336868e-008  1.458268e-006  4.599346e-007 -1.885216e-006
 -2.783409e-007  5.492536e-007 -1.779995e-007  3.193127e-006
 -9.342374e-007

  2.592390e-004  2.913855e-005  4.382146e-005 -1.843657e-004
  4.667995e-005 -2.063262e-006  8.438574e-005  6.284011e-005
 -3.960523e-005 -6.122690e-006 -3.370293e-005  3.683914e-005
 -1.606398e-005 -3.548321e-005  2.511670e-005  4.263443e-006
 -8.666462e-007  2.304751e-006  6.152855e-007 -4.668202e-005
 -9.019865e-007 -1.044894e-006  9.209524e-005  1.141219e-005
 -7.596560e-006 -1.357401e-006 -1.070922e-005  7.046777e-006
  1.045095e-005  5.712215e-006  1.788146e-005 -6.852069e-006
 -3.146458e-006  1.333305e-005 -2.425315e-006 -3.688846e-006
  8.093253e-006 -1.052388e-006  5.290013e-006 -2.955183e-007
 -6.274312e-006  3.443007e-006 -2.253911e-006 -4.716062e-006
  4.930354e-006 -4.337418e-006  4.153992e-006  7.595837e-007
 -9.478519e-007  2.746724e-006 -3.209933e-006 -3.136061e-006
  8.426542e-006 -2.002349e-006  1.278239e-006 -1.086810e-006
 -3.792815e-006  2.981293e-006 -1.474525e-006 -1.544026e-006
  2.480418e-006 -2.119080e-006  4.454827e-007  3.571109e-006
 -8.015196e-007  1.788548e-006 -5.616391e-007 -5.296416e-007
  4.187927e-006 -2.245289e-006 -9.178341e-007  2.258470e-006
 -3.084961e-006 -5.386636e-008 -5.888709e-007 -4.804777e-007
  1.869346e-006

  1.947740e-004  1.203578e-004 -1.648991e-004 -1.453113e-004
 -1.578533e-004 -5.327472e-005 -7.341469e-006  5.377693e-005
 -1.436013e-004 -2.225456e-005 -9.439318e-005 -1.051828e-005
  3.897856e-005  7.765965e-006 -2.738737e-005  4.342284e-006
  2.646622e-005  7.852557e-006  1.746637e-005 -2.826112e-005
 -1.107992e-005 -8.514176e-006  1.141219e-005  1.471521e-004
 -2.162913e-005 -1.008749e-006 -1.656814e-005 -3.666768e-005
  2.795433e-005  7.886390e-006  1.390812e-005  9.049136e-006
 -2.181115e-005  1.053451e-005  1.344035e-005 -9.690871e-006
  7.073219e-006 -4.671984e-006  1.167716e-005  1.046727e-005
  3.507763e-006  6.590662e-006  4.496427e-006 -4.081066e-006
  9.391105e-006 -1.828249e-006 -1.307034e-007 -7.746371e-007
  6.287237e-006  6.500111e-006  3.577895e-006 -4.602276e-006
 -2.987165e-006 -3.623950e-006  1.878519e-006 -1.908634e-007
 -1.022851e-006  2.319803e-006 -8.218546e-007 -4.902121e-006
  6.158471e-007  3.340931e-007 -1.290729e-006  4.909957e-006
 -3.394873e-006  2.390483e-006 -6.072236e-007 -1.043041e-006
  1.714775e-006 -1.245506e-006 -1.219769e-006  3.355544e-006
 -5.270127e-007  1.670780e-006  6.716187e-007 -1.285373e-006
  8.023044e-007

 -2.749879e-004  3.330773e-005  6.308879e-005  1.355217e-004
 -9.561265e-005  4.120496e-005  9.574011e-008  2.575078e-005
  1.061174e-004  7.360731e-005  8.172612e-006 -3.853677e-005
 -1.193464e-005  4.307494e-005  1.244650e-005 -4.316305e-005
  6.398783e-006 -2.329263e-005  2.276734e-005  4.872939e-006
 -1.457204e-005  1.156544e-005 -7.596560e-006 -2.162913e-005
  1.369360e-004  2.331841e-005  7.088046e-006 -5.531232e-006
 -2.682794e-005 -1.477027e-006 -4.645242e-006  1.505342e-005
  1.491379e-005 -6.521507e-006  2.489055e-006 -3.198912e-007
 -6.419553e-006 -7.116185e-006 -7.271076e-006  8.104042e-007
  6.200498e-006 -3.271594e-008 -8.806892e-007 -6.369943e-006
 -3.459968e-006 -1.938456e-007 -2.480239e-006 -1.637690e-006
 -4.094538e-006 -1.674674e-006  4.605365e-006  3.625791e-006
 -1.114506e-006 -8.902812e-007 -4.212380e-006  2.054687e-006
  2.650315e-006 -4.349187e-007  2.203991e-006 -1.050168e-006
  2.556119e-008  1.683962e-006 -1.270629e-006  3.283078e-007
  3.431832e-006 -8.247868e-007  1.210879e-006 -2.144469e-006
  6.112134e-007  9.355397e-007 -5.247817e-007  3.197500e-007
  1.902722e-007 -4.631408e-007  9.571956e-007  2.015349e-006
  5.080707e-007

  9.746185e-005  1.524931e-004  3.336561e-005 -1.090801e-004
 -1.806167e-004 -8.312196e-005  6.525058e-005  1.104624e-004
  2.106449e-006  8.031183e-005 -1.437075e-005 -1.766650e-005
  2.722548e-005  1.490296e-005  2.491895e-005 -3.585039e-006
 -9.897598e-006  6.375926e-005  1.834039e-005 -4.368964e-006
 -4.898264e-006 -8.354073e-006 -1.357401e-006 -1.008749e-006
  2.331841e-005  7.819594e-005  4.146291e-006 -6.709362e-006
  6.649059e-008 -7.036595e-006  4.013948e-006  2.035744e-005
  3.391706e-006  2.184385e-005 -6.435427e-007 -4.647209e-006
  1.117614e-005 -3.168456e-006 -4.130877e-006  4.870023e-006
  4.713873e-006  1.236566e-005  4.769958e-006 -6.284232e-006
  5.542428e-006 -3.060375e-006 -1.363087e-006  6.452988e-006
 -2.044254e-006  3.226687e-006  5.031480e-006 -4.740942e-006
  2.670629e-006 -3.937487e-006 -2.302267e-006  7.668130e-006
  1.668504e-007  3.316748e-006  1.927017e-006 -3.796220e-006
  2.565080e-006 -1.778198e-006 -5.476384e-007  4.829368e-006
 -9.196762e-007  9.407709e-007  2.584846e-006 -2.467667e-006
  1.055381e-006 -2.006279e-006 -1.502628e-006  1.807330e-006
  1.185590e-007  1.171742e-006  1.489241e-006 -4.734735e-007
 -5.225809e-008

 -7.731457e-005  5.061190e-005  7.052824e-005  1.663181e-004
 -7.914365e-005 -2.732331e-005 -3.411891e-005  3.231476e-005
  1.538498e-005  3.647968e-005  4.652083e-005 -1.112704e-005
  1.855824e-005 -1.051247e-005  4.118675e-006  1.044490e-005
 -1.230787e-005 -2.503565e-006  3.158321e-005 -3.664705e-006
  3.992547e-006  8.540275e-006 -1.070922e-005 -1.656814e-005
  7.088046e-006  4.146291e-006  6.434232e-005  3.562675e-007
 -3.883621e-006  3.252691e-006 -8.537102e-006  6.520094e-006
  5.024822e-006  7.290116e-006  8.156627e-006 -8.512680e-007
 -2.407171e-007  3.381843e-006 -2.227005e-006 -4.427783e-006
  3.124683e-006 -2.090655e-006  6.577281e-006 -3.363338e-006
 -1.437253e-006 -4.627173e-007 -3.369680e-006  1.059155e-007
  2.052257e-006 -1.390016e-006  1.745284e-006  2.097000e-007
 -9.367583e-007  2.301644e-006 -2.049414e-006  5.929748e-007
  3.682796e-006  5.732098e-007  6.763496e-007  6.713315e-007
  2.588635e-007  9.849334e-007 -1.625980e-006  1.217974e-006
  1.691842e-006 -2.193436e-006  9.622794e-007 -9.776128e-007
 -6.533242e-007 -2.877230e-007  8.554633e-007 -8.723898e-007
  2.910123e-006 -7.117244e-007  1.250760e-007 -8.774677e-008
  2.376706e-007

 -8.261128e-005 -6.678460e-005  1.410904e-004 -1.127960e-004
  8.965562e-005  1.106577e-004  2.801891e-005 -4.794132e-005
  4.277335e-005 -4.335637e-006  8.004603e-007  1.827687e-005
 -2.563788e-005  9.991379e-006 -4.277951e-006 -3.100001e-005
  2.731838e-005 -1.342661e-006 -2.534975e-005  1.543401e-005
  3.518003e-005  7.658231e-006  7.046777e-006 -3.666768e-005
 -5.531232e-006 -6.709362e-006  3.562675e-007  8.782891e-005
 -1.993563e-006 -3.382516e-006 -1.535858e-005 -1.099401e-005
  3.117438e-006 -4.850534e-006 -4.650653e-006  3.162002e-006
 -8.417379e-006  2.702053e-006  6.620801e-006 -8.008701e-006
 -7.993647e-006 -4.528131e-006 -3.274586e-006  4.929665e-006
 -2.496514e-006  8.045036e-007  1.853271e-006  9.088446e-007
 -2.323683e-006 -2.052380e-006 -3.428482e-006  6.714131e-007
  3.641231e-006  1.796441e-006  8.910840e-007 -4.127331e-007
 -1.186025e-006 -8.941376e-007  1.196728e-006  1.073212e-006
  1.888116e-006 -5.230489e-007  1.478656e-006 -4.083766e-006
  1.187006e-006  3.423945e-008 -1.305058e-006  1.261632e-006
 -2.864417e-007 -4.926576e-007  1.356789e-006 -2.307664e-006
  1.619938e-006 -1.039711e-008 -6.948617e-007  2.349323e-008
 -9.805445e-007

 -7.512555e-005  8.109354e-005  2.046342e-005  4.435767e-005
 -1.108911e-004 -2.971168e-005 -4.629684e-006  4.729629e-006
 -1.067902e-004  8.581260e-006  7.031132e-006 -4.958856e-006
  3.743756e-005  1.299971e-005  5.516380e-006 -2.414656e-005
 -2.062452e-005  3.580542e-005 -2.792300e-006 -1.866125e-005
  8.970029e-006 -1.407961e-005  1.045095e-005  2.795433e-005
 -2.682794e-005  6.649059e-008 -3.883621e-006 -1.993563e-006
  9.965396e-005  1.648155e-005 -3.679746e-006 -1.112588e-005
 -2.520107e-005  3.373459e-006  1.093975e-006  1.293368e-005
  2.394610e-006 -4.996360e-006  3.805965e-006  3.056207e-006
  3.685957e-006 -1.145303e-006 -1.353363e-006 -1.161874e-006
  6.017877e-006 -2.162591e-006  3.827869e-007 -2.154745e-006
  8.768953e-007  1.634103e-006 -6.040605e-007 -4.382745e-006
 -6.341106e-007 -1.507199e-008  2.502566e-006  6.563466e-007
 -4.366910e-006 -3.829468e-007 -8.371606e-007 -8.073497e-007
 -2.168181e-006 -1.008180e-006  2.968528e-008  1.173141e-006
 -2.130179e-006  5.752145e-007 -1.133847e-007 -7.698659e-007
  3.138141e-006 -9.060524e-007 -1.210919e-006  2.191192e-007
 -2.564576e-006 -1.367652e-006 -9.124285e-007 -2.296104e-006
 -2.194507e-007

 -2.296225e-004 -1.602196e-005  4.864964e-005  9.313958e-005
 -6.569065e-005  2.733558e-005 -3.607641e-005 -9.782478e-007
 -1.409118e-005 -1.949202e-006  1.289971e-005 -4.435879e-006
  8.154595e-006  2.010784e-005 -6.609722e-006 -5.513768e-006
 -6.659684e-006 -5.596348e-006  1.324363e-005 -4.220582e-006
 -7.852821e-006  1.956040e-005  5.712215e-006  7.886390e-006
 -1.477027e-006 -7.036595e-006  3.252691e-006 -3.382516e-006
  1.648155e-005  4.282693e-005  2.908299e-006  2.857278e-007
  5.334610e-007 -1.110508e-006  1.413252e-006  4.870931e-006
  1.189172e-006  6.724916e-006 -4.155079e-006  1.022914e-006
  5.245748e-006 -2.012461e-006 -3.265587e-006  2.991571e-006
  3.719353e-006  3.909596e-006  1.099562e-006 -2.111853e-006
  3.214689e-006 -1.241884e-006  5.160057e-007  2.518033e-006
  3.819528e-008  2.390876e-006  2.665355e-006 -2.698371e-006
 -1.265510e-007  2.220165e-007 -2.087866e-006  3.121481e-006
  4.223876e-007  1.316108e-006 -3.593836e-007  9.972862e-008
  2.926013e-007 -1.732599e-006 -8.432917e-007  6.222927e-007
  1.605187e-006  1.796631e-007  8.467296e-007 -3.348753e-007
 -2.675059e-007 -1.505475e-006 -3.113783e-007  1.814406e-007
  9.505137e-007

  1.083345e-004 -6.131835e-005 -8.452614e-005 -9.758203e-005
  5.516331e-005  2.172373e-005  9.944678e-006 -1.175167e-005
  3.017032e-006 -2.476502e-005 -4.633554e-005  1.085346e-005
 -1.013572e-005 -4.015044e-006  6.771421e-006  1.770639e-005
 -1.012948e-006 -1.472045e-005  7.293145e-008  1.729022e-005
 -9.800136e-006 -8.201681e-006  1.788146e-005  1.390812e-005
 -4.645242e-006  4.013948e-006 -8.537102e-006 -1.535858e-005
 -3.679746e-006  2.908299e-006  4.885867e-005  1.222646e-006
  2.062721e-006  2.250387e-006 -3.898562e-006  8.922645e-007
  3.472337e-006  3.618586e-006  5.919508e-006  7.267080e-007
 -1.484810e-006  3.288724e-006 -5.047166e-008 -2.431959e-006
  3.180942e-006 -3.219696e-006  7.546828e-006 -1.148023e-006
  2.193635e-006  4.787603e-007  2.892270e-008 -2.199404e-006
  3.071532e-006 -2.281233e-006  2.118232e-006 -1.634293e-006
 -8.919397e-007  2.040516e-006 -9.789538e-007 -1.421552e-007
  2.311374e-006 -6.177321e-007  1.374336e-006 -7.489086e-008
 -1.169071e-007  1.604701e-006 -7.038797e-007  5.046113e-007
 -2.211186e-007 -1.298844e-006  7.208178e-008 -1.235083e-007
 -7.366021e-007  7.266637e-007  7.174602e-008 -2.093866e-007
  9.763398e-007

  6.448226e-005  5.458171e-005 -2.352576e-005 -9.829647e-005
 -7.138288e-005 -8.690612e-005  1.860875e-005  7.788865e-005
 -2.054844e-005  1.852974e-005  1.718594e-005 -3.248956e-005
  1.049919e-005  8.334290e-006  3.600577e-006  1.582177e-005
 -9.483853e-006  1.663413e-005  8.284202e-008 -2.622838e-005
  9.999943e-006  6.492205e-006 -6.852069e-006  9.049136e-006
  1.505342e-005  2.035744e-005  6.520094e-006 -1.099401e-005
 -1.112588e-005  2.857278e-007  1.222646e-006  6.977182e-005
  6.393229e-006  3.639229e-006 -7.784437e-006 -1.557665e-005
  1.088808e-005 -4.357902e-006  2.449722e-006  4.764709e-006
 -5.420037e-006  6.161347e-006  3.879644e-006 -7.699730e-006
 -9.211519e-007 -2.532208e-006  8.473784e-007  9.438457e-006
 -3.453500e-006  2.975246e-006  2.632783e-006 -1.722769e-006
  1.234848e-006 -2.937754e-006 -2.633703e-007  3.274416e-006
  4.583044e-006  2.534777e-006 -1.567550e-007 -2.182730e-006
  2.007403e-006 -1.659519e-006  3.716487e-007 -7.400286e-007
 -1.299304e-006 -4.966674e-007  1.522687e-006 -2.144232e-006
 -2.463436e-007  1.077387e-006 -3.466919e-007  4.080788e-007
 -6.633190e-007  8.812648e-007  5.074206e-007 -1.237792e-006
 -1.080912e-006

 -1.785739e-004 -8.968881e-006  4.002625e-005  5.009319e-005
 -6.733514e-005  1.726638e-005  6.731833e-007  4.158792e-005
  4.409657e-005  2.691700e-005  2.682569e-006 -9.146761e-006
 -9.915392e-006  1.718502e-005 -1.129024e-006 -6.197272e-006
  1.790596e-005  6.068208e-006  1.277170e-005 -5.259005e-006
 -9.942599e-006  1.927117e-005 -3.146458e-006 -2.181115e-005
  1.491379e-005  3.391706e-006  5.024822e-006  3.117438e-006
 -2.520107e-005  5.334610e-007  2.062721e-006  6.393229e-006
  6.913055e-005  9.025157e-006 -2.217509e-006 -4.809098e-006
 -1.299899e-005  1.525656e-006 -1.795594e-006  6.436965e-006
 -2.944276e-006 -6.117768e-006  2.368095e-006  5.160641e-006
 -4.143575e-006 -1.240747e-006 -8.526270e-007  2.026248e-006
  4.899404e-006 -2.671879e-006  2.145663e-006  9.723854e-008
 -1.421756e-006 -6.226063e-007 -1.423032e-006 -1.082815e-006
  4.800579e-006 -3.053932e-007  1.450016e-006  9.626035e-007
  6.596651e-007 -2.406504e-007 -1.286031e-006 -1.465895e-006
 -1.196408e-006 -8.288532e-007  4.793601e-007  9.243472e-007
 -2.939978e-006  5.549979e-007  5.143170e-008  2.307686e-007
  2.139211e-006  6.062058e-007  9.633020e-007  3.659931e-007
  4.397654e-007

  1.304085e-004  7.915029e-005  7.263025e-005 -9.440124e-005
 -1.275176e-004 -2.524121e-005  4.915055e-005  5.284668e-005
 -1.504197e-005  3.704960e-005 -3.029196e-005  6.180660e-006
  1.182852e-005 -9.467659e-006 -8.137393e-006 -7.607092e-007
  8.197123e-007  2.931926e-005  7.144787e-006 -1.519296e-005
 -6.781336e-006 -2.378646e-006  1.333305e-005  1.053451e-005
 -6.521507e-006  2.184385e-005  7.290116e-006 -4.850534e-006
  3.373459e-006 -1.110508e-006  2.250387e-006  3.639229e-006
  9.025157e-006  3.972449e-005  2.118374e-007  5.749939e-007
  4.331569e-006 -4.524539e-006  7.766068e-007  4.855800e-006
 -1.421078e-006  5.215420e-006 -1.147806e-006 -7.285288e-007
  4.870055e-006 -2.231328e-006 -1.766269e-006  2.657019e-006
  1.564933e-006  4.183158e-006  1.767061e-006 -2.712163e-006
  2.181802e-006 -1.762990e-006 -9.520195e-008  2.086386e-006
 -1.413225e-006  1.981450e-006  1.203408e-006 -1.636055e-006
  1.781319e-006 -1.166013e-006 -2.124025e-006  4.570278e-006
 -9.043405e-007  1.140292e-006  1.094148e-006 -7.977909e-007
  1.190533e-006 -1.804291e-006 -1.156856e-006  5.522103e-007
 -1.658109e-007  4.227023e-007  7.602577e-007 -1.145190e-006
  2.708799e-007

  1.495717e-005  3.698060e-005 -1.426344e-005  6.725060e-005
 -3.673114e-005 -3.130923e-005 -1.068265e-005  1.458275e-005
  6.643776e-006  1.099722e-005 -1.474638e-006  2.692813e-006
  6.189597e-006 -7.998891e-007  1.417529e-008 -6.204734e-006
 -2.306513e-006  6.677387e-007  2.052540e-005  6.260465e-006
 -4.645518e-006 -6.200910e-006 -2.425315e-006  1.344035e-005
  2.489055e-006 -6.435427e-007  8.156627e-006 -4.650653e-006
  1.093975e-006  1.413252e-006 -3.898562e-006 -7.784437e-006
 -2.217509e-006  2.118374e-007  3.047923e-005  1.007331e-006
  2.393825e-006 -2.320493e-006 -7.001472e-007  1.606976e-006
  2.310813e-006  3.026693e-006  2.863080e-006 -4.216861e-006
  5.447329e-007  2.857651e-006 -2.399001e-006 -1.708312e-006
  1.705524e-006  2.272775e-007  2.691841e-006 -1.185046e-006
 -1.103099e-006  2.647343e-007 -1.909930e-006  8.364588e-007
  3.751393e-007 -1.542111e-006  7.239533e-007  2.432337e-007
 -2.596248e-009  1.701630e-006 -1.787153e-009 -1.037795e-006
  1.775100e-006  4.317574e-008  8.096717e-009  7.841555e-007
 -1.393419e-007  1.361966e-006 -9.073504e-007 -8.466381e-007
  1.668205e-006 -5.419855e-007  3.252490e-007  1.921725e-007
  7.344951e-008

 -6.574169e-005 -2.961979e-005  4.106492e-005  3.940975e-005
  6.180415e-005  4.418805e-005 -2.632424e-006 -3.367978e-005
 -4.295224e-006 -2.456106e-006 -8.087344e-006  5.777865e-006
 -7.735870e-006 -8.451894e-006 -6.621521e-006 -7.364809e-006
 -1.563114e-005 -1.129183e-005 -6.842123e-006  3.321110e-006
  3.570908e-006  6.907469e-006 -3.688846e-006 -9.690871e-006
 -3.198912e-007 -4.647209e-006 -8.512680e-007  3.162002e-006
  1.293368e-005  4.870931e-006  8.922645e-007 -1.557665e-005
 -4.809098e-006  5.749939e-007  1.007331e-006  4.955265e-005
 -9.404565e-007 -7.748987e-007 -7.384381e-006 -1.051985e-005
  8.077185e-006 -2.264322e-006 -1.806568e-007  6.586293e-006
 -3.048435e-006  8.139336e-007  2.556685e-006 -6.449538e-006
 -1.300282e-006 -7.374961e-007  1.802130e-008  4.641252e-006
 -1.058819e-006  2.992911e-006  1.847208e-006 -4.834718e-007
 -4.443252e-007  3.743343e-007  3.608700e-007  2.330881e-006
  2.193871e-006  2.096877e-006 -9.952666e-007  1.467751e-006
 -2.666397e-006 -5.769043e-007  8.658568e-007  2.301382e-006
  1.817057e-006 -2.838139e-007 -9.245090e-008 -1.306731e-007
  1.095615e-006 -1.097917e-006  1.223153e-006  1.210598e-006
  1.636740e-006

  1.239011e-005  5.267442e-005 -2.461017e-005 -1.013738e-004
 -5.737585e-005 -5.286795e-006  3.722790e-005  2.811518e-005
 -2.278433e-005  1.703508e-005 -1.992423e-005  1.328608e-005
  2.541101e-006  1.029224e-005 -2.680315e-006  8.878452e-006
 -9.023361e-006  8.300715e-006  4.117549e-006 -6.838280e-006
  1.395518e-005  1.282080e-005  8.093253e-006  7.073219e-006
 -6.419553e-006  1.117614e-005 -2.407171e-007 -8.417379e-006
  2.394610e-006  1.189172e-006  3.472337e-006  1.088808e-005
 -1.299899e-005  4.331569e-006  2.393825e-006 -9.404565e-007
  5.083701e-005  5.356964e-006  2.194223e-008 -3.970916e-006
 -9.167478e-006  1.653027e-006 -7.545098e-007  4.025371e-006
  5.444668e-006 -3.967098e-006 -1.269525e-006  3.740514e-007
 -5.511336e-006  1.656369e-007 -7.121379e-007 -1.575300e-006
  5.225617e-006 -2.068367e-006  1.459611e-006 -1.521537e-006
 -5.466558e-006  1.201144e-008 -9.550908e-007 -1.023440e-006
  3.878247e-006 -1.308903e-006  1.031187e-006  8.711075e-007
  4.026753e-007 -6.684900e-008 -1.094969e-006 -2.199633e-006
  5.841535e-007 -6.559664e-007 -7.509984e-007  3.590285e-007
 -1.666394e-006  6.157968e-007  3.035055e-007  7.411190e-007
  1.652182e-006

 -1.447339e-004 -2.921642e-005  6.599161e-005  1.084211e-006
 -2.773790e-005  3.334134e-005 -8.921897e-006 -1.413571e-005
  1.300309e-005  3.208409e-006  1.498803e-005  5.552356e-006
 -1.103703e-005  8.726305e-006 -4.885479e-006  6.979943e-006
  7.484919e-006 -2.292790e-006 -3.920113e-006  5.977922e-006
 -1.417827e-006  1.482539e-005 -1.052388e-006 -4.671984e-006
 -7.116185e-006 -3.168456e-006  3.381843e-006  2.702053e-006
 -4.996360e-006  6.724916e-006  3.618586e-006 -4.357902e-006
  1.525656e-006 -4.524539e-006 -2.320493e-006 -7.748987e-007
  5.356964e-006  2.576205e-005 -4.375236e-007  1.515650e-006
 -1.268716e-006 -3.069026e-006  7.873292e-007  2.614214e-006
 -3.711407e-006  2.562960e-006 -1.167536e-006  1.018211e-006
  5.783676e-006 -1.324234e-006 -2.255037e-006  2.096928e-007
  1.366707e-006  2.236530e-006 -1.323104e-007 -1.817598e-006
  4.328159e-007 -2.096475e-006 -5.081293e-007  6.416347e-007
  6.810786e-007  1.706588e-006  1.685078e-006 -1.115820e-006
  7.854452e-007 -4.560096e-007 -1.119441e-006  2.287233e-006
  4.370644e-008  1.942723e-007  4.788687e-007 -7.696470e-007
  4.034018e-007 -8.043657e-007 -6.722828e-007  1.700534e-006
  5.655344e-007

  2.853866e-005 -6.662381e-006 -6.607345e-005 -5.825291e-005
  3.547037e-005 -8.817579e-006 -4.716153e-006 -1.245050e-005
 -2.156301e-005 -2.997137e-005 -3.162459e-006  1.821043e-006
  4.586903e-006  1.885987e-005  1.301369e-005  5.574750e-006
  1.143255e-005  6.351952e-006 -1.240820e-005  1.208448e-005
  2.083665e-006  4.909253e-006  5.290013e-006  1.167716e-005
 -7.271076e-006 -4.130877e-006 -2.227005e-006  6.620801e-006
  3.805965e-006 -4.155079e-006  5.919508e-006  2.449722e-006
 -1.795594e-006  7.766068e-007 -7.001472e-007 -7.384381e-006
  2.194223e-008 -4.375236e-007  2.775609e-005  2.994096e-006
  2.582288e-006  7.884141e-008 -2.579511e-006  3.522076e-007
  6.335171e-007 -4.024695e-007  2.918691e-006 -1.193068e-006
 -1.023992e-006  2.136669e-006 -4.502142e-007 -2.757603e-006
  1.105129e-006 -1.380776e-006  3.306666e-006  5.564257e-007
 -1.048031e-006 -7.779790e-007 -9.292359e-007 -7.344184e-007
  1.284048e-006 -1.102242e-006  2.166813e-006 -3.525362e-007
 -1.836572e-006  9.823299e-007 -1.218007e-006 -2.759486e-007
  1.614005e-006  1.253684e-007  5.916032e-007  5.387004e-007
 -1.201782e-006  1.328933e-006 -1.080427e-006 -1.132191e-007
  6.709234e-007

  1.058538e-004  5.180225e-005  4.453586e-005 -3.838236e-005
 -3.817751e-005 -2.320391e-005  1.529592e-005  3.778651e-006
 -1.779289e-005  1.602116e-005 -1.288526e-005  2.042329e-006
 -1.098138e-006 -2.750037e-006 -2.103509e-006 -6.156471e-006
 -2.300091e-006  6.800233e-006  1.985258e-007 -1.731251e-006
 -8.919766e-006 -6.337167e-006 -2.955183e-007  1.046727e-005
  8.104042e-007  4.870023e-006 -4.427783e-006 -8.008701e-006
  3.056207e-006  1.022914e-006  7.267080e-007  4.764709e-006
  6.436965e-006  4.855800e-006  1.606976e-006 -1.051985e-005
 -3.970916e-006  1.515650e-006  2.994096e-006  3.620270e-005
  2.729886e-007  4.524625e-007 -5.733290e-006 -8.222352e-006
  1.453902e-006  2.263488e-007  1.696458e-007  3.235514e-006
 -2.729612e-006  3.202438e-007  3.054483e-006 -4.177463e-006
 -1.164600e-007 -2.058146e-006 -2.244047e-007 -7.699494e-008
  2.944444e-008  1.579584e-006  1.478843e-006 -1.582574e-006
  1.274996e-006  4.516853e-007  2.355578e-007  2.650776e-006
  1.983763e-006  9.504559e-007  4.246267e-007 -8.881115e-007
  4.710354e-007 -1.018706e-006  4.223586e-007 -6.957543e-007
  7.194547e-007  8.463919e-007  8.749920e-007  1.025569e-006
 -1.267752e-006

 -4.928768e-005  9.267352e-006  6.104930e-005  5.728806e-005
 -3.457977e-005 -8.479804e-006 -1.857380e-005 -7.512089e-006
 -1.167011e-005  1.579241e-007  1.972190e-005 -7.907109e-006
  1.406162e-005  1.157296e-008  5.476903e-006  2.276251e-006
  4.451044e-007  1.105196e-005  3.970701e-006  5.460673e-006
 -1.190618e-005  2.679877e-006 -6.274312e-006  3.507763e-006
  6.200498e-006  4.713873e-006  3.124683e-006 -7.993647e-006
  3.685957e-006  5.245748e-006 -1.484810e-006 -5.420037e-006
 -2.944276e-006 -1.421078e-006  2.310813e-006  8.077185e-006
 -9.167478e-006 -1.268716e-006  2.582288e-006  2.729886e-007
  3.657752e-005  5.925163e-006  7.085089e-007 -4.831095e-006
 -9.116962e-006 -9.965254e-008 -7.568821e-007  1.658897e-006
  1.088152e-006 -1.113581e-006  1.722206e-006 -3.859512e-007
 -4.535454e-006  1.043104e-007  7.902696e-007  2.529811e-006
  3.120715e-006 -1.425732e-006  1.279747e-006 -4.501613e-007
 -1.993582e-006  1.315632e-006 -1.307949e-007  2.326071e-007
  9.014957e-007 -7.898738e-007  1.212923e-006  1.961976e-006
  1.165196e-006  2.091242e-008 -1.085439e-006 -1.809618e-006
  1.901077e-007 -1.504140e-006 -5.991715e-008 -4.745187e-007
 -5.731195e-007

  1.087817e-004  5.181099e-005 -2.327448e-005 -4.268514e-005
 -4.963555e-005 -7.218371e-005  2.499062e-005  4.572571e-005
 -2.102137e-005  9.794557e-006 -2.904825e-006 -1.055766e-006
  6.208381e-006 -1.686727e-007  1.519800e-005  2.404828e-008
 -4.675270e-006  1.354540e-005 -1.550569e-006 -8.465245e-006
 -1.894239e-006 -3.748115e-006  3.443007e-006  6.590662e-006
 -3.271594e-008  1.236566e-005 -2.090655e-006 -4.528131e-006
 -1.145303e-006 -2.012461e-006  3.288724e-006  6.161347e-006
 -6.117768e-006  5.215420e-006  3.026693e-006 -2.264322e-006
  1.653027e-006 -3.069026e-006  7.884141e-008  4.524625e-007
  5.925163e-006  2.215115e-005  2.524875e-006 -1.762304e-006
 -9.878433e-007 -2.747261e-006  5.001023e-007  4.766189e-006
 -2.229142e-006  3.492520e-006  2.948226e-007 -2.367058e-006
  1.962871e-006 -1.977077e-006 -2.193029e-006  2.626710e-006
  7.225578e-007  1.772714e-006  1.151743e-006 -1.352599e-006
  2.465842e-006 -1.811763e-006 -5.742048e-007 -8.208015e-007
 -2.361816e-007  1.585134e-006  2.190905e-006 -1.281954e-007
  3.380166e-007 -5.347700e-007 -1.146725e-006  1.603520e-006
 -7.040008e-007  5.428625e-007  1.525415e-007 -1.745203e-006
 -2.519850e-007

 -3.117609e-006  2.229647e-005 -1.923698e-005  5.032911e-005
 -3.526435e-005 -4.078709e-005 -1.637006e-005  1.723630e-005
 -2.653448e-006  6.300301e-006  9.121946e-006 -5.865854e-006
  2.769681e-006 -5.325922e-006  1.912963e-006  3.296455e-006
  9.844384e-007  8.045828e-006  7.361077e-006 -5.043881e-006
 -1.233634e-006 -9.896855e-007 -2.253911e-006  4.496427e-006
 -8.806892e-007  4.769958e-006  6.577281e-006 -3.274586e-006
 -1.353363e-006 -3.265587e-006 -5.047166e-008  3.879644e-006
  2.368095e-006 -1.147806e-006  2.863080e-006 -1.806568e-007
 -7.545098e-007  7.873292e-007 -2.579511e-006 -5.733290e-006
  7.085089e-007  2.524875e-006  1.787005e-005  3.743053e-006
  1.965160e-006 -7.172177e-007 -2.681872e-006  3.803866e-006
  8.613583e-007  1.019566e-006  3.161032e-006 -1.314947e-006
  7.440156e-007  5.189145e-007 -1.174399e-006 -2.024099e-007
  1.185522e-006  5.107794e-007  2.007526e-006 -7.506345e-007
 -4.747161e-007 -5.425659e-007 -1.605878e-006 -9.386868e-007
 -1.054084e-006 -9.098203e-007  1.242571e-006 -5.661938e-007
 -1.049852e-006  4.908283e-007 -6.227485e-007  5.436178e-007
  1.111454e-006  3.999380e-007  6.858453e-007 -8.644124e-007
 -6.667584e-007

 -1.048552e-004 -2.201702e-005  2.439207e-005  2.956761e-005
  1.265673e-005  2.177585e-005 -1.111443e-005 -1.935651e-005
  8.101441e-006 -1.211597e-005  1.544720e-007 -4.305399e-006
 -1.240354e-005  1.725086e-006 -5.827205e-006 -3.505405e-006
  6.679828e-007 -1.002020e-005 -2.411787e-006 -1.373769e-006
 -1.510342e-006  7.560762e-006 -4.716062e-006 -4.081066e-006
 -6.369943e-006 -6.284232e-006 -3.363338e-006  4.929665e-006
 -1.161874e-006  2.991571e-006 -2.431959e-006 -7.699730e-006
  5.160641e-006 -7.285288e-007 -4.216861e-006  6.586293e-006
  4.025371e-006  2.614214e-006  3.522076e-007 -8.222352e-006
 -4.831095e-006 -1.762304e-006  3.743053e-006  3.045892e-005
  1.053159e-006 -1.255117e-006 -3.843806e-006 -7.852857e-006
  5.193580e-006 -1.258664e-006  1.160809e-006  3.411198e-006
 -3.415645e-007  1.278046e-006  1.899405e-006 -3.384244e-006
 -8.022505e-007 -1.125085e-006  7.679751e-008  1.184711e-006
  2.372693e-006  8.196817e-007  2.676907e-007 -9.327944e-007
 -8.370612e-007  1.663540e-007 -5.764443e-007  1.144341e-006
  3.011031e-007 -3.396761e-008  7.752120e-007  1.039155e-006
  9.756223e-007 -1.438993e-007  6.825840e-007  1.030948e-006
  1.541994e-006

  4.806468e-005  1.850779e-005 -1.504857e-005 -1.523183e-005
 -9.948592e-006 -8.882043e-006  4.158762e-006  9.640837e-006
 -2.183044e-005 -5.125066e-006 -7.994329e-006  1.988969e-006
 -1.604173e-006  2.563019e-006  4.136335e-007 -1.601906e-006
 -7.997502e-006 -3.554298e-006  3.503844e-006 -1.944317e-006
  4.013568e-006 -2.052349e-006  4.930354e-006  9.391105e-006
 -3.459968e-006  5.542428e-006 -1.437253e-006 -2.496514e-006
  6.017877e-006  3.719353e-006  3.180942e-006 -9.211519e-007
 -4.143575e-006  4.870055e-006  5.447329e-007 -3.048435e-006
  5.444668e-006 -3.711407e-006  6.335171e-007  1.453902e-006
 -9.116962e-006 -9.878433e-007  1.965160e-006  1.053159e-006
  2.671409e-005  3.361236e-006 -3.283053e-007 -1.855774e-006
 -5.794486e-006 -2.644047e-007  8.301763e-007  2.251707e-006
  3.935630e-006 -1.537416e-006 -3.193014e-007 -1.076084e-006
 -4.770096e-006  9.686038e-007 -7.027380e-007  1.148374e-006
  2.129573e-006 -1.307367e-006 -4.821491e-007 -2.158231e-007
 -1.822038e-006  4.856042e-007 -4.055817e-007 -2.165726e-006
  1.420723e-006 -4.630174e-007  6.442084e-007  1.738079e-006
 -1.233321e-006  1.840895e-007  2.691261e-007 -3.449970e-007
  6.387604e-007

 -6.625963e-005 -2.067705e-005  1.416882e-005  4.173765e-005
 -7.963971e-007 -4.541353e-006 -1.548264e-005 -9.795427e-006
  6.824245e-006 -4.623045e-006  2.332420e-005 -3.486878e-006
 -3.539198e-006  1.446017e-006  9.666255e-007 -1.681964e-006
 -4.221124e-006 -5.350100e-006  4.617525e-006  3.045360e-006
 -1.466404e-006  3.037599e-006 -4.337418e-006 -1.828249e-006
 -1.938456e-007 -3.060375e-006 -4.627173e-007  8.045036e-007
 -2.162591e-006  3.909596e-006 -3.219696e-006 -2.532208e-006
 -1.240747e-006 -2.231328e-006  2.857651e-006  8.139336e-007
 -3.967098e-006  2.562960e-006 -4.024695e-007  2.263488e-007
 -9.965254e-008 -2.747261e-006 -7.172177e-007 -1.255117e-006
  3.361236e-006  1.455126e-005 -8.344346e-008  1.302759e-006
 -3.563102e-007 -2.662026e-006 -4.385189e-007  3.689568e-007
 -2.298616e-006  2.986747e-006 -9.736585e-007  1.138850e-007
  1.118651e-006 -6.140356e-007 -8.961585e-007  1.545187e-006
  1.651211e-007  2.143842e-006 -3.163433e-007 -1.789238e-006
 -1.273217e-007 -1.153000e-006 -2.546267e-007  1.143918e-006
 -7.862240e-007  1.298097e-006  1.301034e-006 -1.281930e-006
  6.626457e-007 -2.179953e-007 -1.013205e-006  7.002624e-007
 -5.486656e-007

  4.101818e-005 -3.701052e-005 -7.381113e-006 -5.200114e-005
  4.358695e-005  2.740033e-005  1.006805e-005 -6.143509e-006
  1.383730e-005 -8.311824e-006 -1.455521e-005  2.472157e-006
 -3.014495e-006  2.206300e-006  1.540260e-006  6.681213e-006
  7.069157e-007 -4.685685e-006 -6.520881e-006  5.245432e-006
  4.555243e-006  2.443838e-006  4.153992e-006 -1.307034e-007
 -2.480239e-006 -1.363087e-006 -3.369680e-006  1.853271e-006
  3.827869e-007  1.099562e-006  7.546828e-006  8.473784e-007
 -8.526270e-007 -1.766269e-006 -2.399001e-006  2.556685e-006
 -1.269525e-006 -1.167536e-006  2.918691e-006  1.696458e-007
 -7.568821e-007  5.001023e-007 -2.681872e-006 -3.843806e-006
 -3.283053e-007 -8.344346e-008  1.328738e-005  1.166024e-006
  1.329481e-006 -6.101972e-007 -1.862750e-006  8.019862e-007
  3.834587e-007  5.619418e-007  2.525391e-006 -1.991201e-007
 -3.534414e-009  6.103723e-007 -6.364920e-007 -1.879396e-006
  1.224866e-006 -4.426151e-007  1.554686e-006 -6.771138e-007
 -1.252124e-006  1.871232e-007 -4.317372e-007 -3.769693e-007
 -8.431017e-008 -1.336330e-006  8.123200e-007  2.777078e-008
  2.042294e-007  5.597259e-007 -3.207263e-007 -4.118440e-007
  4.797231e-007

  4.053593e-005  2.109633e-005 -3.000015e-005 -2.631536e-005
 -5.101461e-005 -4.249155e-005  4.476688e-006  2.344288e-005
 -7.154832e-006  8.451356e-006  1.209811e-005 -1.967565e-006
  2.665787e-006  4.562069e-006  2.375693e-006 -4.949709e-006
  4.948159e-006  1.447679e-005  5.108086e-007 -5.626105e-006
  2.713975e-006 -1.195838e-006  7.595837e-007 -7.746371e-007
 -1.637690e-006  6.452988e-006  1.059155e-007  9.088446e-007
 -2.154745e-006 -2.111853e-006 -1.148023e-006  9.438457e-006
  2.026248e-006  2.657019e-006 -1.708312e-006 -6.449538e-006
  3.740514e-007  1.018211e-006 -1.193068e-006  3.235514e-006
  1.658897e-006  4.766189e-006  3.803866e-006 -7.852857e-006
 -1.855774e-006  1.302759e-006  1.166024e-006  2.412453e-005
  3.589789e-007 -2.421509e-007 -2.783693e-006 -6.733912e-006
  2.616061e-006 -1.001948e-006 -7.833220e-007  2.686451e-006
 -1.285283e-006  3.296560e-007  9.891191e-007 -9.513308e-007
  5.967280e-007 -1.921533e-006 -9.377915e-007 -2.272922e-006
 -1.086805e-006  1.368735e-007  1.207184e-006 -5.572281e-007
 -1.046516e-006 -2.773454e-008  4.904994e-007 -7.122007e-007
  9.892185e-007  1.381714e-006 -3.767872e-007 -1.117197e-006
 -1.380588e-006

 -4.316600e-005  1.595880e-006  3.244668e-005  1.215077e-005
 -2.678016e-005  1.072587e-005 -1.136885e-005 -2.122733e-006
  8.320497e-007 -1.082194e-006  2.210691e-006 -5.630114e-006
 -5.764057e-006  3.416356e-006 -5.140646e-006  1.348938e-006
  6.442310e-006 -8.167723e-007  2.896972e-006  1.613636e-006
 -6.280167e-006 -1.446233e-006 -9.478519e-007  6.287237e-006
 -4.094538e-006 -2.044254e-006  2.052257e-006 -2.323683e-006
  8.768953e-007  3.214689e-006  2.193635e-006 -3.453500e-006
  4.899404e-006  1.564933e-006  1.705524e-006 -1.300282e-006
 -5.511336e-006  5.783676e-006 -1.023992e-006 -2.729612e-006
  1.088152e-006 -2.229142e-006  8.613583e-007  5.193580e-006
 -5.794486e-006 -3.563102e-007  1.329481e-006  3.589789e-007
  2.168920e-005  7.473099e-007 -7.006680e-007 -2.131987e-006
 -4.116758e-006  6.638951e-007  5.144028e-007 -3.577928e-007
  3.722847e-006 -1.899110e-006  1.502528e-007 -6.376321e-007
 -2.582552e-006  9.190367e-007 -2.557141e-007 -9.160508e-007
  7.646781e-007  6.538288e-007  5.800021e-008  1.057337e-006
 -2.144430e-006 -2.530875e-007  2.357128e-007  1.662271e-008
  1.537578e-006  9.571714e-008  4.868779e-007  5.647460e-007
 -3.850577e-007

  7.042228e-005  1.960714e-005  1.260826e-005 -3.602974e-005
 -1.645839e-005 -1.446092e-005  2.122466e-005  2.390312e-005
 -4.595172e-006  7.813114e-006 -1.306267e-005  2.903122e-006
  2.988237e-007 -4.031091e-006  4.069731e-006  6.554573e-007
 -1.692512e-007  6.632572e-006 -8.697638e-007 -3.768013e-006
 -1.921791e-006 -4.694059e-006  2.746724e-006  6.500111e-006
 -1.674674e-006  3.226687e-006 -1.390016e-006 -2.052380e-006
  1.634103e-006 -1.241884e-006  4.787603e-007  2.975246e-006
 -2.671879e-006  4.183158e-006  2.272775e-007 -7.374961e-007
  1.656369e-007 -1.324234e-006  2.136669e-006  3.202438e-007
 -1.113581e-006  3.492520e-006  1.019566e-006 -1.258664e-006
 -2.644047e-007 -2.662026e-006 -6.101972e-007 -2.421509e-007
  7.473099e-007  1.098999e-005  5.329587e-007  1.398523e-006
 -1.055164e-006 -1.506387e-006  2.749378e-007  8.634239e-007
 -9.031338e-007  2.009726e-006  1.941222e-007 -1.725378e-007
  9.052722e-007 -3.889230e-007 -1.197587e-006  1.224274e-006
  5.227853e-008  1.282769e-006  4.387836e-007 -4.020966e-007
  5.999322e-007 -9.198467e-007 -5.712733e-007  4.401308e-007
  1.871783e-007  1.011133e-006  6.072533e-007 -4.632722e-007
  3.097617e-007

  2.001145e-005  1.960371e-005  2.088025e-005  8.723346e-006
 -2.452392e-005 -2.082354e-005 -2.637745e-006  5.828826e-006
  6.242873e-006  9.871185e-006  2.677704e-006 -2.334608e-006
  4.081826e-006 -7.814064e-006 -2.143828e-006  1.514256e-007
 -3.908838e-006  1.635980e-006  6.626393e-006  9.921076e-008
 -4.335765e-006 -5.362261e-006 -3.209933e-006  3.577895e-006
  4.605365e-006  5.031480e-006  1.745284e-006 -3.428482e-006
 -6.040605e-007  5.160057e-007  2.892270e-008  2.632783e-006
  2.145663e-006  1.767061e-006  2.691841e-006  1.802130e-008
 -7.121379e-007 -2.255037e-006 -4.502142e-007  3.054483e-006
  1.722206e-006  2.948226e-007  3.161032e-006  1.160809e-006
  8.301763e-007 -4.385189e-007 -1.862750e-006 -2.783693e-006
 -7.006680e-007  5.329587e-007  1.025551e-005  1.282411e-006
  1.314076e-006 -4.719500e-007 -1.128285e-006 -1.678041e-007
  3.061475e-007  1.013750e-006  1.819798e-006 -5.186547e-007
  4.620013e-008  5.036785e-007 -3.150576e-007  6.682337e-007
  1.446268e-006 -8.517368e-008  1.180179e-006 -1.432945e-006
  5.990088e-008 -7.161974e-009 -6.111078e-007  3.622291e-007
 -2.008661e-007 -3.846769e-007  8.366587e-007  1.559019e-007
  2.163365e-008

 -4.686206e-005 -2.139720e-005 -8.792739e-006  3.015514e-005
  2.985037e-005  2.505158e-005 -6.655900e-006 -1.661612e-005
  9.199173e-006 -1.639623e-006 -2.712928e-006  3.543021e-006
 -5.387694e-006 -8.369521e-007 -3.837989e-006  3.465259e-007
 -4.953651e-006 -1.020892e-005 -4.325905e-007  8.229576e-007
  5.868077e-007  7.075340e-006 -3.136061e-006 -4.602276e-006
  3.625791e-006 -4.740942e-006  2.097000e-007  6.714131e-007
 -4.382745e-006  2.518033e-006 -2.199404e-006 -1.722769e-006
  9.723854e-008 -2.712163e-006 -1.185046e-006  4.641252e-006
 -1.575300e-006  2.096928e-007 -2.757603e-006 -4.177463e-006
 -3.859512e-007 -2.367058e-006 -1.314947e-006  3.411198e-006
  2.251707e-006  3.689568e-007  8.019862e-007 -6.733912e-006
 -2.131987e-006  1.398523e-006  1.282411e-006  1.582495e-005
 -1.445716e-006 -6.687277e-008 -1.926591e-006 -3.439892e-006
  1.544744e-006  7.351205e-008 -1.386081e-007  2.210662e-006
 -1.599698e-006  9.303609e-007  2.688887e-007 -1.181410e-006
  8.940101e-008 -1.030101e-006 -1.046524e-008  1.168236e-006
  7.284382e-007  4.283727e-007 -2.580935e-007 -1.743814e-006
 -1.460749e-007 -4.237645e-007  3.269977e-007  1.035330e-006
  7.672229e-007

  2.662370e-005  7.953435e-006 -1.934819e-006 -3.346758e-005
  3.104226e-006 -1.222040e-005  1.220280e-005  1.344007e-005
  8.893208e-006  7.750256e-006 -4.996185e-006  4.271662e-006
 -4.826468e-007 -4.384226e-006  2.689612e-006  4.771553e-006
 -5.654210e-006 -1.999306e-006 -2.590575e-007 -1.824648e-006
  4.138196e-006  1.906985e-006  8.426542e-006 -2.987165e-006
 -1.114506e-006  2.670629e-006 -9.367583e-007  3.641231e-006
 -6.341106e-007  3.819528e-008  3.071532e-006  1.234848e-006
 -1.421756e-006  2.181802e-006 -1.103099e-006 -1.058819e-006
  5.225617e-006  1.366707e-006  1.105129e-006 -1.164600e-007
 -4.535454e-006  1.962871e-006  7.440156e-007 -3.415645e-007
  3.935630e-006 -2.298616e-006  3.834587e-007  2.616061e-006
 -4.116758e-006 -1.055164e-006  1.314076e-006 -1.445716e-006
  1.669582e-005  1.653387e-006  2.051072e-007 -8.541978e-007
 -4.964405e-006  1.752933e-007 -2.575346e-007  1.321564e-006
  3.728133e-006 -1.575830e-006  8.520521e-007 -4.900016e-007
 -6.450266e-007  6.314616e-007 -4.229123e-007 -1.144190e-006
  3.480848e-007 -7.341417e-007  5.025275e-007  6.154144e-007
 -6.461261e-007  1.598331e-007  6.590345e-007  6.327446e-007
  3.487698e-007

 -4.322964e-005 -1.845067e-005  1.236678e-005  3.550816e-005
  6.370944e-006  3.549832e-006 -1.185222e-005 -1.051152e-005
  8.169794e-006 -4.630436e-006  9.239187e-006 -3.037586e-006
 -1.204990e-006 -1.801129e-006 -1.645977e-006  9.142968e-007
 -3.547071e-006 -5.659008e-006  1.902820e-006  1.104253e-006
  3.773635e-008  2.440354e-006 -2.002349e-006 -3.623950e-006
 -8.902812e-007 -3.937487e-006  2.301644e-006  1.796441e-006
 -1.507199e-008  2.390876e-006 -2.281233e-006 -2.937754e-006
 -6.226063e-007 -1.762990e-006  2.647343e-007  2.992911e-006
 -2.068367e-006  2.236530e-006 -1.380776e-006 -2.058146e-006
  1.043104e-007 -1.977077e-006  5.189145e-007  1.278046e-006
 -1.537416e-006  2.986747e-006  5.619418e-007 -1.001948e-006
  6.638951e-007 -1.506387e-006 -4.719500e-007 -6.687277e-008
  1.653387e-006  8.580554e-006  3.250134e-008  1.520276e-006
 -1.392004e-006 -9.030973e-007 -1.977385e-007  6.922223e-007
 -1.090677e-006  1.461285e-006 -5.680189e-008 -3.872686e-008
  1.976832e-007 -3.789091e-007 -6.215278e-007  9.918434e-007
  4.092774e-007  1.300527e-006  8.120944e-008  8.933749e-008
  5.727827e-007 -7.454387e-007 -3.377094e-007  3.204241e-008
  3.892545e-007

  1.665516e-006 -1.802346e-005  3.192272e-006 -2.105312e-005
  1.725554e-005  2.714119e-005 -5.083813e-006 -8.842392e-006
  2.886402e-006 -7.976088e-006 -6.527735e-006  2.454175e-006
 -4.513692e-006  3.542286e-006 -3.656218e-006  5.848366e-006
  1.258580e-006 -7.626460e-007 -4.735734e-006  2.980859e-006
  2.618523e-007 -1.135224e-006  1.278239e-006  1.878519e-006
 -4.212380e-006 -2.302267e-006 -2.049414e-006  8.910840e-007
  2.502566e-006  2.665355e-006  2.118232e-006 -2.633703e-007
 -1.423032e-006 -9.520195e-008 -1.909930e-006  1.847208e-006
  1.459611e-006 -1.323104e-007  3.306666e-006 -2.244047e-007
  7.902696e-007 -2.193029e-006 -1.174399e-006  1.899405e-006
 -3.193014e-007 -9.736585e-007  2.525391e-006 -7.833220e-007
  5.144028e-007  2.749378e-007 -1.128285e-006 -1.926591e-006
  2.051072e-007  3.250134e-008  8.708158e-006  2.042419e-007
  9.251401e-008 -5.457676e-007 -1.790941e-006  3.994421e-009
  8.072893e-007  2.277855e-007  1.820607e-006  3.740017e-007
  2.467973e-007  3.991907e-007 -6.039331e-007 -9.515008e-007
  1.650456e-006 -5.517074e-007  1.258806e-006 -5.497704e-007
 -7.437504e-007 -9.346129e-008 -4.842705e-007 -1.760280e-007
  5.553346e-007

  2.599157e-005  1.900963e-005 -9.431767e-006 -6.035886e-006
 -2.355873e-005 -2.567549e-005  1.125837e-005  2.086534e-005
  2.918638e-006  8.335432e-006  3.229252e-006 -2.378908e-006
  8.424742e-006  2.231849e-006  4.069755e-006 -2.696079e-006
  3.515821e-006  1.385000e-005  1.994696e-006 -4.049767e-006
 -1.458547e-006 -5.005724e-007 -1.086810e-006 -1.908634e-007
  2.054687e-006  7.668130e-006  5.929748e-007 -4.127331e-007
  6.563466e-007 -2.698371e-006 -1.634293e-006  3.274416e-006
 -1.082815e-006  2.086386e-006  8.364588e-007 -4.834718e-007
 -1.521537e-006 -1.817598e-006  5.564257e-007 -7.699494e-008
  2.529811e-006  2.626710e-006 -2.024099e-007 -3.384244e-006
 -1.076084e-006  1.138850e-007 -1.991201e-007  2.686451e-006
 -3.577928e-007  8.634239e-007 -1.678041e-007 -3.439892e-006
 -8.541978e-007  1.520276e-006  2.042419e-007  1.341389e-005
  9.409917e-008 -3.108282e-007 -1.519109e-006 -3.075632e-006
  1.252255e-006 -4.380144e-007 -2.069454e-007  1.510027e-006
 -5.029662e-007  1.132042e-007  4.676110e-007 -1.333434e-006
 -7.133164e-009 -1.488165e-007 -5.082835e-007  7.978719e-007
 -1.229736e-007  1.806654e-008 -2.668885e-007 -1.686849e-006
  1.260032e-007

 -2.103211e-005  2.334823e-006  9.320630e-006  2.829462e-005
 -7.190235e-007 -1.074739e-005 -6.487863e-006  6.743132e-006
  3.247539e-006  3.081475e-006  7.356895e-006 -7.487024e-006
  2.385115e-006 -3.640929e-006  3.377414e-006  4.963695e-007
 -2.691986e-006  2.605377e-006  3.939864e-006  3.752238e-007
 -3.287702e-006  3.054129e-008 -3.792815e-006 -1.022851e-006
  2.650315e-006  1.668504e-007  3.682796e-006 -1.186025e-006
 -4.366910e-006 -1.265510e-007 -8.919397e-007  4.583044e-006
  4.800579e-006 -1.413225e-006  3.751393e-007 -4.443252e-007
 -5.466558e-006  4.328159e-007 -1.048031e-006  2.944444e-008
  3.120715e-006  7.225578e-007  1.185522e-006 -8.022505e-007
 -4.770096e-006  1.118651e-006 -3.534414e-009 -1.285283e-006
  3.722847e-006 -9.031338e-007  3.061475e-007  1.544744e-006
 -4.964405e-006 -1.392004e-006  9.251401e-008  9.409917e-008
  1.504134e-005  6.941130e-007  6.154417e-007 -2.508255e-006
 -2.800393e-006  4.919697e-007 -1.470744e-008  1.207666e-006
  2.126863e-006 -1.293209e-006  6.735997e-007 -1.627280e-007
 -9.228094e-007  4.358213e-007  3.038966e-007 -1.344234e-008
  1.299573e-007  1.268302e-007  1.933856e-007  1.201606e-007
 -5.395591e-007

  4.601932e-005 -1.562688e-006  1.940769e-005 -2.824122e-005
  1.395755e-006  2.200464e-006  7.538218e-006  1.268887e-005
 -7.734329e-007  2.870172e-006 -9.254952e-006 -1.998258e-006
  8.381668e-007 -4.419546e-006  1.284007e-006  8.126466e-009
  8.750764e-007  1.210659e-006 -3.382746e-007 -3.230951e-006
 -1.605248e-006 -3.468195e-006  2.981293e-006  2.319803e-006
 -4.349187e-007  3.316748e-006  5.732098e-007 -8.941376e-007
 -3.829468e-007  2.220165e-007  2.040516e-006  2.534777e-006
 -3.053932e-007  1.981450e-006 -1.542111e-006  3.743343e-007
  1.201144e-008 -2.096475e-006 -7.779790e-007  1.579584e-006
 -1.425732e-006  1.772714e-006  5.107794e-007 -1.125085e-006
  9.686038e-007 -6.140356e-007  6.103723e-007  3.296560e-007
 -1.899110e-006  2.009726e-006  1.013750e-006  7.351205e-008
  1.752933e-007 -9.030973e-007 -5.457676e-007 -3.108282e-007
  6.941130e-007  6.465491e-006  5.381858e-007  9.703304e-007
 -3.993790e-007 -9.854967e-007 -1.309339e-007  1.264634e-006
  2.707128e-007  8.868854e-007  4.200751e-007 -4.788945e-007
  2.966481e-007 -6.903520e-007 -4.584807e-007  1.659649e-007
  4.014421e-007  1.024093e-006  1.159873e-007 -7.655531e-007
  3.647478e-007

  2.492161e-005  1.546983e-005  1.768151e-005  5.184659e-006
 -1.532057e-005 -7.588715e-006  3.394353e-006  5.883466e-006
 -1.841953e-007  7.869184e-006 -1.728669e-006  8.494815e-007
  8.181637e-007 -2.929523e-006  7.879208e-007 -1.949201e-006
 -1.782624e-006  7.132879e-007  1.513819e-006 -2.101136e-006
 -3.524139e-006 -2.643819e-006 -1.474525e-006 -8.218546e-007
  2.203991e-006  1.927017e-006  6.763496e-007  1.196728e-006
 -8.371606e-007 -2.087866e-006 -9.789538e-007 -1.567550e-007
  1.450016e-006  1.203408e-006  7.239533e-007  3.608700e-007
 -9.550908e-007 -5.081293e-007 -9.292359e-007  1.478843e-006
  1.279747e-006  1.151743e-006  2.007526e-006  7.679751e-008
 -7.027380e-007 -8.961585e-007 -6.364920e-007  9.891191e-007
  1.502528e-007  1.941222e-007  1.819798e-006 -1.386081e-007
 -2.575346e-007 -1.977385e-007 -1.790941e-006 -1.519109e-006
  6.154417e-007  5.381858e-007  6.492983e-006  3.358557e-007
  5.068278e-007  7.544159e-008 -9.259514e-007  8.064276e-007
  4.921430e-007 -2.132892e-007  1.264014e-006 -3.674134e-007
  2.340162e-007 -2.152786e-007 -2.554787e-007 -3.911742e-007
  1.090087e-006 -1.606567e-007  1.146772e-006 -4.184428e-007
 -1.656898e-007

 -1.646893e-005 -1.547325e-005  4.348255e-006  4.222589e-006
  2.488033e-005  1.832595e-005 -7.292674e-006 -1.575809e-005
  1.905080e-006 -6.607674e-006 -7.214663e-007  6.250317e-006
 -5.842863e-006  1.683235e-006 -3.218911e-006 -1.974155e-007
 -3.030114e-007 -7.421060e-006 -3.247440e-006  4.216008e-006
  9.308620e-007  6.033334e-007 -1.544026e-006 -4.902121e-006
 -1.050168e-006 -3.796220e-006  6.713315e-007  1.073212e-006
 -8.073497e-007  3.121481e-006 -1.421552e-007 -2.182730e-006
  9.626035e-007 -1.636055e-006  2.432337e-007  2.330881e-006
 -1.023440e-006  6.416347e-007 -7.344184e-007 -1.582574e-006
 -4.501613e-007 -1.352599e-006 -7.506345e-007  1.184711e-006
  1.148374e-006  1.545187e-006 -1.879396e-006 -9.513308e-007
 -6.376321e-007 -1.725378e-007 -5.186547e-007  2.210662e-006
  1.321564e-006  6.922223e-007  3.994421e-009 -3.075632e-006
 -2.508255e-006  9.703304e-007  3.358557e-007  1.123734e-005
  2.071742e-007 -1.145176e-007 -8.338621e-007 -2.497111e-006
  1.382522e-006 -5.701977e-007  6.252448e-007  1.597280e-006
  1.060934e-006  6.129955e-007  2.254607e-007 -2.067930e-006
 -3.577426e-007 -7.686834e-007 -3.857076e-007  2.193203e-007
 -6.340073e-008

  2.069834e-005  1.084449e-005  1.033472e-005 -3.128501e-005
  4.962471e-007 -8.879789e-006  1.519644e-005  7.373581e-006
  1.089579e-005  5.251819e-006 -4.715889e-006  6.809463e-006
 -5.930708e-006  1.673502e-006  3.506972e-006  2.161985e-006
 -2.811538e-006  5.367114e-007 -1.235600e-006 -1.198002e-006
 -9.092481e-007  8.397233e-007  2.480418e-006  6.158471e-007
  2.556119e-008  2.565080e-006  2.588635e-007  1.888116e-006
 -2.168181e-006  4.223876e-007  2.311374e-006  2.007403e-006
  6.596651e-007  1.781319e-006 -2.596248e-009  2.193871e-006
  3.878247e-006  6.810786e-007  1.284048e-006  1.274996e-006
 -1.993582e-006  2.465842e-006 -4.747161e-007  2.372693e-006
  2.129573e-006  1.651211e-007  1.224866e-006  5.967280e-007
 -2.582552e-006  9.052722e-007  4.620013e-008 -1.599698e-006
  3.728133e-006 -1.090677e-006  8.072893e-007  1.252255e-006
 -2.800393e-006 -3.993790e-007  5.068278e-007  2.071742e-007
  1.243417e-005  6.449450e-007 -2.628840e-007 -1.013154e-006
 -2.514244e-006 -5.992629e-007 -2.846943e-007 -6.803435e-008
  7.310564e-007 -1.314035e-006  1.142787e-006  3.148041e-007
  5.737118e-007  2.284509e-007  4.380452e-007  8.184137e-007
  7.755075e-007

 -4.279979e-005 -6.653025e-006  1.224822e-005  2.648734e-005
  1.530612e-006  1.003111e-005 -7.874402e-006 -1.310659e-005
  4.902774e-006 -1.055014e-006 -4.029271e-007  1.815355e-006
 -3.564950e-006 -4.815024e-007 -2.220004e-006 -1.948086e-007
 -1.376511e-006 -3.915538e-006  2.601332e-006  2.834376e-006
 -3.957877e-006  2.024509e-006 -2.119080e-006  3.340931e-007
  1.683962e-006 -1.778198e-006  9.849334e-007 -5.230489e-007
 -1.008180e-006  1.316108e-006 -6.177321e-007 -1.659519e-006
 -2.406504e-007 -1.166013e-006  1.701630e-006  2.096877e-006
 -1.308903e-006  1.706588e-006 -1.102242e-006  4.516853e-007
  1.315632e-006 -1.811763e-006 -5.425659e-007  8.196817e-007
 -1.307367e-006  2.143842e-006 -4.426151e-007 -1.921533e-006
  9.190367e-007 -3.889230e-007  5.036785e-007  9.303609e-007
 -1.575830e-006  1.461285e-006  2.277855e-007 -4.380144e-007
  4.919697e-007 -9.854967e-007  7.544159e-008 -1.145176e-007
  6.449450e-007  5.683344e-006 -2.888386e-009  1.079535e-006
 -8.895053e-007 -1.124417e-006 -4.961766e-007  6.218902e-007
 -3.374319e-007  4.363169e-007  3.000472e-007 -5.574139e-007
  1.255930e-006 -4.524778e-008 -8.374306e-008  1.195080e-006
 -1.322538e-007

 -1.477545e-005 -1.853769e-005 -4.560704e-007 -1.172085e-005
  2.016929e-005  7.829361e-006 -3.527441e-006 -7.463323e-006
  4.232969e-007 -4.736624e-006  3.640247e-006 -2.865741e-006
 -4.255851e-006  2.100844e-006 -2.100903e-007  3.724198e-006
  1.058073e-006 -2.088227e-006 -1.579541e-006  1.579727e-006
  6.660809e-007  1.670579e-006  4.454827e-007 -1.290729e-006
 -1.270629e-006 -5.476384e-007 -1.625980e-006  1.478656e-006
  2.968528e-008 -3.593836e-007  1.374336e-006  3.716487e-007
 -1.286031e-006 -2.124025e-006 -1.787153e-009 -9.952666e-007
  1.031187e-006  1.685078e-006  2.166813e-006  2.355578e-007
 -1.307949e-007 -5.742048e-007 -1.605878e-006  2.676907e-007
 -4.821491e-007 -3.163433e-007  1.554686e-006 -9.377915e-007
 -2.557141e-007 -1.197587e-006 -3.150576e-007  2.688887e-007
  8.520521e-007 -5.680189e-008  1.820607e-006 -2.069454e-007
 -1.470744e-008 -1.309339e-007 -9.259514e-007 -8.338621e-007
 -2.628840e-007 -2.888386e-009  5.317351e-006 -2.160467e-007
  1.155469e-006 -3.747417e-008 -1.121530e-006  3.719715e-007
  3.980378e-007  3.248418e-007  7.799239e-007 -4.077637e-007
 -3.097569e-007  2.596523e-007 -7.565011e-008  2.061082e-007
  4.788734e-007

  2.739529e-005  1.325018e-005  1.212957e-005 -6.490537e-006
 -1.503635e-005 -6.836485e-006  5.654196e-006  6.806710e-006
 -9.760393e-006  2.116575e-006 -9.355916e-006  6.176383e-008
  5.701363e-006 -6.317242e-006  6.388093e-008  2.809944e-006
 -1.964306e-006  1.679381e-006  4.870454e-006 -4.681448e-006
 -4.804054e-006 -3.622397e-007  3.571109e-006  4.909957e-006
  3.283078e-007  4.829368e-006  1.217974e-006 -4.083766e-006
  1.173141e-006  9.972862e-008 -7.489086e-008 -7.400286e-007
 -1.465895e-006  4.570278e-006 -1.037795e-006  1.467751e-006
  8.711075e-007 -1.115820e-006 -3.525362e-007  2.650776e-006
  2.326071e-007 -8.208015e-007 -9.386868e-007 -9.327944e-007
 -2.158231e-007 -1.789238e-006 -6.771138e-007 -2.272922e-006
 -9.160508e-007  1.224274e-006  6.682337e-007 -1.181410e-006
 -4.900016e-007 -3.872686e-008  3.740017e-007  1.510027e-006
  1.207666e-006  1.264634e-006  8.064276e-007 -2.497111e-006
 -1.013154e-006  1.079535e-006 -2.160467e-007  9.530132e-006
  4.939567e-007 -1.695608e-007 -8.887457e-007 -2.541469e-006
  1.494453e-006 -7.963995e-007 -1.723541e-007  1.558944e-006
 -4.216339e-007  4.316500e-008  4.203286e-007  1.265105e-007
 -1.614791e-007

  9.107756e-006 -7.921184e-006  4.607269e-005 -1.046110e-005
  6.681146e-006  1.788181e-005  7.749109e-006 -4.058267e-006
  1.586486e-005  4.476949e-006 -2.863745e-006  1.045658e-006
 -2.765202e-006 -2.284479e-006 -2.734160e-006 -3.984384e-007
  1.785188e-006 -6.015245e-006  3.360536e-006  1.544255e-006
 -1.351115e-006 -1.683101e-006 -8.015196e-007 -3.394873e-006
  3.431832e-006 -9.196762e-007  1.691842e-006  1.187006e-006
 -2.130179e-006  2.926013e-007 -1.169071e-007 -1.299304e-006
 -1.196408e-006 -9.043405e-007  1.775100e-006 -2.666397e-006
  4.026753e-007  7.854452e-007 -1.836572e-006  1.983763e-006
  9.014957e-007 -2.361816e-007 -1.054084e-006 -8.370612e-007
 -1.822038e-006 -1.273217e-007 -1.252124e-006 -1.086805e-006
  7.646781e-007  5.227853e-008  1.446268e-006  8.940101e-008
 -6.450266e-007  1.976832e-007  2.467973e-007 -5.029662e-007
  2.126863e-006  2.707128e-007  4.921430e-007  1.382522e-006
 -2.514244e-006 -8.895053e-007  1.155469e-006  4.939567e-007
  1.109110e-005  5.570841e-007 -2.968402e-008 -2.473094e-006
 -9.515581e-007  5.337118e-007 -4.925143e-007 -1.198025e-006
 -2.822119e-007 -6.993800e-007  2.555564e-007  3.369556e-007
 -7.718902e-007

  2.705928e-005  4.183881e-006 -1.513437e-006 -1.623542e-005
 -1.276130e-005 -3.305010e-006  5.181199e-006  8.303819e-006
 -6.094078e-006  1.617477e-006 -5.087940e-006 -2.678435e-006
  1.666721e-006 -2.086644e-006  2.956453e-008 -2.199767e-007
  1.024271e-006  1.130894e-006 -1.113657e-006 -2.639846e-006
  1.242907e-006 -2.697324e-006  1.788548e-006  2.390483e-006
 -8.247868e-007  9.407709e-007 -2.193436e-006  3.423945e-008
  5.752145e-007 -1.732599e-006  1.604701e-006 -4.966674e-007
 -8.288532e-007  1.140292e-006  4.317574e-008 -5.769043e-007
 -6.684900e-008 -4.560096e-007  9.823299e-007  9.504559e-007
 -7.898738e-007  1.585134e-006 -9.098203e-007  1.663540e-007
  4.856042e-007 -1.153000e-006  1.871232e-007  1.368735e-007
  6.538288e-007  1.282769e-006 -8.517368e-008 -1.030101e-006
  6.314616e-007 -3.789091e-007  3.991907e-007  1.132042e-007
 -1.293209e-006  8.868854e-007 -2.132892e-007 -5.701977e-007
 -5.992629e-007 -1.124417e-006 -3.747417e-008 -1.695608e-007
  5.570841e-007  4.840548e-006  1.040390e-007  5.249713e-007
 -3.056879e-007 -4.813830e-007 -1.005790e-008  9.754518e-007
 -8.280314e-007  7.104268e-007 -6.280331e-008  3.006180e-008
  3.952050e-007

  2.553809e-005  1.902583e-005  9.353423e-007  1.064351e-005
 -1.433444e-005 -2.591776e-005 -9.200007e-007  7.977573e-006
 -7.170757e-006  3.426929e-006  3.986895e-006 -4.434136e-006
  2.711386e-006 -3.055129e-006  3.448640e-006 -1.712127e-006
 -2.772750e-006  2.395080e-006 -4.767306e-007 -3.820148e-006
 -1.970638e-006 -3.668814e-006 -5.616391e-007 -6.072236e-007
  1.210879e-006  2.584846e-006  9.622794e-007 -1.305058e-006
 -1.133847e-007 -8.432917e-007 -7.038797e-007  1.522687e-006
  4.793601e-007  1.094148e-006  8.096717e-009  8.658568e-007
 -1.094969e-006 -1.119441e-006 -1.218007e-006  4.246267e-007
  1.212923e-006  2.190905e-006  1.242571e-006 -5.764443e-007
 -4.055817e-007 -2.546267e-007 -4.317372e-007  1.207184e-006
  5.800021e-008  4.387836e-007  1.180179e-006 -1.046524e-008
 -4.229123e-007 -6.215278e-007 -6.039331e-007  4.676110e-007
  6.735997e-007  4.200751e-007  1.264014e-006  6.252448e-007
 -2.846943e-007 -4.961766e-007 -1.121530e-006 -8.887457e-007
 -2.968402e-008  1.040390e-007  5.208973e-006  6.663636e-007
  9.332980e-007  2.087846e-008 -1.112173e-006  5.204604e-007
 -3.160943e-009 -2.930808e-007  7.426974e-007 -7.908156e-007
  4.573761e-007

 -2.243419e-005 -1.712036e-005 -3.594388e-007  1.383151e-005
  2.159341e-005  1.482380e-005 -6.876995e-007 -8.434654e-006
  9.335034e-007 -2.041892e-006 -5.614050e-007  1.227386e-006
  4.821919e-007 -2.931983e-006 -1.007105e-006 -1.545219e-006
  1.770140e-007 -1.880844e-006 -2.081155e-006  1.427282e-006
  2.278464e-006  8.572249e-007 -5.296416e-007 -1.043041e-006
 -2.144469e-006 -2.467667e-006 -9.776128e-007  1.261632e-006
 -7.698659e-007  6.222927e-007  5.046113e-007 -2.144232e-006
  9.243472e-007 -7.977909e-007  7.841555e-007  2.301382e-006
 -2.199633e-006  2.287233e-006 -2.759486e-007 -8.881115e-007
  1.961976e-006 -1.281954e-007 -5.661938e-007  1.144341e-006
 -2.165726e-006  1.143918e-006 -3.769693e-007 -5.572281e-007
  1.057337e-006 -4.020966e-007 -1.432945e-006  1.168236e-006
 -1.144190e-006  9.918434e-007 -9.515008e-007 -1.333434e-006
 -1.627280e-007 -4.788945e-007 -3.674134e-007  1.597280e-006
 -6.803435e-008  6.218902e-007  3.719715e-007 -2.541469e-006
 -2.473094e-006  5.249713e-007  6.663636e-007  8.626032e-006
  5.559019e-007  2.850055e-007 -5.569271e-007 -1.317593e-006
  1.027059e-006 -2.568103e-007 -4.348868e-008  8.292515e-007
  1.929276e-007

  1.220019e-005  4.315960e-006 -6.825298e-006  3.758112e-006
 -2.813695e-006 -2.433317e-007 -3.646356e-006 -7.186954e-006
 -1.197092e-005 -4.513722e-006 -3.689878e-006  1.212835e-006
  1.297315e-006 -3.286869e-006  8.346552e-007  1.450626e-006
 -1.714357e-006 -1.087354e-006  6.039360e-007 -2.889424e-006
 -1.854775e-006 -6.336868e-008  4.187927e-006  1.714775e-006
  6.112134e-007  1.055381e-006 -6.533242e-007 -2.864417e-007
  3.138141e-006  1.605187e-006 -2.211186e-007 -2.463436e-007
 -2.939978e-006  1.190533e-006 -1.393419e-007  1.817057e-006
  5.841535e-007  4.370644e-008  1.614005e-006  4.710354e-007
  1.165196e-006  3.380166e-007 -1.049852e-006  3.011031e-007
  1.420723e-006 -7.862240e-007 -8.431017e-008 -1.046516e-006
 -2.144430e-006  5.999322e-007  5.990088e-008  7.284382e-007
  3.480848e-007  4.092774e-007  1.650456e-006 -7.133164e-009
 -9.228094e-007  2.966481e-007  2.340162e-007  1.060934e-006
  7.310564e-007 -3.374319e-007  3.980378e-007  1.494453e-006
 -9.515581e-007 -3.056879e-007  9.332980e-007  5.559019e-007
  9.249679e-006  4.508072e-007 -6.535391e-007 -6.328634e-007
 -2.447469e-006 -1.285112e-006 -2.936845e-007 -5.429364e-008
  1.727412e-006

 -3.126194e-005 -1.034066e-005 -1.803532e-005  1.604979e-005
  4.713936e-006 -1.069795e-005 -1.105586e-005 -9.237815e-006
  1.752862e-006 -5.894670e-006  1.240659e-005 -5.053523e-006
 -4.023870e-006  2.430177e-006  6.820404e-007 -7.622776e-007
  4.530697e-007 -1.673350e-006 -2.546463e-008  3.580597e-008
  1.568959e-007  1.458268e-006 -2.245289e-006 -1.245506e-006
  9.355397e-007 -2.006279e-006 -2.877230e-007 -4.926576e-007
 -9.060524e-007  1.796631e-007 -1.298844e-006  1.077387e-006
  5.549979e-007 -1.804291e-006  1.361966e-006 -2.838139e-007
 -6.559664e-007  1.942723e-007  1.253684e-007 -1.018706e-006
  2.091242e-008 -5.347700e-007  4.908283e-007 -3.396761e-008
 -4.630174e-007  1.298097e-006 -1.336330e-006 -2.773454e-008
 -2.530875e-007 -9.198467e-007 -7.161974e-009  4.283727e-007
 -7.341417e-007  1.300527e-006 -5.517074e-007 -1.488165e-007
  4.358213e-007 -6.903520e-007 -2.152786e-007  6.129955e-007
 -1.314035e-006  4.363169e-007  3.248418e-007 -7.963995e-007
  5.337118e-007 -4.813830e-007  2.087846e-008  2.850055e-007
  4.508072e-007  4.063326e-006 -4.622978e-007 -2.415450e-007
 -8.424605e-007 -6.316531e-007 -1.059728e-007  1.045376e-007
 -6.134234e-007

 -1.654988e-005  2.219861e-008  2.912210e-006 -1.576653e-006
  1.046348e-005  8.513089e-006 -2.150297e-006 -6.426328e-006
 -1.925706e-006 -3.813484e-006 -8.187300e-007 -8.428405e-008
 -1.887742e-007  2.363343e-006  8.315508e-007 -5.098456e-007
  7.553665e-007 -2.159261e-006 -1.979950e-006  2.548682e-006
  7.575796e-007  4.599346e-007 -9.178341e-007 -1.219769e-006
 -5.247817e-007 -1.502628e-006  8.554633e-007  1.356789e-006
 -1.210919e-006  8.467296e-007  7.208178e-008 -3.466919e-007
  5.143170e-008 -1.156856e-006 -9.073504e-007 -9.245090e-008
 -7.509984e-007  4.788687e-007  5.916032e-007  4.223586e-007
 -1.085439e-006 -1.146725e-006 -6.227485e-007  7.752120e-007
  6.442084e-007  1.301034e-006  8.123200e-007  4.904994e-007
  2.357128e-007 -5.712733e-007 -6.111078e-007 -2.580935e-007
  5.025275e-007  8.120944e-008  1.258806e-006 -5.082835e-007
  3.038966e-007 -4.584807e-007 -2.554787e-007  2.254607e-007
  1.142787e-006  3.000472e-007  7.799239e-007 -1.723541e-007
 -4.925143e-007 -1.005790e-008 -1.112173e-006 -5.569271e-007
 -6.535391e-007 -4.622978e-007  4.139173e-006  5.095917e-008
  1.365027e-006  2.726131e-007 -4.911242e-007  7.793326e-007
 -2.223651e-008

  1.617982e-005  1.592693e-005 -1.157248e-005 -6.076397e-006
 -2.608820e-005 -1.858910e-005  2.965935e-006  1.601371e-005
 -9.912112e-006  4.317466e-006  3.515464e-007 -6.101621e-006
  4.576517e-006 -3.537405e-006  2.587354e-006  2.871734e-007
 -2.148276e-006  4.483212e-006  1.285874e-006 -4.553598e-006
 -1.083393e-007 -1.885216e-006  2.258470e-006  3.355544e-006
  3.197500e-007  1.807330e-006 -8.723898e-007 -2.307664e-006
  2.191192e-007 -3.348753e-007 -1.235083e-007  4.080788e-007
  2.307686e-007  5.522103e-007 -8.466381e-007 -1.306731e-007
  3.590285e-007 -7.696470e-007  5.387004e-007 -6.957543e-007
 -1.809618e-006  1.603520e-006  5.436178e-007  1.039155e-006
  1.738079e-006 -1.281930e-006  2.777078e-008 -7.122007e-007
  1.662271e-008  4.401308e-007  3.622291e-007 -1.743814e-006
  6.154144e-007  8.933749e-008 -5.497704e-007  7.978719e-007
 -1.344234e-008  1.659649e-007 -3.911742e-007 -2.067930e-006
  3.148041e-007 -5.574139e-007 -4.077637e-007  1.558944e-006
 -1.198025e-006  9.754518e-007  5.204604e-007 -1.317593e-006
 -6.328634e-007 -2.415450e-007  5.095917e-008  7.977515e-006
 -1.184239e-007  1.760788e-008 -1.469282e-007 -1.045189e-006
  1.242801e-006

 -1.676744e-005  3.440440e-006  9.636747e-006  1.294687e-005
  6.720677e-006  1.031661e-005  1.243213e-006 -8.517620e-007
  7.177598e-006  4.092945e-006 -4.384366e-006 -1.427098e-006
  1.924327e-006  1.099270e-006  1.685891e-006 -1.938350e-006
  1.136690e-006 -1.081862e-006  1.407846e-006  2.144460e-006
  1.567060e-007 -2.783409e-007 -3.084961e-006 -5.270127e-007
  1.902722e-007  1.185590e-007  2.910123e-006  1.619938e-006
 -2.564576e-006 -2.675059e-007 -7.366021e-007 -6.633190e-007
  2.139211e-006 -1.658109e-007  1.668205e-006  1.095615e-006
 -1.666394e-006  4.034018e-007 -1.201782e-006  7.194547e-007
  1.901077e-007 -7.040008e-007  1.111454e-006  9.756223e-007
 -1.233321e-006  6.626457e-007  2.042294e-007  9.892185e-007
  1.537578e-006  1.871783e-007 -2.008661e-007 -1.460749e-007
 -6.461261e-007  5.727827e-007 -7.437504e-007 -1.229736e-007
  1.299573e-007  4.014421e-007  1.090087e-006 -3.577426e-007
  5.737118e-007  1.255930e-006 -3.097569e-007 -4.216339e-007
 -2.822119e-007 -8.280314e-007 -3.160943e-009  1.027059e-006
 -2.447469e-006 -8.424605e-007  1.365027e-006 -1.184239e-007
  7.083711e-006  9.287985e-007  3.672616e-007 -6.145422e-007
 -1.474428e-006

  7.121373e-006  9.381045e-006 -6.115852e-006 -8.548306e-006
 -1.076083e-005 -1.210188e-005  4.085507e-006  9.692734e-006
 -1.015636e-006  3.989908e-006 -1.038507e-007 -3.222087e-006
 -2.469864e-007  2.525285e-006  2.885048e-006 -1.720588e-007
  2.570410e-006  3.572678e-006  1.421168e-007 -7.276977e-007
  3.612545e-007  5.492536e-007 -5.386636e-008  1.670780e-006
 -4.631408e-007  1.171742e-006 -7.117244e-007 -1.039711e-008
 -1.367652e-006 -1.505475e-006  7.266637e-007  8.812648e-007
  6.062058e-007  4.227023e-007 -5.419855e-007 -1.097917e-006
  6.157968e-007 -8.043657e-007  1.328933e-006  8.463919e-007
 -1.504140e-006  5.428625e-007  3.999380e-007 -1.438993e-007
  1.840895e-007 -2.179953e-007  5.597259e-007  1.381714e-006
  9.571714e-008  1.011133e-006 -3.846769e-007 -4.237645e-007
  1.598331e-007 -7.454387e-007 -9.346129e-008  1.806654e-008
  1.268302e-007  1.024093e-006 -1.606567e-007 -7.686834e-007
  2.284509e-007 -4.524778e-008  2.596523e-007  4.316500e-008
 -6.993800e-007  7.104268e-007 -2.930808e-007 -2.568103e-007
 -1.285112e-006 -6.316531e-007  2.726131e-007  1.760788e-008
  9.287985e-007  3.753410e-006  6.181466e-008  9.758404e-007
 -4.312954e-007

  1.681993e-005  5.785170e-006  3.758853e-006  3.892347e-007
  1.218404e-006 -5.625680e-006  5.533274e-006  3.920677e-006
 -7.791711e-007  3.128050e-006 -3.433218e-006  1.401456e-006
  5.299028e-007 -3.474282e-006 -1.351786e-006  2.062087e-007
 -3.457077e-006 -1.372289e-006  1.972223e-006 -2.575303e-006
 -1.634305e-006 -1.779995e-007 -5.888709e-007  6.716187e-007
  9.571956e-007  1.489241e-006  1.250760e-007 -6.948617e-007
 -9.124285e-007 -3.113783e-007  7.174602e-008  5.074206e-007
  9.633020e-007  7.602577e-007  3.252490e-007  1.223153e-006
  3.035055e-007 -6.722828e-007 -1.080427e-006  8.749920e-007
 -5.991715e-008  1.525415e-007  6.858453e-007  6.825840e-007
  2.691261e-007 -1.013205e-006 -3.207263e-007 -3.767872e-007
  4.868779e-007  6.072533e-007  8.366587e-007  3.269977e-007
  6.590345e-007 -3.377094e-007 -4.842705e-007 -2.668885e-007
  1.933856e-007  1.159873e-007  1.146772e-006 -3.857076e-007
  4.380452e-007 -8.374306e-008 -7.565011e-008  4.203286e-007
  2.555564e-007 -6.280331e-008  7.426974e-007 -4.348868e-008
 -2.936845e-007 -1.059728e-007 -4.911242e-007 -1.469282e-007
  3.672616e-007  6.181466e-008  3.431698e-006  5.501657e-007
  6.916078e-007

 -2.062594e-005 -2.853026e-006  1.411448e-006  1.229716e-005
  7.887114e-006  9.484136e-006  1.797367e-006 -6.767515e-006
  1.578616e-006  5.242289e-007 -2.862594e-006  3.177234e-006
 -1.886141e-006 -2.745747e-007 -2.591694e-006 -2.543799e-006
  3.215254e-007 -4.593008e-006  1.531669e-006  2.941493e-006
 -5.365673e-007  3.193127e-006 -4.804777e-007 -1.285373e-006
  2.015349e-006 -4.734735e-007 -8.774677e-008  2.349323e-008
 -2.296104e-006  1.814406e-007 -2.093866e-007 -1.237792e-006
  3.659931e-007 -1.145190e-006  1.921725e-007  1.210598e-006
  7.411190e-007  1.700534e-006 -1.132191e-007  1.025569e-006
 -4.745187e-007 -1.745203e-006 -8.644124e-007  1.030948e-006
 -3.449970e-007  7.002624e-007 -4.118440e-007 -1.117197e-006
  5.647460e-007 -4.632722e-007  1.559019e-007  1.035330e-006
  6.327446e-007  3.204241e-008 -1.760280e-007 -1.686849e-006
  1.201606e-007 -7.655531e-007 -4.184428e-007  2.193203e-007
  8.184137e-007  1.195080e-006  2.061082e-007  1.265105e-007
  3.369556e-007  3.006180e-008 -7.908156e-007  8.292515e-007
 -5.429364e-008  1.045376e-007  7.793326e-007 -1.045189e-006
 -6.145422e-007  9.758404e-007  5.501657e-007  6.213540e-006
  2.055452e-007

  6.901110e-007  2.436506e-006 -8.569476e-006 -9.387757e-007
 -4.730990e-006 -3.227449e-006  3.876084e-006  7.982460e-006
 -7.043597e-006  9.301838e-007 -2.428185e-006  2.853464e-007
  1.075327e-006  1.148429e-006 -5.561471e-008  1.701773e-006
 -6.983026e-007 -1.380550e-006 -2.085944e-006 -3.686453e-006
 -2.200841e-006 -9.342374e-007  1.869346e-006  8.023044e-007
  5.080707e-007 -5.225809e-008  2.376706e-007 -9.805445e-007
 -2.194507e-007  9.505137e-007  9.763398e-007 -1.080912e-006
  4.397654e-007  2.708799e-007  7.344951e-008  1.636740e-006
  1.652182e-006  5.655344e-007  6.709234e-007 -1.267752e-006
 -5.731195e-007 -2.519850e-007 -6.667584e-007  1.541994e-006
  6.387604e-007 -5.486656e-007  4.797231e-007 -1.380588e-006
 -3.850577e-007  3.097617e-007  2.163365e-008  7.672229e-007
  3.487698e-007  3.892545e-007  5.553346e-007  1.260032e-007
 -5.395591e-007  3.647478e-007 -1.656898e-007 -6.340073e-008
  7.755075e-007 -1.322538e-007  4.788734e-007 -1.614791e-007
 -7.718902e-007  3.952050e-007  4.573761e-007  1.929276e-007
  1.727412e-006 -6.134234e-007 -2.223651e-008  1.242801e-006
 -1.474428e-006 -4.312954e-007  6.916078e-007  2.055452e-007
  6.602995e-006


[EIGEN VALUE]
  1.577669e-002  7.371552e-003  4.453429e-003  2.397862e-003
  1.208715e-003  8.690950e-004  5.035563e-004  4.505003e-004
  3.825836e-004  2.789615e-004  2.209896e-004  1.809759e-004
  1.642801e-004  1.414880e-004  1.311594e-004  1.041711e-004
  8.321951e-005  7.569205e-005  6.694335e-005  6.258025e-005
  4.986938e-005  4.605938e-005  3.998964e-005  3.687488e-005
  3.269647e-005  3.114677e-005  2.950168e-005  2.366260e-005
  2.253768e-005  2.037935e-005  1.871286e-005  1.860343e-005
  1.442818e-005  1.404080e-005  1.236174e-005  1.177409e-005
  1.113560e-005  9.640718e-006  8.779739e-006  8.035041e-006
  7.418214e-006  7.236184e-006  7.074061e-006  5.981261e-006
  5.830533e-006  5.631659e-006  4.842178e-006  4.431623e-006
  4.098797e-006  4.023774e-006  3.750126e-006  3.156953e-006
  2.714878e-006  2.485528e-006  2.253127e-006  2.038027e-006
  1.862564e-006


[EIGEN VECTOR]
57 57

  6.395690e-002 -8.880544e-001  4.101784e-001 -1.048381e-001
 -1.132084e-001 -6.681562e-002 -4.725787e-002 -5.848509e-002
  6.249976e-002  1.277922e-002 -6.067479e-003  1.072359e-002
  8.593693e-004 -4.419511e-003  1.609068e-002  1.447857e-002
 -7.844371e-003  6.607761e-003 -4.778966e-003  5.122417e-004
 -1.185925e-002 -3.335834e-004  2.120908e-003 -1.143048e-003
 -6.650369e-003  2.914963e-003 -1.483460e-003 -3.917548e-003
  2.468236e-003 -3.272339e-003  4.781827e-004  2.719653e-003
 -6.526131e-004  3.070810e-004 -1.214134e-003  1.152796e-003
 -1.700314e-003 -7.937750e-004  1.182077e-003  2.280883e-004
 -8.379478e-004  3.985659e-004 -1.950964e-003 -8.212820e-004
 -1.456636e-004  3.563422e-005 -3.534051e-004 -8.046768e-004
 -3.744820e-004  3.916400e-004  2.654009e-004  1.537652e-003
 -2.005160e-004  5.453250e-004  1.468265e-004 -1.936394e-004
  2.069515e-004

 -2.096645e-001 -4.018751e-001 -8.079571e-001  2.343175e-001
  1.240169e-001 -3.015881e-002 -1.173541e-001 -1.882965e-001
  1.046731e-001  5.467793e-002 -2.265524e-002  2.850074e-002
  4.508044e-003 -5.422760e-002  1.296947e-002  3.460598e-004
  1.956454e-002  2.259628e-002  2.609055e-003 -2.767207e-002
  1.124805e-002 -1.252014e-002  1.998505e-002  6.692691e-003
  4.188489e-003 -9.220660e-003 -4.009429e-003 -2.175017e-003
  1.084007e-002 -6.261776e-005  2.338133e-003 -7.294344e-003
 -3.255482e-003 -5.780526e-003  8.925618e-003  2.107977e-003
  2.767696e-003 -3.760797e-003 -1.362612e-003 -4.362770e-003
  3.922595e-003 -3.414585e-004  2.377097e-003 -2.308760e-003
  4.883224e-004 -3.131532e-003  2.060391e-003 -3.314636e-004
  1.780693e-003 -2.903340e-003 -4.672700e-004 -1.273903e-003
  3.787321e-004  4.559478e-005  5.706160e-004 -5.000642e-004
 -8.992388e-004

  6.704771e-001 -8.513562e-002 -2.863589e-001 -4.903990e-001
  1.608669e-001  3.698191e-001  1.615651e-001 -1.942744e-002
 -7.153001e-003 -3.729175e-002  4.342701e-002 -7.892886e-003
  1.037399e-001  1.973516e-002 -6.865612e-002 -3.836286e-002
  2.573521e-002  4.269540e-002  5.641455e-002  1.295968e-003
 -2.240589e-002 -1.445964e-002 -5.204829e-003  3.414436e-002
  2.886067e-002  6.424299e-003 -1.660693e-002 -1.158706e-002
  2.658815e-003  1.419342e-002  2.518994e-002  6.571309e-003
 -1.130635e-002 -7.574716e-003 -5.790583e-003  1.326413e-002
  1.028561e-002  5.344207e-003 -1.005908e-002 -7.569920e-003
 -5.807625e-003  9.338390e-003  2.750671e-003  3.558012e-003
 -7.038784e-003 -5.714543e-003 -4.000873e-003  4.203334e-003
  3.213722e-003  6.053743e-003 -6.083901e-003 -2.622926e-003
 -1.823734e-003  7.033395e-003  4.682550e-003  2.121789e-003
 -3.031977e-003

  5.471905e-001  3.045235e-002  1.286191e-001  7.007715e-001
  1.045162e-001 -9.166302e-002  2.084295e-001 -2.704719e-001
  1.672806e-001  9.007345e-002 -7.109976e-002 -5.316541e-002
  7.235820e-002 -2.211963e-002  5.526031e-002  2.997344e-002
  7.545439e-004  7.918211e-003  1.265015e-002  6.888010e-003
  1.922609e-002  7.583713e-003 -1.042901e-002 -2.425599e-002
  1.437854e-002  3.148631e-003  1.142559e-002  3.781186e-003
 -9.189229e-003  7.244160e-003 -1.185501e-002 -7.034705e-003
  2.382360e-003 -7.238091e-003 -1.658693e-003 -1.060151e-002
  6.086738e-004 -1.119759e-003  4.666198e-003 -3.020434e-003
  3.266653e-003 -3.453978e-003 -2.755289e-004  2.540955e-003
  2.446868e-003  3.281212e-003 -3.481273e-003  1.740782e-003
 -5.941430e-004 -3.717590e-003  1.418424e-003 -7.243965e-003
  2.454197e-003 -3.094714e-003 -1.905710e-003  3.962906e-004
  3.849078e-003

 -3.246498e-001 -5.408616e-002  1.777086e-001  2.212727e-001
  1.720468e-001  8.340099e-001  1.411351e-001 -1.662477e-001
 -6.740146e-002  8.196095e-002  4.871132e-002  1.811138e-002
  2.865314e-003  7.373868e-002 -1.095714e-001  5.039580e-002
  2.455811e-002 -6.160210e-003  3.021545e-002  2.229316e-002
 -1.969934e-002  1.681756e-002  5.115050e-003  1.953614e-002
  1.080992e-002  5.101352e-003 -4.866133e-003 -1.720741e-003
 -1.821701e-002 -1.821085e-002  6.245141e-003  5.268953e-003
 -3.426448e-003 -2.343376e-003  5.275366e-003  1.542099e-003
  8.589468e-003 -4.458967e-003  2.545297e-003 -5.281281e-004
 -9.904749e-004  7.506394e-003  7.519917e-003  4.431314e-005
 -5.776373e-003 -3.646821e-003 -1.942178e-003  1.334584e-003
  3.388982e-003 -2.638490e-003  2.581475e-003 -5.957595e-003
 -4.141859e-003  4.663911e-003  2.619413e-003  1.671264e-003
 -2.104885e-004

 -1.506685e-001  6.372527e-002  1.611745e-001 -2.062594e-001
  6.337997e-001 -1.368651e-001 -3.173302e-002 -3.122500e-001
  4.665922e-001 -3.401610e-001  2.886177e-003 -1.332856e-001
 -1.007897e-001  5.898889e-003  4.022057e-002 -9.846747e-002
  6.695451e-002 -4.414729e-002 -1.497543e-002 -2.043769e-002
  1.727521e-002 -2.578903e-002  1.726006e-002 -4.717950e-002
  2.145185e-002  5.716511e-003  2.206041e-002 -1.051893e-002
 -2.029403e-002  9.515022e-003  8.040249e-003 -8.001250e-003
 -5.887959e-004 -6.686132e-003  3.997557e-003 -1.048468e-002
  1.303848e-002  2.197890e-003  4.410284e-003 -8.506276e-004
 -7.375344e-003  6.656360e-004  3.534823e-003  5.406693e-003
  1.022106e-003  2.567210e-003 -6.204328e-003  7.280218e-003
  8.491827e-004  4.049567e-004  5.572975e-003 -8.685776e-003
 -2.907103e-003 -3.481079e-003 -2.745662e-003  7.392903e-003
  6.668026e-003

 -2.232383e-002 -8.419302e-002  5.062010e-002  5.045169e-002
  5.652219e-001 -1.348853e-001  1.288866e-002  4.389417e-001
 -1.636699e-001  4.410771e-001  3.234099e-001 -1.235936e-001
  2.274674e-001 -1.044488e-001  3.422490e-002  7.157316e-002
 -1.744417e-002 -1.714339e-001  7.177661e-002 -1.274516e-002
  6.262118e-002 -1.775904e-002 -4.138580e-002  2.443202e-002
 -2.043127e-002 -2.395462e-002 -1.233348e-002  5.081528e-003
  2.657186e-002 -1.581812e-002  1.863024e-002 -1.384245e-002
 -8.287032e-003  9.202534e-003  7.966127e-004  2.360030e-002
 -3.699243e-003 -1.818398e-002 -4.961211e-003 -3.465458e-003
 -1.028526e-002  2.143801e-002 -1.212743e-002 -4.838130e-003
 -6.598753e-003 -8.875803e-003  3.799006e-003 -1.678418e-002
 -4.152738e-003  1.662187e-004  1.294484e-003  9.057126e-003
  1.595042e-003 -1.289036e-003  7.141518e-003 -5.189094e-003
 -4.694294e-004

  2.331968e-002  9.959360e-004 -2.967892e-002  8.304321e-002
 -1.383235e-001  2.015765e-001 -1.754116e-001  5.291174e-001
  6.828138e-001  3.687582e-002 -2.538276e-001 -8.211182e-002
  1.792722e-001  1.417474e-001 -8.255344e-002 -1.231099e-002
  2.565361e-002 -9.583320e-002 -3.444877e-002  5.138972e-002
  4.200345e-002  2.866454e-002 -5.709061e-002 -1.347886e-002
 -1.064996e-002  5.073411e-003 -1.096388e-002  2.845902e-002
 -5.431827e-003 -2.044505e-002 -1.032545e-002  6.161190e-003
 -4.739899e-003  2.061504e-002 -1.767820e-002  1.961440e-002
 -1.146504e-002 -2.759270e-003 -2.005163e-003  5.545799e-003
  5.781780e-004  4.091012e-003 -1.097640e-002 -2.290132e-003
  8.106488e-003 -6.249415e-004 -1.144219e-003 -1.076286e-002
 -8.762373e-003 -4.566931e-003 -9.960475e-004  4.852346e-003
 -1.573073e-003 -6.655130e-003 -5.427981e-003 -3.471048e-003
 -1.181460e-003

 -1.381760e-001 -9.066240e-002 -4.822241e-002  5.020451e-002
  5.976031e-002 -1.199869e-001  6.688990e-001  2.423977e-001
  1.243286e-003 -3.548222e-001 -1.165363e-001  4.611267e-001
  1.621552e-001 -9.514247e-002 -1.088841e-001 -1.911669e-002
  9.263539e-004 -1.636745e-001  6.504089e-002  4.789830e-002
  1.050943e-003 -5.307780e-002 -4.954108e-003  4.211369e-002
  2.808745e-002 -3.180195e-002  6.803356e-004  1.800182e-002
 -4.838521e-002 -1.148895e-002 -8.270811e-003  5.928581e-003
 -2.580581e-002 -3.366605e-003  8.023486e-003  1.426520e-002
 -4.777814e-004  7.785098e-003  7.313975e-003 -4.816882e-004
 -1.505741e-003  7.205124e-003  1.792051e-003  1.890330e-003
 -5.591659e-003 -4.967409e-003  6.714291e-003 -2.057967e-003
  4.859379e-004 -2.482877e-003  5.087661e-003 -8.586815e-004
 -9.124847e-003  3.154051e-003 -1.277328e-004  2.908863e-003
 -3.367867e-003

 -1.820944e-001  1.494001e-002 -5.341528e-002 -1.715406e-001
 -2.411356e-001 -4.502217e-003  4.420814e-001 -1.809498e-001
  1.352147e-001  1.857131e-001 -2.086720e-002 -4.581040e-001
  2.491334e-001  1.863412e-002  4.699097e-001 -6.610208e-002
 -2.021913e-001 -1.215076e-001  1.569094e-001 -9.210043e-003
  9.994472e-002 -1.253300e-002 -1.023686e-002 -2.700540e-002
  2.074682e-002  3.271907e-002 -2.146744e-003  8.664602e-003
 -6.108361e-003  2.500955e-002  1.174173e-002  7.047705e-003
 -2.159273e-002  5.538472e-003 -4.159982e-003  3.916702e-002
  3.145184e-004  1.535485e-002 -1.179288e-002 -5.809040e-003
 -1.006351e-002  2.215505e-002  6.849352e-004  8.323462e-003
  5.927968e-004  1.420400e-003 -3.100315e-003 -1.663588e-002
 -3.128319e-003  2.195602e-003 -1.240047e-003  9.937604e-004
 -3.459141e-003 -7.059838e-003  7.629261e-003 -4.350680e-003
  1.330467e-003

  7.443641e-002  5.868125e-002  8.982672e-003 -1.740753e-002
 -1.350696e-001  1.426358e-001 -1.308867e-001 -4.624048e-002
  2.648536e-001  4.221145e-002  4.560348e-001  4.751138e-001
 -1.477684e-001 -2.608894e-001  4.769480e-001  3.428167e-002
 -4.284372e-003 -2.778395e-001 -2.204766e-002  5.844721e-002
  3.569101e-002 -2.825015e-002  6.677378e-002 -5.708163e-002
 -7.162984e-002 -1.693106e-002 -2.226904e-003  4.671143e-002
  7.049156e-002 -3.271896e-002  1.451762e-002 -5.808730e-003
 -7.899023e-003  2.587041e-003  2.763430e-002 -2.950760e-002
 -5.513581e-004 -1.331055e-002 -5.063081e-004  5.133150e-003
  1.647094e-002 -1.740894e-002 -6.347520e-003 -1.448003e-003
  2.076076e-002  1.858961e-003  7.619625e-003 -1.221334e-002
 -1.005748e-002 -1.715751e-003 -4.591267e-003 -7.976594e-003
  1.329745e-002 -1.316460e-002 -6.523995e-004 -9.289544e-003
 -2.423081e-003

 -9.419828e-002  9.351740e-002  5.629268e-002 -1.915830e-001
  4.490057e-002 -1.397401e-001  8.795766e-002 -2.166831e-001
  2.593668e-001  5.285989e-001 -1.072256e-001  4.091328e-001
  1.315674e-001  1.061746e-001 -1.138814e-001  1.894840e-001
 -7.455711e-002  3.452055e-001  1.085972e-001  8.221259e-003
 -2.591569e-001  1.217141e-001  6.738269e-002  9.579971e-002
  9.837451e-002  4.829747e-002 -5.001710e-002  6.067732e-002
  3.303572e-002  7.612345e-002  4.013865e-002  2.444850e-002
 -1.894428e-002 -1.532005e-003  3.660610e-003  5.100610e-003
  2.218346e-002  1.814678e-002 -1.101841e-002 -7.404195e-003
  1.013896e-002  1.350061e-002 -3.094140e-003 -9.217265e-004
 -9.593132e-003  1.743467e-002 -4.028764e-004  2.847866e-002
 -9.538675e-003 -6.389509e-003 -1.698352e-002 -6.139643e-003
 -8.500576e-003 -1.169345e-002  6.969905e-003  7.705531e-003
  1.095206e-004

  1.224581e-002 -8.350513e-003 -6.305972e-002 -1.056992e-001
 -6.933440e-002 -5.825757e-002  2.888739e-001 -2.680356e-002
  1.366484e-001  2.112334e-001  3.039448e-002 -1.595839e-001
 -5.584069e-001 -3.128271e-002 -2.857722e-001  4.711443e-001
  7.668868e-002 -2.443616e-001 -1.470025e-001  5.566971e-002
  2.170721e-001  8.327454e-002 -9.798482e-002  9.065025e-003
 -6.145412e-002 -4.328744e-002  6.568803e-002  6.398843e-002
 -3.891904e-002 -3.060489e-002 -2.246279e-002 -3.553340e-002
  5.801137e-002  1.763782e-002  4.550879e-004 -3.273706e-003
 -3.203908e-002 -2.788118e-002  5.876213e-002  1.836372e-002
 -2.299813e-002 -3.101708e-002 -1.873809e-002  4.971108e-003
  3.002585e-002  7.171363e-003  3.763624e-003 -2.243757e-002
 -1.314121e-002 -4.986680e-003 -1.368485e-003  1.054912e-002
  6.743933e-003 -1.771338e-002 -1.167226e-003  6.829355e-003
  2.202339e-002

  4.625507e-002 -6.895954e-002 -6.057106e-002  8.029132e-002
  1.496240e-001 -1.330359e-002  1.009168e-001  2.324079e-001
 -7.118902e-002 -5.120208e-002  3.740213e-003  2.472789e-002
 -4.251479e-001  6.198390e-001  3.658606e-001  2.597255e-003
 -1.637958e-001  9.392091e-002  6.002702e-002  2.054571e-001
 -2.406526e-001 -3.591052e-003  1.189910e-001  4.568000e-002
 -5.044983e-002  1.217589e-001 -5.784296e-002 -5.429515e-003
 -4.594117e-002  5.369941e-003 -2.880242e-002 -1.828420e-003
 -5.439645e-002  3.604799e-002 -1.152596e-003 -2.099639e-002
 -2.069684e-002  3.933057e-002  1.431136e-002  2.289469e-003
 -2.624650e-002 -1.984762e-002 -1.227788e-002 -4.447073e-003
  3.464539e-004  1.415438e-002  3.440969e-003  2.875024e-003
 -1.276739e-002 -1.894813e-002 -1.017700e-002  8.006270e-003
  1.235059e-004 -6.747723e-003 -1.884745e-003  8.661693e-003
  2.389365e-002

 -3.785312e-002 -1.703803e-003 -3.038620e-002  5.096210e-002
 -1.819343e-001 -9.103726e-002  7.368665e-002 -2.271502e-002
  8.979158e-002 -1.795619e-001  5.462388e-001 -1.290398e-001
  2.274872e-001  3.247820e-001 -1.405527e-001  1.983237e-001
  5.185344e-001  9.958189e-002  1.619568e-001  4.485423e-002
 -3.581455e-002  9.361449e-002  1.616806e-001 -8.745143e-002
  1.030443e-001  3.245397e-002 -2.066085e-002  2.213903e-003
  4.791666e-002  3.823972e-003  4.175734e-002  2.311785e-002
 -5.311193e-002 -5.543473e-003  1.840537e-002  1.448215e-002
  1.328183e-002 -2.155659e-003 -2.578034e-002 -1.110849e-002
 -5.154200e-003  1.486587e-002  2.403142e-002 -5.249954e-003
 -2.634516e-002 -1.102666e-005  7.841354e-004  4.394123e-002
  2.406268e-003 -2.322923e-003 -9.548961e-004 -9.254474e-003
 -8.579036e-003  1.763205e-002  2.776473e-003 -7.462904e-003
 -1.000215e-002

  3.396652e-002  2.795413e-002  5.293236e-003 -2.993674e-002
  1.144982e-002 -4.793769e-002 -2.813255e-001 -2.211355e-001
 -1.092230e-001 -7.728592e-002 -1.096781e-001  1.225193e-001
  2.241236e-001  2.901966e-001 -7.074939e-002  2.588984e-001
 -1.918102e-001 -4.851310e-001  3.261293e-001  3.131955e-001
  1.546870e-001 -4.320977e-002 -1.450871e-001  1.872260e-001
  1.666803e-001 -5.027137e-002  4.187299e-002 -1.820452e-002
 -6.990230e-002 -6.494438e-002  2.823215e-003  5.894417e-002
  4.662414e-002 -3.241572e-002 -2.939165e-002  2.180175e-002
 -1.230201e-002  1.786063e-002  1.198817e-002  1.639529e-002
 -2.005813e-002  4.895386e-002  9.562071e-003  1.450719e-002
 -4.636533e-003  5.575571e-003 -9.211601e-003  4.168307e-002
 -1.884367e-002  1.316009e-002 -1.856867e-002 -7.335991e-003
  1.781855e-003 -1.039676e-002 -7.830111e-003  1.560440e-002
  2.090517e-003

 -2.036471e-003  8.631167e-003 -5.801096e-003 -4.295689e-003
 -1.045413e-001 -6.786520e-002  6.436149e-002 -1.017282e-001
  7.130987e-002  2.877358e-001  1.472101e-001  3.983912e-002
 -1.732058e-001  1.418916e-001 -3.590182e-001 -6.627777e-001
  3.727371e-002 -3.386489e-001  1.202035e-001  5.014037e-002
 -1.060836e-001 -1.456092e-001  4.168402e-002 -1.186488e-001
 -2.597940e-002  4.636876e-002 -3.645981e-002 -1.452476e-001
 -1.373569e-001  2.154086e-002  1.712688e-002  6.786209e-003
 -5.979676e-002 -3.563375e-002 -3.465882e-002 -4.554059e-005
 -4.104507e-003  2.675168e-002 -2.580628e-002 -1.498391e-002
 -1.123051e-002 -4.210562e-003  2.528833e-002  3.987068e-002
  2.042522e-002 -8.927019e-003 -1.559050e-002  8.962924e-003
  1.049135e-002  3.942550e-002 -2.726109e-002 -5.099042e-003
 -3.016542e-003 -6.299596e-003 -1.177783e-002  6.677369e-003
 -2.550578e-002

 -2.982470e-004  9.832564e-003  1.463041e-002  6.336209e-002
 -6.531612e-002  3.617572e-003 -1.065255e-002  2.863104e-002
  9.421939e-002 -1.083334e-001  1.292829e-001 -1.741218e-001
 -1.190112e-001 -2.198765e-001 -7.902168e-002  1.033878e-002
 -7.321691e-002 -1.106360e-002  1.319381e-001  2.618616e-002
 -2.260342e-001 -5.270243e-002  5.036437e-002  6.916605e-001
 -4.610701e-002 -1.799168e-001 -3.635808e-001 -3.027793e-002
  2.949226e-002  2.231642e-001  5.439417e-002 -4.374094e-003
 -1.905067e-001 -2.642389e-002  1.784093e-002  1.632538e-001
  1.843514e-002  1.205041e-002 -4.612719e-002 -5.403217e-002
 -1.101018e-002  1.873902e-002  4.295670e-002  5.041371e-003
 -1.635923e-002 -2.503051e-002  1.976023e-003 -1.420367e-002
 -3.369064e-003  2.020411e-002 -2.214331e-002  4.884931e-003
  7.596526e-003 -1.567135e-002  2.676594e-003 -3.813666e-003
 -1.142618e-002

 -1.989401e-002  1.687300e-003  2.239529e-002 -1.665726e-002
  3.302084e-002 -1.732479e-002  2.765046e-002 -3.499087e-002
 -2.084392e-002  7.800395e-002 -3.403821e-002  1.278957e-001
 -2.535583e-002  1.076319e-001  4.104587e-002 -1.553006e-001
  1.408087e-001  2.234202e-001 -1.112523e-001  2.705556e-001
  6.529629e-001 -1.046441e-001 -1.591445e-001  5.533670e-002
  3.887807e-003  1.504091e-001 -4.374363e-001 -2.476966e-002
  2.280876e-001  7.284691e-002 -3.399414e-002  1.317236e-002
 -1.332141e-001  4.063994e-003 -7.104970e-003  8.361434e-002
  1.231018e-002 -1.021694e-002 -9.296811e-002 -6.151577e-003
  3.959760e-003  1.185646e-002 -8.902518e-003  1.219196e-002
 -3.861180e-002 -1.336451e-002  1.819097e-002 -2.368661e-002
  8.134095e-003 -2.304389e-002 -2.277737e-002 -6.288648e-003
  9.704900e-003 -1.821841e-002  1.527186e-002 -1.616299e-002
 -1.820807e-002

  2.481426e-002  1.840044e-003  2.929966e-002 -3.771747e-002
  5.816250e-002  1.718420e-002 -3.890177e-002  9.537302e-003
 -1.196223e-001  1.289965e-001 -3.917334e-001  6.086418e-002
 -8.112812e-002  5.885817e-002  1.996617e-001 -4.481739e-002
  4.557136e-001 -2.794307e-001  1.320103e-001 -2.816306e-001
  1.127426e-001  1.871864e-001  4.461887e-001  6.631036e-002
  1.284812e-001 -1.804018e-001 -9.819774e-002  8.098480e-002
  4.487640e-002  8.352555e-002 -2.452562e-002 -1.122244e-001
 -3.338052e-002 -3.117176e-002  1.064287e-001  5.246847e-002
 -3.431131e-002 -3.376036e-002 -5.001028e-002 -1.943973e-002
  5.397991e-002 -2.648540e-002  8.554552e-003 -3.262397e-002
  2.252812e-003 -2.420946e-002  4.013516e-002  3.509244e-004
  2.205700e-002 -2.307045e-002 -1.399106e-002 -2.339754e-002
  5.934932e-003 -7.140097e-003  4.445011e-003 -7.922360e-003
  1.927421e-002

  6.141065e-003  6.963491e-003 -1.065284e-002 -1.498114e-002
 -1.649668e-003 -6.315301e-003 -2.369762e-002 -9.358770e-002
 -3.653370e-002 -4.698903e-002  2.531118e-002  6.145956e-002
  1.569141e-001  2.323460e-001 -2.518652e-002  1.764853e-001
 -8.681296e-002 -2.543398e-001 -2.485202e-001 -3.895691e-001
 -1.800157e-001 -8.515211e-002 -2.368445e-001 -2.583366e-001
 -2.106033e-001  6.474518e-003 -4.357739e-001  7.124282e-002
 -1.776625e-002  3.515929e-001 -1.121857e-001 -1.373486e-001
 -8.231227e-002  6.241220e-002 -4.003003e-002  3.823589e-002
 -5.060865e-002 -4.153368e-002 -2.979380e-002 -3.263026e-003
 -3.857572e-002  3.410457e-003 -5.753529e-002 -8.604442e-003
 -3.121686e-002  1.476482e-002  2.684718e-002  2.372348e-003
  2.409052e-003 -4.170056e-002 -9.607274e-003  1.045654e-002
  4.617728e-003 -4.602896e-003  1.540720e-002 -1.157561e-002
  2.804877e-002

  1.111868e-002  8.011325e-003  1.550316e-002  2.895882e-002
 -2.560687e-002  1.915474e-003 -1.211789e-003  4.198296e-002
  8.433276e-002 -2.506773e-002  9.155076e-002  9.562311e-002
 -1.159723e-001  1.698696e-001 -3.763794e-002  3.495130e-002
 -1.427375e-001  1.721513e-001  4.205407e-001 -5.982428e-001
  3.100731e-001 -2.523658e-001 -3.211541e-002  1.002870e-001
 -1.976091e-001 -1.175871e-001  2.013666e-003 -1.076651e-001
 -1.069568e-002 -1.904967e-001  8.772839e-002  8.576766e-002
  1.972134e-001 -3.440080e-004 -1.320531e-002 -4.983846e-002
  1.615762e-002  4.908644e-002  4.174751e-002 -2.938871e-002
 -8.017517e-003  2.671935e-002 -6.542913e-003  3.388941e-002
 -5.242838e-002 -3.084542e-003  2.681362e-002 -5.363600e-003
  1.935227e-002 -2.214102e-003 -8.339984e-003 -2.392354e-003
 -2.162683e-002  1.858024e-002  1.479463e-002  2.583033e-002
  5.786272e-003

  3.772489e-004  6.306637e-003 -9.761471e-003 -2.786919e-002
  8.641283e-003 -4.131585e-002  3.216426e-002 -1.114516e-001
 -9.151271e-003  6.488998e-003  8.925249e-002  4.151545e-002
  2.150915e-001  2.042148e-001 -2.814575e-002 -1.567780e-001
 -3.641987e-002 -7.551934e-002 -3.579270e-001 -2.683064e-002
  8.915779e-002  4.219639e-001  1.138260e-001  3.489375e-001
 -4.557622e-001 -4.335458e-002 -2.514999e-002  6.106378e-002
 -8.954348e-002 -2.988744e-001 -8.297881e-002  1.168770e-001
  1.605195e-001 -2.019709e-003  2.781032e-002 -5.756861e-002
 -1.179360e-003  3.726740e-003  1.096508e-001  3.722494e-002
  4.126483e-002 -7.150975e-002 -8.533104e-003 -3.338543e-002
  6.245661e-002  1.540228e-002  8.191666e-003 -1.134701e-001
 -4.093222e-002 -1.171675e-002  2.285575e-002  2.191342e-002
  2.037173e-002  4.144816e-003 -1.172443e-002 -1.339449e-002
 -1.835605e-002

  9.977727e-003 -8.464749e-003 -7.457152e-004  2.119816e-002
  3.512859e-003  1.063825e-002 -4.649364e-002  1.914056e-002
 -4.207759e-003 -5.041582e-002  6.005878e-002  7.653096e-002
 -3.863077e-002  9.094699e-004  7.189243e-004 -6.993902e-002
 -5.994206e-002  4.872874e-002  1.893998e-001 -1.470407e-001
  2.116271e-001  4.453862e-001 -1.998900e-001  6.774646e-002
 -9.849964e-002  2.248827e-001  3.373184e-001 -5.066013e-002
 -2.336174e-001  3.108146e-001  2.900367e-002 -1.914041e-001
 -4.232483e-001  1.949516e-001  1.006839e-001  1.244389e-001
 -3.939122e-002  1.549164e-002 -2.489487e-002  5.522003e-002
  6.761081e-003  5.944642e-002  3.228032e-002 -2.231538e-003
  3.711312e-002  4.454641e-002 -6.699792e-003  2.453036e-002
 -2.582448e-002  2.339707e-002  1.793575e-002  7.751993e-003
  1.053757e-002 -4.608824e-002 -3.363721e-002  6.631077e-003
 -1.186453e-003

 -7.366976e-003 -2.233334e-002 -1.034848e-002  2.201334e-002
  3.936088e-004  1.490894e-002  1.179749e-002  5.960453e-002
  1.056501e-002 -5.404592e-002  8.917104e-002 -2.285543e-002
 -6.494212e-002 -6.856648e-002 -2.069098e-002 -1.429261e-001
 -8.380781e-002  6.019925e-002  2.452618e-001  7.568625e-002
  5.160381e-002  4.042178e-001 -1.356624e-001 -6.528745e-002
  1.694492e-001 -1.606867e-001 -2.275968e-001  1.113114e-001
  3.727580e-002  2.768824e-001 -1.397190e-001 -1.567694e-001
  4.268283e-001  2.308654e-002 -1.646386e-001 -3.876076e-001
  1.452672e-002  1.483857e-001  1.513852e-001 -5.775637e-003
  3.790955e-002 -1.511070e-001  2.619860e-002 -2.790362e-003
  6.826657e-002  3.234294e-002  1.225749e-002  8.401127e-002
 -4.006621e-003 -1.449637e-002  7.562359e-003 -1.011678e-002
  2.366332e-002  2.043427e-002 -2.994455e-002  1.643073e-002
  4.339519e-002

  1.533732e-002 -4.194704e-003  3.083681e-004  1.598139e-002
  1.702521e-002  3.573010e-003 -4.825363e-002  1.425573e-003
 -1.773226e-002 -5.583686e-002  6.728424e-003 -3.365717e-002
 -2.776783e-002 -1.000142e-001 -1.088493e-001 -1.034902e-002
 -1.571959e-001  7.668687e-002  2.367502e-001  1.490511e-001
  7.389924e-002  5.152680e-002  2.577798e-001 -2.719766e-001
 -2.278100e-001 -5.649736e-002 -1.435396e-001  5.931998e-001
 -2.129697e-001  4.316274e-002  1.087307e-001  2.387475e-001
  4.127895e-002  7.364605e-002 -5.631524e-002  3.037138e-001
 -9.866524e-002 -6.907730e-002 -1.628750e-001  5.193523e-002
 -6.982094e-002 -1.418984e-002 -2.312421e-002  3.851313e-002
  9.130988e-003  5.956077e-003 -2.429495e-003 -8.217116e-002
  6.207006e-003  2.640665e-002  7.972324e-002 -7.414983e-003
  2.507072e-002 -1.320914e-002 -8.138659e-003 -1.953348e-003
  1.543401e-002

 -3.584909e-003  8.061924e-004 -1.471652e-003 -2.789350e-003
  9.333553e-003 -2.647528e-003 -1.054057e-002  8.298996e-003
 -3.129422e-002  2.436159e-002 -8.585354e-002  1.690107e-002
 -7.572900e-002 -1.165061e-001  1.738860e-001  4.840065e-003
  3.146666e-001 -3.318088e-003  1.094936e-001 -9.087001e-002
 -1.665873e-001  1.602453e-001 -4.090932e-001  9.245318e-003
  1.452639e-001  2.019711e-001 -3.114155e-001 -6.221908e-002
 -3.881184e-001 -3.607003e-001  1.451535e-001  1.677019e-001
  4.792323e-002  4.971167e-002 -1.955872e-001  1.436680e-001
  3.873857e-003 -1.305651e-002  3.284187e-002  1.177828e-002
 -1.065271e-001 -4.436478e-002 -1.107109e-002 -1.125900e-002
  9.572899e-002 -2.534023e-002 -7.304309e-002 -6.581715e-002
 -4.035849e-002  2.458490e-002  4.159211e-003  4.500932e-002
 -4.042436e-002 -7.661600e-003 -5.260389e-002 -2.009539e-002
 -2.892307e-002

 -8.669268e-004 -8.092807e-004 -3.252476e-003 -1.005771e-002
 -2.288572e-003 -6.514330e-003  2.797535e-002 -6.283681e-003
  2.748445e-002  1.994889e-002  7.905777e-002  2.608550e-002
 -4.066162e-002  8.564689e-002  3.884101e-002 -7.827960e-002
 -7.085108e-002  1.393060e-001 -3.145689e-002  5.107427e-002
 -3.979280e-003  1.147676e-001 -1.949733e-001 -1.286295e-001
  1.243451e-001 -6.646634e-001 -1.219024e-002 -7.235267e-002
 -1.194744e-001 -2.323052e-001 -2.625842e-001 -1.488002e-001
 -9.785661e-002  3.541709e-002  8.232917e-002  2.640146e-001
 -4.051694e-002 -1.988271e-001 -1.459353e-001  7.256009e-002
  1.246229e-001  1.145105e-001  7.554529e-004 -7.596698e-002
 -9.096626e-002 -3.443984e-002 -4.931767e-002  1.447069e-001
 -3.372866e-002 -4.190949e-002 -1.199152e-001 -6.162382e-002
  6.188019e-002  6.643046e-002  1.908466e-002 -4.200819e-002
 -5.332264e-002

 -9.033458e-003  9.916070e-003  6.068849e-003 -3.690884e-002
  5.494024e-004  2.441700e-003 -1.492919e-002 -3.489542e-002
 -1.229695e-002  5.545987e-002 -9.785381e-002 -3.240031e-002
  2.205003e-002 -9.529738e-002  3.623549e-002 -3.034347e-003
  2.713793e-001  4.984214e-002  2.508312e-001  1.172826e-001
 -9.095623e-002 -2.370381e-001 -1.414672e-001  6.661284e-002
 -3.504847e-001  4.031175e-003  4.600530e-002  2.623501e-001
 -4.992747e-002 -1.173513e-001 -4.617612e-001 -2.612525e-002
 -2.766547e-001  1.496809e-002 -1.818675e-002 -3.550630e-001
 -8.229593e-002  3.668424e-004  1.507590e-001  6.313912e-002
 -2.730682e-002  4.611962e-002 -5.523514e-002 -7.802270e-002
 -5.932581e-002  1.003563e-001  7.219631e-002  1.308866e-001
 -6.645179e-002 -6.502253e-002 -3.194498e-002  3.012891e-002
 -3.348616e-003 -3.472663e-003 -3.536863e-002 -1.689612e-002
  9.910616e-002

 -9.029485e-003 -6.247241e-003 -9.003707e-006  4.574648e-003
  2.141732e-003  5.292964e-003  2.371698e-002 -3.324835e-003
 -2.009565e-003  4.339589e-002  4.436094e-002  3.865459e-002
 -1.552041e-002  7.858296e-002  8.652951e-002 -9.242625e-002
  1.941833e-001 -5.916972e-003 -1.214387e-001 -9.071246e-002
 -1.730236e-002 -1.599807e-001 -1.800098e-001  2.470128e-001
  1.134341e-001  3.974515e-002  3.159482e-001  1.329636e-001
  1.412620e-002  2.903344e-001 -3.314848e-001  2.891957e-001
  3.467548e-001  1.443199e-001 -1.817999e-001  2.767491e-001
 -9.515643e-002  8.877036e-002 -2.651937e-001  8.314350e-002
  8.427236e-002 -6.599814e-002 -3.785023e-002  7.684967e-002
 -1.218405e-002  7.455599e-002 -3.150643e-002  3.049441e-002
 -3.526191e-002 -5.593834e-003  6.626273e-003  3.058495e-002
  3.860614e-002 -1.175557e-002  1.397090e-002  2.751249e-002
  7.295697e-002

 -3.276665e-003 -2.553190e-003 -4.035274e-003  5.035756e-003
  8.965611e-003 -4.727784e-003  1.904710e-002  1.029065e-002
 -3.923599e-003 -1.761522e-002 -6.919727e-002 -2.638183e-002
 -5.670298e-002 -7.345656e-002  1.185393e-002  1.824814e-002
  6.282358e-002 -6.482909e-002  1.016750e-001  7.287805e-002
 -1.004920e-001  1.792514e-001 -1.050184e-001 -2.596468e-002
 -2.758249e-001  1.877441e-001 -2.546029e-002 -8.878031e-002
  1.005991e-001  1.672997e-002  1.809555e-001  1.873404e-002
  2.235945e-001 -2.078972e-001  7.176913e-002 -7.732897e-002
 -8.763271e-002  2.439169e-002 -4.248457e-001  5.399856e-002
  2.135972e-001  3.710734e-001 -6.017322e-002 -1.076509e-001
 -3.124456e-001 -2.358563e-002  9.086932e-002  1.797266e-001
  3.738586e-002 -6.508162e-002 -2.111418e-001 -2.811085e-002
  2.931683e-002  2.303593e-001 -2.832194e-002 -9.642592e-003
 -6.534065e-002

  1.052271e-002  1.755184e-003 -1.999165e-003  1.104500e-002
 -1.686969e-002 -6.678105e-003  9.509492e-003 -2.644877e-002
  1.387528e-002 -4.790697e-002  4.636478e-002 -3.471410e-002
 -3.457056e-002 -2.647930e-002 -1.193601e-001 -5.333191e-002
 -1.324786e-001 -7.116536e-002  9.584533e-002 -9.495205e-002
 -8.561906e-002  3.372777e-002  6.685691e-002  6.383521e-002
  2.034008e-001  2.568815e-001 -9.978440e-002  8.744936e-002
  3.383630e-001 -3.047492e-001 -1.304826e-001 -2.299146e-001
  5.660716e-002  4.670496e-001  1.581403e-002  1.206009e-002
 -1.289992e-001 -1.706010e-001 -1.350477e-001  1.758897e-001
  1.218713e-001  1.792109e-001 -1.540592e-001 -1.586046e-001
  1.035536e-001  7.830977e-002  7.837077e-002 -1.509309e-001
 -2.998019e-003 -5.632685e-002  1.612937e-001  8.557899e-002
  6.300551e-002 -7.455011e-002 -3.825789e-002 -8.796527e-002
  1.503658e-002

 -1.705502e-003  5.418210e-003  1.252259e-003 -1.197320e-002
  2.579092e-002  5.018438e-003 -6.215527e-003 -3.469226e-003
 -3.330542e-003 -2.123978e-002 -7.809721e-002 -1.636141e-002
  4.531681e-003 -1.027583e-001 -2.930622e-002  1.000749e-001
  1.698408e-002 -5.528818e-003  2.325171e-001  1.066497e-001
 -1.029077e-001  1.155107e-001  1.910235e-003 -2.145517e-001
 -2.501398e-001  3.419405e-003 -8.153017e-002 -4.385305e-001
  2.326068e-001  1.883914e-002 -2.398015e-001  2.687676e-001
  3.430365e-002  1.239665e-001  2.697399e-001  1.895367e-001
 -2.173142e-001  1.407085e-001  2.221984e-002 -9.468312e-002
  1.049254e-001 -2.500727e-001  6.394931e-002  5.372987e-002
  1.948933e-001 -8.542904e-002  1.139572e-002 -1.522877e-001
 -7.371417e-002  1.515894e-002 -9.262163e-002 -2.508418e-002
  8.638505e-002 -1.041234e-001  5.613103e-002  1.680036e-002
  4.345905e-002

  7.852690e-003  2.295426e-003 -1.918313e-003 -8.272423e-004
  1.097645e-003  1.306240e-002 -1.624988e-002  2.055786e-002
  2.500021e-002 -5.373420e-003  4.664370e-002 -1.033981e-002
  2.875827e-002 -9.854176e-002 -2.950372e-002  1.012206e-001
 -1.329358e-001  2.092594e-002 -1.362821e-001 -4.233018e-002
  1.315224e-001  4.528236e-003  3.706861e-001 -1.607232e-002
  1.882603e-001  5.779334e-002 -1.617097e-001 -2.478729e-001
 -3.530791e-001  3.048294e-003 -2.359124e-001  1.825508e-001
 -6.788902e-002  2.010314e-001 -7.506065e-002 -2.161563e-001
 -2.730656e-001  2.364552e-001 -9.637407e-002  1.232415e-001
 -1.710520e-001  1.927099e-001 -3.838006e-002  7.232648e-002
 -1.736056e-001  7.140612e-002 -1.118149e-001  9.829605e-002
 -1.061802e-001 -6.750491e-003 -1.716205e-001  6.257022e-002
 -2.243096e-002  1.775443e-002 -4.564598e-002  1.960027e-002
 -1.009179e-001

 -6.412111e-003  6.955051e-003  4.411987e-003 -1.343072e-002
 -1.641871e-002  2.042794e-003 -9.128885e-003 -1.005718e-002
  1.954059e-002  2.563250e-002  2.519634e-002  1.038040e-002
  6.133598e-002 -4.118411e-003  3.087657e-002 -1.621566e-002
  7.490788e-002  8.899342e-002 -1.825029e-002  1.193542e-001
  2.553554e-002 -1.878460e-001 -2.184547e-002  8.865076e-002
  2.083851e-002  3.973661e-002 -1.258450e-002 -8.304099e-002
 -3.700932e-001  1.193537e-001  1.433672e-001 -2.400776e-001
  2.765040e-001  9.472411e-003  3.822453e-001 -1.989746e-002
 -4.197971e-001 -2.430861e-001  1.153692e-001  4.449325e-003
  3.499247e-002 -1.981982e-001 -1.111332e-001 -8.945593e-002
 -2.367179e-001  6.419887e-002  1.532571e-001 -1.454996e-001
 -8.847275e-003 -4.927369e-002  1.398048e-001 -4.412206e-002
  9.648467e-002 -5.115132e-002  2.504621e-002 -2.333990e-002
  8.453343e-002

 -4.312316e-003  3.489051e-003  1.845674e-003 -7.238293e-003
 -1.264662e-004  4.442689e-003 -6.008580e-003  9.547486e-003
  2.190918e-002 -2.542391e-002  4.315413e-002  6.601065e-003
  2.591664e-002 -2.097491e-002 -2.585917e-002  8.099291e-002
 -9.543276e-002  4.934320e-002  4.417932e-002 -2.412817e-002
  5.801095e-002  1.476316e-002  1.314761e-001  2.448446e-002
 -1.627777e-002  1.452582e-001  1.632704e-002 -1.115348e-001
 -1.445237e-001 -7.237620e-002 -2.463046e-001 -2.343415e-001
 -5.089556e-002 -4.254429e-001 -3.612888e-001 -2.904325e-002
 -1.770527e-001 -2.009884e-001 -3.881628e-001 -2.848648e-001
  9.983620e-002 -1.831254e-001 -8.135358e-002 -3.203237e-002
  2.650114e-001 -1.020433e-001  1.717413e-002 -2.725920e-002
  3.601041e-002 -3.713531e-002  8.867358e-002  1.408164e-002
 -3.473621e-002 -1.038677e-001 -2.455548e-002  3.189170e-002
  3.690921e-002

 -1.169445e-002  5.378333e-003  3.426034e-003 -1.526157e-002
  1.001536e-002 -2.769119e-003  1.603639e-002 -2.679048e-002
 -1.197559e-002  3.754975e-002 -7.515057e-002  3.189652e-002
  4.145724e-002  4.005374e-002  6.833931e-002  2.967755e-002
  1.600268e-001  5.717620e-002 -2.680304e-003  1.392326e-001
 -6.865489e-003 -1.127360e-001 -1.968947e-002  2.085656e-003
 -2.495761e-001 -3.009298e-001  6.967753e-002 -1.985652e-001
  1.593067e-002  1.578098e-001  2.738625e-001 -9.910329e-002
  6.777615e-002  1.926674e-001 -2.287572e-001 -1.771892e-001
 -2.076668e-001 -3.669434e-002 -1.732447e-001  2.264050e-001
 -1.901788e-001  2.308781e-001  1.361465e-001 -5.399188e-002
  3.923854e-001 -1.766931e-002 -1.204099e-001 -1.313654e-001
  1.261910e-002  1.010252e-001  1.994206e-001  4.560546e-002
 -6.773064e-002  2.828087e-002 -5.095051e-002 -5.147170e-002
 -4.354656e-002

  5.231876e-003  2.954409e-004 -1.281076e-003 -1.878941e-003
 -3.815707e-003  4.798410e-003 -1.069451e-002  1.986831e-002
  2.480438e-003 -1.313459e-003  7.389194e-003  6.299463e-003
 -1.151042e-002 -3.211512e-002  1.294585e-002  2.863272e-002
  2.921498e-002  3.934861e-002  2.594196e-002  5.061272e-002
  2.840858e-002 -3.826414e-002  1.026986e-001 -5.268650e-002
 -4.425120e-002  6.865564e-002 -4.381031e-002 -1.175743e-001
 -2.039000e-001  1.649651e-001 -1.924538e-001  3.938199e-002
  1.891326e-001 -1.256717e-001 -4.074794e-002  1.505873e-001
  2.835290e-001 -7.695234e-002  2.949464e-001 -8.527587e-004
  2.090038e-001  5.450187e-001  3.078763e-002 -2.585713e-001
  9.492766e-002 -1.879423e-002  2.620781e-002 -1.364953e-001
  1.586804e-003 -2.474350e-002  4.478173e-002 -3.729893e-002
  2.031881e-002 -3.868311e-001  7.429801e-002  1.173077e-002
  5.500674e-004

  2.231618e-003 -1.447283e-003 -1.630722e-003  6.415766e-003
 -2.686747e-004  2.798711e-003  3.797499e-004 -1.998920e-004
  4.799516e-003 -3.590515e-003  2.961440e-002  9.978427e-003
 -3.919130e-002  3.485514e-002  7.222434e-003 -3.823441e-002
 -1.224420e-003  1.259954e-002  1.683242e-002 -5.388363e-002
 -3.252437e-002  8.505156e-002 -1.162633e-001 -1.979416e-002
  1.040431e-001 -6.725148e-002  1.940342e-002  9.359316e-002
  1.484908e-001  8.510607e-004 -1.357550e-001  1.994708e-002
 -6.591781e-002 -3.704181e-001  1.172903e-001  5.482066e-002
 -2.704945e-001  2.452909e-001  1.108691e-001  1.320160e-001
 -6.083554e-002  1.911965e-001 -2.687033e-001  1.185323e-001
 -1.098785e-001 -1.770451e-001  2.005078e-002 -3.133936e-001
 -4.819826e-002  2.658228e-001  2.949951e-001  5.553250e-002
 -2.248905e-001  1.295592e-002 -2.213460e-001  7.514600e-002
 -2.129856e-001

 -4.468656e-003  6.378684e-003  4.124677e-003 -5.496537e-006
 -3.188136e-003  2.516378e-003 -5.770237e-003 -2.489803e-002
 -3.666678e-003 -1.109264e-003 -2.304360e-002  2.779385e-002
  1.808719e-002 -2.935678e-002  3.512755e-003 -3.865003e-002
  4.730716e-002  5.375456e-003  1.621344e-002  7.242596e-002
 -1.800408e-002  5.532044e-002  5.944499e-002 -6.674907e-003
 -1.381000e-001  1.443365e-002  7.761864e-002 -4.884143e-002
  1.743764e-001 -7.229382e-002  1.022969e-002 -3.274907e-001
  1.322011e-001  8.957614e-002 -3.264367e-001  3.538998e-001
 -2.106865e-001  1.377301e-001  2.597245e-001 -3.679508e-001
 -3.857593e-001  1.579171e-001 -6.975037e-002  1.307036e-002
 -2.367139e-001  3.606391e-002 -4.346013e-002  8.013989e-002
 -8.035101e-002 -1.055744e-002 -1.079891e-001 -1.431754e-002
  1.295660e-002  1.647688e-002  3.385731e-002  1.944836e-002
  1.465790e-001

  3.670468e-003  1.925294e-003 -5.628189e-003 -4.759662e-003
 -5.571004e-003 -2.609832e-003 -1.446374e-003 -5.942064e-005
  7.609322e-003  1.344563e-002 -1.994971e-002  9.267504e-003
 -2.526733e-002 -2.514888e-002 -1.601481e-003  9.612425e-003
 -8.160556e-003 -4.016353e-002  3.583658e-002  2.873525e-002
 -1.137880e-002  1.345393e-001  2.622756e-003 -4.965226e-002
 -3.157119e-002 -9.670958e-002 -1.761260e-002 -2.131163e-001
  2.463298e-002 -1.018373e-003 -5.951570e-002  1.840031e-001
 -9.967854e-002  4.335194e-002 -1.051303e-001 -8.686814e-002
  2.108701e-001 -2.103470e-002 -1.796125e-001 -1.272586e-002
 -1.240691e-001 -7.410206e-002 -5.857353e-002 -1.797614e-001
 -4.364476e-001  9.437814e-002 -9.522962e-002 -1.140282e-001
  1.429705e-001 -6.203699e-003  5.498812e-001 -2.594594e-002
 -3.723439e-002 -7.246844e-003  1.871878e-001  7.759575e-002
  3.568790e-001

  2.384031e-003  5.899765e-003  3.388256e-003 -6.332200e-003
 -4.502118e-003 -6.712251e-003 -1.488821e-002 -7.263728e-004
  2.010237e-002  1.289902e-002  1.478755e-004  1.531091e-002
 -5.028430e-003 -1.581723e-002  1.007383e-003  3.032007e-002
 -5.441919e-003  1.680366e-003  5.557764e-002  1.268070e-002
  1.231809e-002 -3.854107e-002  3.409045e-002  3.623413e-002
 -1.482639e-002  1.664124e-001  4.190994e-003  2.047430e-002
 -8.578662e-002  5.430439e-002 -3.199484e-001 -7.779170e-002
  1.309689e-001  1.071577e-001  1.498087e-001  2.823194e-002
  1.492558e-001 -1.561044e-001  1.651268e-002 -1.338703e-001
 -2.323257e-001  2.030020e-002  2.261522e-001 -1.519268e-001
  1.393201e-002 -2.750563e-001 -1.680085e-001 -1.680953e-001
  2.652411e-001  1.322620e-001  2.795340e-002 -1.065388e-001
 -3.765961e-002  5.417697e-001  5.909912e-002 -3.638972e-002
 -2.564357e-001

  2.583877e-003 -2.528641e-004 -1.896765e-003  3.048610e-003
 -3.247860e-003  5.351172e-003  1.021257e-003  2.154441e-002
  7.705153e-003 -8.031995e-003 -9.145270e-003 -3.865483e-003
  1.206378e-003 -4.965287e-002 -2.402131e-003  2.972509e-003
 -1.815150e-002  2.933093e-003  6.362306e-002 -1.046149e-003
 -1.442325e-002  4.765072e-002  7.371063e-002  5.057865e-003
 -7.940426e-002  1.496954e-001 -7.851898e-002 -1.292865e-001
  6.334656e-002 -1.694459e-002 -1.407360e-001 -1.205030e-001
  1.625646e-001 -2.332803e-001  1.630921e-001  1.878615e-001
  1.014435e-001 -2.592972e-001  5.162182e-002  4.455305e-001
 -2.832433e-001 -5.478578e-003  3.684689e-002  3.408594e-001
  1.023392e-001  1.802530e-001 -1.330024e-001  3.847762e-001
 -4.384120e-002 -7.093063e-002  1.720517e-001  7.928358e-002
 -9.822227e-002  4.976558e-003  3.347490e-002  1.043477e-001
  4.208703e-002

 -2.925147e-003  7.021191e-004  3.887980e-005  5.340268e-003
  2.689074e-003  4.941552e-003  5.061392e-003  7.848172e-004
  6.396570e-004 -1.090241e-002 -6.138044e-003  5.622569e-003
 -1.690575e-002 -6.596828e-005 -8.716942e-003 -1.955815e-002
 -2.516543e-002 -6.256824e-003  6.154790e-002 -8.592128e-003
  3.806895e-002  3.544127e-002  6.977438e-002 -1.665695e-002
  8.752482e-003 -2.363684e-002  4.728910e-002 -1.348699e-001
  9.811726e-002  1.929331e-001  6.781109e-002  2.611342e-001
 -7.309950e-002 -6.059698e-002 -1.993751e-001  2.195679e-002
 -5.728131e-003 -3.951280e-001  2.638257e-001  6.641745e-002
  3.493587e-002 -1.012785e-001 -4.589760e-001 -2.594849e-001
  2.136686e-002  5.642078e-002 -1.637704e-001 -3.264657e-002
 -2.093081e-001 -1.271499e-001 -1.142868e-001  1.656219e-001
  4.846580e-002  3.241546e-001 -1.662280e-001 -8.063360e-002
 -5.864655e-002

 -5.034026e-004 -4.461522e-003 -3.970945e-003 -6.692773e-004
  4.372294e-003 -9.532595e-004  1.234068e-002  5.077824e-003
 -1.594641e-002 -1.485212e-003 -3.456252e-002 -6.470787e-003
 -1.678364e-002  1.236388e-002  2.171935e-002 -1.183618e-002
  3.183321e-002 -2.342743e-002  1.011675e-002  8.710164e-003
 -2.214247e-002  4.038699e-002 -4.039842e-002  1.196989e-002
 -5.753306e-002 -1.307396e-002  4.582258e-003  1.741433e-002
  6.539379e-002  4.004432e-002  4.543671e-003  1.167525e-001
  7.108157e-002  2.239669e-001  7.949831e-002 -1.776411e-001
  5.265368e-002 -3.973924e-001 -9.162814e-002 -4.133316e-001
  3.887432e-003  5.373199e-002 -8.454912e-003  2.154798e-001
 -1.535907e-001  8.210555e-003 -1.525472e-001  1.560228e-001
 -2.929452e-001  2.209029e-001  1.223966e-001 -1.126252e-001
 -1.857521e-001 -2.870810e-001 -1.282505e-001  8.022225e-002
 -3.353657e-001

 -5.882682e-003  6.387218e-004  1.026518e-003 -2.152780e-003
 -4.230494e-003  5.571496e-004 -7.519288e-003  6.346498e-004
 -7.699473e-003 -1.904040e-003 -1.199169e-002 -3.121629e-003
  2.976508e-002 -1.141773e-002  2.851313e-003  3.915861e-002
  4.711380e-002  2.450462e-002  1.794068e-002  5.540319e-002
  6.786719e-003 -7.564622e-002  3.176559e-002 -2.653513e-003
 -6.530498e-002 -8.784334e-003 -4.846582e-002 -6.771027e-003
 -1.143107e-001 -3.269621e-002 -9.290100e-003 -2.332994e-001
  5.683541e-002  4.066714e-002  1.508985e-001 -9.825981e-004
  2.631291e-001  1.576068e-001 -1.341809e-001 -7.130949e-002
  1.469218e-001  2.353244e-002 -3.847390e-001  1.514155e-001
  1.302347e-001  3.438597e-001 -3.632358e-001 -1.961134e-001
 -3.503232e-002  3.684828e-001 -1.627270e-001 -1.042098e-001
  5.590733e-002  1.365079e-001 -5.575599e-002  1.115503e-001
  2.314168e-001

 -2.993429e-003 -1.886019e-003 -7.202663e-004  7.169102e-003
 -1.216395e-002 -3.173602e-003  1.835855e-003 -2.277841e-003
 -2.907945e-003 -1.756452e-002  1.828846e-002  3.245666e-003
  2.041187e-003  1.657280e-002 -9.187557e-003 -4.962559e-002
  8.108563e-003  6.346647e-003  2.925069e-002 -2.100112e-002
 -2.394684e-002  5.553285e-002 -6.655306e-002  4.044863e-002
  2.975574e-002 -9.297981e-003  6.435521e-002  8.382935e-002
  6.565280e-002  2.391625e-002  8.141445e-003  6.318128e-003
  2.702672e-002 -2.936259e-002  9.909395e-002 -1.648427e-001
  2.959469e-002 -1.760188e-001 -1.241510e-001  1.347228e-001
 -3.091040e-001  2.896485e-002 -1.260522e-001  9.584945e-002
 -8.469909e-002 -4.158881e-001 -3.039609e-001 -2.898633e-001
  8.850761e-002 -2.409707e-001 -3.902268e-001 -3.522686e-002
  2.219145e-003 -3.279136e-001  2.894031e-002  6.969805e-002
  2.310034e-001

  7.542270e-004 -4.704465e-003 -3.173897e-003  9.104280e-003
 -6.987715e-003 -1.379923e-003  9.978874e-003  1.611538e-002
  1.935838e-003 -2.435540e-003  3.662788e-002  7.330371e-005
 -2.388565e-002  2.540137e-002 -6.244055e-003 -6.023205e-002
 -4.306320e-002 -6.924014e-003 -8.449723e-002 -8.818697e-002
  2.188906e-002  5.125635e-002 -6.294267e-002  3.927825e-002
  1.518687e-001  2.992296e-002 -3.589128e-002  1.024224e-001
  2.645080e-002 -9.045082e-003  3.755053e-002  2.546879e-001
 -5.866321e-002 -8.017935e-002  2.001011e-001 -1.052958e-001
 -2.657705e-001 -8.123534e-002  7.262149e-002 -2.367895e-001
 -5.685897e-002  3.230127e-001 -4.002862e-002  2.276235e-002
  3.211315e-001 -1.194807e-001 -4.688254e-002  2.469102e-001
 -7.975720e-002  5.714025e-002  1.518115e-001 -2.616534e-001
  1.747336e-001  1.893515e-001  1.495319e-001  1.007927e-002
  4.303534e-001

 -1.039195e-004  1.440817e-003 -3.664008e-004  2.376988e-003
  3.321301e-003 -6.715458e-004  2.754882e-003 -4.374387e-003
  4.947514e-003 -4.025699e-003  5.557486e-003  2.712418e-003
  1.339339e-002  4.770810e-004  1.020918e-002  2.952877e-003
 -1.587393e-002  1.973050e-003 -2.261651e-002  8.333514e-003
  1.280276e-002  1.050472e-002  3.756074e-002  2.124986e-003
 -9.421559e-003  3.048817e-002 -3.392605e-002 -1.423810e-003
  1.742611e-002 -8.267162e-003  2.540859e-002  1.935951e-002
 -2.245056e-002  1.021547e-001 -1.315136e-001  1.490690e-002
 -1.771450e-001 -2.101084e-001  1.671697e-001  1.151857e-001
  2.946154e-001 -3.365616e-002  1.268930e-001 -1.637810e-002
 -1.008411e-001 -1.955764e-001 -1.125278e-002  1.368890e-001
  2.494220e-001  4.813397e-001 -1.882022e-001  2.961812e-001
 -3.113842e-001  7.184552e-003  8.495047e-002  2.725859e-001
  2.848439e-001

 -5.179366e-003  2.523456e-003 -4.008957e-004 -9.073866e-003
  3.156092e-003 -2.187271e-003 -3.094084e-004 -4.915785e-003
 -1.843249e-003  9.628806e-003 -2.807534e-002  8.928902e-004
  1.523992e-002 -1.317607e-002  2.782970e-002  3.636910e-002
  5.096648e-002  8.078002e-003  1.139105e-002  4.558729e-002
 -2.282057e-002  8.993205e-003  3.798469e-002  6.702644e-003
 -6.250472e-002 -2.237420e-002  3.680743e-004 -1.003780e-001
 -5.314663e-002  7.976040e-003 -5.394398e-003  1.449678e-003
 -5.296951e-002  1.405435e-001 -2.291880e-001 -3.407066e-002
  5.591344e-002 -1.023829e-001  1.310786e-001  4.792880e-002
  1.541600e-001  7.724849e-002 -2.145751e-001  5.228127e-001
 -7.289792e-002 -2.285280e-001  1.825384e-001 -3.684436e-003
  3.296384e-001 -2.095402e-002  1.249395e-001 -1.091660e-001
  4.982599e-001  6.358262e-002 -8.436568e-002  1.264139e-001
 -1.036727e-001

 -1.194910e-003 -5.870647e-004 -1.018072e-003 -4.015581e-003
  5.305101e-003 -1.193107e-003  5.157840e-003  1.577544e-003
 -2.190000e-003  4.008013e-003 -3.055429e-003 -5.011482e-003
  2.231909e-003  6.004761e-005 -2.650866e-003  1.138449e-002
 -3.463334e-003 -1.368352e-002 -2.331561e-003 -4.446365e-003
  3.716843e-003 -2.258756e-002  3.269155e-003  2.287593e-002
 -5.657426e-002  3.459026e-002 -1.012191e-002  2.115161e-002
  2.827173e-002 -1.413960e-002  3.889865e-002  2.009214e-002
 -6.578430e-004  9.906328e-003  1.616900e-002  5.253502e-002
 -1.747109e-001  1.419619e-001  1.127275e-001  5.370589e-003
  1.645243e-001 -9.044460e-002 -1.396660e-001 -1.166800e-001
 -1.113512e-002 -6.858960e-003 -4.881331e-001  3.103728e-001
  4.888190e-001 -6.492396e-002  1.050469e-001 -2.069727e-001
 -9.182238e-002 -2.078032e-001 -1.314458e-001 -3.757761e-001
 -1.173471e-001

 -5.010298e-004  4.136184e-003  2.711776e-003 -5.876469e-003
 -7.106529e-003  4.138681e-004  1.517109e-003 -1.280550e-002
  3.293907e-003  1.913024e-002  6.440010e-004 -3.181572e-004
  2.987061e-002 -6.652873e-003 -3.261768e-003  1.611330e-002
  5.317803e-003  1.240137e-002 -3.627224e-002  4.168363e-002
  2.770168e-002 -8.475977e-002  4.969850e-002 -4.404675e-004
 -6.028160e-002 -7.069150e-003 -1.536816e-002 -3.505145e-002
 -9.653301e-002 -3.301307e-003  1.598843e-002 -8.497483e-002
  8.498416e-002  1.537461e-001  1.558969e-001  7.586028e-002
  2.344415e-001  2.101484e-001 -1.014116e-001 -2.331364e-002
 -8.473204e-002 -9.225273e-002 -1.871001e-001 -2.530130e-001
  7.609943e-002 -4.634403e-001  9.869688e-002  3.422157e-001
 -1.321428e-001  1.174176e-002  1.500405e-001  1.639564e-001
  4.739166e-002 -3.831649e-002 -4.614687e-001  1.625466e-001
  1.394317e-001

  2.213121e-003  5.829252e-004  6.788088e-004 -1.693337e-003
  2.158382e-003  1.847286e-003 -8.300652e-004 -2.331592e-003
  3.297224e-003  3.211379e-003  2.824572e-003  1.407593e-002
 -8.635829e-003  1.612022e-002  8.631749e-003 -1.131659e-002
  2.799818e-003  7.578305e-003 -2.721789e-003  1.031295e-002
  4.152758e-003  2.754292e-002 -4.294431e-002 -2.606366e-002
  3.194089e-002 -6.560035e-002  1.558740e-003  1.769920e-002
 -2.187978e-002  1.620486e-002 -3.243508e-002  6.209787e-002
  2.513655e-002 -5.023861e-002  1.879404e-001 -3.390133e-002
  9.862929e-003 -4.190452e-002 -3.093658e-002 -3.228581e-001
 -1.951043e-002  1.685410e-001  1.445575e-001  1.983003e-001
  1.211487e-002  1.620341e-001 -8.787054e-002 -7.777281e-002
  2.191446e-001 -1.337546e-001  4.652117e-002  7.093778e-001
  1.118751e-001  2.157101e-002 -2.352901e-001 -2.319136e-001
  1.231694e-001

  1.004296e-003 -5.312259e-004 -3.547204e-004  3.976840e-003
 -4.283132e-003  1.977566e-003 -6.404624e-004 -2.159176e-003
 -1.548026e-003  3.402703e-004  1.238436e-002 -5.804743e-003
 -1.680309e-004 -3.957983e-003  9.878203e-003 -3.311186e-002
  1.408364e-002  1.036309e-003 -1.871157e-002  2.805033e-002
 -5.951764e-003  4.010034e-002 -5.136746e-002  7.937803e-003
  2.298109e-002 -8.865409e-002  1.161331e-002 -5.207223e-003
  1.606480e-003  8.465623e-003  1.412736e-002  1.160740e-001
 -6.613899e-004  7.603826e-002  1.276109e-001 -3.828061e-003
 -3.326394e-002 -3.758648e-004 -3.645628e-002 -1.662909e-001
 -2.081496e-001  4.509672e-002 -3.006019e-001 -1.402574e-001
  2.130722e-001  2.676080e-001  2.325904e-001  6.748993e-002
  4.496586e-001 -1.893658e-001 -8.978437e-002  1.249207e-002
 -2.192300e-001 -4.851067e-002  6.838758e-002  4.984915e-001
 -1.936295e-001

 -1.912532e-003 -1.384213e-004  8.312856e-004  6.393506e-003
  2.628064e-003  2.970503e-003  8.215157e-004 -1.947121e-003
  3.564324e-003 -9.326466e-003 -7.101757e-003  3.789949e-003
 -4.438730e-003  1.767789e-003  5.666919e-003 -5.838860e-003
  6.075440e-003  1.042469e-002  1.351165e-002  1.249812e-002
  2.832500e-003  4.443721e-002 -4.879497e-003  9.339082e-003
 -1.034458e-002 -2.803736e-002  3.097981e-002 -3.838873e-002
 -2.896992e-002  2.998407e-002 -2.687437e-002  3.668041e-002
  4.020524e-002 -3.513839e-003  4.460973e-002 -4.016039e-002
  1.223782e-001 -1.249086e-002 -9.011721e-002  1.234530e-002
 -2.618860e-001 -3.414849e-002 -3.577549e-001 -1.282759e-002
  5.746655e-002 -9.479902e-002  3.115044e-001  1.402831e-001
  6.984453e-002  3.943032e-001 -9.164949e-002  1.645341e-001
  3.617080e-002 -1.372496e-001  3.985244e-001 -5.036795e-001
 -7.707680e-002

 -3.920445e-003 -4.012214e-003 -1.536532e-003  4.961122e-003
  4.792629e-003  3.270449e-003  1.796813e-002  1.322656e-002
  2.085809e-003 -6.806314e-003 -4.321518e-005  3.428067e-003
 -7.185907e-003  2.282648e-002  3.106869e-003 -5.402493e-003
 -1.878546e-002 -5.110238e-003 -6.292232e-003 -7.664619e-002
 -4.020338e-003  2.330527e-002 -3.277796e-002 -1.794353e-003
  3.759387e-002  2.740305e-002  3.105355e-003  3.337304e-002
  1.171687e-001 -2.277965e-002 -1.050260e-002  6.795481e-002
 -2.360273e-002 -1.780745e-001 -5.911441e-003 -2.620697e-002
 -8.760894e-002 -8.021895e-002 -3.410935e-002  8.695418e-002
 -2.401703e-001 -6.680394e-002  2.002329e-001 -3.216103e-001
 -6.190824e-002  2.074374e-001 -7.903048e-002  3.853243e-002
  9.957642e-002  3.903265e-001 -8.902628e-002 -4.636024e-004
  5.925586e-001 -2.065809e-001 -2.027208e-001  1.854626e-001
 -1.138621e-001

  1.187021e-003 -1.579115e-003 -2.655663e-003 -1.079749e-003
  2.171929e-003  4.985586e-004  2.810220e-003  8.702002e-003
  3.132982e-003 -1.159549e-003  1.144094e-002  1.371509e-003
  1.292758e-003 -5.200374e-003 -1.668116e-003  8.574999e-003
 -3.499637e-002  5.902057e-003 -1.636841e-002 -2.928596e-003
  3.275484e-003  4.203431e-002  2.529305e-002 -9.112270e-003
  2.618672e-002 -1.185078e-002  2.661863e-003 -9.908688e-002
  1.161940e-002  2.340878e-002 -7.008976e-002  1.039198e-001
  1.313349e-002  8.255591e-003 -4.035424e-002  2.495378e-002
  6.734223e-002 -1.678330e-001 -1.099522e-002  3.142965e-002
 -1.409263e-001  1.922449e-002  9.420844e-002  7.293698e-002
 -1.537675e-002  1.699162e-001  3.679080e-001 -1.005187e-001
  1.691729e-001  1.026288e-001 -1.551853e-001 -3.603204e-001
 -2.432990e-001  9.214963e-003 -5.572136e-001 -2.805126e-001
  2.859232e-001
