# Supplementary material for: A True Bug with a True but Unique Chela in 100 Million-Year-Old Amber
Source: Insects. 2026 Apr 17;17(4):431. doi: 10.3390/insects17040431 (PMC13116665; doi:10.3390/insects17040431)
Supplement: Supplementary file 1 [file insects-17-00431-s001.zip › insects-4149200-supplementary/SupplFile6_Carcinonepa.txt]

[Analysis Information]

Results File : \\Mac\Home\Desktop\CHELE_BMPS\Z_morethan_2000.pcr
Analyzed NEF File : \\Mac\Home\Desktop\CHELE_BMPS\Z_morethan_2000.nef
Title of NEF File Data : 
Analyzed Date : Wed Sep 03 23:26:46 2025
Method of Analysis : Covariance
Number of Data : 2107
Number of Harmonics : 20
Number of Analyzed Harmonics : 20
Constant Coefficient(s) : a1 b1 c1 
Number of Principal Components : 57
( = Number of Analyzed Coefficients (NAC) )
Number of Effective Principal Components : 6
( = Number of Principal Components whose proportion is larger than 1 / NAC )
Analyzed Coefficients : a2 b2 c2 a3 b3 c3 a4 b4 c4 a5 b5 c5 a6 b6 c6 a7 b7 c7 a8 b8 c8 a9 b9 c9 a10 b10 c10 a11 b11 c11 a12 b12 c12 a13 b13 c13 a14 b14 c14 a15 b15 c15 a16 b16 c16 a17 b17 c17 a18 b18 c18 a19 b19 c19 a20 b20 c20 

[Mean of Coefficients]

		a             	b             	c             	d             
	1	 1,000000E+000	 2,914969E-017	-1,570437E-018	 3,897151E-001
	2	 7,814763E-004	-5,167590E-002	-5,578597E-004	 1,102158E-001
	3	 7,741012E-002	 7,090625E-003	-2,558263E-002	 3,327917E-002
	4	-1,297905E-002	-8,096512E-003	 1,725417E-002	-1,747112E-003
	5	 1,078495E-002	-2,450327E-004	 1,949754E-003	 1,013814E-002
	6	-6,426551E-003	-7,731035E-003	 3,252476E-003	 3,888360E-003
	7	 3,627089E-003	 2,135487E-003	-2,118814E-003	 1,035892E-003
	8	-4,251884E-003	-3,401445E-003	 3,295409E-003	-9,432306E-005
	9	 1,091209E-003	 1,064943E-003	-1,557171E-003	-3,433307E-004
	10	-2,168402E-003	-2,033050E-003	 1,613428E-003	-2,209368E-004
	11	 4,614461E-004	 8,309806E-004	-1,264455E-003	-3,786669E-004
	12	-8,185850E-004	-1,045464E-003	 1,078248E-003	-7,814702E-005
	13	 4,786430E-004	 4,197702E-004	-7,211337E-004	-3,591680E-004
	14	-4,157683E-004	-7,810699E-004	 6,568961E-004	 8,183611E-005
	15	 4,785258E-004	 4,346153E-004	-5,693894E-004	-8,971227E-005
	16	-2,732439E-004	-3,636297E-004	 5,186314E-004	 6,142210E-005
	17	 2,374567E-004	 2,321430E-004	-4,098953E-004	-9,286031E-005
	18	-1,169976E-005	-1,975047E-004	 4,294969E-004	 3,758773E-005
	19	 1,540829E-004	 2,704235E-004	-2,965984E-004	-4,797811E-005
	20	-1,376338E-005	-1,605509E-004	 2,803993E-004	 4,069220E-006

[Std of Coefficients]

		a             	b             	c             	d             
	1	Constant      	Constant      	Constant      	 1,441271E-001
	2	 5,723873E-002	 1,169794E-001	 8,909246E-002	 7,438841E-002
	3	 5,428515E-002	 3,229988E-002	 4,008520E-002	 4,035048E-002
	4	 2,553129E-002	 2,982364E-002	 2,587128E-002	 2,298027E-002
	5	 1,971570E-002	 1,477262E-002	 1,656375E-002	 2,067838E-002
	6	 1,557355E-002	 1,255716E-002	 1,494118E-002	 1,313866E-002
	7	 1,120187E-002	 9,596626E-003	 1,213063E-002	 1,170197E-002
	8	 8,842847E-003	 8,021366E-003	 9,371708E-003	 9,982683E-003
	9	 6,544229E-003	 6,989898E-003	 8,352953E-003	 8,314478E-003
	10	 6,302737E-003	 5,520800E-003	 7,039364E-003	 7,130008E-003
	11	 5,075633E-003	 5,268405E-003	 6,016868E-003	 6,047935E-003
	12	 4,706501E-003	 4,227298E-003	 5,518960E-003	 5,168567E-003
	13	 3,814611E-003	 3,645186E-003	 4,911673E-003	 4,657167E-003
	14	 3,315115E-003	 3,202423E-003	 3,978059E-003	 4,086052E-003
	15	 2,929258E-003	 2,950959E-003	 3,662498E-003	 3,878317E-003
	16	 2,542733E-003	 2,548133E-003	 3,352214E-003	 3,526212E-003
	17	 2,383977E-003	 2,305938E-003	 3,087091E-003	 3,330330E-003
	18	 2,200125E-003	 2,282317E-003	 2,937011E-003	 3,041328E-003
	19	 2,015769E-003	 2,034496E-003	 2,824450E-003	 2,661524E-003
	20	 1,937372E-003	 1,852484E-003	 2,492697E-003	 2,569629E-003

[Eigenvalue and Proportion]

		Eigenvalue	Proportion(%)	Cumulative(%)	> 1/57
	Prin1	 1,577669E-002	       44,4921	       44,4921	*
	Prin2	 7,371552E-003	       20,7886	       65,2808	*
	Prin3	 4,453429E-003	       12,5592	       77,8400	*
	Prin4	 2,397862E-003	        6,7623	       84,6022	*
	Prin5	 1,208715E-003	        3,4087	       88,0110	*
	Prin6	 8,690950E-004	        2,4510	       90,4619	*
	Prin7	 5,035563E-004	        1,4201	       91,8820	
	Prin8	 4,505003E-004	        1,2705	       93,1525	
	Prin9	 3,825836E-004	        1,0789	       94,2314	
	Prin10	 2,789615E-004	        0,7867	       95,0181	
	Prin11	 2,209896E-004	        0,6232	       95,6413	
	Prin12	 1,809759E-004	        0,5104	       96,1517	
	Prin13	 1,642801E-004	        0,4633	       96,6150	
	Prin14	 1,414880E-004	        0,3990	       97,0140	
	Prin15	 1,311594E-004	        0,3699	       97,3839	
	Prin16	 1,041711E-004	        0,2938	       97,6776	
	Prin17	 8,321951E-005	        0,2347	       97,9123	
	Prin18	 7,569205E-005	        0,2135	       98,1258	
	Prin19	 6,694335E-005	        0,1888	       98,3146	
	Prin20	 6,258025E-005	        0,1765	       98,4911	
	Prin21	 4,986938E-005	        0,1406	       98,6317	
	Prin22	 4,605938E-005	        0,1299	       98,7616	
	Prin23	 3,998964E-005	        0,1128	       98,8744	
	Prin24	 3,687488E-005	        0,1040	       98,9784	
	Prin25	 3,269647E-005	        0,0922	       99,0706	
	Prin26	 3,114677E-005	        0,0878	       99,1584	
	Prin27	 2,950168E-005	        0,0832	       99,2416	
	Prin28	 2,366260E-005	        0,0667	       99,3083	
	Prin29	 2,253768E-005	        0,0636	       99,3719	
	Prin30	 2,037935E-005	        0,0575	       99,4294	
	Prin31	 1,871286E-005	        0,0528	       99,4821	
	Prin32	 1,860343E-005	        0,0525	       99,5346	
	Prin33	 1,442818E-005	        0,0407	       99,5753	
	Prin34	 1,404080E-005	        0,0396	       99,6149	
	Prin35	 1,236174E-005	        0,0349	       99,6498	
	Prin36	 1,177409E-005	        0,0332	       99,6830	
	Prin37	 1,113560E-005	        0,0314	       99,7144	
	Prin38	 9,640718E-006	        0,0272	       99,7416	
	Prin39	 8,779739E-006	        0,0248	       99,7663	
	Prin40	 8,035041E-006	        0,0227	       99,7890	
	Prin41	 7,418214E-006	        0,0209	       99,8099	
	Prin42	 7,236184E-006	        0,0204	       99,8303	
	Prin43	 7,074061E-006	        0,0199	       99,8502	
	Prin44	 5,981261E-006	        0,0169	       99,8671	
	Prin45	 5,830533E-006	        0,0164	       99,8836	
	Prin46	 5,631659E-006	        0,0159	       99,8994	
	Prin47	 4,842178E-006	        0,0137	       99,9131	
	Prin48	 4,431623E-006	        0,0125	       99,9256	
	Prin49	 4,098797E-006	        0,0116	       99,9372	
	Prin50	 4,023774E-006	        0,0113	       99,9485	
	Prin51	 3,750126E-006	        0,0106	       99,9591	
	Prin52	 3,156953E-006	        0,0089	       99,9680	
	Prin53	 2,714878E-006	        0,0077	       99,9756	
	Prin54	 2,485528E-006	        0,0070	       99,9826	
	Prin55	 2,253127E-006	        0,0064	       99,9890	
	Prin56	 2,038027E-006	        0,0057	       99,9947	
	Prin57	 1,862564E-006	        0,0053	      100,0000	

	Total Variance :	3,545950E-002
