# Supplementary material for: A True Bug with a True but Unique Chela in 100 Million-Year-Old Amber
Source: Insects. 2026 Apr 17;17(4):431. doi: 10.3390/insects17040431 (PMC13116665; doi:10.3390/insects17040431)
Supplement: Supplementary file 1 [file insects-17-00431-s001.zip › insects-4149200-supplementary/Suppl_Tab1_Carcinonepa_specimens.ods]

## Sheet: SupplTab1
dataset#	source author	source year		source fig.	species group II	species group I	age	appendage	accession#	PC1	PC2	PC3	PC4	PC5	PC6
0001	Abrunhosa et al.	2007		fig. 6	Decapoda	Homarida	extant	thoracopod 4		-1,03E-002	-6,26E-003	-2,19E-002	3,73E-002	1,02E-002	-1,60E-002
0002	Abrunhosa et al.	2007		fig. 7	Decapoda	Homarida	extant	thoracopod 4		-7,54E-002	6,57E-002	9,79E-003	1,66E-002	1,06E-002	-3,52E-002
0003	Abrunhosa et al.	2007		fig. 8	Decapoda	Homarida	extant	thoracopod 4		-3,29E-002	1,09E-002	-5,10E-003	2,98E-002	1,42E-002	-1,77E-002
0004	Abrunhosa et al.	2007		fig. 9	Decapoda	Homarida	extant	thoracopod 4		-1,15E-002	-2,96E-002	-3,15E-002	3,32E-002	9,60E-003	-1,11E-002
0005	Gregati et al.	2006		fig. 2	Decapoda	Homarida	extant	thoracopod 4		-4,93E-002	-7,84E-003	-1,12E-002	2,01E-002	1,55E-002	-1,64E-002
0006	Bracken-Grissom et al.	2014		fig. 1e	Decapoda	Homarida	extant	thoracopod 4		-1,47E-002	-1,67E-002	-2,81E-002	1,62E-002	-1,16E-002	8,12E-005
0007	Bracken-Grissom et al.	2014		fig. 1e	Decapoda	Homarida	extant	thoracopod 4		-1,92E-002	-3,46E-003	-8,02E-003	2,23E-002	-9,94E-003	8,67E-003
0008	Kensley & Child	1986		fig. 2E	Decapoda	Homarida	extant	thoracopod 4		-1,23E-002	-4,71E-003	-3,71E-002	1,16E-002	-9,89E-003	-8,93E-003
0009	Chan & Fujita	2012		fig. 1D	Decapoda	Homarida	extant	thoracopod 4		-8,33E-003	-1,58E-002	-3,40E-002	1,92E-002	-6,31E-003	-9,57E-003
0010	Chan & Fujita	2012		fig. 2B	Decapoda	Homarida	extant	thoracopod 4		-1,07E-002	-7,48E-003	-3,02E-002	1,16E-002	-1,60E-002	4,06E-003
0011	Chan & Yu	1998		fig. 2B	Decapoda	Homarida	extant	thoracopod 4		4,94E-003	-6,28E-002	-4,98E-002	1,74E-002	-3,43E-002	1,16E-003
0012	Chan & Yu	1998		fig. 2B	Decapoda	Homarida	extant	thoracopod 4		9,76E-003	-1,92E-002	-3,86E-002	1,90E-002	-3,38E-002	1,09E-002
0013	Poupin	2003		fig. 3C	Decapoda	Homarida	extant	thoracopod 4		-9,49E-003	-3,71E-002	-5,62E-002	1,38E-003	-8,15E-003	-1,76E-002
0014	Chan & Fujita	2012		fig. 2D	Decapoda	Homarida	extant	thoracopod 4		-7,49E-003	-1,74E-002	-3,84E-002	1,66E-002	-1,19E-002	-4,87E-003
0015	Chan & Fujita	2012		fig. 2C	Decapoda	Homarida	extant	thoracopod 4		1,43E-002	-2,92E-002	-4,74E-002	5,96E-003	-1,33E-002	1,04E-002
0016	Poupin	2003		fig. 5C	Decapoda	Homarida	extant	thoracopod 4		-2,38E-003	-1,43E-002	-3,04E-002	3,53E-002	1,05E-002	-1,54E-002
0017	Poupin	2003		fig. 7C	Decapoda	Homarida	extant	thoracopod 4		-1,01E-002	-1,84E-003	-1,06E-002	4,03E-002	5,58E-003	-2,57E-003
0018	Poupin	2003		fig. 7G	Decapoda	Homarida	extant	thoracopod 4		-6,19E-003	-2,84E-002	-3,85E-002	2,53E-002	1,87E-002	-1,93E-002
0019	Iwata et al.	1991		fig. 2A	Decapoda	Homarida	extant	thoracopod 4		-1,20E-002	-3,56E-002	-3,29E-002	2,78E-002	2,39E-002	-1,56E-002
0020	Iwata et al.	1991		fig. 3A	Decapoda	Homarida	extant	thoracopod 4		-1,63E-002	-1,60E-002	-3,34E-002	2,24E-002	1,62E-002	-2,13E-002
0021	Iwata et al.	1991		fig. 4A	Decapoda	Homarida	extant	thoracopod 4		-2,07E-002	-1,65E-002	-2,59E-002	2,66E-002	2,20E-002	-2,10E-002
0022	Iwata et al.	1991		fig. 5A	Decapoda	Homarida	extant	thoracopod 4		-2,61E-002	-1,06E-002	-1,98E-002	2,63E-002	1,63E-002	-1,15E-002
0023	Iwata et al.	1991		fig. 6A	Decapoda	Homarida	extant	thoracopod 4		-2,80E-002	-9,48E-003	-1,12E-002	2,79E-002	2,53E-002	-1,04E-002
0024	Iwata et al.	1991		fig. 7A	Decapoda	Homarida	extant	thoracopod 4		-3,82E-002	-2,56E-003	-1,77E-002	2,25E-002	2,53E-002	-2,08E-002
0025	Iwata et al.	1991		fig. 8A	Decapoda	Homarida	extant	thoracopod 4		-2,99E-002	-1,50E-002	-2,61E-002	2,35E-002	1,56E-002	-1,70E-002
0026	Iwata et al.	1991		fig. 9A	Decapoda	Homarida	extant	thoracopod 4		-3,60E-002	-2,13E-002	-2,45E-002	2,21E-002	2,10E-002	-2,16E-002
0027	Devillez et al.	2019		fig. 12E	Decapoda	Homarida	extant	thoracopod 4		-3,82E-003	-3,27E-002	-3,02E-002	-1,49E-002	-2,87E-002	2,90E-002
0028	Holthuis	1991		fig. 33	Decapoda	Homarida	extant	thoracopod 4		-3,09E-002	-9,26E-003	-3,25E-002	1,23E-002	1,88E-002	-2,56E-002
0029	Holthuis	1991		fig. 33	Decapoda	Homarida	extant	thoracopod 4		1,62E-001	6,14E-003	1,61E-001	8,20E-002	-1,33E-002	-1,15E-002
0030	Chang et al.	2014		fig. 3F	Decapoda	Homarida	extant	thoracopod 4		-2,82E-002	7,24E-003	-4,06E-002	-4,20E-004	1,37E-002	-2,35E-002
0031	Chang et al.	2014		fig. 4F	Decapoda	Homarida	extant	thoracopod 4		-2,64E-002	8,69E-003	-3,36E-002	8,58E-003	2,26E-002	-3,36E-002
0032	Chang et al.	2014		fig. 5J	Decapoda	Homarida	extant	thoracopod 4		-3,01E-002	-1,70E-002	-2,46E-002	1,18E-002	3,00E-002	-3,06E-002
0035	Holthuis	1991		fig. 35	Decapoda	Homarida	extant	thoracopod 4		8,81E-002	-2,34E-004	-1,01E-002	5,58E-002	3,55E-002	-7,92E-003
0036	Holthuis	1991		fig. 35	Decapoda	Homarida	extant	thoracopod 4		5,51E-002	-7,36E-003	1,07E-001	4,74E-002	-1,07E-002	-7,05E-003
0037	Ahyong et al.	2007		fig. 2D	Decapoda	Homarida	extant	thoracopod 4		1,04E-002	-2,22E-002	-4,93E-002	2,85E-002	1,99E-002	-3,60E-002
0038	Ahyong et al.	2007		fig. 2A	Decapoda	Homarida	extant	thoracopod 4		-2,40E-002	-3,43E-002	-3,17E-002	6,98E-003	5,10E-002	-2,89E-002
0039	Bruce	1988		fig. 5C	Decapoda	Homarida	extant	thoracopod 4		1,65E-002	-2,38E-002	-4,35E-002	3,90E-002	2,91E-002	-3,03E-002
0040	Holthuis	1991		fig. 37	Decapoda	Homarida	extant	thoracopod 4		1,01E-001	1,33E-002	-7,57E-002	2,65E-002	3,01E-002	-2,35E-002
0042	Ahyong et al.	2010		fig. 3E	Decapoda	Homarida	extant	thoracopod 4		1,32E-001	-8,60E-003	1,55E-001	7,27E-002	-6,65E-003	8,27E-003
0043	Ahyong et al.	2010		fig. 3A	Decapoda	Homarida	extant	thoracopod 4		3,23E-001	3,51E-002	2,19E-001	6,81E-002	-3,16E-002	-6,87E-002
0044	Holthuis	1991		fig. 40	Decapoda	Homarida	extant	thoracopod 4		-8,17E-004	-4,09E-002	3,85E-003	5,91E-002	2,90E-002	5,94E-003
0045	Holthuis	1991		fig. 40	Decapoda	Homarida	extant	thoracopod 4		-2,85E-002	-4,39E-002	-6,26E-003	5,11E-002	2,17E-002	-3,23E-003
0046	Hayashi & Ogawa	1985		fig. 3	Decapoda	Homarida	extant	thoracopod 4		4,44E-003	-9,33E-004	5,25E-002	4,55E-002	1,57E-002	-7,39E-003
0047	Holthuis	1991		fig. 42	Decapoda	Homarida	extant	thoracopod 4		6,29E-002	1,92E-002	5,20E-002	5,63E-002	2,74E-002	-4,39E-003
0048	Holthuis	1991		fig. 42	Decapoda	Homarida	extant	thoracopod 4		-9,10E-003	3,01E-003	-3,17E-002	1,70E-002	3,04E-002	-4,39E-002
0049	Chang et al.	2015		fig. 1A	Decapoda	Homarida	extant	thoracopod 4		3,05E-002	1,78E-002	2,51E-003	5,16E-002	4,33E-002	-1,58E-002
0050	Manning	1969		fig. b	Decapoda	Homarida	extant	thoracopod 4		2,15E-002	-7,50E-004	-3,65E-002	4,13E-002	-1,91E-002	-7,07E-003
0051	Holthuis	1991		fig. 48	Decapoda	Homarida	extant	thoracopod 4		3,37E-003	-2,38E-003	-3,91E-002	2,90E-002	-3,27E-002	-5,37E-003
0052	Holthuis	1991		fig. 48	Decapoda	Homarida	extant	thoracopod 4		-1,30E-003	6,34E-002	2,14E-002	4,07E-002	-1,05E-002	6,98E-003
0053	Chang & Chan	2019		fig. 1B	Decapoda	Homarida	extant	thoracopod 4		1,80E-002	2,72E-003	-3,35E-002	4,16E-002	-3,26E-002	7,91E-003
0054	Holthuis	1991		fig. 63	Decapoda	Homarida	extant	thoracopod 4		-1,33E-002	-7,34E-003	-2,70E-002	2,30E-002	-2,28E-002	4,08E-003
0055	Holthuis	1991		fig. 63	Decapoda	Homarida	extant	thoracopod 4		3,56E-003	-2,53E-002	-2,76E-002	3,97E-002	-2,00E-002	5,11E-003
0056	Holthuis	1991		fig. 65	Decapoda	Homarida	extant	thoracopod 4		-1,76E-002	-4,14E-003	-1,44E-002	3,94E-002	-8,39E-003	-4,36E-003
0057	Holthuis	1991		fig. 65	Decapoda	Homarida	extant	thoracopod 4		-1,85E-002	-7,91E-003	-1,68E-002	3,77E-002	-1,34E-002	-1,90E-003
0058	Holthuis	1991		fig. 67a	Decapoda	Homarida	extant	thoracopod 4		2,66E-002	-4,03E-002	-4,91E-002	3,80E-002	-2,13E-002	-7,56E-004
0059	Holthuis	1991		fig. 69	Decapoda	Homarida	extant	thoracopod 4		4,48E-002	8,01E-003	-3,88E-002	3,23E-002	-4,08E-003	1,43E-002
0060	Holthuis	1991		fig. 69	Decapoda	Homarida	extant	thoracopod 4		3,71E-002	-3,49E-003	-4,43E-002	3,16E-002	-1,22E-002	1,35E-002
0061	Chang et al.	2020b		fig. 2C	Decapoda	Homarida	extant	thoracopod 4		2,98E-002	-1,42E-002	-5,48E-002	1,02E-002	-1,47E-002	1,37E-002
0062	Holthuis	1991		fig. 71	Decapoda	Homarida	extant	thoracopod 4		2,29E-002	2,16E-002	-2,97E-002	3,74E-002	-1,90E-002	5,38E-003
0063	Holthuis	1991		fig. 71	Decapoda	Homarida	extant	thoracopod 4		1,82E-002	2,77E-002	-5,86E-002	-4,65E-003	-1,15E-002	-1,64E-003
0064	Chang & Chan	2019		fig. 1D	Decapoda	Homarida	extant	thoracopod 4		1,67E-002	2,85E-002	-3,66E-002	4,70E-004	-2,61E-002	3,09E-002
0065	Chang & Chan	2019		fig. 1D	Decapoda	Homarida	extant	thoracopod 4		2,80E-002	-1,27E-001	-4,35E-002	1,39E-002	-1,92E-002	4,98E-002
0066	Chang et al.	2020a		fig. 2C	Decapoda	Homarida	extant	thoracopod 4		-5,93E-003	3,91E-002	-2,77E-002	2,51E-002	-6,49E-003	-1,23E-002
0067	Macpherson	1993		fig. 3C	Decapoda	Homarida	extant	thoracopod 4		1,25E-002	3,94E-002	-3,09E-002	3,90E-002	-1,37E-002	-4,98E-003
0068	Chang & Chan	2019		fig. 1F	Decapoda	Homarida	extant	thoracopod 4		1,02E-002	4,21E-002	-2,54E-002	1,01E-002	-3,11E-002	1,67E-002
0069	Chang & Chan	2019		fig. 1F	Decapoda	Homarida	extant	thoracopod 4		3,51E-002	3,59E-002	-3,35E-002	2,53E-002	-3,03E-002	1,51E-002
0070	Holthuis	1991		fig. 74b	Decapoda	Homarida	extant	thoracopod 4		4,37E-003	2,11E-002	-3,50E-002	2,61E-002	-9,61E-003	-6,54E-003
0071	Holthuis	1991		fig. 76	Decapoda	Homarida	extant	thoracopod 4		1,36E-002	-4,86E-002	-4,91E-002	2,71E-002	-2,92E-003	-6,47E-003
0072	Chang et al.	2020a		fig. 3C	Decapoda	Homarida	extant	thoracopod 4		7,01E-003	3,23E-002	-1,01E-002	3,84E-002	-1,40E-002	7,24E-003
0073	Chang et al.	2020b		fig. 1C	Decapoda	Homarida	extant	thoracopod 4		1,77E-002	2,13E-002	-3,11E-002	3,54E-002	-2,02E-002	7,14E-003
0074	Holthuis	1991		fig. 78b	Decapoda	Homarida	extant	thoracopod 4		-1,88E-002	5,01E-002	-2,18E-002	1,25E-002	-9,95E-003	-2,33E-003
0075	Macpherson	1993		fig. 6C	Decapoda	Homarida	extant	thoracopod 4		2,79E-002	2,37E-002	-3,59E-002	3,22E-002	-2,67E-002	6,77E-003
0076	Chang & Chan	2019		fig. 2B	Decapoda	Homarida	extant	thoracopod 4		2,67E-002	4,02E-002	-4,59E-002	7,55E-003	-4,13E-002	1,96E-002
0077	Chang & Chan	2019		fig. 2B	Decapoda	Homarida	extant	thoracopod 4		3,81E-002	3,09E-002	-5,92E-002	-1,02E-002	-3,67E-002	1,77E-002
0078	Holthuis	1991		fig. 80	Decapoda	Homarida	extant	thoracopod 4		1,74E-002	3,24E-002	-4,72E-002	1,58E-002	-1,16E-002	-1,18E-002
0079	Holthuis	1991		fig. 80	Decapoda	Homarida	extant	thoracopod 4		2,59E-002	4,54E-002	-3,00E-002	3,47E-002	-1,54E-002	-6,29E-003
0080	Chang & Chan	2019		fig. 2D	Decapoda	Homarida	extant	thoracopod 4		7,14E-002	1,02E-002	-4,74E-002	4,98E-002	-2,41E-002	1,18E-002
0081	Chang & Chan	2019		fig. 2D	Decapoda	Homarida	extant	thoracopod 4		9,69E-003	3,92E-002	-2,57E-002	1,40E-002	-3,65E-002	1,91E-002
0082	Chang et al.	2020a		fig. 1C	Decapoda	Homarida	extant	thoracopod 4		5,46E-003	3,65E-002	-2,32E-002	2,65E-002	-1,72E-002	2,23E-003
0083	Chang & Chan	2019		fig. 2F	Decapoda	Homarida	extant	thoracopod 4		2,82E-002	1,39E-002	-2,06E-002	4,58E-002	-3,78E-002	1,96E-002
0084	Chang & Chan	2019		fig. 2F	Decapoda	Homarida	extant	thoracopod 4		4,22E-002	1,20E-002	-2,47E-002	5,39E-002	-4,13E-002	1,89E-002
0085	Holthuis	1991		fig. 86	Decapoda	Homarida	extant	thoracopod 4		4,32E-002	3,82E-003	-4,97E-002	1,01E-002	-2,67E-002	2,43E-002
0086	Holthuis	1991		fig. 86	Decapoda	Homarida	extant	thoracopod 4		5,92E-002	3,77E-003	-4,58E-002	3,35E-002	-3,33E-002	1,39E-002
0087	Holthuis	1991		fig. 88	Decapoda	Homarida	extant	thoracopod 4		4,71E-002	-2,07E-002	-5,42E-002	3,62E-002	-3,94E-002	1,57E-003
0088	Holthuis	1991		fig. 98	Decapoda	Homarida	extant	thoracopod 4		1,64E-003	-4,21E-002	-2,23E-002	4,47E-002	-1,88E-002	3,73E-003
0089	Holthuis	1991		fig. 98	Decapoda	Homarida	extant	thoracopod 4		2,10E-002	-2,91E-002	-2,64E-002	5,11E-002	-1,65E-002	3,53E-003
0090	Holthuis	1991		fig. 100	Decapoda	Homarida	extant	thoracopod 4		2,05E-002	-1,78E-002	-3,69E-002	4,45E-002	-1,86E-002	-4,72E-003
0091	Holthuis	1991		fig. 100	Decapoda	Homarida	extant	thoracopod 4		3,83E-002	-3,47E-002	-4,76E-002	4,94E-002	-2,18E-002	-1,87E-003
0092	Paulmier & Gervain	1994		fig. 10	Decapoda	Homarida	extant	thoracopod 4		5,72E-002	-7,18E-002	-5,16E-002	6,32E-002	-8,66E-003	-2,36E-003
0093	Holthuis	1991		fig. 102	Decapoda	Homarida	extant	thoracopod 4		6,25E-002	-2,32E-003	-4,52E-002	5,50E-002	-2,39E-002	5,67E-003
0094	Holthuis	1991		fig. 102	Decapoda	Homarida	extant	thoracopod 4		5,58E-002	2,40E-002	-1,45E-002	6,31E-002	-3,09E-002	1,26E-002
0095	Herrick	1895		fig. 1	Decapoda	Homarida	extant	thoracopod 4		5,69E-002	-8,30E-002	-7,94E-002	2,38E-002	1,44E-003	-1,93E-002
0096	Herrick	1895		fig. 1	Decapoda	Homarida	extant	thoracopod 4		4,69E-002	-2,68E-002	-5,36E-002	1,21E-002	-3,32E-002	7,77E-003
0097	Herrick	1895		fig. 3	Decapoda	Homarida	extant	thoracopod 4		1,43E-002	-8,57E-002	-5,61E-002	-1,31E-002	-7,70E-003	3,17E-002
0098	Herrick	1895		fig. 3	Decapoda	Homarida	extant	thoracopod 4		1,88E-002	-5,75E-002	-4,47E-002	7,69E-003	-3,24E-002	8,99E-003
0099	Herrick	1895		fig. 6	Decapoda	Homarida	extant	thoracopod 4		5,52E-002	-8,72E-002	-7,62E-002	2,69E-002	-4,30E-004	-1,63E-002
0100	Herrick	1895		fig. 6	Decapoda	Homarida	extant	thoracopod 4		3,78E-002	-7,33E-002	-5,51E-002	8,57E-003	-4,70E-002	7,37E-003
0101	Herrick	1895		fig. 7	Decapoda	Homarida	extant	thoracopod 4		6,05E-002	-5,15E-002	-8,26E-002	1,16E-002	-1,19E-002	-8,70E-003
0102	Herrick	1895		fig. 7	Decapoda	Homarida	extant	thoracopod 4		6,70E-002	-5,73E-002	-7,00E-002	3,66E-002	-4,48E-002	9,05E-004
0103	Herrick	1895		fig. 13	Decapoda	Homarida	extant	thoracopod 4		5,36E-002	2,53E-002	-3,87E-002	2,60E-002	-2,92E-002	1,17E-002
0104	Herrick	1895		fig. 13	Decapoda	Homarida	extant	thoracopod 4		1,95E-002	-2,39E-002	-5,85E-002	1,23E-002	-2,77E-002	-5,17E-003
0105	Herrick	1895		fig. 14	Decapoda	Homarida	extant	thoracopod 4		-1,27E-002	-8,11E-003	-3,90E-002	1,32E-002	-2,17E-002	-1,15E-002
0106	Herrick	1895		fig. 14	Decapoda	Homarida	extant	thoracopod 4		3,28E-002	-6,01E-003	-5,28E-002	2,24E-002	-3,22E-002	-1,11E-002
0107	Herrick	1895		fig. 15	Decapoda	Homarida	extant	thoracopod 4		-1,08E-002	3,95E-002	-3,37E-002	-5,90E-003	-2,59E-002	-1,14E-002
0108	Herrick	1895		fig. 15	Decapoda	Homarida	extant	thoracopod 4		1,82E-002	1,42E-002	-3,25E-002	2,52E-002	-4,46E-002	8,67E-003
0109	Herrick	1895		fig. 18	Decapoda	Homarida	extant	thoracopod 4		8,86E-003	1,27E-002	-4,56E-002	-3,32E-003	-2,37E-002	-5,89E-003
0110	Herrick	1895		fig. 18	Decapoda	Homarida	extant	thoracopod 4		6,43E-002	-4,39E-004	-4,63E-002	5,55E-002	-4,37E-002	1,41E-003
0111	Herrick	1895		fig. 19	Decapoda	Homarida	extant	thoracopod 4		3,63E-002	-8,73E-002	-7,61E-002	1,35E-002	1,86E-003	-2,17E-002
0112	Herrick	1895		fig. 20	Decapoda	Homarida	extant	thoracopod 4		1,60E-002	-7,37E-002	-4,09E-002	3,78E-003	-3,56E-002	-7,02E-003
0113	Herrick	1895		fig. 20a	Decapoda	Homarida	extant	thoracopod 4		5,12E-002	-7,01E-002	-7,28E-002	7,52E-003	-5,65E-002	3,80E-003
0114	Herrick	1895		fig. 31	Decapoda	Homarida	extant	thoracopod 4		-5,01E-002	4,72E-003	-1,45E-003	1,35E-002	2,78E-002	-1,69E-002
0115	Herrick	1895		fig. 33	Decapoda	Homarida	extant	thoracopod 4		-1,69E-002	8,45E-002	4,18E-002	-3,20E-002	2,46E-002	5,72E-002
0116	Herrick	1895		fig. 34	Decapoda	Homarida	extant	thoracopod 4		-6,09E-002	9,22E-002	1,80E-002	-8,58E-003	1,86E-002	4,83E-003
0117	Herrick	1895		fig. 35	Decapoda	Homarida	extant	thoracopod 4		-3,40E-002	3,52E-002	-1,78E-002	-3,20E-003	1,43E-002	1,03E-002
0118	Herrick	1895		fig. 36	Decapoda	Homarida	extant	thoracopod 4		-2,21E-002	-4,06E-002	-2,62E-002	3,60E-002	-5,06E-003	-1,25E-002
0119	Herrick	1895		fig. 37	Decapoda	Homarida	extant	thoracopod 4		-3,28E-002	2,00E-002	-2,96E-003	2,13E-002	3,14E-002	-2,75E-002
0120	Herrick	1895		fig. 37	Decapoda	Homarida	extant	thoracopod 4		-5,21E-002	3,69E-002	4,68E-003	1,13E-002	2,66E-002	-3,28E-002
0121	Herrick	1895		fig. 185	Decapoda	Homarida	extant	thoracopod 4		1,22E-002	-7,66E-002	-5,52E-002	1,66E-002	-4,26E-002	-4,44E-003
0122	Herrick	1895		fig. 185	Decapoda	Homarida	extant	thoracopod 4		2,20E-002	-7,09E-002	-7,26E-002	7,39E-003	-2,23E-002	-1,21E-002
0123	Herrick	1909		fig. 1	Decapoda	Homarida	extant	thoracopod 4		3,59E-002	-1,02E-001	-6,89E-002	1,62E-002	-1,80E-002	-1,35E-002
0124	Herrick	1909		fig. 6	Decapoda	Homarida	extant	thoracopod 4		3,07E-002	-1,48E-002	-3,75E-002	2,97E-002	-3,29E-002	3,25E-003
0125	Herrick	1909		fig. 9	Decapoda	Homarida	extant	thoracopod 4		2,67E-002	4,62E-003	-2,25E-002	4,49E-002	2,45E-003	-1,23E-003
0126	Herrick	1909		fig. 14	Decapoda	Homarida	extant	thoracopod 4		2,60E-002	1,35E-002	-3,08E-002	1,58E-002	-4,51E-003	1,15E-002
0127	Herrick	1909		fig. 41	Decapoda	Homarida	extant	thoracopod 4		-5,90E-002	9,44E-002	1,85E-002	-9,72E-003	1,58E-002	2,55E-003
0129	Herrick	1909		fig. 1	Decapoda	Homarida	extant	thoracopod 4		7,00E-002	-6,81E-002	-7,31E-002	-9,85E-003	-2,42E-002	7,57E-003
0130	Herrick	1909		fig. 2	Decapoda	Homarida	extant	thoracopod 4		5,03E-002	-7,86E-002	-7,28E-002	1,81E-002	-4,75E-002	3,70E-003
0131	Templeman	1936		fig. 1B	Decapoda	Homarida	extant	thoracopod 4		-1,55E-002	-8,37E-003	-3,34E-002	5,91E-003	-1,33E-002	7,25E-003
0132	Templeman	1936		fig. 1C	Decapoda	Homarida	extant	thoracopod 4		-3,86E-002	3,93E-002	2,25E-003	2,33E-002	1,31E-002	-9,54E-004
0133	Wolff	1978		fig. C left	Decapoda	Homarida	extant	thoracopod 4		1,78E-003	-6,42E-002	-5,89E-002	-3,49E-003	1,07E-002	-2,87E-002
0134	Wolff	1978		fig. B	Decapoda	Homarida	extant	thoracopod 4		4,59E-002	-1,33E-002	-2,20E-002	3,30E-002	-3,05E-002	2,21E-002
0135	Wolff	1978		fig. B	Decapoda	Homarida	extant	thoracopod 4		1,42E-002	-7,61E-002	-5,25E-002	1,92E-002	-1,71E-002	-1,51E-002
0136	Charmentier & Aiken	1987		fig. 1IVa	Decapoda	Homarida	extant	thoracopod 4		-4,30E-002	1,32E-002	-1,90E-002	4,51E-003	1,42E-002	-2,16E-002
0137	Charmentier & Aiken	1987		fig. 1IV'	Decapoda	Homarida	extant	thoracopod 4		-8,62E-003	2,67E-002	-1,18E-003	3,94E-002	-1,73E-003	-4,73E-003
0138	Charmentier et al.	1991		fig. 1I	Decapoda	Homarida	extant	thoracopod 4		-4,81E-002	7,21E-002	2,15E-002	-9,26E-003	3,84E-002	-3,31E-003
0139	Charmentier et al.	1991		fig. 1II	Decapoda	Homarida	extant	thoracopod 4		-6,08E-002	9,73E-002	1,68E-002	-8,53E-003	1,79E-002	-4,68E-003
0140	Charmentier et al.	1991		fig. 1III	Decapoda	Homarida	extant	thoracopod 4		-1,16E-002	-7,38E-003	-2,54E-002	-9,18E-003	-1,82E-002	2,13E-002
0141	Charmentier et al.	1991		fig. 1IV	Decapoda	Homarida	extant	thoracopod 4		-3,21E-002	9,90E-003	-2,12E-002	1,71E-002	2,39E-003	-1,75E-002
0142	Charmentier et al.	1991		fig. 1V	Decapoda	Homarida	extant	thoracopod 4		-5,54E-002	9,47E-003	-7,55E-003	1,21E-002	3,09E-002	-2,08E-002
0143	Holthuis	1991		fig. 106	Decapoda	Homarida	extant	thoracopod 4		3,52E-002	-9,10E-002	-5,41E-002	1,76E-003	-1,81E-002	7,58E-004
0144	Holthuis	1991		fig. 106	Decapoda	Homarida	extant	thoracopod 4		1,04E-001	-1,20E-001	-8,37E-002	2,87E-002	-6,05E-003	-1,30E-002
0145	Nicosia & Lavalli	1999		fig. 14	Decapoda	Homarida	extant	thoracopod 4		5,09E-003	6,58E-002	2,18E-002	9,25E-004	3,00E-003	3,65E-002
0146	Nicosia & Lavalli	1999		fig. 14	Decapoda	Homarida	extant	thoracopod 4		2,24E-002	-1,25E-002	-1,54E-002	3,26E-002	-2,73E-002	2,43E-002
0147	Nicosia & Lavalli	1999		fig. 14	Decapoda	Homarida	extant	thoracopod 4		4,34E-002	-3,00E-002	-4,96E-002	2,28E-002	-2,03E-002	2,94E-002
0148	Nicosia & Lavalli	1999		fig. 14	Decapoda	Homarida	extant	thoracopod 4		-3,78E-002	-3,86E-002	-1,92E-002	2,49E-002	-7,29E-004	-8,92E-003
0149	Gherardi et al.	2013		fig. 5#1	Decapoda	Homarida	extant	thoracopod 4		2,48E-002	-6,11E-002	-4,12E-002	3,54E-002	-5,02E-002	1,43E-002
0150	Gherardi et al.	2013		fig. 5#2	Decapoda	Homarida	extant	thoracopod 4		3,26E-002	-6,33E-002	-6,42E-002	1,11E-002	-4,63E-002	-7,01E-003
0151	Gherardi et al.	2013		fig. 5#3	Decapoda	Homarida	extant	thoracopod 4		5,47E-002	-4,04E-002	-5,91E-002	3,35E-002	-6,40E-002	2,91E-003
0152	Gherardi et al.	2013		fig. 5#4	Decapoda	Homarida	extant	thoracopod 4		8,38E-002	-3,36E-002	-6,45E-002	5,14E-002	-4,78E-002	3,74E-003
0153	Gherardi et al.	2013		fig. 5#5	Decapoda	Homarida	extant	thoracopod 4		4,17E-002	-5,60E-002	-6,10E-002	2,56E-002	-4,27E-002	-5,16E-003
0154	Gherardi et al.	2013		fig. 5#6	Decapoda	Homarida	extant	thoracopod 4		6,10E-002	-1,83E-002	-5,91E-002	2,94E-002	-5,62E-002	9,74E-003
0155	Gherardi et al.	2013		fig. 5#7	Decapoda	Homarida	extant	thoracopod 4		8,53E-002	-7,35E-002	-6,79E-002	3,76E-002	-4,52E-002	8,95E-004
0156	Gherardi et al.	2013		fig. 5#8	Decapoda	Homarida	extant	thoracopod 4		4,20E-002	1,19E-002	-2,49E-002	2,57E-002	-4,79E-002	1,95E-002
0157	Williamson	1905		fig. 20	Decapoda	Homarida	extant	thoracopod 4		1,35E-002	4,41E-002	-3,15E-002	1,25E-002	-1,42E-003	-6,69E-005
0158	Williamson	1905		fig. 43	Decapoda	Homarida	extant	thoracopod 4		1,24E-002	-3,55E-002	-3,53E-002	4,07E-002	5,03E-003	-6,59E-003
0159	Williamson	1905		fig. 68	Decapoda	Homarida	extant	thoracopod 4		4,54E-002	9,03E-003	-4,07E-002	3,95E-002	-2,27E-002	8,23E-003
0160	Nichols & Lawton	1978		fig. 2	Decapoda	Homarida	extant	thoracopod 4		-1,92E-002	5,76E-002	-1,57E-002	2,27E-002	1,24E-002	4,13E-003
0161	Nichols & Lawton	1978		fig. 3	Decapoda	Homarida	extant	thoracopod 4		-2,80E-002	7,20E-002	2,89E-002	3,13E-002	1,79E-002	-1,61E-002
0162	Nichols & Lawton	1978		fig. 4	Decapoda	Homarida	extant	thoracopod 4		-9,24E-003	-3,34E-002	-3,25E-002	3,39E-002	-6,27E-003	-1,17E-002
0163	Nichols & Lawton	1978		fig. 5	Decapoda	Homarida	extant	thoracopod 4		1,40E-002	-4,24E-002	-3,78E-002	4,43E-002	-2,75E-002	-3,89E-003
0164	Wolff	1978		fig. A	Decapoda	Homarida	extant	thoracopod 4		1,39E-002	-5,30E-002	-3,21E-002	2,61E-002	-3,54E-002	1,57E-002
0165	Holthuis	1991		fig. 110	Decapoda	Homarida	extant	thoracopod 4		6,50E-002	-6,67E-002	-7,10E-002	3,60E-002	-2,87E-002	-8,74E-003
0166	Holthuis	1991		fig. 110	Decapoda	Homarida	extant	thoracopod 4		8,85E-002	-4,49E-002	-5,05E-002	6,42E-002	-3,86E-002	1,11E-002
0167	Rötzer & Haug	2015		fig. 1(I)	Decapoda	Homarida	extant	thoracopod 4		-3,24E-002	7,52E-002	2,24E-002	7,94E-003	2,42E-002	2,97E-003
0168	Rötzer & Haug	2015		fig. 7(II)	Decapoda	Homarida	extant	thoracopod 4		-4,21E-003	5,49E-002	-3,42E-002	2,09E-002	3,44E-003	-1,04E-002
0169	Rötzer & Haug	2015		fig. 7(III)	Decapoda	Homarida	extant	thoracopod 4		-4,54E-002	2,63E-002	-1,43E-002	1,20E-002	1,16E-002	-2,43E-002
0170	Rötzer & Haug	2015		fig. 7(IV)	Decapoda	Homarida	extant	thoracopod 4		2,36E-002	-2,94E-002	-4,19E-002	5,02E-002	-2,80E-003	-1,79E-002
0171	Lieven et al.	2021		fig. 2 left	Decapoda	Homarida	extant	thoracopod 4		5,71E-002	-2,48E-002	-5,83E-002	3,38E-002	-4,85E-002	7,73E-003
0172	Lieven et al.	2021		fig. 2 left	Decapoda	Homarida	extant	thoracopod 4		6,17E-002	-4,35E-002	-6,64E-002	3,90E-002	-2,55E-002	-1,25E-002
0173	Lieven et al.	2021		fig. 2 right	Decapoda	Homarida	extant	thoracopod 4		4,82E-002	-7,81E-002	-6,79E-002	2,95E-002	-2,84E-002	-7,76E-003
0174	Lieven et al.	2021		fig. 2 right	Decapoda	Homarida	extant	thoracopod 4		2,82E-002	-5,66E-002	-4,26E-002	4,04E-002	-5,57E-002	1,20E-002
0175	Holthuis	1991		fig. 108	Decapoda	Homarida	extant	thoracopod 4		1,08E-003	1,75E-002	-3,96E-003	3,14E-002	-1,79E-002	8,14E-003
0176	Holthuis	1991		fig. 108	Decapoda	Homarida	extant	thoracopod 4		1,58E-002	2,34E-002	-6,02E-003	3,61E-002	-3,94E-002	1,76E-002
0177	Kornfield et al.	1995		fig. 1b	Decapoda	Homarida	extant	thoracopod 4		2,17E-002	-3,22E-002	-5,09E-002	3,88E-002	-8,76E-003	-1,63E-002
0178	Kornfield et al.	1995		fig. 1b	Decapoda	Homarida	extant	thoracopod 4		2,23E-002	1,99E-003	-1,85E-003	5,26E-002	-2,44E-002	1,55E-002
0179	Holthuis	1991		fig. 127	Decapoda	Homarida	extant	thoracopod 4		6,77E-003	-5,11E-002	-3,26E-002	4,79E-002	-1,29E-003	-1,37E-002
0180	Holthuis	1991		fig. 127	Decapoda	Homarida	extant	thoracopod 4		1,93E-003	-6,94E-003	-3,31E-002	3,99E-002	-3,62E-003	-2,02E-002
0181	Tshudy	2007		fig. 1 lower	Decapoda	Homarida	extant	thoracopod 4		-1,58E-002	-2,48E-002	-2,69E-002	3,39E-002	2,29E-003	-1,15E-002
0182	Tshudy	2007		fig. 1 lower	Decapoda	Homarida	extant	thoracopod 4		7,65E-003	-3,42E-002	-3,44E-002	4,44E-002	-1,23E-003	-1,79E-002
0183	Wardiatno et al.	2016		fig. 6	Decapoda	Homarida	extant	thoracopod 4		-1,92E-002	-1,93E-002	-2,79E-002	2,81E-002	3,75E-003	-1,04E-002
0184	Wardiatno et al.	2016		fig. 6	Decapoda	Homarida	extant	thoracopod 4		-1,72E-003	-1,87E-002	-3,25E-002	3,52E-002	-9,24E-003	-1,37E-002
0185	Holthuis	1991		fig. 132	Decapoda	Homarida	extant	thoracopod 4		1,39E-002	-1,57E-002	-3,06E-002	4,84E-002	-1,10E-002	-6,47E-003
0186	Holthuis	1991		fig. 132	Decapoda	Homarida	extant	thoracopod 4		1,01E-002	5,18E-003	-3,64E-002	3,92E-002	-6,21E-003	-2,10E-002
0187	Holthuis	1991		fig. 134	Decapoda	Homarida	extant	thoracopod 4		-1,18E-002	-2,27E-002	-2,59E-002	3,27E-002	8,82E-003	-1,69E-002
0188	Holthuis	1991		fig. 134	Decapoda	Homarida	extant	thoracopod 4		-5,03E-003	-2,77E-002	-3,13E-002	3,82E-002	1,49E-002	-1,64E-002
0189	Holthuis	1991		fig. 136	Decapoda	Homarida	extant	thoracopod 4		-2,39E-002	-2,37E-002	-1,35E-002	3,26E-002	1,11E-002	-1,57E-002
0190	Holthuis	1991		fig. 136	Decapoda	Homarida	extant	thoracopod 4		-1,47E-002	-1,62E-002	-9,98E-003	3,45E-002	1,97E-002	-4,53E-003
0191	Holthuis	1991		fig. 138	Decapoda	Homarida	extant	thoracopod 4		6,39E-003	-3,95E-002	-3,74E-002	3,08E-002	2,80E-003	-6,33E-003
0192	Holthuis	1991		fig. 138	Decapoda	Homarida	extant	thoracopod 4		-1,90E-003	-4,75E-002	-3,61E-002	4,34E-002	5,22E-004	-1,67E-002
0193	Wear	1976		fig. 2A	Decapoda	Homarida	extant	thoracopod 4		7,55E-003	-3,21E-002	-5,43E-002	7,06E-003	-4,45E-003	-7,30E-003
0194	Holthuis	1991		fig. 140	Decapoda	Homarida	extant	thoracopod 4		1,11E-002	-4,62E-002	-4,59E-002	3,67E-002	2,97E-003	-2,25E-002
0195	Holthuis	1991		fig. 140	Decapoda	Homarida	extant	thoracopod 4		-6,32E-004	-2,99E-002	-3,78E-002	3,85E-002	5,24E-003	-2,06E-002
0196	Holthuis	1991		fig. 142	Decapoda	Homarida	extant	thoracopod 4		3,71E-002	-6,64E-002	-4,85E-002	4,76E-002	5,61E-003	-1,24E-002
0197	Holthuis	1991		fig. 142	Decapoda	Homarida	extant	thoracopod 4		-1,50E-002	-3,38E-002	-3,09E-002	3,23E-002	1,16E-002	-1,98E-002
0198	Holthuis	1991		fig. 144	Decapoda	Homarida	extant	thoracopod 4		-7,73E-003	-4,41E-002	-2,80E-002	4,58E-002	1,78E-003	-1,35E-002
0199	Holthuis	1991		fig. 144	Decapoda	Homarida	extant	thoracopod 4		1,23E-002	-1,30E-002	-2,88E-002	4,27E-002	-3,07E-004	-1,11E-002
0200	Holthuis	1991		fig. 148	Decapoda	Homarida	extant	thoracopod 4		3,18E-002	-9,25E-002	-6,03E-002	4,05E-002	1,78E-002	-1,22E-002
0201	Holthuis	1991		fig. 148	Decapoda	Homarida	extant	thoracopod 4		4,51E-002	-7,95E-002	-5,81E-002	5,19E-002	-1,75E-002	1,29E-003
0202	Holthuis	1991		fig. 150	Decapoda	Homarida	extant	thoracopod 4		4,06E-002	-6,66E-002	-5,38E-002	5,26E-002	-3,74E-005	-1,39E-002
0203	Holthuis	1991		fig. 150	Decapoda	Homarida	extant	thoracopod 4		3,07E-002	-4,38E-002	-4,44E-002	4,96E-002	-2,60E-002	-7,32E-003
0204	Holthuis	1991		fig. 152	Decapoda	Homarida	extant	thoracopod 4		2,16E-003	-5,69E-003	-3,24E-002	3,27E-002	-1,19E-002	-7,04E-003
0205	Holthuis	1991		fig. 152	Decapoda	Homarida	extant	thoracopod 4		-6,16E-003	2,50E-003	-2,97E-002	2,89E-002	-4,45E-003	-1,22E-002
0206	Holthuis	1991		fig. 154	Decapoda	Homarida	extant	thoracopod 4		-1,55E-002	-3,66E-002	-2,41E-002	3,86E-002	1,12E-002	-1,43E-002
0207	Holthuis	1991		fig. 154	Decapoda	Homarida	extant	thoracopod 4		-2,66E-003	-2,64E-002	-2,18E-002	4,72E-002	6,94E-003	-1,07E-002
0208	Holthuis	1991		fig. 156	Decapoda	Homarida	extant	thoracopod 4		2,25E-003	-2,36E-002	-3,51E-002	4,28E-002	-6,89E-003	-1,26E-002
0209	Holthuis	1991		fig. 156	Decapoda	Homarida	extant	thoracopod 4		1,17E-002	-3,52E-002	-3,81E-002	4,12E-002	-3,88E-003	-1,34E-002
0210	Holthuis	1991		fig. 158	Decapoda	Homarida	extant	thoracopod 4		7,88E-003	-8,76E-002	-5,30E-002	3,60E-002	-2,81E-003	-2,99E-003
0211	Holthuis	1991		fig. 158	Decapoda	Homarida	extant	thoracopod 4		2,95E-002	-4,53E-002	-5,32E-002	3,95E-002	1,11E-002	-2,74E-002
0212	Holthuis	1991		fig. 160	Decapoda	Homarida	extant	thoracopod 4		1,66E-002	-3,31E-002	-3,26E-002	4,80E-002	3,03E-003	-8,58E-003
0213	Holthuis	1991		fig. 160	Decapoda	Homarida	extant	thoracopod 4		2,93E-002	-2,13E-002	-3,87E-002	4,60E-002	1,56E-003	-1,46E-002
0214	Jorgensen	1925		fig. 1 pl. I	Decapoda	Homarida	extant	thoracopod 4		-3,46E-002	-1,34E-002	-1,52E-002	2,24E-002	3,85E-003	-1,09E-002
0215	Jorgensen	1925		fig. 2 pl. I	Decapoda	Homarida	extant	thoracopod 4		-3,21E-002	-4,78E-003	-1,79E-002	1,23E-002	-7,03E-003	-3,59E-003
0216	Jorgensen	1925		fig. 3 pl. I	Decapoda	Homarida	extant	thoracopod 4		-3,07E-002	2,89E-002	3,87E-003	2,34E-002	1,51E-002	1,04E-003
0217	Jorgensen	1925		fig. 1 pl. II	Decapoda	Homarida	extant	thoracopod 4		-1,51E-002	-1,34E-002	-1,03E-002	4,29E-002	-5,19E-003	7,29E-003
0218	Holthuis	1991		fig. 162	Decapoda	Homarida	extant	thoracopod 4		3,80E-003	-2,63E-002	-3,30E-002	4,14E-002	-1,67E-002	-5,64E-003
0219	Holthuis	1991		fig. 162	Decapoda	Homarida	extant	thoracopod 4		-7,59E-003	6,70E-003	-1,49E-002	2,87E-002	-1,53E-002	1,13E-002
0220	Milligan & Neil	2006		fig. 2	Decapoda	Homarida	extant	thoracopod 4		9,85E-003	-2,40E-002	-3,48E-002	4,13E-002	-1,32E-002	-2,07E-003
0221	Milligan & Neil	2006		fig. 2	Decapoda	Homarida	extant	thoracopod 4		-8,01E-003	7,34E-003	-1,82E-002	2,91E-002	-1,59E-002	8,66E-003
0222	Holthuis	1991		fig. 164	Decapoda	Homarida	extant	thoracopod 4		7,75E-002	-5,67E-003	-7,35E-002	8,40E-003	-1,38E-002	2,47E-002
0223	Holthuis	1991		fig. 164	Decapoda	Homarida	extant	thoracopod 4		5,50E-002	-2,80E-003	-7,04E-002	-6,31E-003	-2,33E-002	2,63E-002
0224	Segonzac & Macpherson	2003		fig. 2A	Decapoda	Homarida	extant	thoracopod 4		1,64E-002	-3,01E-002	-5,05E-002	3,54E-002	8,26E-004	-2,44E-002
AST 001	Hobbs	1989		fig. 1	Decapoda	Astacida	extant	thoracopod 4		1,49E-002	-1,70E-002	-6,22E-002	-5,01E-003	-9,59E-003	-3,62E-003
AST 002	Hobbs	1989		fig. 2	Decapoda	Astacida	extant	thoracopod 4		2,07E-002	-2,41E-003	-5,58E-002	-4,94E-003	-2,29E-002	8,73E-003
AST 003	Hobbs	1989		fig. 3	Decapoda	Astacida	extant	thoracopod 4		2,02E-002	-1,18E-002	-5,93E-002	-4,54E-003	-2,98E-002	4,76E-003
AST 004	Hobbs	1989		fig. 4	Decapoda	Astacida	extant	thoracopod 4		3,49E-002	-9,80E-003	-6,07E-002	9,45E-003	-3,48E-002	6,78E-003
AST 005	Hobbs	1989		fig. 5	Decapoda	Astacida	extant	thoracopod 4		4,28E-002	-7,18E-003	-8,02E-002	-2,48E-002	-1,02E-002	1,15E-003
AST 006	Hobbs	1989		fig. 6	Decapoda	Astacida	extant	thoracopod 4		4,04E-003	3,61E-002	-2,95E-002	-4,92E-003	-2,08E-002	7,18E-003
AST 007	Hobbs	1989		fig. 7	Decapoda	Astacida	extant	thoracopod 4		3,98E-002	-2,67E-003	-5,17E-002	1,53E-003	-3,29E-002	1,57E-002
AST 012	Hobbs	1989		fig. 12	Decapoda	Astacida	extant	thoracopod 4		-2,85E-003	7,71E-003	-3,71E-002	2,12E-002	-3,53E-003	-4,43E-003
AST 013	Hobbs	1989		fig. 13	Decapoda	Astacida	extant	thoracopod 4		-1,69E-002	9,14E-003	-2,22E-002	2,33E-002	4,02E-003	-7,95E-003
AST 014	Hobbs	1989		fig. 14	Decapoda	Astacida	extant	thoracopod 4		-3,37E-003	-9,37E-003	-4,04E-002	2,55E-002	-1,88E-003	-1,58E-002
AST 015	Hobbs	1989		fig. 15	Decapoda	Astacida	extant	thoracopod 4		-5,18E-003	-1,22E-003	-3,74E-002	1,46E-002	-6,48E-003	-5,21E-003
AST 016	Hobbs	1989		fig. 16	Decapoda	Astacida	extant	thoracopod 4		2,20E-002	-5,13E-002	-4,81E-002	2,97E-002	-8,37E-003	1,01E-003
AST 017	Hobbs	1989		fig. 17	Decapoda	Astacida	extant	thoracopod 4		2,55E-002	-7,35E-003	-4,52E-002	3,41E-002	-1,03E-002	3,60E-004
AST 018	Hobbs	1989		fig. 18	Decapoda	Astacida	extant	thoracopod 4		5,27E-003	1,17E-002	-4,52E-002	2,15E-002	-5,47E-003	-8,43E-003
AST 019	Hobbs	1989		fig. 19	Decapoda	Astacida	extant	thoracopod 4		-1,94E-002	3,79E-002	-2,61E-002	1,07E-002	-8,22E-004	-2,01E-003
AST 020	Hobbs	1989		fig. 20	Decapoda	Astacida	extant	thoracopod 4		5,39E-003	-6,70E-003	-3,26E-002	3,18E-002	-1,66E-002	7,21E-003
AST 021	Hobbs	1989		fig. 21	Decapoda	Astacida	extant	thoracopod 4		1,09E-002	2,16E-003	-3,83E-002	2,71E-002	-9,28E-003	4,14E-004
AST 022	Hobbs	1989		fig. 22	Decapoda	Astacida	extant	thoracopod 4		2,29E-002	-1,67E-002	-3,85E-002	3,49E-002	-4,80E-003	2,24E-003
AST 023	Hobbs	1989		fig. 23	Decapoda	Astacida	extant	thoracopod 4		-1,73E-003	-1,15E-002	-3,73E-002	1,85E-002	-5,60E-003	-6,49E-003
AST 024	Hobbs	1989		fig. 24	Decapoda	Astacida	extant	thoracopod 4		-1,43E-003	1,73E-003	-3,54E-002	2,61E-002	3,77E-003	-4,43E-003
AST 025	Hobbs	1989		fig. 25	Decapoda	Astacida	extant	thoracopod 4		4,97E-002	-1,31E-002	-5,29E-002	1,15E-002	-3,71E-002	1,12E-002
AST 026	Hobbs	1989		fig. 26	Decapoda	Astacida	extant	thoracopod 4		-2,21E-002	3,01E-002	-2,71E-002	1,05E-002	-1,09E-002	-5,49E-003
AST 027	Hobbs	1989		fig. 27	Decapoda	Astacida	extant	thoracopod 4		9,23E-005	-1,43E-003	-4,46E-002	2,02E-002	-6,08E-003	-1,37E-002
AST 028	Hobbs	1989		fig. 28	Decapoda	Astacida	extant	thoracopod 4		4,14E-003	2,74E-002	-3,13E-002	4,29E-003	-1,54E-002	1,21E-002
AST 029	Hobbs	1989		fig. 29	Decapoda	Astacida	extant	thoracopod 4		5,86E-002	-1,28E-002	-8,11E-002	-3,01E-002	-1,80E-002	2,22E-002
AST 030	Hobbs	1989		fig. 30	Decapoda	Astacida	extant	thoracopod 4		4,57E-002	-2,39E-002	-7,78E-002	-2,66E-002	-1,42E-002	1,48E-002
AST 031	Hobbs	1989		fig. 31	Decapoda	Astacida	extant	thoracopod 4		6,20E-002	-1,74E-002	-7,60E-002	-2,97E-002	-2,42E-002	2,90E-002
AST 032	Hobbs	1989		fig. 32	Decapoda	Astacida	extant	thoracopod 4		6,01E-002	-1,20E-003	-7,66E-002	-2,83E-002	-4,61E-002	3,05E-002
AST 033	Hobbs	1989		fig. 33	Decapoda	Astacida	extant	thoracopod 4		6,66E-002	-5,42E-002	-1,07E-001	-4,08E-002	-2,50E-003	8,12E-003
AST 034	Hobbs	1989		fig. 34	Decapoda	Astacida	extant	thoracopod 4		5,58E-002	-3,27E-002	-8,94E-002	-3,46E-002	-2,57E-002	2,67E-002
AST 035	Hobbs	1989		fig. 35	Decapoda	Astacida	extant	thoracopod 4		5,20E-002	-1,52E-002	-8,57E-002	-5,06E-002	-2,93E-002	3,76E-002
AST 036	Hobbs	1989		fig. 36	Decapoda	Astacida	extant	thoracopod 4		5,26E-002	-5,35E-003	-7,90E-002	-2,69E-002	-3,73E-002	3,08E-002
AST 037	Hobbs	1989		fig. 37	Decapoda	Astacida	extant	thoracopod 4		8,08E-002	-5,62E-002	-1,07E-001	-4,07E-002	-1,20E-002	2,44E-002
AST 038	Hobbs	1989		fig. 38	Decapoda	Astacida	extant	thoracopod 4		7,88E-002	-4,44E-002	-9,40E-002	-4,68E-002	-2,10E-002	3,54E-002
AST 039	Hobbs	1989		fig. 39	Decapoda	Astacida	extant	thoracopod 4		5,14E-002	-1,36E-002	-6,71E-002	-1,04E-002	-2,24E-002	2,09E-002
AST 040	Hobbs	1989		fig. 40	Decapoda	Astacida	extant	thoracopod 4		2,22E-002	-1,18E-002	-8,92E-002	-5,52E-002	-2,17E-002	1,83E-002
AST 041	Hobbs	1989		fig. 41	Decapoda	Astacida	extant	thoracopod 4		5,98E-002	-4,74E-002	-9,09E-002	-2,24E-002	-2,14E-002	1,25E-002
AST 042	Hobbs	1989		fig. 42	Decapoda	Astacida	extant	thoracopod 4		7,09E-002	-1,71E-002	-7,86E-002	-4,26E-002	-2,60E-002	3,68E-002
AST 043	Hobbs	1989		fig. 43	Decapoda	Astacida	extant	thoracopod 4		4,43E-002	1,13E-002	-6,22E-002	-2,31E-002	-1,73E-002	2,38E-002
AST 044	Hobbs	1989		fig. 44	Decapoda	Astacida	extant	thoracopod 4		5,80E-002	-3,58E-002	-7,27E-002	-4,05E-002	-2,09E-002	5,37E-002
AST 045	Hobbs	1989		fig. 45	Decapoda	Astacida	extant	thoracopod 4		3,23E-002	-2,90E-002	-7,76E-002	-2,30E-002	-6,09E-003	1,05E-002
AST 046	Hobbs	1989		fig. 46	Decapoda	Astacida	extant	thoracopod 4		5,46E-002	-4,64E-002	-9,81E-002	-4,59E-002	-4,98E-003	2,51E-002
AST 047	Hobbs	1989		fig. 47	Decapoda	Astacida	extant	thoracopod 4		6,68E-002	-2,52E-002	-6,59E-002	-3,50E-002	-1,68E-002	4,46E-002
AST 048	Hobbs	1989		fig. 48	Decapoda	Astacida	extant	thoracopod 4		7,67E-002	-6,97E-002	-1,08E-001	-3,29E-002	-2,69E-002	2,04E-002
AST 049	Hobbs	1989		fig. 49	Decapoda	Astacida	extant	thoracopod 4		6,00E-002	-3,14E-002	-9,06E-002	-5,44E-002	-2,68E-002	3,05E-002
AST 050	Hobbs	1989		fig. 50	Decapoda	Astacida	extant	thoracopod 4		6,41E-002	-6,07E-002	-8,93E-002	-3,95E-002	-9,39E-003	3,50E-002
AST 051	Hobbs	1989		fig. 51	Decapoda	Astacida	extant	thoracopod 4		5,15E-002	1,11E-002	-6,32E-002	-2,67E-002	-2,96E-002	2,47E-002
AST 052	Hobbs	1989		fig. 52	Decapoda	Astacida	extant	thoracopod 4		4,80E-002	1,99E-002	-4,57E-002	1,06E-002	-3,62E-002	2,28E-002
AST 053	Hobbs	1989		fig. 53	Decapoda	Astacida	extant	thoracopod 4		3,22E-002	-5,95E-002	-6,36E-002	1,78E-002	7,98E-003	-1,73E-002
AST 054	Hobbs	1989		fig. 54	Decapoda	Astacida	extant	thoracopod 4		2,66E-002	-3,14E-002	-7,18E-002	-1,15E-002	-8,16E-003	-3,94E-003
AST 055	Hobbs	1989		fig. 55	Decapoda	Astacida	extant	thoracopod 4		6,14E-002	-4,63E-002	-9,22E-002	-2,11E-002	-7,06E-003	-1,31E-003
AST 056	Hobbs	1989		fig. 56	Decapoda	Astacida	extant	thoracopod 4		5,68E-002	-3,46E-002	-7,95E-002	-1,56E-002	-2,96E-002	2,34E-002
AST 057	Hobbs	1989		fig. 57	Decapoda	Astacida	extant	thoracopod 4		3,25E-002	3,79E-003	-6,60E-002	-6,91E-003	-2,74E-002	8,61E-003
AST 058	Hobbs	1989		fig. 58	Decapoda	Astacida	extant	thoracopod 4		6,81E-002	-1,42E-002	-8,43E-002	-1,60E-002	-3,66E-002	2,33E-002
AST 059	Hobbs	1989		fig. 59	Decapoda	Astacida	extant	thoracopod 4		7,28E-002	-1,55E-002	-7,86E-002	-1,04E-002	-4,24E-002	3,25E-002
AST 060	Hobbs	1989		fig. 60	Decapoda	Astacida	extant	thoracopod 4		7,35E-002	-2,66E-002	-7,56E-002	4,09E-003	-4,48E-002	2,49E-002
AST 061	Hobbs	1989		fig. 61	Decapoda	Astacida	extant	thoracopod 4		3,16E-002	4,46E-005	-7,21E-002	-2,69E-002	-3,10E-002	2,00E-002
AST 062	Hobbs	1989		fig. 62	Decapoda	Astacida	extant	thoracopod 4		4,81E-002	1,63E-002	-6,71E-002	-2,04E-002	-3,74E-002	2,50E-002
AST 063	Hobbs	1989		fig. 63	Decapoda	Astacida	extant	thoracopod 4		9,74E-002	-2,82E-002	-7,99E-002	-2,96E-003	-4,83E-002	4,38E-002
AST 064	Hobbs	1989		fig. 64	Decapoda	Astacida	extant	thoracopod 4		1,01E-001	-7,91E-002	-1,00E-001	-2,83E-004	-3,16E-002	1,28E-002
AST 065	Hobbs	1989		fig. 65	Decapoda	Astacida	extant	thoracopod 4		4,92E-002	-3,60E-002	-8,60E-002	-1,45E-002	-2,73E-002	1,07E-002
AST 066	Hobbs	1989		fig. 66	Decapoda	Astacida	extant	thoracopod 4		2,11E-002	1,51E-002	-6,34E-002	-2,65E-002	-1,15E-002	5,41E-003
AST 067	Hobbs	1989		fig. 67	Decapoda	Astacida	extant	thoracopod 4		4,16E-002	-1,35E-002	-8,84E-002	-2,30E-002	-9,80E-003	-7,69E-004
AST 068	Hobbs	1989		fig. 68	Decapoda	Astacida	extant	thoracopod 4		3,22E-002	-1,24E-002	-7,98E-002	-2,75E-002	-1,41E-002	1,49E-003
AST 069	Hobbs	1989		fig. 69	Decapoda	Astacida	extant	thoracopod 4		2,00E-002	1,99E-002	-6,85E-002	-4,89E-002	-1,11E-002	2,36E-002
AST 070	Hobbs	1989		fig. 70	Decapoda	Astacida	extant	thoracopod 4		4,46E-002	2,53E-002	-4,63E-002	-1,69E-002	-2,39E-002	3,20E-002
AST 071	Hobbs	1989		fig. 71	Decapoda	Astacida	extant	thoracopod 4		3,75E-002	2,03E-002	-5,89E-002	-2,27E-002	-2,76E-002	3,42E-002
AST 072	Hobbs	1989		fig. 72	Decapoda	Astacida	extant	thoracopod 4		3,09E-002	3,45E-002	-6,74E-002	-3,55E-002	-3,12E-002	2,94E-002
AST 073	Hobbs	1989		fig. 73	Decapoda	Astacida	extant	thoracopod 4		2,73E-002	-3,41E-003	-6,45E-002	-1,33E-002	-3,89E-002	9,16E-003
AST 074	Hobbs	1989		fig. 74	Decapoda	Astacida	extant	thoracopod 4		2,76E-002	3,82E-002	-1,56E-002	-8,44E-003	-1,32E-002	4,11E-002
AST 075	Hobbs	1989		fig. 75	Decapoda	Astacida	extant	thoracopod 4		2,07E-002	3,24E-002	-4,77E-002	-4,83E-002	-1,54E-002	3,86E-002
AST 076	Hobbs	1989		fig. 76	Decapoda	Astacida	extant	thoracopod 4		4,23E-002	1,93E-002	-6,55E-002	-1,87E-002	-2,34E-002	1,85E-002
AST 077	Hobbs	1989		fig. 77	Decapoda	Astacida	extant	thoracopod 4		5,65E-002	9,77E-003	-6,95E-002	-4,13E-002	-2,51E-002	4,83E-002
AST 078	Hobbs	1989		fig. 78	Decapoda	Astacida	extant	thoracopod 4		6,87E-002	-1,23E-002	-6,57E-002	-3,12E-002	-1,42E-002	3,48E-002
AST 079	Hobbs	1989		fig. 79	Decapoda	Astacida	extant	thoracopod 4		6,28E-002	2,39E-003	-7,04E-002	-2,73E-002	-2,84E-002	4,14E-002
AST 080	Hobbs	1989		fig. 80	Decapoda	Astacida	extant	thoracopod 4		5,75E-002	-6,63E-003	-7,45E-002	-4,05E-002	-2,32E-002	4,21E-002
AST 081	Hobbs	1989		fig. 81	Decapoda	Astacida	extant	thoracopod 4		4,74E-002	-1,36E-002	-8,26E-002	-2,65E-002	-2,50E-002	1,81E-002
AST 082	Hobbs	1989		fig. 82	Decapoda	Astacida	extant	thoracopod 4		9,88E-003	-3,61E-002	-5,81E-002	1,57E-002	9,97E-004	-1,65E-002
AST 083	Hobbs	1989		fig. 83	Decapoda	Astacida	extant	thoracopod 4		2,93E-002	3,50E-002	-6,18E-002	-1,26E-002	-2,30E-002	8,88E-003
AST 084	Hobbs	1989		fig. 84	Decapoda	Astacida	extant	thoracopod 4		2,45E-002	-2,51E-002	-7,07E-002	-4,27E-003	-1,07E-002	4,04E-003
AST 085	Hobbs	1989		fig. 85	Decapoda	Astacida	extant	thoracopod 4		2,93E-002	-2,37E-002	-6,85E-002	1,48E-002	-7,18E-004	-1,87E-002
AST 086	Hobbs	1989		fig. 86	Decapoda	Astacida	extant	thoracopod 4		1,31E-002	-2,86E-002	-6,50E-002	7,95E-003	2,15E-002	-2,13E-002
AST 087	Hobbs	1989		fig. 87	Decapoda	Astacida	extant	thoracopod 4		3,67E-002	-1,13E-002	-5,86E-002	-2,61E-002	-1,09E-002	4,12E-002
AST 088	Hobbs	1989		fig. 88	Decapoda	Astacida	extant	thoracopod 4		5,09E-002	-1,99E-002	-6,77E-002	-7,96E-003	-2,07E-002	1,90E-002
AST 089	Hobbs	1989		fig. 89	Decapoda	Astacida	extant	thoracopod 4		5,63E-002	-5,54E-003	-7,12E-002	-2,27E-002	-3,83E-002	2,15E-002
AST 090	Hobbs	1989		fig. 90	Decapoda	Astacida	extant	thoracopod 4		4,58E-002	1,21E-002	-6,18E-002	-1,71E-002	-3,48E-002	1,27E-002
AST 091	Hobbs	1989		fig. 91	Decapoda	Astacida	extant	thoracopod 4		4,27E-002	-1,56E-002	-7,37E-002	-5,70E-003	-3,88E-002	1,65E-002
AST 092	Hobbs	1989		fig. 92	Decapoda	Astacida	extant	thoracopod 4		3,94E-002	-1,84E-002	-8,33E-002	-8,49E-003	-9,84E-003	-7,15E-003
AST 093	Hobbs	1989		fig. 93	Decapoda	Astacida	extant	thoracopod 4		3,77E-002	5,24E-003	-7,32E-002	-1,57E-002	-2,47E-002	9,58E-003
AST 094	Hobbs	1989		fig. 94	Decapoda	Astacida	extant	thoracopod 4		7,76E-002	-5,46E-002	-9,41E-002	-1,54E-002	-2,34E-002	1,91E-002
AST 095	Hobbs	1989		fig. 95	Decapoda	Astacida	extant	thoracopod 4		5,91E-002	-4,72E-002	-7,86E-002	-7,27E-003	-1,51E-002	9,12E-003
AST 096	Hobbs	1989		fig. 96	Decapoda	Astacida	extant	thoracopod 4		4,65E-002	-2,86E-002	-7,59E-002	-2,56E-002	-3,90E-002	2,99E-002
AST 097	Hobbs	1989		fig. 97	Decapoda	Astacida	extant	thoracopod 4		2,43E-002	-3,83E-002	-6,81E-002	1,04E-002	-1,98E-003	-2,28E-002
AST 098	Hobbs	1989		fig. 98	Decapoda	Astacida	extant	thoracopod 4		3,96E-002	-2,96E-002	-9,17E-002	-2,53E-002	-1,28E-002	-2,85E-003
AST 099	Hobbs	1989		fig. 99	Decapoda	Astacida	extant	thoracopod 4		9,21E-002	-5,51E-002	-8,72E-002	-1,15E-002	-2,46E-002	1,99E-002
AST 100	Hobbs	1989		fig. 100	Decapoda	Astacida	extant	thoracopod 4		3,11E-002	-9,10E-003	-7,16E-002	-7,55E-003	-3,19E-002	9,78E-003
AST 101	Hobbs	1989		fig. 101	Decapoda	Astacida	extant	thoracopod 4		3,85E-002	-1,33E-002	-8,80E-002	-2,53E-002	-1,87E-002	-9,09E-005
AST 102	Hobbs	1989		fig. 102	Decapoda	Astacida	extant	thoracopod 4		4,27E-002	-5,31E-002	-9,21E-002	-1,85E-002	6,16E-004	-5,89E-003
AST 103	Hobbs	1989		fig. 103	Decapoda	Astacida	extant	thoracopod 4		2,13E-002	-1,37E-003	-7,03E-002	-1,25E-002	-1,70E-002	1,64E-003
AST 104	Hobbs	1989		fig. 104	Decapoda	Astacida	extant	thoracopod 4		3,36E-002	-3,58E-002	-8,71E-002	-2,66E-002	-1,54E-002	1,82E-003
AST 105	Hobbs	1989		fig. 105	Decapoda	Astacida	extant	thoracopod 4		7,99E-002	-4,99E-002	-8,89E-002	-5,70E-003	-3,43E-002	1,19E-002
AST 106	Hobbs	1989		fig. 106	Decapoda	Astacida	extant	thoracopod 4		2,21E-002	-5,12E-003	-5,76E-002	-2,82E-004	-1,70E-002	4,78E-003
AST 107	Hobbs	1989		fig. 107	Decapoda	Astacida	extant	thoracopod 4		1,05E-002	5,44E-002	-2,86E-002	3,36E-003	-1,12E-002	-3,97E-003
AST 108	Hobbs	1989		fig. 108	Decapoda	Astacida	extant	thoracopod 4		1,21E-002	6,14E-002	-2,16E-002	6,63E-003	-2,11E-002	5,82E-003
AST 109	Hobbs	1989		fig. 109	Decapoda	Astacida	extant	thoracopod 4		2,38E-002	5,22E-002	-4,57E-002	-2,66E-002	-2,40E-002	1,74E-002
AST 110	Hobbs	1989		fig. 110	Decapoda	Astacida	extant	thoracopod 4		1,36E-002	2,26E-002	-7,53E-002	-3,17E-002	-5,85E-003	-1,14E-002
AST 111	Hobbs	1989		fig. 111	Decapoda	Astacida	extant	thoracopod 4		-2,16E-003	3,64E-002	-4,33E-002	-6,10E-003	-1,33E-002	-8,90E-004
AST 112	Hobbs	1989		fig. 112	Decapoda	Astacida	extant	thoracopod 4		1,16E-002	-7,26E-002	-9,44E-002	-6,42E-002	4,26E-004	1,79E-002
AST 113	Hobbs	1989		fig. 113	Decapoda	Astacida	extant	thoracopod 4		1,86E-002	-6,37E-002	-8,89E-002	-3,70E-002	2,66E-003	2,90E-003
AST 114	Hobbs	1989		fig. 114	Decapoda	Astacida	extant	thoracopod 4		2,26E-002	9,43E-004	-8,00E-002	-2,58E-002	-1,03E-002	2,58E-003
AST 115	Hobbs	1989		fig. 115	Decapoda	Astacida	extant	thoracopod 4		1,51E-002	-3,60E-003	-6,84E-002	-1,82E-002	-4,98E-003	-1,17E-003
AST 116	Hobbs	1989		fig. 116	Decapoda	Astacida	extant	thoracopod 4		6,44E-002	-5,26E-002	-9,95E-002	-5,82E-002	-2,63E-002	3,47E-002
AST 117	Hobbs	1989		fig. 117	Decapoda	Astacida	extant	thoracopod 4		5,60E-002	-2,75E-002	-8,03E-002	-4,64E-002	-2,11E-003	2,01E-002
AST 118	Hobbs	1989		fig. 118	Decapoda	Astacida	extant	thoracopod 4		5,06E-002	-4,49E-002	-8,71E-002	-6,00E-002	8,86E-003	2,57E-002
AST 119	Hobbs	1989		fig. 119	Decapoda	Astacida	extant	thoracopod 4		3,41E-002	-2,66E-002	-7,86E-002	-3,72E-002	-6,37E-003	8,25E-003
AST 120	Hobbs	1989		fig. 120	Decapoda	Astacida	extant	thoracopod 4		3,02E-002	-2,64E-002	-7,77E-002	-4,70E-002	-7,02E-003	-2,76E-003
AST 121	Hobbs	1989		fig. 121	Decapoda	Astacida	extant	thoracopod 4		6,61E-002	-7,71E-002	-9,88E-002	-5,37E-002	4,74E-003	2,20E-002
AST 122	Hobbs	1989		fig. 122	Decapoda	Astacida	extant	thoracopod 4		6,02E-002	-5,70E-002	-9,44E-002	-5,55E-002	1,80E-002	2,37E-002
AST 123	Hobbs	1989		fig. 123	Decapoda	Astacida	extant	thoracopod 4		2,87E-002	6,04E-003	-7,43E-002	-5,17E-002	-1,41E-002	1,88E-002
AST 124	Hobbs	1989		fig. 124	Decapoda	Astacida	extant	thoracopod 4		-2,53E-002	2,45E-002	-1,35E-002	2,26E-002	5,90E-003	-1,46E-002
AST 125	Hobbs	1989		fig. 125	Decapoda	Astacida	extant	thoracopod 4		-9,67E-003	3,66E-002	-3,32E-002	1,81E-002	-9,80E-003	-1,24E-002
AST 126	Hobbs	1989		fig. 126	Decapoda	Astacida	extant	thoracopod 4		-7,07E-003	9,41E-003	-3,80E-002	1,03E-002	-7,97E-003	-1,67E-002
AST 127	Hobbs	1989		fig. 127	Decapoda	Astacida	extant	thoracopod 4		-2,60E-002	1,80E-002	-3,01E-002	3,08E-003	-5,26E-003	-1,39E-002
AST 128	Hobbs	1989		fig. 128	Decapoda	Astacida	extant	thoracopod 4		-6,77E-003	3,53E-002	-2,15E-002	1,26E-003	-6,88E-003	-6,13E-004
AST 129	Hobbs	1989		fig. 129	Decapoda	Astacida	extant	thoracopod 4		1,65E-003	2,39E-002	-4,23E-002	-1,64E-002	-2,71E-003	3,29E-003
AST 130	Hobbs	1989		fig. 130	Decapoda	Astacida	extant	thoracopod 4		-1,38E-002	2,77E-002	-3,93E-002	-2,27E-002	-3,32E-003	1,11E-002
AST 131	Hobbs	1989		fig. 131	Decapoda	Astacida	extant	thoracopod 4		2,44E-003	2,64E-002	-2,75E-002	7,38E-003	-9,01E-003	-2,32E-003
AST 132	Hobbs	1989		fig. 132	Decapoda	Astacida	extant	thoracopod 4		8,53E-005	5,23E-002	-3,00E-002	-1,33E-002	-1,52E-002	4,18E-003
AST 133	Hobbs	1989		fig. 133	Decapoda	Astacida	extant	thoracopod 4		-3,70E-003	4,55E-002	-3,17E-002	-2,32E-002	-7,57E-003	1,61E-002
AST 134	Hobbs	1989		fig. 134	Decapoda	Astacida	extant	thoracopod 4		3,76E-003	-8,64E-003	-4,35E-002	2,33E-002	-8,16E-004	-1,42E-002
AST 135	Hobbs	1989		fig. 135	Decapoda	Astacida	extant	thoracopod 4		1,28E-002	-1,03E-002	-5,44E-002	1,72E-002	-4,03E-003	-1,25E-002
AST 136	Hobbs	1989		fig. 136	Decapoda	Astacida	extant	thoracopod 4		2,43E-002	2,26E-002	-4,73E-002	1,60E-002	-6,80E-003	-6,93E-003
AST 137	Hobbs	1989		fig. 137	Decapoda	Astacida	extant	thoracopod 4		-1,37E-002	-2,48E-003	-3,73E-002	6,30E-003	-8,11E-003	-9,61E-003
AST 138	Hobbs	1989		fig. 138	Decapoda	Astacida	extant	thoracopod 4		-1,34E-002	-4,14E-003	-4,85E-002	-4,37E-004	-8,67E-003	-8,10E-003
AST 139	Hobbs	1989		fig. 139	Decapoda	Astacida	extant	thoracopod 4		4,97E-004	-1,27E-002	-4,73E-002	1,77E-002	-5,11E-003	-1,89E-002
AST 140	Hobbs	1989		fig. 140	Decapoda	Astacida	extant	thoracopod 4		3,30E-002	2,22E-002	-6,30E-002	-1,38E-004	-2,52E-002	-4,45E-003
AST 141	Hobbs	1989		fig. 141	Decapoda	Astacida	extant	thoracopod 4		2,87E-002	1,31E-002	-6,52E-002	-1,01E-002	-2,79E-002	5,62E-003
AST 142	Hobbs	1989		fig. 142	Decapoda	Astacida	extant	thoracopod 4		2,73E-002	6,45E-003	-7,64E-002	-1,96E-002	-1,23E-002	-1,44E-002
AST 143	Hobbs	1989		fig. 143	Decapoda	Astacida	extant	thoracopod 4		4,79E-002	-6,94E-002	-9,05E-002	-1,91E-002	-5,43E-004	-6,13E-003
AST 144	Hobbs	1989		fig. 144	Decapoda	Astacida	extant	thoracopod 4		2,81E-002	-4,15E-002	-8,83E-002	-3,03E-002	-1,01E-002	-1,28E-002
AST 145	Hobbs	1989		fig. 145	Decapoda	Astacida	extant	thoracopod 4		5,56E-002	-4,57E-002	-8,38E-002	1,79E-004	-4,14E-002	5,75E-003
AST 146	Hobbs	1989		fig. 146	Decapoda	Astacida	extant	thoracopod 4		3,51E-002	-6,01E-002	-8,74E-002	-1,50E-002	-1,79E-002	-7,29E-003
AST 147	Hobbs	1989		fig. 147	Decapoda	Astacida	extant	thoracopod 4		2,14E-002	2,74E-002	-6,46E-002	-8,87E-003	-2,47E-002	-9,22E-003
AST 148	Hobbs	1989		fig. 148	Decapoda	Astacida	extant	thoracopod 4		4,53E-002	-5,01E-002	-8,93E-002	-1,05E-002	-3,89E-003	-1,60E-002
AST 149	Hobbs	1989		fig. 149	Decapoda	Astacida	extant	thoracopod 4		4,33E-002	-2,70E-002	-9,06E-002	-2,89E-002	-2,89E-002	2,94E-003
AST 150	Hobbs	1989		fig. 150	Decapoda	Astacida	extant	thoracopod 4		4,53E-002	-2,20E-002	-8,29E-002	-2,75E-002	-2,51E-002	8,51E-003
AST 151	Hobbs	1989		fig. 151	Decapoda	Astacida	extant	thoracopod 4		1,27E-002	-2,73E-002	-7,25E-002	-1,15E-002	-1,27E-002	-1,66E-002
AST 152	Hobbs	1989		fig. 152	Decapoda	Astacida	extant	thoracopod 4		-1,43E-002	2,81E-003	-1,76E-002	2,57E-002	-9,36E-003	-2,60E-003
AST 153	Hobbs	1989		fig. 153	Decapoda	Astacida	extant	thoracopod 4		3,63E-002	-2,00E-002	-8,17E-002	-2,94E-002	-3,04E-002	1,36E-002
AST 154	Hobbs	1989		fig. 154	Decapoda	Astacida	extant	thoracopod 4		3,25E-002	-1,13E-002	-7,91E-002	-3,61E-002	-3,78E-002	2,00E-002
AST 155	Hobbs	1989		fig. 155	Decapoda	Astacida	extant	thoracopod 4		4,64E-002	-3,43E-002	-8,97E-002	-1,51E-002	-2,49E-002	-2,64E-003
AST 156	Hobbs	1989		fig. 156	Decapoda	Astacida	extant	thoracopod 4		3,33E-002	2,62E-003	-6,88E-002	-1,38E-002	-2,04E-002	1,05E-003
AST 157	Hobbs	1989		fig. 157	Decapoda	Astacida	extant	thoracopod 4		4,91E-002	-6,18E-002	-9,25E-002	-2,24E-002	-1,14E-002	1,77E-003
AST 158	Hobbs	1989		fig. 158	Decapoda	Astacida	extant	thoracopod 4		2,04E-002	1,34E-002	-6,38E-002	-3,43E-003	-2,84E-002	-4,25E-003
AST 159	Hobbs	1989		fig. 159	Decapoda	Astacida	extant	thoracopod 4		3,01E-002	-1,82E-002	-8,51E-002	-2,22E-002	-2,07E-002	-1,14E-002
AST 160	Hobbs	1989		fig. 160	Decapoda	Astacida	extant	thoracopod 4		2,27E-002	6,14E-003	-7,15E-002	-2,09E-002	-3,21E-002	-1,94E-003
AST 161	Hobbs	1989		fig. 161	Decapoda	Astacida	extant	thoracopod 4		4,26E-002	-2,96E-002	-8,56E-002	-1,25E-002	-2,40E-002	-8,03E-003
AST 162	Hobbs	1989		fig. 162	Decapoda	Astacida	extant	thoracopod 4		2,66E-002	-1,72E-002	-7,58E-002	-6,57E-003	-2,53E-002	7,49E-004
AST 163	Hobbs	1989		fig. 163	Decapoda	Astacida	extant	thoracopod 4		2,24E-002	5,67E-003	-7,41E-002	-2,23E-002	-2,25E-002	-5,38E-003
AST 164	Hobbs	1989		fig. 164	Decapoda	Astacida	extant	thoracopod 4		2,98E-002	-3,09E-002	-8,01E-002	-2,53E-002	5,07E-003	-1,65E-002
AST 165	Hobbs	1989		fig. 165	Decapoda	Astacida	extant	thoracopod 4		2,77E-002	-2,00E-002	-7,70E-002	-1,36E-002	-1,56E-002	-1,44E-002
AST 166	Hobbs	1989		fig. 166	Decapoda	Astacida	extant	thoracopod 4		3,93E-002	-3,97E-002	-8,67E-002	-1,87E-002	-1,26E-002	-4,85E-003
AST 167	Hobbs	1989		fig. 167	Decapoda	Astacida	extant	thoracopod 4		3,88E-002	-5,13E-002	-8,70E-002	-2,36E-002	-4,55E-003	5,64E-003
AST 168	Hobbs	1989		fig. 168	Decapoda	Astacida	extant	thoracopod 4		4,08E-002	-6,87E-002	-9,39E-002	-2,17E-002	-7,79E-003	-5,10E-003
AST 169	Hobbs	1989		fig. 169	Decapoda	Astacida	extant	thoracopod 4		2,40E-002	-6,18E-003	-6,80E-002	-4,18E-002	-2,09E-002	2,32E-002
AST 170	Hobbs	1989		fig. 170	Decapoda	Astacida	extant	thoracopod 4		4,25E-002	-1,32E-002	-8,34E-002	-3,38E-002	-2,25E-002	1,32E-002
AST 171	Hobbs	1989		fig. 171	Decapoda	Astacida	extant	thoracopod 4		5,63E-002	-4,37E-002	-9,28E-002	-1,14E-002	-2,32E-002	1,08E-002
AST 172	Hobbs	1989		fig. 172	Decapoda	Astacida	extant	thoracopod 4		6,45E-002	-3,33E-002	-8,92E-002	-2,48E-002	-4,46E-002	2,08E-002
AST 173	Hobbs	1989		fig. 173	Decapoda	Astacida	extant	thoracopod 4		3,43E-002	-3,00E-002	-7,70E-002	-3,20E-003	-3,36E-002	3,47E-003
AST 174	Hobbs	1989		fig. 174	Decapoda	Astacida	extant	thoracopod 4		5,04E-002	-4,61E-002	-8,76E-002	-1,58E-002	-2,34E-002	4,99E-003
AST 175	Hobbs	1989		fig. 175	Decapoda	Astacida	extant	thoracopod 4		3,59E-002	-2,42E-002	-9,02E-002	-2,92E-002	-2,03E-002	-3,77E-004
AST 176	Hobbs	1989		fig. 176	Decapoda	Astacida	extant	thoracopod 4		7,40E-002	-5,82E-002	-9,57E-002	-2,92E-002	-2,72E-002	3,16E-002
AST 177	Hobbs	1989		fig. 177	Decapoda	Astacida	extant	thoracopod 4		4,87E-002	-5,63E-002	-8,44E-002	-2,97E-003	-1,06E-002	-1,04E-002
AST 178	Hobbs	1989		fig. 178	Decapoda	Astacida	extant	thoracopod 4		6,50E-002	-3,05E-002	-9,16E-002	-2,34E-002	-2,50E-002	2,51E-002
AST 179	Hobbs	1989		fig. 179	Decapoda	Astacida	extant	thoracopod 4		4,22E-002	-1,95E-002	-7,46E-002	-1,37E-002	-4,15E-002	1,87E-002
AST 180	Hobbs	1989		fig. 180	Decapoda	Astacida	extant	thoracopod 4		3,72E-002	-2,15E-002	-8,17E-002	-2,33E-002	-2,01E-002	6,30E-003
AST 181	Hobbs	1989		fig. 181	Decapoda	Astacida	extant	thoracopod 4		4,07E-002	-7,49E-002	-8,40E-002	-5,81E-003	1,13E-002	-2,15E-002
AST 182	Hobbs	1989		fig. 182	Decapoda	Astacida	extant	thoracopod 4		5,08E-002	-1,44E-002	-7,59E-002	-1,95E-002	-3,33E-002	1,84E-002
AST 183	Hobbs	1989		fig. 183	Decapoda	Astacida	extant	thoracopod 4		3,01E-002	5,54E-003	-5,88E-002	-2,78E-002	-5,31E-002	3,51E-002
AST 184	Hobbs	1989		fig. 184	Decapoda	Astacida	extant	thoracopod 4		3,78E-002	-1,88E-002	-7,28E-002	-2,17E-002	-3,46E-002	2,19E-002
AST 185	Hobbs	1989		fig. 185	Decapoda	Astacida	extant	thoracopod 4		3,24E-002	-1,75E-002	-7,51E-002	-5,30E-003	-2,32E-002	4,25E-003
AST 186	Hobbs	1989		fig. 186	Decapoda	Astacida	extant	thoracopod 4		5,41E-002	-3,96E-002	-9,43E-002	-1,82E-002	-3,64E-002	8,54E-003
AST 187	Hobbs	1989		fig. 187	Decapoda	Astacida	extant	thoracopod 4		2,30E-002	2,49E-002	-5,92E-002	-3,70E-002	-3,70E-002	3,04E-002
AST 188	Hobbs	1989		fig. 188	Decapoda	Astacida	extant	thoracopod 4		4,67E-002	-1,80E-002	-8,85E-002	-1,80E-002	-1,99E-002	3,51E-003
AST 189	Hobbs	1989		fig. 189	Decapoda	Astacida	extant	thoracopod 4		5,24E-002	-3,88E-002	-9,63E-002	-1,52E-002	-2,18E-002	-1,66E-003
AST 190	Hobbs	1989		fig. 190	Decapoda	Astacida	extant	thoracopod 4		3,57E-002	-3,96E-002	-8,53E-002	-2,84E-002	-1,81E-002	6,58E-003
AST 191	Hobbs	1989		fig. 191	Decapoda	Astacida	extant	thoracopod 4		4,72E-002	-1,40E-002	-8,91E-002	-4,06E-002	-2,25E-002	2,04E-002
AST 192	Hobbs	1989		fig. 192	Decapoda	Astacida	extant	thoracopod 4		4,07E-002	-1,07E-002	-8,61E-002	-3,38E-002	-2,76E-002	9,24E-003
AST 193	Hobbs	1989		fig. 193	Decapoda	Astacida	extant	thoracopod 4		5,54E-002	-2,29E-002	-8,95E-002	-2,53E-002	-2,91E-002	9,39E-003
AST 194	Hobbs	1989		fig. 194	Decapoda	Astacida	extant	thoracopod 4		2,38E-002	-1,31E-002	-7,35E-002	-1,50E-002	-1,72E-002	-4,96E-003
AST 195	Hobbs	1989		fig. 195	Decapoda	Astacida	extant	thoracopod 4		4,72E-002	-2,91E-002	-9,20E-002	-1,78E-002	-1,55E-002	-5,40E-003
AST 196	Hobbs	1989		fig. 196	Decapoda	Astacida	extant	thoracopod 4		5,07E-002	-3,14E-002	-9,06E-002	-2,54E-002	2,26E-003	-1,27E-002
AST 197	Hobbs	1989		fig. 197	Decapoda	Astacida	extant	thoracopod 4		3,27E-002	-6,81E-003	-7,83E-002	-2,78E-002	-1,69E-002	3,45E-003
AST 198	Hobbs	1989		fig. 198	Decapoda	Astacida	extant	thoracopod 4		6,56E-002	-6,19E-002	-8,47E-002	-1,37E-002	7,53E-003	3,42E-003
AST 199	Hobbs	1989		fig. 199	Decapoda	Astacida	extant	thoracopod 4		4,21E-002	-4,43E-002	-8,52E-002	-1,72E-002	-1,39E-002	-4,65E-004
AST 200	Hobbs	1989		fig. 200	Decapoda	Astacida	extant	thoracopod 4		6,91E-002	-8,11E-002	-9,35E-002	-1,75E-002	-1,67E-002	1,64E-002
AST 201	Hobbs	1989		fig. 201	Decapoda	Astacida	extant	thoracopod 4		2,85E-002	-2,09E-002	-8,77E-002	-1,74E-002	-2,60E-003	-8,40E-003
AST 202	Hobbs	1989		fig. 202	Decapoda	Astacida	extant	thoracopod 4		5,92E-002	-3,37E-002	-9,24E-002	-1,37E-002	-1,12E-002	-2,39E-003
AST 203	Hobbs	1989		fig. 203	Decapoda	Astacida	extant	thoracopod 4		5,04E-002	-5,75E-002	-9,52E-002	-1,99E-002	-1,69E-002	-5,69E-003
AST 204	Hobbs	1989		fig. 204	Decapoda	Astacida	extant	thoracopod 4		3,40E-002	-2,17E-002	-7,01E-002	-1,12E-002	-3,35E-002	1,77E-002
AST 205	Hobbs	1989		fig. 205	Decapoda	Astacida	extant	thoracopod 4		4,53E-002	-2,31E-002	-8,88E-002	-2,24E-002	-3,12E-002	3,59E-003
AST 206	Hobbs	1989		fig. 206	Decapoda	Astacida	extant	thoracopod 4		3,89E-002	-8,44E-003	-7,29E-002	-1,68E-002	-2,75E-002	2,03E-002
AST 207	Hobbs	1989		fig. 207	Decapoda	Astacida	extant	thoracopod 4		3,26E-002	-5,02E-002	-8,11E-002	-1,00E-002	-2,50E-002	-3,32E-003
AST 208	Hobbs	1989		fig. 208	Decapoda	Astacida	extant	thoracopod 4		4,97E-002	-4,59E-002	-8,79E-002	-1,76E-002	-2,50E-002	1,03E-002
AST 209	Hobbs	1989		fig. 209	Decapoda	Astacida	extant	thoracopod 4		3,63E-002	-5,97E-002	-9,41E-002	-2,49E-002	-3,06E-003	-3,08E-003
AST 210	Hobbs	1989		fig. 210	Decapoda	Astacida	extant	thoracopod 4		2,34E-002	2,47E-002	-5,28E-002	-2,24E-002	-3,11E-002	2,59E-002
AST 211	Hobbs	1989		fig. 211	Decapoda	Astacida	extant	thoracopod 4		-1,12E-002	7,75E-002	2,95E-002	2,67E-003	1,48E-002	5,33E-003
AST 212	Hobbs	1989		fig. 212	Decapoda	Astacida	extant	thoracopod 4		3,19E-003	3,86E-002	-3,16E-002	1,43E-004	-1,63E-002	2,21E-003
AST 213	Hobbs	1989		fig. 213	Decapoda	Astacida	extant	thoracopod 4		-2,58E-003	2,81E-002	-2,30E-002	1,34E-002	-1,68E-002	-2,65E-003
AST 214	Hobbs	1989		fig. 214	Decapoda	Astacida	extant	thoracopod 4		-6,33E-003	2,97E-002	-2,29E-002	1,59E-002	-5,65E-003	-1,74E-003
AST 215	Hobbs	1989		fig. 215	Decapoda	Astacida	extant	thoracopod 4		8,98E-003	1,57E-002	-3,74E-002	2,25E-002	-5,07E-003	-1,64E-002
AST 216	Hobbs	1989		fig. 216	Decapoda	Astacida	extant	thoracopod 4		-1,42E-002	1,05E-002	-2,63E-002	2,10E-002	3,98E-003	-1,41E-002
AST 217	Hobbs	1989		fig. 217	Decapoda	Astacida	extant	thoracopod 4		-1,90E-002	7,66E-003	-2,72E-002	1,90E-002	-3,53E-003	-1,78E-002
AST 218	Hobbs	1989		fig. 218	Decapoda	Astacida	extant	thoracopod 4		-2,05E-003	4,28E-002	-2,54E-002	1,10E-002	-7,08E-003	-8,91E-003
AST 219	Hobbs	1989		fig. 219	Decapoda	Astacida	extant	thoracopod 4		-7,80E-003	2,60E-002	-2,90E-002	1,01E-002	-8,45E-003	-9,52E-003
AST 220	Hobbs	1989		fig. 220	Decapoda	Astacida	extant	thoracopod 4		2,00E-003	4,18E-002	-2,50E-002	-2,17E-003	-1,08E-002	6,96E-003
AST 221	Hobbs	1989		fig. 221	Decapoda	Astacida	extant	thoracopod 4		9,63E-003	1,51E-002	-4,78E-002	-3,21E-005	-1,50E-002	-3,98E-005
AST 222	Hobbs	1989		fig. 222	Decapoda	Astacida	extant	thoracopod 4		-1,67E-002	3,28E-002	-7,45E-003	1,36E-002	6,20E-005	-4,17E-004
AST 223	Hobbs	1989		fig. 223	Decapoda	Astacida	extant	thoracopod 4		1,57E-002	5,50E-002	-1,41E-002	2,26E-002	-1,36E-002	7,15E-003
AST 224	Hobbs	1989		fig. 224	Decapoda	Astacida	extant	thoracopod 4		1,16E-002	2,29E-002	-1,96E-002	3,96E-002	-9,78E-003	2,22E-003
AST 225	Hobbs	1989		fig. 225	Decapoda	Astacida	extant	thoracopod 4		9,66E-003	5,57E-003	-4,09E-002	2,16E-002	-2,13E-002	-1,81E-003
AST 226	Hobbs	1989		fig. 226	Decapoda	Astacida	extant	thoracopod 4		-8,58E-003	2,69E-002	-2,50E-002	5,48E-003	-9,16E-003	-7,77E-003
AST 227	Hobbs	1989		fig. 227	Decapoda	Astacida	extant	thoracopod 4		-7,98E-003	2,70E-002	-2,34E-002	1,32E-002	-7,04E-003	-2,98E-003
AST 228	Hobbs	1989		fig. 228	Decapoda	Astacida	extant	thoracopod 4		-4,05E-003	1,73E-002	-2,78E-002	2,20E-002	-6,39E-003	-6,42E-003
AST 229	Hobbs	1989		fig. 229	Decapoda	Astacida	extant	thoracopod 4		-1,72E-002	1,29E-002	-3,00E-002	1,63E-002	6,95E-003	-1,76E-002
AST 230	Hobbs	1989		fig. 230	Decapoda	Astacida	extant	thoracopod 4		-1,08E-002	2,32E-003	5,43E-003	1,82E-002	1,15E-002	8,18E-003
AST 231	Hobbs	1989		fig. 231	Decapoda	Astacida	extant	thoracopod 4		-2,74E-002	1,80E-002	8,50E-003	2,16E-002	1,17E-002	-2,43E-003
AST 232	Hobbs	1989		fig. 232	Decapoda	Astacida	extant	thoracopod 4		-7,52E-003	-2,82E-003	-1,36E-002	2,56E-002	4,47E-003	4,20E-003
AST 233	Hobbs	1989		fig. 233	Decapoda	Astacida	extant	thoracopod 4		4,42E-002	2,67E-003	-6,63E-002	4,75E-003	-9,39E-003	-8,64E-003
AST 234	Hobbs	1989		fig. 234	Decapoda	Astacida	extant	thoracopod 4		3,15E-002	-2,22E-002	-6,80E-002	9,89E-003	-2,97E-002	3,83E-003
AST 235	Hobbs	1989		fig. 235	Decapoda	Astacida	extant	thoracopod 4		3,33E-002	4,07E-003	-6,79E-002	-3,53E-003	-2,60E-002	-2,28E-003
AST 236	Hobbs	1989		fig. 236	Decapoda	Astacida	extant	thoracopod 4		3,96E-002	1,28E-002	-7,54E-002	-2,28E-002	-2,59E-002	1,92E-002
AST 237	Hobbs	1989		fig. 237	Decapoda	Astacida	extant	thoracopod 4		1,08E-002	-1,74E-002	-6,41E-002	-8,48E-003	-2,18E-002	4,78E-003
AST 238	Hobbs	1989		fig. 238	Decapoda	Astacida	extant	thoracopod 4		4,14E-002	-3,50E-002	-7,31E-002	1,07E-003	1,76E-002	-1,76E-002
AST 239	Hobbs	1989		fig. 239	Decapoda	Astacida	extant	thoracopod 4		4,21E-002	-3,32E-002	-5,80E-002	-3,22E-002	-8,63E-003	3,51E-002
AST 240	Hobbs	1989		fig. 240	Decapoda	Astacida	extant	thoracopod 4		3,88E-002	2,87E-003	-6,02E-002	-2,14E-002	-2,07E-002	2,21E-002
AST 241	Hobbs	1989		fig. 241	Decapoda	Astacida	extant	thoracopod 4		3,96E-002	2,28E-002	-6,09E-002	-5,21E-003	-2,39E-002	4,05E-003
AST 242	Hobbs	1989		fig. 242	Decapoda	Astacida	extant	thoracopod 4		1,90E-002	2,05E-002	-4,85E-002	-3,42E-002	-5,22E-003	3,02E-002
AST 243	Hobbs	1989		fig. 243	Decapoda	Astacida	extant	thoracopod 4		3,91E-002	2,41E-002	-5,98E-002	-1,08E-002	-3,78E-002	1,11E-002
AST 244	Hobbs	1989		fig. 244	Decapoda	Astacida	extant	thoracopod 4		4,20E-002	1,91E-002	-4,63E-002	6,60E-004	-2,13E-002	7,59E-003
AST 245	Hobbs	1989		fig. 245	Decapoda	Astacida	extant	thoracopod 4		2,35E-002	-7,96E-003	-7,27E-002	-6,59E-002	-2,06E-002	4,92E-002
AST 246	Hobbs	1989		fig. 246	Decapoda	Astacida	extant	thoracopod 4		3,11E-002	6,36E-002	-3,58E-002	-4,36E-002	-2,31E-002	2,83E-002
AST 247	Hobbs	1989		fig. 247	Decapoda	Astacida	extant	thoracopod 4		5,07E-002	-1,04E-002	-7,87E-002	-2,67E-002	-3,60E-002	2,56E-002
AST 248	Hobbs	1989		fig. 248	Decapoda	Astacida	extant	thoracopod 4		2,90E-002	-2,83E-002	-8,84E-002	-5,36E-002	3,94E-004	1,51E-002
AST 249	Hobbs	1989		fig. 249	Decapoda	Astacida	extant	thoracopod 4		3,15E-002	2,04E-002	-5,41E-002	-3,97E-002	-1,70E-002	3,91E-002
AST 250	Hobbs	1989		fig. 250	Decapoda	Astacida	extant	thoracopod 4		3,02E-002	-3,53E-002	-8,72E-002	-4,02E-002	-1,08E-002	1,26E-002
AST 251	Hobbs	1989		fig. 251	Decapoda	Astacida	extant	thoracopod 4		2,32E-002	-3,83E-003	-7,38E-002	-3,12E-002	-2,67E-002	2,37E-002
AST 252	Hobbs	1989		fig. 252	Decapoda	Astacida	extant	thoracopod 4		5,41E-002	-9,96E-002	-1,14E-001	-5,14E-002	1,55E-002	2,52E-002
AST 253	Hobbs	1989		fig. 253	Decapoda	Astacida	extant	thoracopod 4		7,06E-002	-8,25E-002	-9,30E-002	-5,17E-002	2,35E-003	4,99E-002
AST 254	Hobbs	1989		fig. 254	Decapoda	Astacida	extant	thoracopod 4		3,95E-002	-6,50E-002	-9,74E-002	-4,62E-002	-7,34E-003	2,82E-002
AST 255	Hobbs	1989		fig. 255	Decapoda	Astacida	extant	thoracopod 4		5,34E-002	-9,13E-002	-9,64E-002	-4,75E-002	1,66E-002	3,31E-002
AST 256	Hobbs	1989		fig. 256	Decapoda	Astacida	extant	thoracopod 4		3,07E-002	-2,00E-002	-9,08E-002	-3,65E-002	-1,86E-002	4,51E-003
AST 257	Hobbs	1989		fig. 257	Decapoda	Astacida	extant	thoracopod 4		-2,59E-003	-3,01E-004	-3,94E-002	1,74E-002	-1,16E-002	-8,74E-003
AST 258	Hobbs	1989		fig. 258	Decapoda	Astacida	extant	thoracopod 4		-3,36E-002	3,20E-002	-9,09E-003	1,70E-002	2,70E-003	-1,76E-002
AST 259	Hobbs	1989		fig. 259	Decapoda	Astacida	extant	thoracopod 4		5,82E-003	2,67E-002	-4,14E-002	3,52E-003	-3,03E-002	-3,92E-003
AST 260	Hobbs	1989		fig. 260	Decapoda	Astacida	extant	thoracopod 4		8,76E-003	-1,57E-003	-4,45E-002	1,30E-002	-1,07E-002	-5,95E-003
AST 261	Hobbs	1989		fig. 261	Decapoda	Astacida	extant	thoracopod 4		1,20E-002	3,33E-002	-4,05E-002	-4,69E-003	-1,78E-002	2,14E-003
AST 262	Hobbs	1989		fig. 262	Decapoda	Astacida	extant	thoracopod 4		1,41E-002	1,62E-002	-4,50E-002	-2,59E-003	-2,12E-002	9,38E-003
AST 263	Hobbs	1989		fig. 263	Decapoda	Astacida	extant	thoracopod 4		-9,78E-003	6,00E-002	-1,37E-002	-4,52E-003	-1,01E-002	6,14E-003
AST 264	Hobbs	1989		fig. 264	Decapoda	Astacida	extant	thoracopod 4		3,73E-002	3,56E-003	-5,46E-002	6,99E-003	-2,42E-002	5,32E-003
AST 265	Hobbs	1989		fig. 265	Decapoda	Astacida	extant	thoracopod 4		2,93E-003	4,56E-002	-2,29E-002	1,02E-002	-1,49E-002	-4,28E-003
AST 266	Hobbs	1989		fig. 266	Decapoda	Astacida	extant	thoracopod 4		2,65E-002	2,82E-002	-5,01E-002	-1,83E-002	-2,80E-002	1,68E-002
AST 267	Hobbs	1989		fig. 267	Decapoda	Astacida	extant	thoracopod 4		2,40E-003	3,91E-002	-3,20E-002	-2,06E-002	-8,31E-003	6,42E-003
AST 268	Hobbs	1989		fig. 268	Decapoda	Astacida	extant	thoracopod 4		1,07E-002	2,99E-002	-3,73E-002	-9,82E-003	-4,36E-003	1,05E-002
AST 269	Hobbs	1989		fig. 269	Decapoda	Astacida	extant	thoracopod 4		1,63E-002	-1,46E-004	-5,53E-002	-1,85E-003	-2,15E-002	-4,74E-003
AST 270	Hobbs	1989		fig. 270	Decapoda	Astacida	extant	thoracopod 4		1,14E-002	5,90E-003	-4,83E-002	-1,46E-003	-3,03E-002	7,98E-003
AST 271	Hobbs	1989		fig. 271	Decapoda	Astacida	extant	thoracopod 4		-3,52E-003	5,00E-003	-4,10E-002	1,80E-002	4,75E-003	-2,55E-002
AST 272	Hobbs	1989		fig. 272	Decapoda	Astacida	extant	thoracopod 4		1,87E-002	-2,21E-002	-7,29E-002	-2,62E-003	-8,41E-003	-5,91E-003
AST 273	Hobbs	1989		fig. 273	Decapoda	Astacida	extant	thoracopod 4		-9,71E-004	1,32E-002	-3,15E-002	2,08E-002	-1,42E-002	-7,11E-003
AST 274	Hobbs	1989		fig. 274	Decapoda	Astacida	extant	thoracopod 4		1,90E-002	-6,22E-003	-5,24E-002	1,04E-002	-1,51E-002	-2,27E-003
AST 275	Hobbs	1989		fig. 275	Decapoda	Astacida	extant	thoracopod 4		-1,23E-002	2,07E-002	-2,33E-002	2,50E-002	-6,88E-003	-5,05E-003
AST 276	Hobbs	1989		fig. 276	Decapoda	Astacida	extant	thoracopod 4		4,74E-002	-1,32E-002	-6,84E-002	1,48E-002	-1,51E-002	-8,00E-003
AST 277	Hobbs	1989		fig. 277	Decapoda	Astacida	extant	thoracopod 4		1,46E-002	1,94E-002	-5,33E-002	1,05E-003	-1,20E-002	-1,01E-002
AST 278	Hobbs	1989		fig. 278	Decapoda	Astacida	extant	thoracopod 4		1,96E-003	1,02E-002	-4,11E-002	2,20E-002	-1,37E-002	-1,48E-002
AST 279	Hobbs	1989		fig. 279	Decapoda	Astacida	extant	thoracopod 4		1,25E-002	-8,56E-003	-5,13E-002	1,27E-002	-7,92E-003	-2,00E-003
AST 280	Hobbs	1989		fig. 280	Decapoda	Astacida	extant	thoracopod 4		1,33E-002	4,38E-003	-4,31E-002	2,44E-002	-1,76E-002	-7,66E-003
AST 281	Hobbs	1989		fig. 281	Decapoda	Astacida	extant	thoracopod 4		-3,20E-002	2,66E-002	-3,05E-003	2,12E-002	1,04E-002	-9,58E-003
AST 282	Hobbs	1989		fig. 282	Decapoda	Astacida	extant	thoracopod 4		-2,49E-002	1,94E-002	-1,97E-002	1,70E-002	-4,18E-003	-1,20E-002
AST 283	Hobbs	1989		fig. 283	Decapoda	Astacida	extant	thoracopod 4		-9,74E-004	-2,59E-002	-4,49E-002	2,64E-002	1,31E-002	-2,92E-002
AST 284	Hobbs	1989		fig. 284	Decapoda	Astacida	extant	thoracopod 4		-6,68E-003	6,45E-003	-4,74E-002	1,10E-002	5,33E-003	-2,69E-002
AST 285	Hobbs	1989		fig. 285	Decapoda	Astacida	extant	thoracopod 4		2,17E-002	-2,45E-002	-5,53E-002	2,26E-002	9,21E-004	-2,49E-002
AST 286	Hobbs	1989		fig. 286	Decapoda	Astacida	extant	thoracopod 4		1,24E-002	-1,47E-002	-5,65E-002	2,39E-002	-4,72E-003	-2,35E-002
AST 287	Hobbs	1989		fig. 287	Decapoda	Astacida	extant	thoracopod 4		4,82E-003	-1,68E-002	-5,11E-002	1,93E-002	4,00E-004	-2,36E-002
AST 288	Hobbs	1989		fig. 288	Decapoda	Astacida	extant	thoracopod 4		-4,30E-003	-9,03E-003	-4,35E-002	1,72E-002	5,37E-003	-2,42E-002
AST 289	Hobbs	1989		fig. 289	Decapoda	Astacida	extant	thoracopod 4		5,17E-003	-6,61E-003	-4,95E-002	1,69E-002	2,45E-003	-2,90E-002
AST 290	Hobbs	1989		fig. 290	Decapoda	Astacida	extant	thoracopod 4		-6,98E-003	-3,71E-003	-3,84E-002	2,47E-002	6,04E-004	-2,01E-002
AST 291	Hobbs	1989		fig. 291	Decapoda	Astacida	extant	thoracopod 4		-1,95E-002	-2,44E-002	-4,03E-002	1,74E-002	9,35E-003	-2,10E-002
AST 292	Hobbs	1989		fig. 292	Decapoda	Astacida	extant	thoracopod 4		2,36E-002	3,04E-003	-4,35E-002	2,43E-002	-1,49E-002	-7,74E-004
AST 293	Hobbs	1989		fig. 293	Decapoda	Astacida	extant	thoracopod 4		1,50E-002	-7,70E-005	-4,72E-002	1,62E-002	-2,80E-002	1,06E-003
AST 294	Hobbs	1989		fig. 294	Decapoda	Astacida	extant	thoracopod 4		1,23E-002	1,52E-002	-4,58E-002	2,11E-002	-1,02E-002	-6,70E-003
AST 295	Hobbs	1989		fig. 295	Decapoda	Astacida	extant	thoracopod 4		1,90E-002	-3,94E-003	-5,12E-002	1,42E-002	-2,09E-002	-8,14E-005
AST 296	Hobbs	1989		fig. 296	Decapoda	Astacida	extant	thoracopod 4		1,51E-003	6,05E-003	-5,12E-002	7,17E-003	-5,26E-003	-1,10E-002
AST 297	Hobbs	1989		fig. 297	Decapoda	Astacida	extant	thoracopod 4		2,07E-003	-2,35E-003	-5,11E-002	1,61E-002	-9,34E-003	-2,07E-002
AST 298	Hobbs	1989		fig. 298	Decapoda	Astacida	extant	thoracopod 4		-3,42E-003	-1,01E-004	-4,32E-002	1,14E-002	7,30E-003	-2,60E-002
AST 299	Hobbs	1989		fig. 299	Decapoda	Astacida	extant	thoracopod 4		1,28E-002	-7,10E-003	-4,43E-002	1,69E-002	-8,00E-003	-8,86E-003
AST 300	Hobbs	1989		fig. 300	Decapoda	Astacida	extant	thoracopod 4		1,68E-003	-1,57E-002	-3,80E-002	2,81E-002	-6,50E-003	-1,07E-002
AST 301	Hobbs	1989		fig. 301	Decapoda	Astacida	extant	thoracopod 4		1,40E-002	2,34E-003	-4,58E-002	2,30E-002	-4,44E-003	-1,36E-002
AST 302	Hobbs	1989		fig. 302	Decapoda	Astacida	extant	thoracopod 4		2,10E-002	-1,71E-002	-5,30E-002	2,18E-002	-1,44E-002	-1,66E-002
AST 303	Hobbs	1989		fig. 303	Decapoda	Astacida	extant	thoracopod 4		3,20E-002	-4,45E-002	-6,26E-002	2,46E-002	-6,60E-003	-2,00E-002
AST 304	Hobbs	1989		fig. 304	Decapoda	Astacida	extant	thoracopod 4		4,51E-004	9,78E-003	-3,77E-002	2,30E-002	-9,38E-003	-1,07E-002
AST 305	Hobbs	1989		fig. 305	Decapoda	Astacida	extant	thoracopod 4		1,16E-002	-3,06E-002	-5,22E-002	2,38E-002	-4,21E-003	-1,60E-002
AST 306	Hobbs	1989		fig. 306	Decapoda	Astacida	extant	thoracopod 4		1,60E-002	-2,71E-002	-5,13E-002	2,66E-002	-8,69E-003	-2,09E-002
AST 307	Hobbs	1989		fig. 307	Decapoda	Astacida	extant	thoracopod 4		6,61E-003	-5,71E-003	-5,06E-002	1,74E-002	-9,24E-003	-1,69E-002
AST 308	Hobbs	1989		fig. 308	Decapoda	Astacida	extant	thoracopod 4		2,73E-002	-1,55E-002	-5,40E-002	2,51E-002	-9,01E-003	-1,64E-002
AST 309	Hobbs	1989		fig. 309	Decapoda	Astacida	extant	thoracopod 4		7,52E-003	-1,03E-002	-4,53E-002	2,81E-002	-1,28E-003	-1,72E-002
AST 310	Hobbs	1989		fig. 310	Decapoda	Astacida	extant	thoracopod 4		2,20E-002	1,78E-002	-4,89E-002	1,06E-002	-3,50E-003	-7,06E-003
AST 311	Hobbs	1989		fig. 311	Decapoda	Astacida	extant	thoracopod 4		3,14E-002	-1,40E-002	-5,82E-002	1,10E-002	-8,42E-003	-7,71E-003
AST 312	Hobbs	1989		fig. 312	Decapoda	Astacida	extant	thoracopod 4		1,19E-002	-2,60E-002	-5,30E-002	1,82E-002	-1,63E-002	-1,24E-002
AST 313	Hobbs	1989		fig. 313	Decapoda	Astacida	extant	thoracopod 4		2,06E-002	-2,89E-002	-6,30E-002	1,18E-002	-3,05E-003	-1,19E-002
AST 314	Hobbs	1989		fig. 314	Decapoda	Astacida	extant	thoracopod 4		2,06E-002	-2,89E-002	-6,30E-002	1,18E-002	-3,05E-003	-1,19E-002
AST 315	Hobbs	1989		fig. 315	Decapoda	Astacida	extant	thoracopod 4		2,59E-003	2,72E-003	-4,71E-002	1,55E-002	-1,11E-002	-7,30E-003
AST 316	Hobbs	1989		fig. 316	Decapoda	Astacida	extant	thoracopod 4		1,64E-002	-4,22E-003	-5,46E-002	1,26E-002	-1,10E-002	-9,91E-003
AST 317	Hobbs	1989		fig. 317	Decapoda	Astacida	extant	thoracopod 4		8,31E-003	-7,63E-003	-4,97E-002	5,88E-003	-6,49E-003	-4,00E-003
AST 318	Hobbs	1989		fig. 318	Decapoda	Astacida	extant	thoracopod 4		1,93E-002	-2,23E-002	-5,98E-002	1,10E-002	-3,59E-003	-1,46E-002
AST 319	Hobbs	1989		fig. 319	Decapoda	Astacida	extant	thoracopod 4		1,25E-002	3,43E-003	-4,73E-002	2,32E-002	-1,00E-002	-2,33E-002
AST 320	Hobbs	1989		fig. 320	Decapoda	Astacida	extant	thoracopod 4		1,82E-002	-2,07E-002	-6,13E-002	7,56E-003	-1,20E-002	-8,66E-003
AST 321	Hobbs	1989		fig. 321	Decapoda	Astacida	extant	thoracopod 4		2,56E-002	-1,24E-002	-6,00E-002	1,28E-002	-6,65E-003	-8,67E-003
AST 322	Hobbs	1989		fig. 322	Decapoda	Astacida	extant	thoracopod 4		-1,04E-002	3,14E-003	-4,03E-002	1,47E-002	-2,12E-003	-2,35E-003
AST 323	Hobbs	1989		fig. 323	Decapoda	Astacida	extant	thoracopod 4		3,68E-002	-1,55E-002	-6,13E-002	2,14E-002	-9,48E-003	-9,06E-003
AST 324	Hobbs	1989		fig. 324	Decapoda	Astacida	extant	thoracopod 4		1,84E-002	3,92E-003	-5,54E-002	1,24E-002	-1,79E-002	-1,19E-002
AST 325	Hobbs	1989		fig. 325	Decapoda	Astacida	extant	thoracopod 4		3,85E-002	-5,01E-003	-6,80E-002	-8,64E-003	-1,69E-002	5,15E-003
AST 326	Hobbs	1989		fig. 326	Decapoda	Astacida	extant	thoracopod 4		6,14E-002	-2,50E-002	-8,31E-002	-5,71E-003	-1,99E-002	7,49E-003
AST 327	Hobbs	1989		fig. 327	Decapoda	Astacida	extant	thoracopod 4		2,24E-002	1,26E-002	-5,19E-002	7,16E-003	-3,10E-002	5,63E-003
AST 328	Hobbs	1989		fig. 328	Decapoda	Astacida	extant	thoracopod 4		3,45E-002	-1,28E-003	-5,45E-002	2,15E-002	-2,22E-002	-3,21E-003
AST 329	Hobbs	1989		fig. 329	Decapoda	Astacida	extant	thoracopod 4		2,84E-003	1,02E-002	-4,27E-002	1,82E-002	-1,73E-002	-1,23E-002
AST 330	Hobbs	1989		fig. 330	Decapoda	Astacida	extant	thoracopod 4		1,37E-002	2,71E-002	-4,08E-002	1,87E-002	-1,22E-002	-5,73E-003
AST 331	Hobbs	1989		fig. 331	Decapoda	Astacida	extant	thoracopod 4		3,48E-002	9,38E-003	-5,87E-002	1,54E-002	-2,41E-002	-7,96E-003
AST 332	Hobbs	1989		fig. 332	Decapoda	Astacida	extant	thoracopod 4		3,02E-002	4,14E-002	-3,70E-002	1,40E-002	-3,14E-002	7,74E-003
AST 333	Hobbs	1989		fig. 333	Decapoda	Astacida	extant	thoracopod 4		7,68E-003	2,94E-002	-3,54E-002	2,36E-002	-1,70E-002	-5,59E-003
AST 334	Hobbs	1989		fig. 334	Decapoda	Astacida	extant	thoracopod 4		3,59E-002	5,34E-003	-4,16E-002	3,45E-002	-4,95E-002	9,50E-003
AST 335	Hobbs	1989		fig. 335	Decapoda	Astacida	extant	thoracopod 4		-2,18E-003	2,53E-002	-3,07E-002	1,39E-002	-1,22E-002	-7,36E-003
AST 336	Scholtz & Kawai	2002		fig. 4B	Decapoda	Astacida	extant	thoracopod 4		2,81E-002	2,47E-002	-3,55E-002	2,19E-002	-3,68E-002	4,27E-003
AST 337	Scholtz	1995		fig. 2	Decapoda	Astacida	extant	thoracopod 4		6,68E-003	2,51E-002	-4,28E-002	5,72E-003	-4,28E-003	-1,13E-002
AST 338	Ko & Kawai	2001		fig. 2F	Decapoda	Astacida	extant	thoracopod 4		2,64E-002	4,73E-002	-2,70E-002	1,93E-002	-1,78E-002	4,71E-003
AST 339	Ko & Kawai	2001		fig. 5H	Decapoda	Astacida	extant	thoracopod 4		3,44E-003	-1,67E-002	-4,67E-002	2,12E-002	-1,39E-002	-6,54E-003
AST 340	Eng & Daniels	1982		fig. 4	Decapoda	Astacida	extant	thoracopod 4		-5,45E-002	7,95E-002	2,58E-002	1,86E-003	4,08E-002	-2,83E-002
AST 341	Kawai & Kouba	2022		fig. 1D	Decapoda	Astacida	extant	thoracopod 4		1,40E-002	1,16E-002	-4,87E-002	1,51E-002	-1,81E-002	9,66E-004
AST 342	Kawai & Kouba	2022		fig. 3D	Decapoda	Astacida	extant	thoracopod 4		1,46E-002	-3,05E-002	-5,90E-002	1,70E-002	-6,70E-003	-1,44E-002
AST 343	Kawai & Kouba	2022		fig. 5D	Decapoda	Astacida	extant	thoracopod 4		-2,11E-002	-6,26E-003	-3,17E-002	1,63E-002	1,97E-002	-2,53E-002
AST 344	Kawai & Kouba	2022		fig. 7E	Decapoda	Astacida	extant	thoracopod 4		2,54E-002	1,14E-003	-3,20E-002	1,87E-002	-1,26E-002	7,02E-003
AST 345	Kawai & Kouba	2022		fig. 9D	Decapoda	Astacida	extant	thoracopod 4		-1,76E-002	-7,90E-003	-1,91E-002	2,84E-002	-1,35E-002	-8,85E-006
AST 346	Kawai & Kouba	2022		fig. 11D	Decapoda	Astacida	extant	thoracopod 4		-1,30E-002	1,89E-002	-1,63E-002	2,68E-002	-1,19E-002	-1,64E-003
AST 347	Kawai & Kouba	2022		fig. 13E	Decapoda	Astacida	extant	thoracopod 4		3,75E-003	1,07E-002	-5,06E-002	8,05E-003	-5,24E-002	5,03E-003
AST 348	Kawai & Kouba	2022		fig. 15D	Decapoda	Astacida	extant	thoracopod 4		-3,01E-003	2,92E-002	-3,79E-002	1,12E-003	-1,08E-002	-1,58E-003
AST 349	Kawai & Kouba	2022		fig. 17D	Decapoda	Astacida	extant	thoracopod 4		-3,25E-003	2,02E-004	-5,19E-002	4,07E-003	-2,13E-002	-1,41E-002
AST 350	Kawai & Kouba	2022		fig. 19E	Decapoda	Astacida	extant	thoracopod 4		-3,25E-003	1,37E-002	-4,58E-002	-1,03E-002	-6,94E-003	-6,50E-003
AST 351	Kawai & Kouba	2022		fig. 21E	Decapoda	Astacida	extant	thoracopod 4		-2,21E-003	1,78E-002	-4,26E-002	9,55E-003	-8,56E-003	-2,26E-002
AST 352	Kawai & Kouba	2022		fig. 23D	Decapoda	Astacida	extant	thoracopod 4		-2,55E-002	1,21E-002	-3,84E-002	8,35E-003	-1,52E-002	-2,62E-002
AST 353	Price & Payne	1984		fig. 1 top	Decapoda	Astacida	extant	thoracopod 4		4,51E-003	-1,02E-001	-5,07E-002	2,04E-003	-5,85E-003	1,55E-002
AST 354	Price & Payne	1984		fig. 1 middle	Decapoda	Astacida	extant	thoracopod 4		3,09E-002	-1,18E-001	-8,51E-002	-3,52E-002	1,09E-002	2,52E-002
AST 355	Price & Payne	1984		fig. 1 bottom	Decapoda	Astacida	extant	thoracopod 4		-3,66E-002	-1,94E-002	-3,08E-002	1,07E-002	2,37E-002	-9,49E-003
AST 356	Rudolph & Rojas	2003		fig. 5B	Decapoda	Astacida	extant	thoracopod 4		-5,23E-002	5,69E-002	-2,92E-003	-1,78E-002	1,09E-002	-9,83E-003
AST 357	Rudolph & Rojas	2003		fig. 5C	Decapoda	Astacida	extant	thoracopod 4		-5,72E-002	3,06E-002	-2,05E-002	2,26E-003	1,07E-002	-2,42E-002
CaDi_057	Flores and Paula	2000		fig. 12a	Decapoda	Brachyura	extant	thoracopod 4		-7,67E-003	4,64E-002	-3,63E-002	-4,06E-002	2,79E-002	-1,43E-003
CaDi_065	Gordon	1953		fig. 4B	Decapoda	Brachyura	extant	thoracopod 4		1,11E-001	4,63E-002	3,47E-003	-3,08E-002	1,57E-001	6,35E-003
CaDi_070	Raso & Manjon-Cabeza	1996		fig. 1C	Decapoda	Brachyura	extant	thoracopod 4		3,37E-002	1,24E-001	4,38E-003	-1,25E-002	-4,86E-003	-9,03E-003
CaDi_073	Pastore	1977		fig. 4B	Decapoda	Brachyura	extant	thoracopod 4		1,88E-002	1,43E-001	1,48E-002	-3,24E-002	-2,43E-002	1,71E-002
CaDi_102	Ng	2002		fig. 4D	Decapoda	Brachyura	extant	thoracopod 4		8,97E-003	1,26E-001	1,00E-001	-2,68E-002	3,37E-003	9,24E-003
CaDi_110	Kim and Hong	1999		fig. 8A	Decapoda	Brachyura	extant	thoracopod 4		-5,96E-002	8,64E-002	7,43E-003	-3,60E-002	1,08E-002	1,19E-002
CaDi_115	Guerao and Abello	2011		fig. 6B	Decapoda	Brachyura	extant	thoracopod 4		-2,42E-002	1,01E-001	-1,03E-003	-9,76E-003	1,99E-003	-1,96E-002
CaDi_117	Guerao et al.	2006		fig. 7A	Decapoda	Brachyura	extant	thoracopod 4		-7,88E-002	1,31E-001	3,54E-002	-1,16E-002	1,65E-002	-3,32E-002
CaDi_138	Rice and Ingle	1975		fig. 6f	Decapoda	Brachyura	extant	thoracopod 4		-1,77E-002	1,60E-002	-3,86E-002	-2,08E-003	2,10E-002	-3,40E-003
CaDi_148	Spiridonov	2014		fig. 3B	Decapoda	Brachyura	extant	thoracopod 4		-8,13E-003	1,25E-001	8,16E-002	1,65E-002	2,63E-003	2,31E-003
CaDi_149	Spiridonov	2014		fig. 3C	Decapoda	Brachyura	extant	thoracopod 4		3,19E-002	1,25E-001	4,83E-002	1,76E-002	-3,47E-003	1,51E-002
CaDi_150	Spiridonov	2014		fig. 3E	Decapoda	Brachyura	extant	thoracopod 4		-3,33E-002	1,58E-001	8,52E-002	-2,67E-003	3,45E-002	8,85E-003
ChIN_0001	Criscione & Grimaldi	2017		fig. 4.1	Heteroptera	Nepomorpha	Triassic	thoracopod 1		-4,68E-002	-2,93E-002	-7,36E-003	1,55E-002	1,57E-002	-2,08E-002
ChIN_0002	Criscione & Grimaldi	2017		fig. 4.2	Heteroptera	Nepomorpha	extant	thoracopod 1		-6,02E-002	-3,62E-002	-9,00E-003	-1,32E-002	2,61E-002	-3,37E-002
ChIN_0003	Criscione & Grimaldi	2017		fig. 4.3	Heteroptera	Nepomorpha	extant	thoracopod 1		-6,50E-002	-6,46E-002	-2,82E-002	-7,64E-002	5,28E-002	1,15E-002
ChIN_0004	Cui et al.	2006		fig. 1	Heteroptera	Cimicomorpha	extant	thoracopod 1		-9,48E-002	-1,51E-001	-1,59E-002	1,18E-002	-6,51E-003	-5,62E-003
ChIN_0005	Cui et al.	2006		fig. 2	Heteroptera	Cimicomorpha	extant	thoracopod 1		-1,25E-001	1,13E-001	4,81E-002	-6,66E-004	3,32E-002	-7,84E-002
ChIN_0006	Cui et al.	2006		fig. 3	Heteroptera	Cimicomorpha	extant	thoracopod 1		-1,14E-001	1,57E-001	4,70E-002	7,05E-003	5,15E-002	-6,05E-002
ChIN_0007	Cui et al.	2006		fig. 4	Heteroptera	Cimicomorpha	extant	thoracopod 1		-1,42E-001	1,40E-001	1,09E-001	-7,04E-003	7,37E-002	-5,89E-002
ChIN_0008	Cui et al.	2006		fig. 5	Heteroptera	Cimicomorpha	extant	thoracopod 1		-3,77E-002	-1,40E-001	5,82E-003	2,50E-002	4,87E-003	-2,51E-003
ChIN_0009	Cui et al.	2006		fig. 6	Heteroptera	Cimicomorpha	extant	thoracopod 1		-7,46E-002	-1,18E-001	-3,51E-003	3,33E-002	2,01E-002	-2,31E-002
ChIN_0010	Cui et al.	2006		fig. 7	Heteroptera	Cimicomorpha	extant	thoracopod 1		-5,91E-002	-1,79E-001	-2,25E-002	2,72E-002	9,59E-003	-1,36E-002
ChIN_0011	Cui et al.	2006		fig. 15	Heteroptera	Cimicomorpha	extant	thoracopod 1		-4,54E-002	6,70E-002	2,02E-002	-3,40E-002	2,54E-002	-2,36E-002
ChIN_0012	Cui et al.	2006		fig. 16	Heteroptera	Cimicomorpha	extant	thoracopod 1		-1,34E-001	-1,37E-001	-3,23E-002	8,63E-003	4,78E-002	2,36E-002
ChIN_0013	Lavalli & Spanier	2010		fig. 68.12A	Decapoda	Achelata	extant	thoracopod 4		-2,62E-002	-1,00E-001	6,26E-002	3,25E-002	-1,15E-001	-8,76E-002
ChIN_0014	Lavalli & Spanier	2010		fig. 68.12C	Decapoda	Achelata	extant	thoracopod 4		1,47E-002	-7,68E-002	1,28E-001	2,88E-002	6,67E-003	-1,71E-002
ChIN_0015	Martinez-Delclos et al.	1995		fig. 10.2	Heteroptera	Nepomorpha	Cretaceous	thoracopod 1		-6,29E-002	-4,12E-002	-1,60E-002	1,29E-002	4,55E-002	-3,02E-002
ChIN_0016	Mound & Morris	1999		fig. 2	Thysanoptera	Tubulifera	extant	thoracopod 1		-2,05E-001	-1,37E-001	1,58E-001	2,38E-002	-9,86E-002	-1,06E-001
ChIN_0017	Mound & Morris	1999		fig. 3	Thysanoptera	Tubulifera	extant	thoracopod 1		-4,08E-002	5,33E-002	2,01E-001	2,65E-002	-3,22E-003	-6,91E-004
ChIN_0018	Ohba et al.	2006		fig. 2 top right	Heteroptera	Nepomorpha	extant	thoracopod 1		-4,94E-002	-3,34E-002	-6,75E-003	-1,38E-002	3,94E-002	-1,24E-002
ChIN_0019	Prokop & Nel	2000		fig. 2.4	Heteroptera	Nepomorpha	Miocene	thoracopod 1		-5,83E-002	-4,81E-002	-1,50E-002	-5,12E-002	5,05E-002	6,65E-003
ChIN_0020	Turk	2016		fig. 6	Heteroptera	Nepomorpha	extant	thoracopod 1		-4,20E-002	-2,73E-002	-4,37E-003	-2,65E-002	2,50E-003	-2,28E-002
ChIN_0021	Olmi et al.	2020		fig. 4B	Hymenoptera	Aculeata	extant	thoracopod 1		-1,24E-001	8,72E-002	8,25E-002	-3,15E-002	-4,92E-002	-6,53E-002
ChIN_0022	Olmi et al.	2020		fig. 4C	Hymenoptera	Aculeata	extant	thoracopod 1		-7,92E-002	-4,53E-003	2,37E-002	-5,58E-003	-1,94E-002	-4,32E-002
ChIN_0023	Guglielmino	2002		fig. 6A	Hymenoptera	Aculeata	extant	thoracopod 1		-4,58E-002	1,27E-002	1,35E-002	-1,33E-002	-1,07E-003	-3,34E-002
ChIN_0024	Guglielmino	2002		fig. 6B	Hymenoptera	Aculeata	extant	thoracopod 1		-6,30E-002	-1,35E-002	1,60E-002	5,71E-003	1,36E-002	-3,55E-002
ChIN_0025	Guglielmino	2002		fig. 6C	Hymenoptera	Aculeata	extant	thoracopod 1		-1,02E-001	3,06E-002	3,29E-002	-2,02E-002	-2,75E-003	-5,66E-002
ChIN_0026	Guglielmino	2002		fig. 6D	Hymenoptera	Aculeata	extant	thoracopod 1		-1,38E-001	1,01E-001	2,69E-002	-5,29E-002	-6,52E-002	-4,38E-002
ChIN_0027	Speranza et al.	2019		fig. 2	Hymenoptera	Aculeata	extant	thoracopod 1		-1,07E-001	5,01E-002	5,39E-002	4,56E-003	-1,92E-002	-6,28E-002
ChIN_0028	Virla et al.	2023		fig. 1a	Hymenoptera	Aculeata	extant	thoracopod 1		-7,63E-002	2,49E-002	1,20E-002	2,03E-002	-1,29E-002	-3,64E-002
ChIN_0029	Virla et al.	2023		fig. 1b	Hymenoptera	Aculeata	extant	thoracopod 1		-1,05E-001	5,13E-002	1,22E-002	-1,90E-002	-3,35E-002	-4,54E-002
ChIN_0030	Guinot & Wicksten	2015		fig. 71-11.5A	Decapoda	Brachyura	extant	thoracopod 8		-9,48E-002	3,61E-002	1,36E-002	-3,48E-002	5,86E-002	-1,90E-002
ChIN_0031	Guinot & Wicksten	2015		fig. 71-11.5B	Decapoda	Brachyura	extant	thoracopod 8		-3,14E-002	-1,03E-001	3,74E-002	-2,51E-003	1,54E-003	-2,86E-002
ChIN_0032	Guinot & Wicksten	2015		fig. 71-11.5D	Decapoda	Brachyura	extant	thoracopod 8		-8,19E-002	-9,25E-003	6,97E-002	1,38E-002	-5,39E-003	-5,03E-002
ChIN_0033	Guinot & Wicksten	2015		fig. 71-11.5E	Decapoda	Brachyura	extant	thoracopod 8		3,42E-001	-2,38E-001	3,31E-003	1,15E-001	-3,61E-002	6,88E-002
ChIN_0034	Guinot & Wicksten	2015		fig. 71-11.5F	Decapoda	Brachyura	extant	thoracopod 8		-5,17E-001	6,09E-002	3,33E-002	-3,47E-001	-6,90E-002	1,02E-001
ChIN_0035	Guinot & Wicksten	2015		fig. 71-11.5G	Decapoda	Brachyura	extant	thoracopod 8		-7,93E-002	-1,99E-002	4,42E-001	2,15E-001	-1,81E-001	-1,25E-001
ChIN_0036	Guinot & Wicksten	2015		fig. 71-11.5H	Decapoda	Brachyura	extant	thoracopod 8		-2,51E-001	-3,30E-002	-1,00E-001	-1,35E-001	1,27E-001	5,52E-002
ChIN_0037	Guinot & Wicksten	2015		fig. 71-11.5I	Decapoda	Brachyura	extant	thoracopod 8		1,17E-001	-1,16E-001	-1,35E-001	-1,11E-001	1,08E-001	4,70E-002
ChIN_0038	Jones	2018		fig. 4	Decapoda?	?	Devonian	thoracopod 4		-7,24E-002	-9,91E-003	3,05E-002	-3,73E-003	-3,32E-002	-2,59E-002
ChIN_0039	Cassis & Silveira	2010		fig. 3	Heteroptera	Nepomorpha	extant	thoracopod 1		-1,13E-001	-1,27E-001	-2,07E-002	-1,11E-002	4,48E-002	-1,39E-002
ChIN_0040	Davranoglou et al.	2024		fig. 4B	Heteroptera	Enicocephalomorpha	Cretaceous	thoracopod 1		-3,41E-002	-7,42E-002	3,47E-002	2,23E-002	-1,06E-002	-1,79E-002
ChIN_0041	Davranoglou et al.	2024		fig. 4F	Heteroptera	Enicocephalomorpha	extant	thoracopod 1		-3,77E-002	-1,64E-002	7,13E-002	2,39E-002	4,26E-002	-3,24E-002
ChIN_0042	Davranoglou et al.	2024		fig. 4G	Heteroptera	Enicocephalomorpha	extant	thoracopod 1		-3,83E-002	5,25E-003	9,46E-002	1,48E-002	2,90E-002	-2,99E-002
ChIN_0043	Estevez et al.	2010		fig. 5	Heteroptera	Nepomorpha	extant	thoracopod 1		-4,53E-002	-6,95E-002	-1,18E-002	-7,74E-003	1,72E-002	-1,51E-002
ChIN_0044	Grimaldi et al.	1993		fig. 5	Heteroptera	Enicocephalomorpha	Cretaceous	thoracopod 1		-5,62E-002	-2,10E-002	2,54E-002	1,19E-002	8,35E-003	-3,03E-002
ChIN_0045	Grimaldi et al.	1993		fig. 12	Heteroptera	Enicocephalomorpha	Miocene	thoracopod 1		-6,59E-002	5,18E-003	3,00E-002	1,08E-002	2,08E-002	-4,33E-002
ChIN_0046	Grimaldi et al.	1993		fig. 33	Heteroptera	Enicocephalomorpha	Miocene	thoracopod 1		-5,17E-002	-2,07E-002	6,73E-002	1,45E-002	1,20E-002	-3,33E-002
ChIN_0047	Grimaldi et al.	1993		fig. 44	Heteroptera	Enicocephalomorpha	Miocene	thoracopod 1		-4,37E-002	-3,50E-002	2,72E-002	1,36E-002	3,56E-002	-2,72E-002
ChIN_0048	Iglesias et al.	2008		fig. 1a	Heteroptera	Nepomorpha	extant	thoracopod 1		-6,82E-002	-7,05E-002	-7,34E-003	-7,13E-003	5,33E-002	-3,40E-002
ChIN_0049	Jordao et al.	2024		fig. 2A	Heteroptera	Nepomorpha	extant	thoracopod 1		-8,39E-002	-4,64E-003	-2,06E-002	-1,18E-001	2,84E-002	1,52E-002
ChIN_0050	Jordao et al.	2024		fig. 3A	Heteroptera	Nepomorpha	extant	thoracopod 1		-5,94E-002	6,81E-003	-1,55E-002	-1,21E-001	2,34E-002	2,70E-002
ChIN_0051	Kuitert	1947		fig. 1a	Heteroptera	Nepomorpha	extant	thoracopod 1		-6,95E-002	-9,84E-002	-2,55E-002	-4,44E-002	5,07E-002	-1,11E-002
ChIN_0052	Kuitert	1947		fig. 2a	Heteroptera	Nepomorpha	extant	thoracopod 1		-6,98E-002	-6,87E-002	-3,41E-002	1,41E-002	1,36E-002	-2,05E-002
ChIN_0053	Kuitert	1947		fig. 3a	Heteroptera	Nepomorpha	extant	thoracopod 1		-5,13E-002	-5,89E-002	-2,60E-002	2,17E-002	-3,31E-005	-2,21E-002
ChIN_0054	Kuitert	1947		fig. 4b	Heteroptera	Nepomorpha	extant	thoracopod 1		-5,51E-002	-5,81E-002	-2,06E-002	2,17E-002	1,08E-002	-3,22E-002
ChIN_0055	Kuitert	1947		fig. 5c	Heteroptera	Nepomorpha	extant	thoracopod 1		-5,59E-002	-7,83E-002	-2,51E-002	-4,93E-002	5,14E-002	-1,42E-003
ChIN_0056	Kuitert	1947		fig. 1b	Heteroptera	Nepomorpha	extant	thoracopod 1		-9,93E-002	-6,76E-002	-3,46E-002	2,00E-003	1,99E-002	-2,42E-002
ChIN_0057	Kuitert	1947		fig. 2a	Heteroptera	Nepomorpha	extant	thoracopod 1		-9,22E-002	-5,07E-002	-3,02E-002	1,86E-002	3,74E-003	-2,32E-002
ChIN_0058	Kuitert	1947		fig. 3a	Heteroptera	Nepomorpha	extant	thoracopod 1		-6,27E-002	-6,19E-002	-2,67E-002	1,64E-002	1,27E-002	-2,50E-002
ChIN_0059	Kuitert	1947		fig. 4a	Heteroptera	Nepomorpha	extant	thoracopod 1		-7,52E-002	-7,79E-002	-2,36E-002	2,11E-002	-2,14E-002	-3,08E-002
ChIN_0060	Kuitert	1947		fig. 5a	Heteroptera	Nepomorpha	extant	thoracopod 1		-5,74E-002	-4,53E-002	-1,86E-002	2,51E-002	6,79E-003	-2,45E-002
ChIN_0061	Kuitert	1947		fig. 6a	Heteroptera	Nepomorpha	extant	thoracopod 1		-7,18E-002	-4,90E-002	-2,29E-002	2,64E-002	8,44E-003	-3,16E-002
ChIN_0062	Kuitert	1947		fig. 1a	Heteroptera	Nepomorpha	extant	thoracopod 1		-6,93E-002	-4,96E-002	-1,34E-002	2,38E-002	1,46E-002	-3,52E-002
ChIN_0063	Kuitert	1947		fig. 2a	Heteroptera	Nepomorpha	extant	thoracopod 1		-6,21E-002	-6,49E-002	-1,98E-002	3,15E-002	1,81E-002	-2,10E-002
ChIN_0064	Kuitert	1947		fig. 3a	Heteroptera	Nepomorpha	extant	thoracopod 1		-6,67E-002	-4,93E-002	-2,07E-002	2,70E-002	1,38E-002	-2,85E-002
ChIN_0065	Kuitert	1947		fig. 8a	Heteroptera	Nepomorpha	extant	thoracopod 1		-6,44E-002	-8,40E-002	-2,42E-002	2,53E-002	1,19E-002	-2,36E-002
ChIN_0066	Kuitert	1947		fig. 1a	Heteroptera	Nepomorpha	extant	thoracopod 1		-4,71E-002	-6,15E-002	-2,22E-002	3,42E-002	1,56E-002	-1,93E-002
ChIN_0067	Kuitert	1947		fig. 2a	Heteroptera	Nepomorpha	extant	thoracopod 1		-5,44E-002	-5,69E-002	-1,58E-002	3,44E-002	1,33E-002	-2,94E-002
ChIN_0068	Kuitert	1947		fig. 3a	Heteroptera	Nepomorpha	extant	thoracopod 1		-5,61E-002	-5,19E-002	-1,98E-002	2,88E-002	1,47E-002	-2,37E-002
ChIN_0069	Kuitert	1947		fig. 4a	Heteroptera	Nepomorpha	extant	thoracopod 1		-7,90E-002	-7,57E-002	-2,04E-002	4,20E-002	1,66E-003	-2,88E-002
ChIN_0070	Kuitert	1947		fig. 5a	Heteroptera	Nepomorpha	extant	thoracopod 1		-6,11E-002	-5,53E-002	-1,99E-002	3,80E-002	1,14E-002	-2,45E-002
ChIN_0071	Kuitert	1947		fig. 6a	Heteroptera	Nepomorpha	extant	thoracopod 1		-4,66E-002	-6,49E-002	-1,93E-002	3,52E-002	1,30E-002	-2,02E-002
ChIN_0072	Kuitert	1947		fig. 7a	Heteroptera	Nepomorpha	extant	thoracopod 1		-5,51E-002	-6,49E-002	-2,96E-002	3,97E-002	1,01E-002	-1,29E-002
ChIN_0073	Luo & Xie	2022		fig. 4F	Heteroptera	Enicocephalomorpha	Cretaceous	thoracopod 1	SYS-XLAB-MMR-HET-21056	-2,59E-002	-3,63E-002	7,23E-002	2,25E-002	2,01E-002	-3,79E-003
ChIN_0074	Luo & Xie	2022		fig. 6D	Heteroptera	Enicocephalomorpha	Cretaceous	thoracopod 1		-4,86E-002	-6,21E-002	2,72E-002	2,51E-002	1,15E-002	-2,28E-002
ChIN_0075	Nieser et al.	2024		fig. 6	Heteroptera	Nepomorpha	extant	thoracopod 1		-5,56E-002	-5,86E-002	-2,14E-002	-7,79E-002	6,96E-002	-4,22E-002
ChIN_0076	Nieser et al.	2024		fig. 7	Heteroptera	Nepomorpha	extant	thoracopod 1		-5,81E-002	-2,53E-002	-2,38E-002	-2,17E-002	1,61E-002	-4,18E-002
ChIN_0077	Nieser et al.	2024		figs. 10, 13	Heteroptera	Nepomorpha	extant	thoracopod 1		-5,90E-002	1,75E-001	2,13E-001	3,36E-002	-7,13E-002	-2,08E-002
ChIN_0078	Nieser et al.	2024		figs. 20, 21	Heteroptera	Nepomorpha	extant	thoracopod 1		-1,90E-002	-7,76E-002	-1,01E-001	-1,35E-001	9,55E-003	3,18E-002
ChIN_0079	Nieser et al.	2024		fig. 25	Heteroptera	Nepomorpha	extant	thoracopod 1		-3,76E-003	4,29E-002	9,47E-003	-2,80E-002	-2,56E-003	1,24E-002
ChIN_0080	Nieser et al.	2024		fig. 29	Heteroptera	Nepomorpha	extant	thoracopod 1		3,83E-002	1,10E-001	2,18E-002	1,87E-002	-2,21E-002	5,65E-003
ChIN_0081	Nieser et al.	2024		fig. 32	Heteroptera	Nepomorpha	extant	thoracopod 1		2,45E-002	9,56E-002	1,01E-001	2,59E-002	1,67E-002	8,41E-003
ChIN_0082	Nieser et al.	2024		fig. 34	Heteroptera	Nepomorpha	extant	thoracopod 1		2,83E-002	1,39E-001	3,24E-002	-6,17E-003	-1,63E-002	7,35E-003
ChIN_0083	Nowinska et al.	2023		fig. 1c	Heteroptera	Nepomorpha	extant	thoracopod 1		-2,91E-002	-1,14E-002	3,60E-002	8,84E-003	5,11E-002	-1,78E-002
ChIN_0084	Raele et al.	2025		figs. 1b, 2b	Heteroptera	Nepomorpha	extant	thoracopod 1		1,05E-002	1,25E-001	4,70E-002	9,32E-003	-2,60E-002	-1,43E-003
ChIN_0085	Smith	1974		fig. 3 (right)	Heteroptera	Nepomorpha	extant	thoracopod 1		-4,89E-002	-1,17E-001	9,72E-003	9,65E-003	2,83E-002	-1,91E-002
ChIN_0086	Stys & Banar	2013		fig. 9	Heteroptera	Enicocephalomorpha	extant	thoracopod 1		-3,69E-002	5,13E-003	2,59E-002	-5,15E-003	3,17E-002	-2,04E-002
ChIN_0087	Thirumalai	1997		fig. 1c	Heteroptera	Nepomorpha	extant	thoracopod 1		-2,91E-002	5,93E-004	3,86E-002	1,40E-002	4,13E-002	-1,50E-002
ChIN_0088	Todd	1950		fig. 4	Heteroptera	Nepomorpha	extant	thoracopod 1		-5,95E-002	-4,98E-002	1,19E-002	-6,56E-003	4,63E-002	-2,37E-002
ChIN_0089	Todd	1950		fig. 5	Heteroptera	Nepomorpha	extant	thoracopod 1		-1,01E-001	-1,20E-001	-6,95E-003	-2,58E-003	1,99E-003	-3,45E-002
ChIN_0090	Viana et al.	2023		fig. 1B	Heteroptera	Nepomorpha	extant	thoracopod 1		-1,15E-001	-9,29E-002	-4,96E-002	-1,85E-002	6,29E-003	-1,41E-002
ChIN_0091	Viana et al.	2023		fig. 1D	Heteroptera	Nepomorpha	extant	thoracopod 1		-1,32E-001	-1,28E-001	-4,29E-002	3,70E-003	-2,63E-002	-1,36E-002
ChIN_0092	Viana et al.	2023		fig. 2B	Heteroptera	Nepomorpha	extant	thoracopod 1		-1,05E-001	-1,01E-001	-3,86E-002	-3,23E-002	3,93E-002	-2,56E-002
ChIN_0093	Viana et al.	2023		fig. 2D	Heteroptera	Nepomorpha	extant	thoracopod 1		-1,12E-001	-1,06E-001	-3,84E-002	-8,47E-004	1,21E-002	-3,21E-002
ChIN_0094	Viana et al.	2023		fig. 3B	Heteroptera	Nepomorpha	extant	thoracopod 1		-1,09E-001	-8,50E-002	-2,52E-002	-8,19E-003	-2,60E-004	-2,66E-002
ChIN_0095	Viana et al.	2023		fig. 3D	Heteroptera	Nepomorpha	extant	thoracopod 1		-1,12E-001	-9,21E-002	-3,43E-002	-1,34E-002	1,14E-002	-3,36E-002
ChIN_0096	Viana et al.	2023		fig. 4B	Heteroptera	Nepomorpha	extant	thoracopod 1		-1,10E-001	-1,09E-001	-4,03E-002	-1,24E-002	-6,37E-003	-1,97E-002
ChIN_0097	Viana et al.	2023		fig. 4D	Heteroptera	Nepomorpha	extant	thoracopod 1		-1,53E-001	-1,34E-001	-6,10E-002	-1,46E-002	-8,33E-003	-1,68E-002
ChIN_0098	Viana et al.	2023		fig. 5B	Heteroptera	Nepomorpha	extant	thoracopod 1		-1,16E-001	-7,71E-002	-4,75E-002	5,56E-003	-2,27E-002	-2,15E-002
ChIN_0099	Viana et al.	2023		fig. 5D	Heteroptera	Nepomorpha	extant	thoracopod 1		-1,22E-001	-9,09E-002	-4,64E-002	2,95E-003	-1,90E-002	-2,90E-002
ChIN_0100	Viana et al.	2023		fig. 6B	Heteroptera	Nepomorpha	extant	thoracopod 1		-9,68E-002	-9,74E-002	-4,01E-002	-4,84E-003	6,45E-003	-3,22E-002
ChIN_0101	Viana et al.	2023		fig. 6D	Heteroptera	Nepomorpha	extant	thoracopod 1		-1,24E-001	-1,21E-001	-5,28E-002	-3,77E-003	-9,31E-003	-4,21E-003
ChIN_0102	bugguide (John Lampkin)	2020		#1882097	Heteroptera	Nepomorpha	extant	thoracopod 1		-1,29E-001	-1,76E-001	-2,79E-002	9,87E-003	8,67E-004	-1,93E-002
ChIN_0103	this contribution	this contribution		fig. 4b	Heteroptera	Enicocephalomorpha	Cretaceous	thoracopod 1	PED 3569	-6,87E-002	1,37E-003	1,93E-002	1,09E-002	1,25E-002	-4,43E-002
ChIN_0104	this contribution	this contribution		fig. 4c	Heteroptera	Enicocephalomorpha	Cretaceous	thoracopod 1	PED 2208	-6,20E-002	-4,13E-002	1,75E-002	2,10E-002	-6,21E-003	-3,34E-002
ChIN_0105	this contribution	this contribution		fig. 4d	Heteroptera	Enicocephalomorpha	Cretaceous	thoracopod 1	PED 4002	-5,61E-002	-1,19E-001	-2,20E-002	1,95E-002	-1,68E-002	-2,66E-002
ChIN_0106	this contribution	this contribution		fig. 4e	Heteroptera	Enicocephalomorpha	Cretaceous	thoracopod 1	PED 2470	-8,58E-002	-1,37E-001	-1,24E-002	2,45E-002	-1,60E-002	-6,78E-002
ChIN_0107	this contribution	this contribution		fig. 4f	Heteroptera	Enicocephalomorpha	Cretaceous	thoracopod 1	PED 2882	-6,05E-002	-1,10E-001	-1,99E-004	2,72E-002	-4,81E-002	-2,33E-002
ChIN_0108	this contribution	this contribution		fig. 4g	Heteroptera	Enicocephalomorpha	Cretaceous	thoracopod 1	PED 2502	-6,74E-002	-7,95E-002	4,15E-002	1,87E-002	-9,93E-003	-2,79E-002
ChIN_0109	this contribution	this contribution		fig. 2i	Heteroptera	Nepomorpha	Cretaceous	thoracopod 1		-1,74E-001	2,65E-001	1,59E-001	-2,86E-002	1,97E-003	-5,57E-002
ChIN_0110	this contribution	this contribution		fig. 3d	Heteroptera	Nepomorpha	Cretaceous	thoracopod 1		-9,72E-002	4,22E-003	-1,89E-002	-1,71E-001	5,95E-002	5,25E-002
ChIN_0111	–	–		–	Psocoptera	Phthiraptera	extant	thoracopod 1	LMU Biology teaching collection	-2,30E-001	-2,43E-001	1,55E-001	6,86E-002	-1,53E-001	-1,95E-001
Dio_012_C	Korn et al.	2008		fig. 2A	Decapoda	Anomala	extant	thoracopod 4		-7,25E-002	6,58E-002	-2,93E-002	-2,20E-002	5,56E-002	-5,46E-003
Dio_017_C	Korn et al.	2008		fig. 9e	Decapoda	Anomala	extant	thoracopod 4		-9,37E-003	4,41E-002	-4,14E-002	-5,05E-002	-6,49E-003	1,73E-002
Dio_020_C	Nishikawa et al.	2021		fig. 9d	Decapoda	Anomala	extant	thoracopod 4		4,80E-002	-4,88E-002	-4,43E-002	2,02E-002	-1,67E-002	3,14E-002
Dio_034_C	Brossi-Garcia & Hebling	1983		fig. 13 top left	Decapoda	Anomala	extant	thoracopod 4		-7,90E-003	3,07E-002	-3,96E-002	5,87E-003	4,68E-003	-2,88E-002
Dio_044_C	Almón et al.	2022		fig. 1E	Decapoda	Anomala	extant	thoracopod 4		7,32E-003	-9,86E-003	-6,27E-002	-5,86E-002	4,85E-002	2,75E-002
Dio_045_C	Almón et al.	2022		fig. 5E	Decapoda	Anomala	extant	thoracopod 4		-7,09E-002	4,98E-003	-5,11E-002	-4,28E-002	-2,12E-002	2,24E-002
Dio_047_C	Negri et al.	2014		fig. 3E	Decapoda	Anomala	extant	thoracopod 4		1,19E-002	-8,31E-002	-5,12E-002	5,70E-003	-1,87E-002	-1,98E-002
Dio_050_C	Rahayu	2003		fig. 1d	Decapoda	Anomala	extant	thoracopod 4		-5,97E-003	-1,13E-002	-4,53E-002	-8,73E-003	-3,84E-002	4,65E-002
Dio_060_C	Lemaitre & Tavares	2015		fig. 6C	Decapoda	Anomala	extant	thoracopod 4		6,44E-002	-8,22E-002	-1,54E-001	-4,67E-002	6,98E-002	-3,26E-002
Dio_061_C	Korn et al.	2008		fig. 2C	Decapoda	Anomala	extant	thoracopod 4		2,06E-002	-2,47E-002	-2,55E-002	-5,98E-002	2,68E-002	1,31E-002
Dio_062_C	Korn et al.	2008		fig. 9d	Decapoda	Anomala	extant	thoracopod 4		-6,70E-004	8,62E-003	-4,87E-002	-2,72E-002	4,56E-002	2,77E-003
Dio_063_C	Almón et al.	2022		fig. 1a	Decapoda	Anomala	extant	thoracopod 4		-7,87E-002	-2,77E-001	-3,57E-002	-4,49E-002	-2,17E-002	-4,72E-002
Dio_064_C	Almón et al.	2022		fig. 1c	Decapoda	Anomala	extant	thoracopod 4		-6,66E-002	-1,28E-001	-9,15E-002	-1,03E-001	4,27E-002	1,40E-002
Dio_065_C	Almón et al.	2022		fig. 6a	Decapoda	Anomala	extant	thoracopod 4		-8,92E-003	5,63E-002	-1,48E-002	-5,04E-002	5,37E-002	3,23E-002
Dio_066_C	Almón et al.	2022		fig. 6c	Decapoda	Anomala	extant	thoracopod 4		-2,51E-002	1,11E-001	-5,05E-003	-1,20E-001	6,85E-002	2,14E-002
Dio_067_C	Malay et al.	2018		fig. 7A	Decapoda	Anomala	extant	thoracopod 4		3,93E-002	-8,92E-002	-6,85E-002	-3,63E-002	1,01E-001	4,30E-002
Dio_068_C	Malay et al.	2018		fig. 7C	Decapoda	Anomala	extant	thoracopod 4		4,84E-002	-6,86E-002	-1,08E-001	-2,73E-002	9,28E-002	2,80E-002
Dio_069_C	Lemaitre & Tavares	2015		fig. 4A	Decapoda	Anomala	extant	thoracopod 4		7,12E-002	-1,02E-001	-7,16E-002	-2,46E-002	2,10E-002	3,38E-002
Dio_070_C	Lemaitre & Tavares	2015		fig. 4c	Decapoda	Anomala	extant	thoracopod 4		3,22E-002	-7,59E-002	-8,26E-002	-6,58E-002	4,96E-002	1,69E-002
dro_005_C	McLay	2001		fig. 1B	Decapoda	Brachyura	extant	thoracopod 4		-1,11E-002	1,11E-001	4,98E-002	1,17E-002	-7,67E-003	2,17E-002
dro_006_C	McLay	2001		fig. 2B	Decapoda	Brachyura	extant	thoracopod 4		4,36E-002	8,46E-002	4,15E-002	1,84E-002	9,69E-003	3,81E-002
dro_007_C	McLay	2001		fig. 3B	Decapoda	Brachyura	extant	thoracopod 4		1,62E-002	1,40E-001	5,56E-002	-1,50E-003	1,92E-002	1,52E-002
dro_008_C	Lewinsohn	1977		fig. 1C	Decapoda	Brachyura	extant	thoracopod 4		-2,98E-003	1,24E-001	1,01E-001	3,00E-002	-1,75E-002	2,04E-002
dro_013_C	Lewinsohn	1977		fig. 7C	Decapoda	Brachyura	extant	thoracopod 4		-8,37E-003	1,65E-001	7,60E-002	4,33E-003	2,56E-004	1,13E-002
dro_041_C	–	–		–	Decapoda	Brachyura	extant	thoracopod 4	MNHN-IU-2008-11164	-2,19E-002	1,38E-001	8,80E-002	-8,32E-003	7,29E-002	1,34E-002
dro_044_C	–	–		–	Decapoda	Brachyura	extant	thoracopod 4	MNHN-IU-2014-10059	-1,95E-002	9,25E-002	1,18E-001	2,86E-002	4,38E-002	1,38E-002
dro_095_C	Rice & Provenzano	1966		fig. 13b	Decapoda	Brachyura	extant	thoracopod 4		3,07E-002	8,28E-002	-2,14E-002	-3,63E-002	-1,30E-002	3,29E-002
dro_098_C	Hong & Williamson	1986		fig. 9D	Decapoda	Brachyura	extant	thoracopod 4		-3,09E-002	1,02E-001	1,11E-002	-3,42E-002	1,67E-002	2,70E-002
dro_108_C	Laughlin et al.	1982		fig. 12a	Decapoda	Brachyura	extant	thoracopod 4		-2,98E-002	9,66E-002	4,03E-003	-2,78E-002	7,43E-003	1,05E-002
FOS 001	Charbonnier et al.	2012		fig. 25	Decapoda	Reptantia	early Jurassic	thoracopod 4		1,85E-001	-1,11E-001	4,11E-003	4,71E-002	2,00E-002	2,15E-002
FOS 002	Devillez & Charbonnier	2019		fig. 2B	Decapoda	Reptantia	early Jurassic	thoracopod 4		4,22E-002	-3,76E-002	-6,76E-002	1,09E-002	1,30E-003	1,01E-002
FOS 003	Devillez & Charbonnier	2019		fig. 2C	Decapoda	Reptantia	early Jurassic	thoracopod 4		1,22E-001	-8,66E-002	-2,75E-002	5,32E-002	1,91E-002	4,07E-003
FOS 004	Devillez & Charbonnier	2019		fig. 4E	Decapoda	Reptantia	early Jurassic	thoracopod 4		-3,96E-002	2,20E-002	-1,65E-002	-8,82E-003	6,71E-003	8,62E-003
FOS 006	Devillez & Charbonnier	2019		fig. 7F	Decapoda	Reptantia	middle Jurassic	thoracopod 4		5,06E-002	-4,01E-002	-7,99E-002	-5,82E-003	-2,32E-003	-1,01E-002
FOS 007	Devillez & Charbonnier	2019		fig. 10B	Decapoda	Reptantia	early Jurassic	thoracopod 4		8,58E-002	2,26E-003	-5,80E-002	-2,38E-002	5,11E-002	3,25E-002
FOS 008	Devillez & Charbonnier	2019		fig. 13B	Decapoda	Reptantia	early/middle Jurassic	thoracopod 4		2,63E-002	-2,90E-002	-6,17E-002	6,63E-003	-8,72E-003	2,16E-002
FOS 009	Devillez & Charbonnier	2019		fig. 14B	Decapoda	Reptantia	early Jurassic	thoracopod 4		1,97E-002	-7,78E-003	-6,25E-002	1,12E-002	-6,15E-003	-2,28E-002
FOS 010	Devillez & Charbonnier	2019		fig. 14C	Decapoda	Reptantia	early Jurassic	thoracopod 4		1,94E-004	-9,71E-004	-5,06E-002	1,41E-002	1,25E-002	-3,02E-002
FOS 012	Devillez & Charbonnier	2022		fig. 10E	Decapoda	Reptantia	late Jurassic	thoracopod 4		-2,38E-002	2,89E-002	-2,35E-002	3,68E-003	1,22E-002	7,81E-003
FOS 013	Devillez & Charbonnier	2022		fig. 10H	Decapoda	Reptantia	late Jurassic	thoracopod 4		-2,74E-003	2,38E-002	-3,36E-002	1,44E-002	3,47E-002	-4,70E-002
FOS 014	Devillez & Charbonnier	2022		fig. 10I	Decapoda	Reptantia	late Jurassic	thoracopod 4		8,23E-003	-2,70E-003	-4,27E-002	3,24E-002	1,83E-002	-2,82E-002
FOS 015	Devillez & Charbonnier	2022		fig. 10J	Decapoda	Reptantia	late Jurassic	thoracopod 4		-1,57E-002	2,43E-002	2,81E-002	2,74E-002	4,20E-002	-2,24E-003
FOS 016	Devillez & Charbonnier	2022		fig. 14C	Decapoda	Reptantia	early Cretaceous	thoracopod 4		3,01E-002	-2,78E-002	-6,89E-002	8,37E-003	4,23E-002	-2,47E-002
FOS 017	Devillez & Charbonnier	2022		fig. 14F	Decapoda	Reptantia	late Cretaceous	thoracopod 4		1,19E-001	-7,29E-003	-8,42E-002	-2,08E-002	4,94E-002	3,09E-002
FOS 018	Devillez & Charbonnier	2022		fig. 14G	Decapoda	Reptantia	late Cretaceous	thoracopod 4		7,29E-003	-4,50E-002	-7,15E-002	-3,34E-003	1,37E-002	-1,25E-002
FOS 019	Devillez & Charbonnier	2022		fig. 14H	Decapoda	Reptantia	late Cretaceous	thoracopod 4		1,12E-001	-2,12E-002	-1,14E-001	-3,54E-002	7,59E-002	3,70E-002
FOS 020	Devillez et al.	2018		fig. 2B	Decapoda	Reptantia	Cretaceous	thoracopod 4		1,83E-001	-4,56E-002	1,19E-001	7,69E-002	5,24E-002	6,48E-003
FOS 021	Devillez et al.	2016		fig. 4F	Decapoda	Reptantia	Jurassic	thoracopod 4		-1,85E-002	-7,21E-002	-7,33E-002	1,27E-002	2,13E-002	-2,76E-002
FOS 022	Devillez et al.	2019		fig. 9D	Decapoda	Reptantia	Jurassic	thoracopod 4		-4,69E-004	-1,19E-002	-6,11E-002	3,49E-003	-4,11E-003	-2,72E-002
FOS 023	Devillez et al.	2019		fig. 15E	Decapoda	Reptantia	Triassic	thoracopod 4		6,46E-002	-3,74E-002	8,36E-002	5,62E-002	7,33E-003	1,74E-002
FOS 024	Garassino et al.	2009		pl. 1.3	Decapoda	Reptantia	early Cretaceous	thoracopod 4		6,30E-002	-6,84E-002	-7,44E-002	3,18E-003	5,07E-002	-1,41E-002
FOS 025	Hyzny et al.	2015		fig. 3F	Decapoda	Reptantia	middle Jurassic	thoracopod 4		2,71E-002	3,08E-002	-6,03E-002	2,49E-002	9,72E-003	-3,28E-002
FOS 026	Hyzny et al.	2015		fig. 4A2	Decapoda	Reptantia	middle Jurassic	thoracopod 4		8,95E-002	-5,08E-002	-1,83E-002	5,13E-002	-8,31E-004	3,33E-003
FOS 027	Hyzny et al.	2015		fig. 4A3	Decapoda	Reptantia	middle Jurassic	thoracopod 4		2,23E-002	-1,79E-002	-5,68E-002	1,11E-002	1,74E-002	-1,07E-003
FOS 028	Hyzny et al.	2015		fig. 4B2	Decapoda	Reptantia	middle Jurassic	thoracopod 4		6,69E-002	-9,06E-002	-4,77E-002	2,42E-002	-7,72E-003	3,42E-003
FOS 029	Hyzny et al.	2015		fig. 4C2	Decapoda	Reptantia	middle Jurassic	thoracopod 4		2,30E-002	2,29E-003	-7,26E-002	-2,76E-003	1,91E-002	-3,90E-002
FOS 030	Hyzny et al.	2015		fig. 4C3	Decapoda	Reptantia	middle Jurassic	thoracopod 4		5,58E-002	1,19E-002	-2,36E-002	8,09E-003	2,77E-002	-8,06E-003
FOS 031	Bravi	2014		fig. 12	Decapoda	Reptantia	middle Jurassic	thoracopod 4		3,34E-002	-4,04E-002	-5,54E-002	3,05E-002	2,84E-002	1,32E-002
FOS 032	Schweigert et al.	2000		fig. 1	Decapoda	Reptantia	late Jurassic	thoracopod 4		1,54E-002	4,50E-002	-1,92E-002	1,85E-002	-5,45E-003	1,64E-002
FOS 033	Schweigert et al.	2000		fig. 3	Decapoda	Reptantia	late Jurassic	thoracopod 4		6,90E-002	2,03E-002	-6,69E-002	2,21E-002	-1,23E-002	1,30E-003
FOS 034	Schweigert et al.	2000		pl. 2 fig. 4	Decapoda	Reptantia	late Jurassic	thoracopod 4		7,99E-002	-6,97E-002	-7,58E-002	5,68E-002	-3,07E-002	-6,94E-004
FOS 035	Schweigert et al.	2000		pl. 3 fig. 2	Decapoda	Reptantia	late Jurassic	thoracopod 4		-9,10E-003	5,32E-002	-8,55E-003	1,74E-002	-3,98E-003	1,04E-002
FOS 036	Schweigert et al.	2000		pl. 3 fig. 4	Decapoda	Reptantia	late Jurassic	thoracopod 4		2,90E-002	-5,41E-002	-7,96E-002	-1,02E-003	2,16E-002	2,80E-003
FOS 037	Schweigert et al.	2000		pl. 5 fig. 2	Decapoda	Reptantia	late Jurassic	thoracopod 4		-4,62E-002	4,52E-002	-1,71E-002	-3,52E-002	3,20E-002	1,17E-002
FOS 038	Schweigert et al.	2000		pl. 5 fig. 3	Decapoda	Reptantia	late Jurassic	thoracopod 4		4,39E-002	1,27E-002	-7,74E-002	-6,24E-004	-1,37E-002	1,86E-004
FOS 039	Schweigert & Härer	2020		fig. 3	Decapoda	Reptantia	late Jurassic	thoracopod 4		1,50E-005	-3,85E-003	-3,78E-002	2,79E-002	1,51E-002	-2,32E-002
FOS 040	Schweigert & Härer	2020		fig. 4	Decapoda	Reptantia	Jurassic	thoracopod 4		1,89E-002	2,46E-002	-4,60E-002	2,22E-002	3,75E-002	-4,62E-002
FOS 041	Schweitzer & Feldmann	2014		fig. 5A	Decapoda	Reptantia	Jurassic	thoracopod 4		2,46E-003	2,00E-002	-1,62E-002	4,37E-002	-6,13E-003	-1,26E-003
FOS 042	Taylor	1979		pl III e	Decapoda	Reptantia	early Cretaceous	thoracopod 4		1,20E-004	-4,69E-003	-5,35E-002	3,60E-003	-1,67E-002	7,77E-003
FOS 043	Taylor	1979		pl III g	Decapoda	Reptantia	early Cretaceous	thoracopod 4		-2,61E-002	2,00E-002	-3,96E-002	8,47E-003	-8,29E-003	-1,76E-002
FOS 044	Taylor et al.	1999		fig. 4A	Decapoda	Reptantia	late Jurassic	thoracopod 4		-4,00E-002	2,34E-002	-9,35E-003	8,52E-004	1,77E-002	-1,16E-002
FOS 045	Taylor et al.	1999		fig. 4B	Decapoda	Reptantia	late Jurassic	thoracopod 4		1,49E-002	3,65E-002	-3,74E-002	1,92E-002	2,28E-003	-1,03E-002
FOS 046	Taylor et al.	1999		fig. 5A	Decapoda	Reptantia	late Jurassic	thoracopod 4		-2,41E-002	3,71E-002	-1,08E-002	1,68E-002	4,02E-002	-1,76E-002
FOS 047	Taylor et al.	1999		fig. 7A	Decapoda	Reptantia	late Jurassic	thoracopod 4		-1,98E-002	-2,28E-002	-3,08E-002	5,02E-003	3,66E-002	-3,60E-003
FOS 048	Taylor et al.	1999		fig. 7B	Decapoda	Reptantia	late Jurassic	thoracopod 4		-4,97E-002	2,37E-002	-1,28E-002	-1,21E-002	2,08E-002	7,09E-003
FOS 049	Tshudy & Sorhannus	2000		fig. 4.3	Decapoda	Reptantia	late Cretaceous	thoracopod 4		-1,92E-002	-2,60E-002	-4,09E-002	7,95E-005	6,11E-002	-3,63E-002
FOS 050	Tshudy & Sorhannus	2000		fig. 4.4	Decapoda	Reptantia	late Cretaceous	thoracopod 4		1,93E-002	-2,52E-002	-7,11E-002	1,20E-002	2,93E-003	-3,12E-002
FOS 051	–	–		–	Decapoda	Reptantia	late Jurassic	thoracopod 4	PED NWNR201504	-1,69E-003	-4,76E-002	-4,59E-002	2,94E-002	-1,24E-002	5,20E-003
FOS 052	–	–		–	Decapoda	Reptantia	late Jurassic	thoracopod 4	PED NWNR201506	-2,02E-002	9,18E-002	1,08E-002	2,96E-003	2,44E-002	1,72E-002
FOS 053	–	–		–	Decapoda	Reptantia	late Jurassic	thoracopod 4	PED gh 2016 62	8,14E-002	-1,03E-001	-6,76E-002	6,12E-002	-2,66E-003	1,78E-002
FOS 055	–	–		–	Decapoda	Reptantia	late Jurassic	thoracopod 4	PED 218 MG 2013 12	-3,25E-002	3,86E-002	-1,27E-002	-1,51E-003	2,67E-002	1,68E-002
FOS 056	–	–		–	Decapoda	Reptantia	late Jurassic	thoracopod 4	PED 225 MG 2013 19	-3,25E-002	4,25E-002	-1,43E-002	1,96E-002	1,86E-002	-1,38E-002
FOS 058	–	–		–	Decapoda	Reptantia	late Jurassic	thoracopod 4	PED 246 MG 2014 05	-1,68E-002	-5,41E-003	-1,75E-002	5,29E-003	1,45E-002	-8,39E-003
FOS 059	–	–		–	Decapoda	Reptantia	late Jurassic	thoracopod 4	PED 253 MG 2014 12	2,30E-002	4,36E-002	-1,93E-002	3,20E-002	2,21E-004	2,66E-002
FOS 060	–	–		–	Decapoda	Reptantia	late Jurassic	thoracopod 4	PED 267 U2014SE06	2,74E-002	-3,69E-002	-5,80E-002	2,24E-002	1,30E-003	2,31E-002
FOS 061	–	–		–	Decapoda	Reptantia	late Jurassic	thoracopod 4	PED 269 U2014SE08	-7,59E-004	6,58E-002	-9,03E-003	2,32E-002	1,18E-003	8,57E-003
FOS 062	–	–		–	Decapoda	Reptantia	late Jurassic	thoracopod 4	PED 182 MG 2014 JW03	-1,24E-002	2,01E-003	-2,36E-002	1,77E-002	3,16E-003	8,45E-003
FOS 063	–	–		–	Decapoda	Reptantia	late Jurassic	thoracopod 4	PED 284 NB 2014 JW03	-3,63E-002	1,17E-002	-3,13E-002	-1,99E-003	2,30E-002	-1,59E-002
FOS 064	–	–		–	Decapoda	Reptantia	late Jurassic	thoracopod 4	PED RF 2014 Petr1(orig262 NR)	-4,27E-003	3,18E-002	5,69E-003	3,68E-002	3,55E-002	-3,09E-003
FOS 065	–	–		–	Decapoda	Reptantia	late Jurassic	thoracopod 4	PED JO 2015 JW01 UR	-1,97E-002	2,73E-002	-4,63E-002	-1,02E-002	1,97E-002	-1,50E-003
FOS 066	–	–		–	Decapoda	Reptantia	late Jurassic	thoracopod 4	PED MiniKrebsTK CN 2016	1,78E-002	-1,45E-002	-6,10E-002	3,36E-003	1,65E-003	-6,04E-003
FOS 067	–	–		–	Decapoda	Reptantia	late Jurassic	thoracopod 4	PED RF gh 2016 66	7,03E-002	-1,09E-002	-8,42E-002	9,63E-003	2,47E-003	-9,35E-003
FOS 068	–	–		–	Decapoda	Reptantia	late Jurassic	thoracopod 4	PED RF gh 2016 73	-2,42E-002	5,47E-002	1,16E-003	2,24E-002	3,47E-002	-2,99E-002
gal_155	Macpherson & Robainas-Barcia	2015		fig. 2E	Decapoda	Anomala	extant	thoracopod 4		-1,09E-001	-1,31E-003	-5,39E-002	-9,77E-003	-1,41E-002	-3,96E-002
gal_156	Macpherson & Robainas-Barcia	2015		fig. 3E	Decapoda	Anomala	extant	thoracopod 4		-1,54E-001	-4,43E-002	-9,50E-003	8,75E-003	-4,92E-002	-6,74E-002
gal_157	Macpherson & Robainas-Barcia	2015		fig. 4E	Decapoda	Anomala	extant	thoracopod 4		-1,15E-001	-3,83E-002	-1,09E-002	1,79E-002	-3,57E-002	-5,74E-002
gal_158	Macpherson & Robainas-Barcia	2015		fig. 5E	Decapoda	Anomala	extant	thoracopod 4		-3,02E-002	3,32E-002	-1,57E-002	-1,76E-003	2,40E-002	-5,59E-002
gal_159	Macpherson & Robainas-Barcia	2015		fig. 6E	Decapoda	Anomala	extant	thoracopod 4		-1,84E-001	-2,08E-002	1,00E-002	5,71E-002	-7,04E-002	-6,19E-002
gal_160	Macpherson & Robainas-Barcia	2015		fig. 7E	Decapoda	Anomala	extant	thoracopod 4		-2,41E-001	-2,95E-002	2,31E-002	2,12E-002	-7,71E-002	-5,16E-002
gal_161	Macpherson & Robainas-Barcia	2015		fig. 9E	Decapoda	Anomala	extant	thoracopod 4		4,80E-002	4,01E-002	-1,14E-002	-6,32E-003	3,51E-002	2,31E-002
gal_162	Macpherson & Robainas-Barcia	2015		fig. 10E	Decapoda	Anomala	extant	thoracopod 4		-3,31E-002	3,06E-002	-1,69E-002	3,95E-002	8,35E-003	-2,75E-002
gal_163	Macpherson & Robainas-Barcia	2015		fig. 11E	Decapoda	Anomala	extant	thoracopod 4		-1,25E-002	2,71E-004	-1,33E-002	2,83E-002	8,48E-003	-2,38E-002
gal_164	Macpherson & Robainas-Barcia	2015		fig. 12E	Decapoda	Anomala	extant	thoracopod 4		-1,12E-001	2,30E-002	-4,90E-002	2,28E-002	2,63E-002	-5,21E-002
gal_165	Macpherson & Robainas-Barcia	2015		fig. 13E	Decapoda	Anomala	extant	thoracopod 4		-1,09E-001	1,37E-002	-4,29E-002	1,83E-002	3,33E-002	-4,83E-002
gal_166	Macpherson & Robainas-Barcia	2015		fig. 14E	Decapoda	Anomala	extant	thoracopod 4		2,92E-002	3,95E-002	-8,76E-002	-1,96E-002	6,23E-002	-3,34E-002
gal_167	Macpherson & Robainas-Barcia	2015		fig. 15E	Decapoda	Anomala	extant	thoracopod 4		2,35E-002	4,23E-002	1,63E-002	2,41E-002	1,18E-002	1,60E-002
gal_168	Macpherson & Robainas-Barcia	2015		fig. 16E	Decapoda	Anomala	extant	thoracopod 4		-1,74E-002	4,93E-002	7,05E-003	3,44E-002	2,50E-002	3,65E-002
gal_169	Macpherson & Robainas-Barcia	2015		fig. 17E	Decapoda	Anomala	extant	thoracopod 4		-9,61E-002	-1,03E-002	4,71E-003	2,43E-002	-1,74E-002	-3,74E-002
gal_170	Macpherson & Robainas-Barcia	2015		fig. 18E	Decapoda	Anomala	extant	thoracopod 4		-9,23E-002	2,00E-002	-5,61E-004	2,96E-002	-9,38E-003	-3,37E-002
gal_171	Macpherson & Robainas-Barcia	2015		fig. 19E	Decapoda	Anomala	extant	thoracopod 4		-1,72E-001	-2,51E-002	-2,18E-002	1,92E-003	-6,77E-002	-3,67E-002
gal_172	Macpherson & Robainas-Barcia	2015		fig. 20E	Decapoda	Anomala	extant	thoracopod 4		-4,47E-002	-1,34E-002	-4,89E-003	5,60E-002	-9,55E-003	1,52E-002
gal_173	Macpherson & Robainas-Barcia	2015		fig. 21E	Decapoda	Anomala	extant	thoracopod 4		-9,33E-002	-4,92E-002	-4,20E-002	2,37E-002	1,37E-002	-4,82E-002
gal_175	Macpherson & Robainas-Barcia	2015		fig. 23E	Decapoda	Anomala	extant	thoracopod 4		-4,58E-002	1,14E-002	-2,09E-002	4,21E-002	-1,24E-002	-1,16E-002
gal_176	Macpherson & Robainas-Barcia	2015		fig. 24E	Decapoda	Anomala	extant	thoracopod 4		-4,13E-002	3,09E-003	-1,57E-002	4,91E-002	-1,16E-002	2,06E-002
gal_177	Macpherson & Robainas-Barcia	2015		fig. 25E	Decapoda	Anomala	extant	thoracopod 4		-8,42E-002	4,02E-002	-2,03E-002	4,01E-002	1,61E-002	-5,85E-002
gal_178	Macpherson & Robainas-Barcia	2015		fig. 26E	Decapoda	Anomala	extant	thoracopod 4		-6,13E-002	1,88E-002	-2,71E-002	2,47E-002	-4,70E-003	-2,90E-003
gal_179	Macpherson & Robainas-Barcia	2015		fig. 27E	Decapoda	Anomala	extant	thoracopod 4		-6,18E-002	-3,06E-003	1,13E-002	3,16E-002	-1,82E-002	-3,30E-002
gal_180	Macpherson & Robainas-Barcia	2015		fig. 28E	Decapoda	Anomala	extant	thoracopod 4		2,78E-002	2,33E-002	-2,13E-002	9,33E-003	2,99E-002	-3,02E-002
gal_181	Macpherson & Robainas-Barcia	2015		fig, 29E	Decapoda	Anomala	extant	thoracopod 4		1,37E-002	2,77E-002	1,12E-002	1,64E-002	7,31E-003	2,61E-002
gal_182	Macpherson & Robainas-Barcia	2015		fig. 30E	Decapoda	Anomala	extant	thoracopod 4		-3,34E-002	1,62E-002	-5,51E-003	4,56E-002	-2,88E-002	9,42E-003
gal_183	Macpherson & Robainas-Barcia	2015		fig. 31E	Decapoda	Anomala	extant	thoracopod 4		-1,47E-001	-1,17E-002	-9,90E-003	-1,28E-002	-1,28E-002	-4,48E-002
gal_184	Macpherson & Robainas-Barcia	2015		fig. 32E	Decapoda	Anomala	extant	thoracopod 4		-2,10E-002	1,01E-002	-2,53E-002	3,31E-003	3,27E-002	-1,61E-003
gal_185	Macpherson & Robainas-Barcia	2015		fig. 33E	Decapoda	Anomala	extant	thoracopod 4		-1,58E-002	3,57E-002	-2,39E-002	1,68E-002	1,83E-002	1,59E-002
gal_186	Macpherson & Robainas-Barcia	2015		fig. 34E	Decapoda	Anomala	extant	thoracopod 4		-9,71E-002	-2,62E-002	-7,19E-002	1,48E-002	1,75E-003	-1,18E-002
gal_187	Macpherson & Robainas-Barcia	2015		fig. 35E	Decapoda	Anomala	extant	thoracopod 4		-2,62E-002	2,96E-002	5,78E-003	2,55E-002	-3,27E-003	2,91E-002
gal_188	Macpherson & Robainas-Barcia	2015		fig. 36E	Decapoda	Anomala	extant	thoracopod 4		-1,02E-001	8,44E-003	-4,96E-002	3,14E-002	1,75E-002	-3,93E-002
gal_189	Macpherson & Robainas-Barcia	2015		fig. 37E	Decapoda	Anomala	extant	thoracopod 4		1,36E-002	7,27E-002	1,79E-002	1,37E-002	2,15E-002	-1,85E-003
gal_190	Macpherson & Robainas-Barcia	2015		fig. 38E	Decapoda	Anomala	extant	thoracopod 4		-7,34E-002	-5,22E-002	-1,67E-002	2,02E-004	2,47E-004	-5,65E-002
gal_191	Macpherson & Robainas-Barcia	2015		fig. 39E	Decapoda	Anomala	extant	thoracopod 4		-4,32E-002	4,12E-002	-2,45E-002	-2,43E-002	1,32E-002	3,33E-002
habs_0001	–	–		–	Stomatopoda	Verunipeltata	extant	thoracopod 2	MB X01C	2,55E-003	-1,67E-002	5,10E-003	2,65E-002	3,32E-002	1,31E-002
habs_0002	–	–		–	Stomatopoda	Verunipeltata	extant	thoracopod 2	MB X01F	-4,33E-002	-5,72E-002	-1,65E-003	3,68E-003	3,23E-002	-2,23E-002
habs_0003	–	–		–	Stomatopoda	Verunipeltata	extant	thoracopod 2	MB_20500	-5,96E-002	-1,39E-002	8,54E-003	9,69E-003	4,31E-002	-3,88E-002
habs_0004	–	–		–	Stomatopoda	Verunipeltata	extant	thoracopod 2	ZMUC CRU 3689_IX_A	7,89E-002	-4,14E-002	1,19E-001	9,15E-002	-8,78E-003	3,53E-002
habs_0005	–	–		–	Stomatopoda	Verunipeltata	extant	thoracopod 2	ZMUC CRU 3958_II_E	-5,65E-002	-3,77E-002	-4,93E-003	1,33E-002	3,77E-002	-3,94E-002
habs_0006	–	–		–	Stomatopoda	Verunipeltata	extant	thoracopod 2	ZMUC CRU 3958_II_A	5,69E-002	-3,31E-003	1,02E-001	9,53E-002	3,54E-002	7,97E-003
habs_0007	–	–		–	Stomatopoda	Verunipeltata	extant	thoracopod 2	MNHN-IU-2014-5498	-3,85E-004	-1,81E-002	7,87E-002	4,93E-002	1,09E-002	1,03E-002
habs_0008	–	–		–	Stomatopoda	Verunipeltata	extant	thoracopod 2	ZMUC CRU 3723_V_A	3,92E-002	-2,47E-002	7,18E-002	4,94E-002	3,36E-002	2,96E-003
habs_0010	–	–		–	Stomatopoda	Verunipeltata	extant	thoracopod 2	MNHN-IU-2014-5477	-7,61E-002	-2,02E-002	1,24E-002	1,43E-003	4,74E-002	-4,31E-002
habs_0011	–	–		–	Stomatopoda	Verunipeltata	extant	thoracopod 2	MNHN-IU-2014-5507	2,37E-002	-3,42E-002	3,90E-002	3,58E-002	5,13E-002	3,58E-004
habs_0012	–	–		–	Stomatopoda	Verunipeltata	extant	thoracopod 2	MNHN-IU-2014-5479	1,27E-003	6,48E-003	6,56E-002	3,58E-002	3,37E-002	-9,88E-003
habs_0013	–	–		–	Stomatopoda	Verunipeltata	extant	thoracopod 2	ZMUC CRU 3955_II_A	2,27E-002	-3,96E-002	3,90E-002	5,53E-002	4,40E-002	1,33E-002
habs_0015	–	–		–	Stomatopoda	Verunipeltata	extant	thoracopod 2	MNHN-IU-2014-5487	-3,33E-002	-5,74E-002	6,45E-003	1,86E-002	2,02E-002	1,51E-003
habs_0016	–	–		–	Stomatopoda	Verunipeltata	extant	thoracopod 2	MB X01E	-2,45E-002	-3,56E-002	-1,49E-002	2,84E-002	2,25E-002	-5,89E-003
habs_0017	–	–		–	Stomatopoda	Verunipeltata	extant	thoracopod 2	ZMUC CRU 1192_VI_D	3,59E-003	-5,64E-002	5,44E-002	4,70E-002	9,34E-003	2,61E-002
habs_0018	–	–		–	Stomatopoda	Verunipeltata	extant	thoracopod 2	ZMUC CRU 1192_VI_C	5,02E-002	-2,59E-002	4,61E-002	6,18E-002	4,18E-002	1,98E-002
habs_0019	–	–		–	Stomatopoda	Verunipeltata	extant	thoracopod 2	ZMUC CRU 1192_VII_A	-3,91E-002	-3,08E-002	-1,46E-002	-3,26E-003	4,44E-002	-2,09E-002
habs_0021	–	–		–	Stomatopoda	Verunipeltata	extant	thoracopod 2	ZMUC CRU 3953_V_A	-3,82E-002	-5,70E-002	-1,81E-002	2,17E-002	2,53E-002	-2,54E-002
habs_0022	–	–		–	Stomatopoda	Verunipeltata	extant	thoracopod 2	ZMUC CRU 3954_V_C	-5,95E-002	-2,28E-002	-1,09E-002	1,24E-002	2,70E-002	-3,07E-002
habs_0023	–	–		–	Stomatopoda	Verunipeltata	extant	thoracopod 2	ZMUC CRU 3958_III_C-L	7,75E-002	-9,75E-002	4,83E-002	6,08E-002	-2,52E-002	5,29E-002
habs_0024	–	–		–	Stomatopoda	Verunipeltata	extant	thoracopod 2	ZMUC CRU 4005_II_A	7,53E-002	-1,00E-001	4,96E-002	5,77E-002	-2,59E-002	5,14E-002
habs_0025	–	–		–	Stomatopoda	Verunipeltata	extant	thoracopod 2	ZMUC CRU 3958_II_B	6,57E-002	-2,41E-003	5,42E-002	7,95E-002	2,73E-002	1,70E-002
habs_0026	–	–		–	Stomatopoda	Verunipeltata	extant	thoracopod 2	ZMUC CRU 3723_V_B	-3,01E-002	-6,40E-002	-2,06E-002	1,33E-002	3,98E-002	-1,19E-002
habs_0027	–	–		–	Stomatopoda	Verunipeltata	extant	thoracopod 2	ZMUC CRU 3723_V_C	-5,43E-002	-6,59E-002	-2,07E-003	1,26E-002	3,83E-002	-3,77E-002
habs_0028	–	–		–	Stomatopoda	Verunipeltata	extant	thoracopod 2	ZMUC CRU 3723_V_D	-4,95E-002	-3,08E-002	-4,51E-003	6,40E-003	2,35E-002	-2,37E-002
habs_0029	–	–		–	Stomatopoda	Verunipeltata	extant	thoracopod 2	ZMUC CRU 3732_V_F	-4,64E-002	-3,71E-002	-9,85E-003	1,07E-002	2,24E-002	-2,46E-002
habs_0030	–	–		–	Stomatopoda	Verunipeltata	extant	thoracopod 2	SMF M5_250Ku_A	-3,70E-002	-2,43E-002	-1,76E-002	2,08E-002	2,47E-002	-1,97E-002
habs_0031	–	–		–	Stomatopoda	Verunipeltata	extant	thoracopod 2	MNHN-IU-2014-5511	-2,22E-002	-3,98E-002	3,45E-002	2,85E-002	1,12E-002	-5,78E-004
habs_0032	–	–		–	Stomatopoda	Verunipeltata	extant	thoracopod 2	MNHN-IU-2014-5500	-4,88E-002	-7,30E-002	-7,23E-003	4,20E-004	4,61E-002	-2,01E-002
habs_0033	–	–		–	Stomatopoda	Verunipeltata	extant	thoracopod 2	MNHN-IU-2014-5507	5,33E-003	-6,58E-002	4,51E-002	4,11E-002	2,45E-002	1,89E-002
habs_0034	–	–		–	Stomatopoda	Verunipeltata	extant	thoracopod 2	MNHN-IU-2014-5510	-3,88E-002	-5,11E-002	-1,04E-002	1,08E-002	3,37E-002	-2,11E-002
habs_0035	–	–		–	Stomatopoda	Verunipeltata	extant	thoracopod 2	MNHN-IU-2014-5481	1,10E-002	-5,11E-002	7,53E-002	4,67E-002	8,60E-003	2,64E-002
habs_0036	–	–		–	Stomatopoda	Verunipeltata	extant	thoracopod 2	MNHN-IU-2014-5488	-4,44E-002	-4,09E-002	7,75E-003	6,16E-003	3,63E-002	-1,42E-002
habs_0037	–	–		–	Stomatopoda	Verunipeltata	extant	thoracopod 2	MNHN-IU-2014-5489	-4,39E-002	-1,83E-002	7,61E-004	1,83E-002	2,98E-002	-2,84E-002
habs_0038	–	–		–	Stomatopoda	Verunipeltata	extant	thoracopod 2	MNHN-IU-2014-5499	1,55E-002	-6,93E-002	5,42E-002	4,54E-002	7,68E-003	2,41E-002
habs_0039	–	–		–	Stomatopoda	Verunipeltata	extant	thoracopod 2	ZMUC CRU 3656_IV_A	-3,94E-002	-6,12E-002	6,52E-003	1,60E-002	2,25E-002	-5,53E-003
habs_0040	–	–		–	Stomatopoda	Verunipeltata	extant	thoracopod 2	ZMUC CRU 3954_V_D	-5,95E-002	-3,36E-002	1,75E-002	-4,53E-003	5,58E-002	-4,00E-002
habs_0041	–	–		–	Stomatopoda	Verunipeltata	extant	thoracopod 2	MB X01E	1,22E-002	-2,16E-002	2,55E-002	5,43E-002	3,00E-002	6,77E-003
habs_0042	–	–		–	Stomatopoda	Verunipeltata	extant	thoracopod 2	ZMUC CRU 3689_IX_B	2,22E-002	-3,24E-002	5,52E-002	5,46E-002	-1,61E-003	2,29E-002
habs_0043	–	–		–	Stomatopoda	Verunipeltata	extant	thoracopod 2	ZMUC CRU 3689_IX_C	1,55E-002	-7,92E-003	3,88E-002	6,11E-002	2,86E-002	6,87E-003
habs_0045	–	–		–	Stomatopoda	Verunipeltata	extant	thoracopod 2	ZMUC CRU 1192_VI_B	-3,45E-002	-5,01E-002	-9,92E-003	2,39E-002	2,95E-002	-1,74E-002
habs_0046	–	–		–	Stomatopoda	Verunipeltata	extant	thoracopod 2	ZMUC CRU 3721_III_A	4,37E-002	-3,83E-002	8,40E-002	6,75E-002	-2,24E-003	2,78E-002
habs_0047	–	–		–	Stomatopoda	Verunipeltata	extant	thoracopod 2	ZMUC CRU 3851_I_B	-2,90E-002	-5,10E-002	1,96E-002	3,16E-002	1,66E-002	1,78E-003
habs_0048	–	–		–	Stomatopoda	Verunipeltata	extant	thoracopod 2	ZMUC CRU 3956_V_A	-4,16E-002	-6,31E-002	-7,69E-003	4,31E-003	3,03E-002	-1,32E-002
habs_0049	–	–		–	Stomatopoda	Verunipeltata	extant	thoracopod 2	ZMUC CRU 1192_VII_B	-4,31E-002	-5,63E-002	-2,23E-002	8,04E-003	2,99E-002	-2,98E-002
habs_0050	–	–		–	Stomatopoda	Verunipeltata	extant	thoracopod 2	ZMUC CRU 3689_VIII_A	2,79E-002	-2,90E-002	8,69E-002	6,05E-002	-1,38E-003	2,64E-002
habs_0051	–	–		–	Stomatopoda	Verunipeltata	extant	thoracopod 2	ZMUC CRU 3958_II_C	-4,54E-002	-3,48E-002	-6,40E-003	6,43E-003	2,51E-002	-2,06E-002
habs_0052	–	–		–	Stomatopoda	Verunipeltata	extant	thoracopod 2	ZMUC CRU 3955_II_B	-2,90E-002	-5,31E-002	-1,57E-002	1,55E-002	4,58E-002	-1,11E-002
habs_0053	–	–		–	Stomatopoda	Verunipeltata	extant	thoracopod 2	ZMUC CRU 3958_III_B	-4,05E-002	-5,36E-002	-1,28E-002	6,60E-003	3,17E-002	-1,28E-002
habs_0054	–	–		–	Stomatopoda	Verunipeltata	extant	thoracopod 2	ZMUC CRU 3958_III_A	-5,05E-002	-2,58E-002	-3,76E-003	1,53E-002	4,16E-002	-3,35E-002
habs_0062	–	–		–	Stomatopoda	Verunipeltata	extant	thoracopod 2	ZMUC CRU 3768_XV_A	-4,54E-002	-8,16E-003	2,68E-003	1,76E-002	3,20E-002	-3,36E-002
habs_0063	–	–		–	Stomatopoda	Verunipeltata	extant	thoracopod 2	ZMUC CRU 3768_XVIII_A	-4,50E-002	-3,12E-002	-5,52E-003	1,48E-002	3,01E-002	-1,81E-002
habs_0064	–	–		–	Stomatopoda	Verunipeltata	extant	thoracopod 2	ZMUC CRU 3957_IV_A	-2,68E-002	-8,23E-002	1,76E-002	1,89E-002	7,88E-003	1,51E-002
habs_0065	–	–		–	Stomatopoda	Verunipeltata	extant	thoracopod 2	ZMUC CRU 3957_IV_B	2,00E-002	-1,07E-001	3,82E-002	4,56E-002	3,27E-003	2,49E-002
habs_0066	–	–		–	Stomatopoda	Verunipeltata	extant	thoracopod 2	ZMUC CRU 3956_I_A	-4,93E-002	-5,01E-002	-4,70E-003	8,44E-003	3,71E-002	-2,68E-002
habs_0069	–	–		–	Stomatopoda	Verunipeltata	extant	thoracopod 2	ZMUC CRU 3847_III_A	-2,69E-002	-6,79E-002	-1,22E-002	1,85E-002	2,90E-002	-1,52E-003
habs_0070	–	–		–	Stomatopoda	Verunipeltata	extant	thoracopod 2	ZMUC CRU 3954_V_B	-4,62E-002	-3,86E-002	-1,97E-003	3,58E-003	3,11E-002	-2,31E-002
habs_0071	–	–		–	Stomatopoda	Verunipeltata	extant	thoracopod 2	ZMUC CRU 3954_V_E	-4,44E-002	-3,24E-002	-1,16E-002	1,64E-002	3,55E-002	-2,59E-002
habs_0072	–	–		–	Stomatopoda	Verunipeltata	extant	thoracopod 2	ZMUC CRU 3626_VI_A	-3,87E-002	-4,47E-002	-1,20E-002	2,88E-002	2,10E-002	-1,97E-002
habs_0074	–	–		–	Stomatopoda	Verunipeltata	extant	thoracopod 2	SMF Mu_192	-3,95E-002	-4,49E-002	-1,35E-002	2,41E-002	2,87E-002	-2,21E-002
habs_0075	–	–		–	Stomatopoda	Verunipeltata	extant	thoracopod 2	SMF 118_A	1,66E-002	-3,22E-002	4,93E-002	5,20E-002	1,40E-002	1,30E-002
habs_0077	–	–		–	Stomatopoda	Verunipeltata	extant	thoracopod 2	SMF 118_B	-2,22E-002	-4,97E-002	1,44E-002	3,27E-002	2,95E-002	-1,96E-003
habs_0078	–	–		–	Stomatopoda	Verunipeltata	extant	thoracopod 2	SMF M5_250Ku_B	-1,81E-002	-4,04E-002	2,66E-002	3,27E-002	2,83E-002	2,63E-003
habs_0079	–	–		–	Stomatopoda	Verunipeltata	extant	thoracopod 2	MNHN-IU-2014-5495	6,03E-002	-5,08E-002	2,02E-002	4,09E-002	2,60E-002	1,18E-002
habs_0080	–	–		–	Stomatopoda	Verunipeltata	extant	thoracopod 2	MNHN-IU-2014-5493C	-4,81E-002	-4,49E-002	2,00E-003	7,78E-003	3,64E-002	-2,19E-002
habs_0081	–	–		–	Stomatopoda	Verunipeltata	extant	thoracopod 2	MNHN-IU-2014-5493B	-4,93E-002	-2,95E-002	1,70E-003	9,12E-003	3,35E-002	-2,30E-002
habs_0082	–	–		–	Stomatopoda	Verunipeltata	extant	thoracopod 2	MNHN-IU-2014-5474	-4,74E-002	-5,44E-002	4,76E-003	1,02E-002	2,90E-002	-1,29E-002
habs_0085	–	–		–	Stomatopoda	Verunipeltata	extant	thoracopod 2	MNHN-IU-2014-5493A	-4,39E-002	-3,37E-002	-4,00E-003	1,08E-002	4,27E-002	-2,27E-002
habs_0086	–	–		–	Stomatopoda	Verunipeltata	extant	thoracopod 2	MNHN-IU-2014-5494	-5,19E-002	-4,80E-002	-6,89E-003	8,72E-003	4,04E-002	-2,34E-002
habs_0087	–	–		–	Stomatopoda	Verunipeltata	extant	thoracopod 2	MNHN-IU-2014-5502	-4,54E-002	-3,62E-002	-1,49E-002	1,77E-002	2,97E-002	-2,68E-002
habs_0088	–	–		–	Stomatopoda	Verunipeltata	extant	thoracopod 2	MNHN-IU-2014-5503	-3,90E-002	-1,70E-002	-5,48E-003	4,74E-003	4,86E-002	-2,11E-002
habs_0089	–	–		–	Stomatopoda	Verunipeltata	extant	thoracopod 2	MNHN-IU-2014-5509	-4,11E-002	-8,05E-004	8,21E-003	2,28E-002	3,28E-002	-3,04E-002
habs_0090	–	–		–	Stomatopoda	Verunipeltata	extant	thoracopod 2	MB_30023A	-4,33E-002	-4,11E-002	-1,04E-002	1,92E-002	3,60E-002	-2,66E-002
habs_0091	Ahyong	2001		fig. 5	Stomatopoda	Verunipeltata	extant	thoracopod 2		3,82E-001	-7,04E-002	8,10E-002	-1,47E-001	3,33E-002	3,59E-002
habs_0092	Ahyong	2001		fig. 6	Stomatopoda	Verunipeltata	extant	thoracopod 2		4,04E-001	-8,23E-002	1,01E-001	-1,99E-001	2,61E-002	3,23E-002
habs_0093	Manning	1995		fig. 17	Stomatopoda	Verunipeltata	extant	thoracopod 2		-8,80E-002	-2,37E-002	3,56E-002	-1,95E-002	3,71E-002	-4,92E-002
habs_0094	Manning	1995		fig. 28	Stomatopoda	Verunipeltata	extant	thoracopod 2		1,50E-001	-3,18E-002	1,01E-001	8,27E-002	6,96E-003	3,44E-003
habs_0095	Manning	1995		fig. 32	Stomatopoda	Verunipeltata	extant	thoracopod 2		-1,16E-001	2,00E-002	4,75E-002	-2,59E-002	3,35E-002	-3,76E-002
habs_0096	Manning	1995		fig. 36	Stomatopoda	Verunipeltata	extant	thoracopod 2		-5,41E-002	-2,64E-002	-1,17E-002	-1,25E-002	2,16E-002	-1,68E-002
habs_0097	Manning	1995		fig. 39	Stomatopoda	Verunipeltata	extant	thoracopod 2		-7,37E-002	-1,98E-002	3,24E-002	-1,49E-002	4,36E-002	-4,14E-002
habs_0098	Manning	1995		fig. 44	Stomatopoda	Verunipeltata	extant	thoracopod 2		6,06E-002	3,80E-003	5,72E-002	5,55E-002	1,27E-002	8,77E-003
habs_0099	Manning	1995		fig. 49 & 50	Stomatopoda	Verunipeltata	extant	thoracopod 2		-4,35E-002	-3,24E-002	2,55E-003	-1,09E-002	4,95E-002	-3,01E-002
habs_0100	Manning	1995		fig. 56 & 57	Stomatopoda	Verunipeltata	extant	thoracopod 2		6,10E-002	-2,72E-003	5,12E-002	7,02E-002	3,32E-002	1,52E-002
habs_0101	Manning	1995		fig. 61 & 63	Stomatopoda	Verunipeltata	extant	thoracopod 2		9,54E-002	-1,26E-001	1,04E-001	4,39E-002	-4,84E-003	3,68E-002
habs_0102	Manning	1995		fig. 62 & 63	Stomatopoda	Verunipeltata	extant	thoracopod 2		7,56E-002	-1,17E-001	1,14E-001	3,88E-002	1,20E-002	4,06E-002
habs_0103	Manning	1995		fig. 64	Stomatopoda	Verunipeltata	extant	thoracopod 2		6,54E-002	-6,30E-002	1,35E-001	6,78E-002	2,06E-002	3,86E-002
habs_0104	Manning	1995		fig. 65	Stomatopoda	Verunipeltata	extant	thoracopod 2		-9,92E-002	2,01E-002	4,31E-002	-2,00E-002	4,09E-002	-3,96E-002
habs_0105	Manning	1995		fig. 75	Stomatopoda	Verunipeltata	extant	thoracopod 2		1,25E-001	-1,33E-001	1,97E-001	1,27E-001	-7,65E-003	-5,39E-002
habs_0106	Manning	1995		fig. 84	Stomatopoda	Verunipeltata	extant	thoracopod 2		2,37E-001	-1,99E-001	1,76E-001	1,49E-001	2,61E-002	-9,05E-002
habs_0107	Manning	1995		fig. 93	Stomatopoda	Verunipeltata	extant	thoracopod 2		2,98E-001	-8,01E-002	1,55E-001	-6,55E-002	-3,11E-002	1,74E-002
habs_0108	Manning	1995		fig. 98	Stomatopoda	Verunipeltata	extant	thoracopod 2		1,23E-001	-1,43E-001	2,09E-001	1,45E-001	-8,20E-002	3,46E-003
habs_0109	Manning	1995		fig. 101	Stomatopoda	Verunipeltata	extant	thoracopod 2		-3,69E-002	-2,87E-002	4,86E-003	1,43E-003	3,55E-002	-2,01E-002
habs_0110	Manning	1995		fig. 109	Stomatopoda	Verunipeltata	extant	thoracopod 2		1,08E-002	-3,11E-002	8,45E-002	3,48E-002	3,54E-002	7,61E-003
habs_0111	Manning	1995		fig. 119	Stomatopoda	Verunipeltata	extant	thoracopod 2		3,80E-002	-1,01E-001	5,29E-002	4,47E-002	6,45E-002	3,07E-002
habs_0112	Manning	1995		fig. 124	Stomatopoda	Verunipeltata	extant	thoracopod 2		3,90E-002	-8,99E-002	1,07E-001	5,87E-002	2,32E-002	2,52E-002
habs_0113	Manning	1995		fig. 133	Stomatopoda	Verunipeltata	extant	thoracopod 2		8,19E-002	-9,09E-002	1,20E-001	7,61E-002	-3,66E-003	4,85E-002
habs_0114	Manning	1995		fig. 142	Stomatopoda	Verunipeltata	extant	thoracopod 2		-5,65E-002	-1,78E-002	5,48E-002	3,90E-004	2,09E-003	1,10E-002
habs_0115	Manning	1995		Plate 4, p.270	Stomatopoda	Verunipeltata	extant	thoracopod 2		-6,62E-002	-5,65E-003	5,07E-003	-2,21E-002	3,14E-002	-2,15E-002
habs_0116	Manning	1995		Plate 9, p.280	Stomatopoda	Verunipeltata	extant	thoracopod 2		-1,04E-001	-9,06E-003	2,35E-002	-2,63E-002	5,26E-003	-4,21E-002
habs_0117	Manning	1995		Plate 18, p.208	Stomatopoda	Verunipeltata	extant	thoracopod 2		-7,04E-002	-1,17E-002	1,26E-002	-9,63E-003	3,29E-002	-2,16E-002
habs_0118	Manning	1995		Plate 24, p.310	Stomatopoda	Verunipeltata	extant	thoracopod 2		1,12E-001	-1,18E-001	1,46E-001	1,21E-001	-3,66E-002	4,34E-002
habs_0121	Manning	1995		Plate 33, p.328	Stomatopoda	Verunipeltata	extant	thoracopod 2		1,67E-001	-1,93E-001	1,65E-001	1,25E-001	-4,46E-002	5,55E-002
habs_0122	Manning	1995		Plate 34, p.330	Stomatopoda	Verunipeltata	extant	thoracopod 2		4,46E-001	-1,24E-001	9,88E-002	-2,36E-002	4,51E-002	5,81E-002
habs_0123	Manning	1995		Plate 35c, p.332	Stomatopoda	Verunipeltata	extant	thoracopod 2		8,32E-002	-9,33E-002	1,22E-001	6,62E-002	1,52E-002	5,92E-002
habs_0124	Manning	1995		Plate 38, p.338	Stomatopoda	Verunipeltata	extant	thoracopod 2		6,69E-002	-1,14E-001	1,29E-001	6,81E-002	1,74E-002	2,89E-002
habs_0125	Ahyong et al.	2008		fig. 20	Stomatopoda	Verunipeltata	extant	thoracopod 2		-6,44E-002	-2,36E-002	1,45E-002	-1,26E-003	2,76E-002	-2,52E-002
habs_0126	Ahyong et al.	2008		fig. 26	Stomatopoda	Verunipeltata	extant	thoracopod 2		1,99E-001	-9,68E-002	1,48E-001	1,07E-001	-2,39E-002	-4,57E-002
habs_0127	Ahyong et al.	2008		fig. 38	Stomatopoda	Verunipeltata	extant	thoracopod 2		2,70E-001	-6,79E-002	1,15E-001	1,18E-001	4,52E-002	4,13E-002
habs_0128	Ahyong et al.	2008		fig. 39	Stomatopoda	Verunipeltata	extant	thoracopod 2		3,02E-001	-9,17E-002	4,70E-002	-6,65E-003	3,70E-002	1,89E-002
habs_0129	Ahyong et al.	2008		fig. 41	Stomatopoda	Verunipeltata	extant	thoracopod 2		1,47E-001	-1,27E-001	4,57E-002	1,24E-001	-6,15E-002	2,63E-002
habs_0130	Ahyong et al.	2008		fig. 44	Stomatopoda	Verunipeltata	extant	thoracopod 2		1,09E-001	-7,25E-002	8,52E-002	1,13E-001	-4,36E-002	2,62E-002
habs_0131	Ahyong et al.	2008		fig. 46	Stomatopoda	Verunipeltata	extant	thoracopod 2		2,29E-001	-8,16E-002	2,80E-002	1,04E-002	4,00E-002	2,71E-002
habs_0132	Ahyong et al.	2008		fig. 47	Stomatopoda	Verunipeltata	extant	thoracopod 2		1,71E-001	-1,61E-002	5,69E-003	1,59E-002	7,36E-002	5,33E-003
habs_0133	Ahyong et al.	2008		figs. 50–52	Stomatopoda	Verunipeltata	extant	thoracopod 2		7,36E-002	-5,51E-002	1,46E-001	5,92E-002	-2,14E-002	5,19E-002
habs_0134	Ahyong et al.	2008		figs. 57–58	Stomatopoda	Verunipeltata	extant	thoracopod 2		2,27E-001	-1,22E-001	1,40E-001	1,14E-001	4,86E-002	-3,66E-002
habs_0135	Ahyong et al.	2008		fig. 63	Stomatopoda	Verunipeltata	extant	thoracopod 2		2,05E-001	-1,57E-001	6,35E-002	4,57E-002	5,46E-002	2,66E-002
habs_0136	Ahyong et al.	2008		fig. 65	Stomatopoda	Verunipeltata	extant	thoracopod 2		2,47E-001	-1,44E-001	1,08E-001	6,44E-002	4,82E-002	-9,79E-003
habs_0137	Ahyong et al.	2008		figs. 66–67	Stomatopoda	Verunipeltata	extant	thoracopod 2		2,76E-001	-1,01E-001	6,85E-002	3,91E-002	9,23E-002	4,89E-003
habs_0138	Ahyong et al.	2008		figs. 68–69	Stomatopoda	Verunipeltata	extant	thoracopod 2		2,71E-001	-1,09E-001	5,51E-002	9,40E-004	2,00E-002	1,08E-002
habs_0139	Ahyong et al.	2008		fig. 70	Stomatopoda	Verunipeltata	extant	thoracopod 2		2,75E-001	-8,13E-002	1,35E-001	5,71E-002	2,24E-002	2,08E-002
habs_0140	Ahyong et al.	2008		figs. 71–72	Stomatopoda	Verunipeltata	extant	thoracopod 2		3,22E-001	-8,10E-002	1,25E-001	1,83E-002	4,96E-002	2,03E-002
habs_0141	Ahyong et al.	2008		fig. 74	Stomatopoda	Verunipeltata	extant	thoracopod 2		4,26E-001	-1,16E-001	1,51E-001	-6,51E-002	1,34E-002	-1,99E-002
habs_0142	Ahyong et al.	2008		figs. 85, 87	Stomatopoda	Verunipeltata	extant	thoracopod 2		3,06E-001	-7,29E-002	1,40E-001	-6,46E-002	2,28E-003	6,29E-002
habs_0143	Ahyong et al.	2008		figs. 88, 90	Stomatopoda	Verunipeltata	extant	thoracopod 2		2,80E-001	-1,02E-001	1,46E-001	-9,05E-002	4,63E-003	2,00E-002
habs_0144	Ahyong et al.	2008		fig. 92	Stomatopoda	Verunipeltata	extant	thoracopod 2		3,98E-001	-1,36E-001	1,73E-001	-1,51E-001	-3,13E-002	-2,87E-002
habs_0145	Ahyong et al.	2008		fig. 94–96	Stomatopoda	Verunipeltata	extant	thoracopod 2		3,36E-001	1,19E-002	1,99E-002	-1,26E-001	7,68E-002	1,04E-001
habs_0146	Ahyong et al.	2008		fig. 101	Stomatopoda	Verunipeltata	extant	thoracopod 2		3,39E-001	-1,21E-001	1,36E-001	-3,14E-002	1,76E-002	-8,57E-002
habs_0147	Ahyong et al.	2008		fig. 104	Stomatopoda	Verunipeltata	extant	thoracopod 2		5,07E-001	-1,36E-001	1,44E-001	-2,10E-001	4,00E-002	-1,78E-002
habs_0148	Ahyong et al.	2008		fig. 106–107	Stomatopoda	Verunipeltata	extant	thoracopod 2		-3,71E-002	-5,11E-002	2,40E-003	-5,67E-003	5,57E-002	-1,34E-002
habs_0149	Ahyong et al.	2008		fig. 112–113	Stomatopoda	Verunipeltata	extant	thoracopod 2		1,35E-001	-1,25E-001	1,38E-001	1,20E-001	3,95E-003	-2,41E-003
habs_0150	Ahyong et al.	2008		fig. 115–116	Stomatopoda	Verunipeltata	extant	thoracopod 2		5,87E-002	-7,98E-002	9,36E-002	5,41E-002	1,75E-002	3,19E-002
habs_0151	Ahyong et al.	2008		fig. 118,119	Stomatopoda	Verunipeltata	extant	thoracopod 2		4,15E-001	-7,04E-002	1,13E-001	-1,00E-001	3,92E-002	1,08E-002
habs_0152	Ahyong et al.	2008		fig. 122,123	Stomatopoda	Verunipeltata	extant	thoracopod 2		2,67E-001	-5,69E-002	8,15E-002	2,64E-002	3,04E-002	-1,18E-002
habs_0153	Ahyong et al.	2008		fig. 124,125	Stomatopoda	Verunipeltata	extant	thoracopod 2		3,22E-001	-5,15E-002	9,22E-002	5,55E-003	3,84E-002	-1,47E-002
habs_0154	Ahyong et al.	2008		fig. 126–128	Stomatopoda	Verunipeltata	extant	thoracopod 2		3,36E-001	-8,89E-002	9,70E-002	-2,29E-002	1,82E-002	9,95E-003
habs_0155	Ahyong et al.	2008		fig. 131–132	Stomatopoda	Verunipeltata	extant	thoracopod 2		4,19E-001	-1,18E-001	1,26E-001	-6,11E-002	2,60E-002	-1,20E-002
habs_0156	Ahyong et al.	2008		fig. 133–134	Stomatopoda	Verunipeltata	extant	thoracopod 2		4,26E-001	-1,04E-001	1,28E-001	-1,24E-001	3,59E-002	-1,42E-002
habs_0157	Ahyong et al.	2008		fig. 135–137	Stomatopoda	Verunipeltata	extant	thoracopod 2		3,54E-001	-8,30E-002	1,01E-001	-5,46E-002	3,90E-002	1,57E-002
habs_0158	Ahyong et al.	2008		fig. 137–138	Stomatopoda	Verunipeltata	extant	thoracopod 2		3,38E-001	-6,97E-002	1,24E-001	-1,24E-003	4,20E-002	-3,06E-002
habs_0159	Ahyong et al.	2008		fig. 139	Stomatopoda	Verunipeltata	extant	thoracopod 2		3,73E-001	-6,36E-002	9,53E-002	-7,88E-002	3,95E-002	1,21E-002
habs_0162	Ahyong et al.	2008		fig. 141–143	Stomatopoda	Verunipeltata	extant	thoracopod 2		3,32E-001	-3,20E-002	1,04E-001	-3,16E-002	5,40E-002	3,43E-002
habs_0163	Ahyong et al.	2008		fig. 32	Stomatopoda	Verunipeltata	extant	thoracopod 2		3,44E-001	-1,07E-001	5,47E-002	-7,04E-002	3,18E-002	1,64E-002
habs_0164	Manning	1969		fig. 38	Stomatopoda	Verunipeltata	extant	thoracopod 2		8,13E-002	-6,72E-002	1,07E-001	7,10E-002	1,48E-002	1,84E-002
habs_0165	Manning	1969		fig. 59	Stomatopoda	Verunipeltata	extant	thoracopod 2		-4,23E-002	-3,36E-002	-6,78E-003	4,76E-003	2,37E-002	-1,82E-002
habs_0166	Manning	1969		fig. 68	Stomatopoda	Verunipeltata	extant	thoracopod 2		-1,96E-002	-6,36E-002	4,65E-002	2,73E-002	-8,74E-003	1,42E-002
habs_0168	Manning	1969		fig. 78	Stomatopoda	Verunipeltata	extant	thoracopod 2		5,71E-002	-8,61E-003	9,07E-002	5,51E-002	1,99E-002	1,70E-002
habs_0170	Manning	1991		fig. 8	Stomatopoda	Verunipeltata	extant	thoracopod 2		3,33E-001	-8,51E-002	1,08E-001	1,79E-002	3,68E-002	1,17E-003
habs_0171	Erdmann & Boyer	2003		fig. 1	Stomatopoda	Verunipeltata	extant	thoracopod 2		1,92E-001	-2,52E-002	1,19E-001	1,03E-001	3,24E-002	3,74E-002
habs_0172	Bigelow	1900		fig. 1, 2	Stomatopoda	Verunipeltata	extant	thoracopod 2		-8,30E-002	1,59E-002	9,11E-003	-2,66E-002	2,93E-002	-3,53E-002
habs_0173	Bigelow	1900		fig. 9	Stomatopoda	Verunipeltata	extant	thoracopod 2		3,53E-001	-8,64E-002	1,45E-001	-2,29E-002	3,70E-002	-9,61E-002
habs_0174	Manning	1969		fig. 8	Stomatopoda	Verunipeltata	extant	thoracopod 2		9,26E-002	-2,14E-002	-4,71E-003	1,70E-002	3,34E-002	-2,16E-003
habs_0175	Manning	1969		fig. 11	Stomatopoda	Verunipeltata	extant	thoracopod 2		6,92E-002	-1,08E-001	5,08E-002	2,26E-002	6,03E-002	4,13E-003
habs_0176	Manning	1969		fig. 12	Stomatopoda	Verunipeltata	extant	thoracopod 2		3,06E-001	-1,27E-001	1,37E-001	1,29E-001	-5,07E-002	2,84E-002
habs_0177	Manning	1969		fig. 20	Stomatopoda	Verunipeltata	extant	thoracopod 2		1,82E-001	-7,62E-002	1,10E-001	1,05E-001	2,19E-002	1,97E-002
habs_0178	Manning	1969		fig. 23	Stomatopoda	Verunipeltata	extant	thoracopod 2		-5,41E-002	-5,22E-002	-2,26E-003	1,92E-003	3,57E-002	-2,85E-002
habs_0179	Ahyong	2001		fig. 7	Stomatopoda	Verunipeltata	extant	thoracopod 2		4,18E-001	-7,96E-002	6,53E-002	-2,48E-001	4,11E-002	3,82E-002
habs_0180	Ahyong	2001		fig. 8	Stomatopoda	Verunipeltata	extant	thoracopod 2		3,82E-001	-9,29E-002	1,20E-001	-1,45E-001	3,52E-002	-1,07E-002
habs_0181	Ahyong	1997		fig. 2E	Stomatopoda	Verunipeltata	extant	thoracopod 2		1,46E-001	-1,13E-001	8,30E-002	5,94E-002	4,05E-002	2,40E-002
habs_0182	Ahyong	1997		fig. 2F	Stomatopoda	Verunipeltata	extant	thoracopod 2		6,13E-002	-4,00E-002	3,47E-002	5,45E-002	3,82E-004	1,84E-004
habs_0183	Ahyong	1997		fig. 2G	Stomatopoda	Verunipeltata	extant	thoracopod 2		-5,25E-002	-3,24E-003	1,38E-002	-2,39E-002	4,07E-002	-1,40E-002
habs_0184	Ahyong	2001		fig. 9	Stomatopoda	Verunipeltata	extant	thoracopod 2		3,74E-001	-4,81E-002	4,95E-002	-8,86E-002	7,19E-002	7,62E-002
habs_0185	Ahyong	2001		fig. 10	Stomatopoda	Verunipeltata	extant	thoracopod 2		2,24E-001	-6,88E-002	1,13E-001	3,11E-002	3,56E-002	-1,56E-002
habs_0186	Ahyong	2001		fig. 11	Stomatopoda	Verunipeltata	extant	thoracopod 2		2,81E-001	-7,65E-002	8,55E-003	-7,69E-002	7,05E-002	7,28E-002
habs_0187	Ahyong	2001		fig. 12	Stomatopoda	Verunipeltata	extant	thoracopod 2		2,39E-001	-3,73E-002	4,29E-002	1,97E-002	7,87E-002	3,33E-002
habs_0188	Ahyong	2001		fig. 13	Stomatopoda	Verunipeltata	extant	thoracopod 2		2,12E-001	-3,35E-002	2,09E-002	-1,43E-002	7,69E-002	3,33E-002
habs_0189	Ahyong	2001		fig. 14	Stomatopoda	Verunipeltata	extant	thoracopod 2		3,07E-001	-1,27E-001	1,03E-001	4,97E-003	-3,24E-003	3,10E-002
habs_0190	Ahyong	2001		fig. 15	Stomatopoda	Verunipeltata	extant	thoracopod 2		1,78E-001	-1,27E-001	1,39E-001	7,44E-002	2,65E-002	-2,28E-002
habs_0191	Ahyong	2001		fig. 16	Stomatopoda	Verunipeltata	extant	thoracopod 2		2,90E-001	-6,65E-002	6,00E-002	-8,65E-002	3,90E-002	-7,97E-004
habs_0192	Ahyong	2001		fig. 17	Stomatopoda	Verunipeltata	extant	thoracopod 2		-1,14E-002	-1,32E-002	3,22E-002	1,23E-002	4,10E-002	-6,42E-003
habs_0193	Ahyong	2001		fig. 18	Stomatopoda	Verunipeltata	extant	thoracopod 2		-7,64E-002	-1,70E-002	2,80E-002	-2,82E-002	4,29E-002	-3,51E-002
habs_0194	Ahyong	2001		fig. 19	Stomatopoda	Verunipeltata	extant	thoracopod 2		-2,87E-002	-7,00E-003	1,14E-002	-2,48E-003	3,88E-002	-2,39E-002
habs_0195	Ahyong	2001		fig. 21	Stomatopoda	Verunipeltata	extant	thoracopod 2		-8,39E-003	-3,06E-002	6,70E-002	2,32E-002	1,56E-002	2,67E-002
habs_0196	Ahyong	2001		fig. 22	Stomatopoda	Verunipeltata	extant	thoracopod 2		-3,77E-002	-3,92E-002	5,35E-002	8,59E-003	6,82E-003	2,17E-002
habs_0197	Ahyong	2001		fig. 23	Stomatopoda	Verunipeltata	extant	thoracopod 2		-9,05E-003	-5,34E-002	7,63E-002	3,18E-002	-2,61E-002	1,87E-002
habs_0198	Ahyong	2001		fig. 24	Stomatopoda	Verunipeltata	extant	thoracopod 2		-5,20E-002	-1,44E-002	4,78E-002	-1,04E-002	2,69E-002	-1,09E-002
habs_0199	Ahyong	2001		fig. 25	Stomatopoda	Verunipeltata	extant	thoracopod 2		-4,39E-002	-2,86E-002	5,26E-002	1,43E-003	1,50E-002	5,45E-003
habs_0200	Ahyong	2001		fig. 26	Stomatopoda	Verunipeltata	extant	thoracopod 2		-3,64E-002	-6,26E-003	4,15E-002	-7,14E-003	1,12E-002	1,82E-002
habs_0201	Ahyong	2001		fig. 27	Stomatopoda	Verunipeltata	extant	thoracopod 2		6,16E-003	-2,87E-002	5,87E-002	1,82E-002	3,62E-002	1,69E-002
habs_0202	Ahyong	2001		fig. 28	Stomatopoda	Verunipeltata	extant	thoracopod 2		5,57E-002	-5,52E-002	5,16E-002	5,23E-002	-2,61E-002	3,88E-002
habs_0203	Ahyong	2001		fig. 29	Stomatopoda	Verunipeltata	extant	thoracopod 2		1,65E-002	-6,58E-002	6,38E-002	3,76E-002	5,81E-003	4,06E-002
habs_0204	Ahyong	2001		fig. 30	Stomatopoda	Verunipeltata	extant	thoracopod 2		1,14E-001	-4,62E-002	5,32E-002	6,14E-002	-1,60E-002	2,32E-002
habs_0205	Ahyong	2001		fig. 33	Stomatopoda	Verunipeltata	extant	thoracopod 2		1,52E-002	-1,81E-002	2,79E-002	1,08E-002	3,92E-002	3,76E-004
habs_0206	Ahyong	2001		fig. 40	Stomatopoda	Verunipeltata	extant	thoracopod 2		-8,49E-002	-7,10E-003	1,67E-002	-1,69E-002	4,04E-002	-2,74E-002
habs_0207	Ahyong	2001		fig. 43	Stomatopoda	Verunipeltata	extant	thoracopod 2		-2,98E-002	-9,55E-003	2,30E-002	1,66E-002	3,93E-002	-2,67E-002
habs_0208	Ahyong	2001		fig. 44	Stomatopoda	Verunipeltata	extant	thoracopod 2		1,22E-002	-1,93E-002	5,09E-002	3,83E-002	1,94E-002	8,66E-003
habs_0209	Ahyong	2001		fig. 45	Stomatopoda	Verunipeltata	extant	thoracopod 2		-7,76E-002	-1,24E-002	1,87E-002	-1,88E-002	4,10E-002	-3,03E-002
habs_0210	Ahyong	2001		fig. 46	Stomatopoda	Verunipeltata	extant	thoracopod 2		-6,19E-002	-2,07E-002	1,12E-002	-1,29E-002	4,91E-002	-2,87E-002
habs_0211	Ahyong	2001		fig. 47	Stomatopoda	Verunipeltata	extant	thoracopod 2		4,78E-002	-4,00E-004	5,12E-002	3,98E-002	1,61E-002	1,94E-002
habs_0212	Ahyong	2001		fig. 48	Stomatopoda	Verunipeltata	extant	thoracopod 2		3,63E-002	1,91E-002	4,07E-002	2,54E-002	4,79E-002	-2,42E-002
habs_0213	Ahyong	2001		fig. 49	Stomatopoda	Verunipeltata	extant	thoracopod 2		-8,15E-003	1,42E-002	2,10E-002	7,41E-003	5,39E-002	-1,16E-002
habs_0214	Ahyong	2001		fig. 51	Stomatopoda	Verunipeltata	extant	thoracopod 2		-4,63E-002	-2,03E-002	4,94E-004	-1,27E-002	4,24E-002	-3,40E-002
habs_0215	Ahyong	2001		fig. 52	Stomatopoda	Verunipeltata	extant	thoracopod 2		-3,15E-002	3,43E-003	6,65E-003	-4,45E-003	4,91E-002	-1,60E-002
habs_0216	Ahyong	2001		fig. 54	Stomatopoda	Verunipeltata	extant	thoracopod 2		9,63E-002	-1,90E-002	1,14E-001	7,91E-002	3,90E-003	4,47E-002
habs_0217	Ahyong	2001		fig. 56	Stomatopoda	Verunipeltata	extant	thoracopod 2		1,37E-002	-4,00E-002	1,97E-002	4,53E-002	3,90E-002	7,27E-004
habs_0218	Ahyong	2001		fig. 59	Stomatopoda	Verunipeltata	extant	thoracopod 2		4,89E-002	-6,89E-002	8,12E-002	6,42E-002	1,63E-002	1,58E-002
habs_0219	Ahyong	2001		fig. 58	Stomatopoda	Verunipeltata	extant	thoracopod 2		9,41E-002	-7,67E-002	9,62E-002	7,20E-002	1,28E-002	1,66E-002
habs_0220	Ahyong	2001		fig. 61	Stomatopoda	Verunipeltata	extant	thoracopod 2		7,00E-002	-7,91E-002	6,62E-002	5,36E-002	2,38E-002	1,69E-002
habs_0221	Ahyong	2001		fig. 63	Stomatopoda	Verunipeltata	extant	thoracopod 2		-4,06E-002	-3,39E-002	1,40E-002	-3,06E-003	5,57E-002	-2,00E-002
habs_0222	Ahyong	2001		fig. 65	Stomatopoda	Verunipeltata	extant	thoracopod 2		2,07E-001	-1,88E-001	2,25E-001	1,46E-001	1,44E-003	-1,39E-001
habs_0223	Ahyong	2001		fig. 68	Stomatopoda	Verunipeltata	extant	thoracopod 2		2,02E-001	-1,07E-001	1,33E-001	1,12E-001	-1,15E-002	-5,75E-002
habs_0224	Ahyong	2001		fig. 69	Stomatopoda	Verunipeltata	extant	thoracopod 2		-4,73E-002	-4,24E-002	1,63E-002	1,83E-003	4,85E-002	-2,88E-002
habs_0225	Ahyong	2001		fig. 70	Stomatopoda	Verunipeltata	extant	thoracopod 2		1,66E-001	-1,89E-001	9,51E-002	1,19E-001	-4,94E-002	6,28E-002
habs_0226	Ahyong	2001		fig. 72	Stomatopoda	Verunipeltata	extant	thoracopod 2		-5,06E-002	-5,90E-002	1,20E-002	-1,04E-002	3,58E-002	-2,56E-002
habs_0227	Ahyong	2001		fig. 74	Stomatopoda	Verunipeltata	extant	thoracopod 2		-4,40E-002	-6,94E-002	1,10E-002	-1,08E-002	4,61E-002	-1,47E-002
habs_0228	Ahyong	2001		fig. 75	Stomatopoda	Verunipeltata	extant	thoracopod 2		-4,48E-002	-7,76E-002	6,17E-003	-1,39E-002	4,55E-002	-1,74E-002
habs_0229	Ahyong	2001		fig. 76	Stomatopoda	Verunipeltata	extant	thoracopod 2		-4,33E-002	-7,64E-002	-1,78E-003	-6,96E-004	5,18E-002	-1,54E-002
habs_0230	Ahyong	2001		fig. 77	Stomatopoda	Verunipeltata	extant	thoracopod 2		-4,52E-002	-5,81E-002	5,27E-003	-1,17E-003	5,29E-002	-1,89E-002
habs_0231	Ahyong	2001		fig. 78	Stomatopoda	Verunipeltata	extant	thoracopod 2		-4,54E-002	-7,16E-002	9,10E-003	-8,36E-003	3,56E-002	-1,88E-002
habs_0232	Ahyong	2007		fig. 1F	Stomatopoda	Verunipeltata	extant	thoracopod 2		1,73E-001	-6,06E-002	5,43E-002	8,79E-002	-1,53E-002	9,85E-003
habs_0233	Ahyong	2007		fig. 3C	Stomatopoda	Verunipeltata	extant	thoracopod 2		1,06E-001	-1,47E-001	1,37E-001	1,14E-001	-3,71E-002	3,59E-003
habs_0234	Ahyong	2007		fig. 4B	Stomatopoda	Verunipeltata	extant	thoracopod 2		7,96E-002	-9,80E-002	1,24E-001	7,77E-002	-2,29E-002	5,52E-002
habs_0235	Ahyong	2001		fig. 81	Stomatopoda	Verunipeltata	extant	thoracopod 2		-4,50E-002	-6,36E-002	3,41E-002	-1,83E-002	4,29E-002	-2,17E-002
habs_0236	Ahyong	2001		fig. 82	Stomatopoda	Verunipeltata	extant	thoracopod 2		-4,98E-002	-6,36E-002	1,06E-002	-1,41E-003	4,46E-002	-1,90E-002
habs_0237	Ahyong	2001		fig. 83	Stomatopoda	Verunipeltata	extant	thoracopod 2		-4,76E-002	-6,30E-002	1,29E-003	-1,03E-003	4,87E-002	-1,92E-002
habs_0238	Ahyong	2001		fig. 84	Stomatopoda	Verunipeltata	extant	thoracopod 2		-5,23E-002	-5,68E-002	6,11E-003	-2,51E-003	5,36E-002	-2,88E-002
habs_0239	Ahyong	2001		fig. 85	Stomatopoda	Verunipeltata	extant	thoracopod 2		1,36E-001	-1,53E-001	1,14E-001	9,50E-002	-1,76E-002	6,66E-002
habs_0240	Ahyong	2001		fig. 86	Stomatopoda	Verunipeltata	extant	thoracopod 2		-3,89E-002	-7,01E-002	5,51E-003	-1,29E-002	5,95E-002	-2,28E-002
habs_0241	Ahyong	2001		fig. 87	Stomatopoda	Verunipeltata	extant	thoracopod 2		2,08E-001	-1,70E-001	2,07E-001	1,56E-001	-2,77E-003	-1,07E-001
habs_0242	Ahyong	2001		fig. 88	Stomatopoda	Verunipeltata	extant	thoracopod 2		-4,97E-002	-7,27E-002	4,07E-002	-5,97E-003	4,85E-002	-3,32E-002
habs_0243	Ahyong	2001		fig. 91	Stomatopoda	Verunipeltata	extant	thoracopod 2		4,47E-002	-8,22E-002	4,38E-002	4,62E-002	3,84E-003	3,03E-002
habs_0244	Ahyong	2001		fig. 93	Stomatopoda	Verunipeltata	extant	thoracopod 2		5,79E-002	-9,21E-002	1,17E-001	7,87E-002	-4,26E-002	4,49E-002
habs_0245	Ahyong	2001		fig. 95	Stomatopoda	Verunipeltata	extant	thoracopod 2		1,12E-001	-1,13E-001	1,47E-001	1,01E-001	-2,25E-002	5,61E-002
habs_0246	Ahyong	2001		fig. 97	Stomatopoda	Verunipeltata	extant	thoracopod 2		-4,97E-002	-2,16E-002	1,68E-002	-1,13E-002	3,58E-002	-1,81E-002
habs_0247	Ahyong	2001		fig. 98	Stomatopoda	Verunipeltata	extant	thoracopod 2		-3,98E-002	-5,59E-002	1,50E-002	-2,70E-002	4,20E-002	-2,38E-002
habs_0248	Ahyong	2001		fig. 101	Stomatopoda	Verunipeltata	extant	thoracopod 2		-4,71E-002	-4,49E-002	1,84E-002	-6,63E-003	4,57E-002	-2,34E-002
habs_0249	Ahyong	2001		fig. 103	Stomatopoda	Verunipeltata	extant	thoracopod 2		-4,86E-002	-3,83E-002	1,27E-002	-6,64E-004	4,09E-002	-2,24E-002
habs_0250	Ahyong	2001		fig. 104	Stomatopoda	Verunipeltata	extant	thoracopod 2		9,12E-002	-1,25E-001	1,32E-001	1,03E-001	-2,58E-002	2,93E-002
habs_0251	Ahyong	2001		fig. 107	Stomatopoda	Verunipeltata	extant	thoracopod 2		-5,07E-002	-7,39E-002	1,90E-002	-2,10E-002	4,45E-002	-2,26E-002
habs_0252	Ahyong	2001		fig. 108	Stomatopoda	Verunipeltata	extant	thoracopod 2		5,24E-002	-1,06E-001	9,24E-002	4,86E-002	3,38E-003	4,14E-002
habs_0253	Ahyong	2001		fig. 109	Stomatopoda	Verunipeltata	extant	thoracopod 2		4,83E-002	-1,07E-001	7,05E-002	4,60E-002	-3,83E-003	4,04E-002
habs_0254	Ahyong	2001		fig. 110	Stomatopoda	Verunipeltata	extant	thoracopod 2		7,12E-002	-1,30E-001	1,09E-001	8,05E-002	-5,08E-003	4,60E-002
habs_0255	Ahyong	2001		fig. 111	Stomatopoda	Verunipeltata	extant	thoracopod 2		1,09E-002	-1,21E-001	5,46E-002	9,55E-003	4,21E-002	3,80E-002
habs_0256	Ahyong	2001		fig. 112	Stomatopoda	Verunipeltata	extant	thoracopod 2		1,23E-001	-1,62E-001	1,20E-001	1,20E-001	-4,59E-002	3,74E-002
habs_0257	Ahyong	2001		fig. 113	Stomatopoda	Verunipeltata	extant	thoracopod 2		-3,96E-002	-6,11E-002	3,13E-002	-2,30E-002	6,27E-002	-2,17E-002
habs_0258	Ahyong	2001		fig. 114	Stomatopoda	Verunipeltata	extant	thoracopod 2		1,32E-001	-2,05E-001	1,53E-001	1,19E-001	-2,67E-002	3,22E-002
habs_0259	Ahyong	2001		fig. 115	Stomatopoda	Verunipeltata	extant	thoracopod 2		1,35E-001	-1,68E-001	9,67E-002	1,24E-001	-3,28E-002	4,01E-002
habs_0260	Ahyong	2001		fig. 116	Stomatopoda	Verunipeltata	extant	thoracopod 2		1,69E-001	-1,81E-001	1,46E-001	1,26E-001	-9,35E-003	4,39E-002
habs_0261	Ahyong	2001		fig. 117	Stomatopoda	Verunipeltata	extant	thoracopod 2		5,17E-002	-1,42E-001	1,01E-001	6,96E-002	-1,32E-002	4,17E-002
habs_0262	Ahyong	2001		fig. 118	Stomatopoda	Verunipeltata	extant	thoracopod 2		7,60E-002	-1,32E-001	1,14E-001	8,21E-002	-4,50E-002	5,36E-002
habs_0263	Ahyong	2001		fig. 120	Stomatopoda	Verunipeltata	extant	thoracopod 2		-4,23E-002	-6,73E-002	2,54E-002	-5,69E-003	5,76E-002	-2,48E-002
habs_0264	Ahyong	2001		fig. 121	Stomatopoda	Verunipeltata	extant	thoracopod 2		3,69E-002	-7,43E-002	5,90E-002	3,18E-002	2,72E-002	3,44E-002
habs_0265	Ahyong	2001		fig. 124	Stomatopoda	Verunipeltata	extant	thoracopod 2		1,70E-001	-1,84E-001	1,46E-001	1,57E-001	-3,92E-002	8,21E-003
habs_0266	Ahyong	2001		fig. 129	Stomatopoda	Verunipeltata	extant	thoracopod 2		3,54E-001	-4,31E-002	1,09E-001	-1,23E-001	2,56E-002	2,92E-002
habs_0267	Ahyong	2001		fig. 130	Stomatopoda	Verunipeltata	extant	thoracopod 2		9,58E-002	-9,85E-002	1,44E-001	1,01E-001	-2,04E-002	1,79E-002
habs_0268	Ahyong	2001		fig. 133	Stomatopoda	Verunipeltata	extant	thoracopod 2		4,57E-002	-9,93E-002	8,47E-002	4,91E-002	-2,28E-002	4,87E-002
habs_0269	Ahyong	2001		fig. 134	Stomatopoda	Verunipeltata	extant	thoracopod 2		8,87E-002	-1,12E-001	1,52E-001	9,99E-002	-2,34E-002	2,98E-002
habs_0270	Ahyong	2001		fig. 135	Stomatopoda	Verunipeltata	extant	thoracopod 2		8,65E-002	-9,74E-002	1,53E-001	1,08E-001	-4,07E-002	1,00E-002
habs_0271	Manning	1962		fig. 1	Stomatopoda	Verunipeltata	extant	thoracopod 2		1,07E-001	1,41E-002	1,37E-003	7,27E-002	5,42E-002	-6,57E-003
habs_0272	Brooks	1886		fig. 1	Stomatopoda	Verunipeltata	extant	thoracopod 2		1,72E-002	-6,01E-003	4,24E-002	3,67E-002	4,60E-002	-1,57E-002
habs_0273	–	–		–	Stomatopoda	Verunipeltata	extant	thoracopod 2	MNHN-IU (internal #3)	-4,61E-002	-5,32E-002	-6,27E-004	1,20E-002	1,42E-002	-1,80E-002
habs_0274	–	–		–	Stomatopoda	Verunipeltata	extant	thoracopod 2	MNHN-IU (internal #4)	-7,31E-002	-4,78E-003	3,07E-002	8,24E-003	3,54E-002	-5,52E-002
habs_0275	–	–		–	Stomatopoda	Verunipeltata	extant	thoracopod 2	MNHN-IU (internal #5)	-4,02E-002	-5,46E-002	8,90E-003	2,10E-002	2,22E-002	-7,86E-003
habs_0276	–	–		–	Stomatopoda	Verunipeltata	extant	thoracopod 2	MNHN-IU (internal #7)	-8,01E-003	-5,99E-002	2,21E-002	3,77E-002	2,68E-002	3,04E-003
habs_0277	–	–		–	Stomatopoda	Verunipeltata	extant	thoracopod 2	MNHN-IU (internal #8)	-5,39E-002	-2,89E-002	-6,10E-003	1,14E-002	3,04E-002	-2,86E-002
habs_0278	–	–		–	Stomatopoda	Verunipeltata	extant	thoracopod 2	MNHN-IU (internal #10)	-1,98E-002	-8,29E-002	9,03E-003	1,96E-002	3,29E-002	1,36E-002
habs_0279	–	–		–	Stomatopoda	Verunipeltata	extant	thoracopod 2	MNHN-IU (internal #11)	-3,90E-002	-5,42E-002	4,21E-003	1,50E-002	1,91E-002	-4,67E-003
habs_0280	–	–		–	Stomatopoda	Verunipeltata	extant	thoracopod 2	MNHN-IU (internal #12)	-5,07E-002	-3,65E-002	-4,62E-003	5,58E-003	2,68E-002	-2,72E-002
habs_0281	–	–		–	Stomatopoda	Verunipeltata	extant	thoracopod 2	MNHN-IU (internal #14)	-4,74E-002	-3,28E-002	-7,60E-004	8,88E-003	3,19E-002	-1,72E-002
habs_0282	–	–		–	Stomatopoda	Verunipeltata	extant	thoracopod 2	MNHN-IU (internal #15)	-4,96E-002	-3,24E-002	-2,23E-003	8,68E-003	3,21E-002	-2,36E-002
habs_0283	–	–		–	Stomatopoda	Verunipeltata	extant	thoracopod 2	MNHN-IU (internal #16)	-5,06E-002	-4,28E-002	8,39E-005	9,52E-003	3,90E-002	-2,09E-002
habs_0284	–	–		–	Stomatopoda	Verunipeltata	extant	thoracopod 2	MNHN-IU (internal #17)	-3,43E-003	-4,57E-002	4,15E-002	4,14E-002	2,03E-002	1,29E-002
habs_0285	–	–		–	Stomatopoda	Verunipeltata	extant	thoracopod 2	MNHN-IU (internal #18)	4,96E-002	-5,16E-002	7,07E-002	7,14E-002	1,88E-002	3,11E-002
habs_0286	–	–		–	Stomatopoda	Verunipeltata	extant	thoracopod 2	MNHN-IU (internal #19)	9,96E-003	-3,33E-002	6,40E-002	5,37E-002	1,79E-002	2,04E-002
habs_0287	–	–		–	Stomatopoda	Verunipeltata	extant	thoracopod 2	MNHN-IU (internal #20)	5,93E-002	-3,96E-002	9,85E-002	7,85E-002	1,93E-002	3,86E-002
habs_0288	–	–		–	Stomatopoda	Verunipeltata	extant	thoracopod 2	MNHN-IU (internal #21)	-6,56E-003	-3,20E-002	3,93E-002	4,23E-002	1,37E-002	8,25E-003
habs_0289	–	–		–	Stomatopoda	Verunipeltata	extant	thoracopod 2	MNHN-IU (internal #22)	-2,07E-003	-4,69E-002	3,21E-002	4,50E-002	2,29E-002	1,02E-002
habs_0290	–	–		–	Stomatopoda	Verunipeltata	extant	thoracopod 2	MNHN-IU (internal #23)	4,95E-003	-4,83E-002	3,88E-002	4,77E-002	1,77E-002	1,25E-002
habs_0291	–	–		–	Stomatopoda	Verunipeltata	extant	thoracopod 2	MNHN-IU (internal #24)	9,46E-003	-4,80E-002	3,88E-002	5,16E-002	2,36E-002	1,37E-002
habs_0292	–	–		–	Stomatopoda	Verunipeltata	extant	thoracopod 2	MNHN-IU (internal #25)	6,30E-003	-6,32E-002	4,03E-002	4,95E-002	2,94E-002	1,31E-002
habs_0293	–	–		–	Stomatopoda	Verunipeltata	extant	thoracopod 2	MNHN-IU (internal #26)	7,58E-003	-6,72E-002	2,71E-002	4,60E-002	3,16E-002	1,25E-002
habs_0294	–	–		–	Stomatopoda	Verunipeltata	extant	thoracopod 2	MNHN-IU (internal #27)	1,29E-002	-4,38E-002	4,41E-002	5,34E-002	2,61E-002	1,46E-002
habs_0295	–	–		–	Stomatopoda	Verunipeltata	extant	thoracopod 2	MNHN-IU (internal #28)	4,54E-002	-4,59E-002	7,04E-002	5,97E-002	1,53E-002	4,18E-002
habs_0296	–	–		–	Stomatopoda	Verunipeltata	extant	thoracopod 2	MNHN-IU (internal #20)	9,81E-003	-4,78E-002	4,35E-002	4,83E-002	1,90E-002	1,56E-002
habs_0297	–	–		–	Stomatopoda	Verunipeltata	extant	thoracopod 2	MNHN-IU (internal #30)	-2,80E-003	-4,61E-002	2,55E-002	4,08E-002	2,18E-002	6,36E-003
habs_0298	–	–		–	Stomatopoda	Verunipeltata	extant	thoracopod 2	MNHN-IU (internal #31)	-4,95E-002	-5,90E-002	-1,04E-002	7,66E-003	2,49E-002	-2,08E-002
habs_0299	–	–		–	Stomatopoda	Verunipeltata	extant	thoracopod 2	MNHN-IU (internal #33)	-2,91E-003	-3,64E-002	3,52E-002	4,29E-002	2,70E-002	1,22E-002
habs_0300	–	–		–	Stomatopoda	Verunipeltata	extant	thoracopod 2	MNHN-IU (internal #34)	-6,34E-003	-3,78E-002	3,26E-002	4,17E-002	2,08E-002	7,16E-003
habs_0301	–	–		–	Stomatopoda	Verunipeltata	extant	thoracopod 2	MNHN-IU (internal #101)	-1,27E-002	-6,00E-002	3,76E-002	3,60E-002	7,66E-003	1,74E-002
habs_0302	–	–		–	Stomatopoda	Verunipeltata	extant	thoracopod 2	MNHN-IU (internal #106)	5,01E-002	-4,65E-002	7,68E-002	7,03E-002	1,95E-002	2,47E-002
habs_0303	–	–		–	Stomatopoda	Verunipeltata	extant	thoracopod 2	MNHN-IU (internal #104)	3,15E-002	-4,76E-002	5,59E-002	5,77E-002	2,23E-002	2,36E-002
habs_0304	–	–		–	Stomatopoda	Verunipeltata	extant	thoracopod 2	MNHN-IU (internal #173)	3,20E-003	-4,94E-002	3,23E-002	3,71E-002	3,01E-002	1,03E-002
habs_0305	–	–		–	Stomatopoda	Verunipeltata	extant	thoracopod 2	MNHN-IU (internal #128)	-4,88E-002	-3,38E-002	2,21E-003	4,98E-003	3,65E-002	-1,93E-002
habs_0306	–	–		–	Stomatopoda	Verunipeltata	extant	thoracopod 2	MNHN-IU (internal #129)	-5,15E-002	-4,47E-002	6,19E-003	6,55E-003	3,42E-002	-2,39E-002
habs_0307	–	–		–	Stomatopoda	Verunipeltata	extant	thoracopod 2	MNHN-IU (internal #134)	-3,43E-002	-5,06E-002	2,15E-002	1,82E-002	2,34E-002	3,27E-003
habs_0308	–	–		–	Stomatopoda	Verunipeltata	extant	thoracopod 2	MNHN-IU (internal #142)	8,46E-003	-5,71E-002	3,51E-002	4,41E-002	2,82E-002	1,38E-002
habs_0309	–	–		–	Stomatopoda	Verunipeltata	extant	thoracopod 2	MNHN-IU (internal #145)	2,40E-003	-5,16E-002	3,37E-002	4,47E-002	2,11E-002	8,68E-003
habs_0310	–	–		–	Stomatopoda	Verunipeltata	extant	thoracopod 2	MNHN-IU (internal #151)	1,66E-002	-4,64E-002	4,42E-002	4,86E-002	1,99E-002	1,34E-002
habs_0311	–	–		–	Stomatopoda	Verunipeltata	extant	thoracopod 2	MNHN-IU (internal #164)	-5,89E-003	-6,81E-002	5,50E-002	4,11E-002	-3,07E-003	1,87E-002
habs_0312	–	–		–	Stomatopoda	Verunipeltata	extant	thoracopod 2	MNHN-IU (internal #165)	-1,43E-002	-5,25E-002	4,44E-002	3,67E-002	7,98E-003	1,22E-002
habs_0313	–	–		–	Stomatopoda	Verunipeltata	extant	thoracopod 2	MNHN-IU (internal #170)	8,80E-003	-4,95E-002	3,91E-002	4,04E-002	1,79E-002	1,40E-002
habs_0314	–	–		–	Stomatopoda	Verunipeltata	extant	thoracopod 2	MNHN-IU (internal #172)	1,22E-003	-6,32E-002	2,76E-002	4,28E-002	2,01E-002	9,83E-003
habs_0315	–	–		–	Stomatopoda	Verunipeltata	extant	thoracopod 2	MNHN-IU (internal #178)	-3,78E-002	-7,39E-002	-8,24E-003	1,48E-002	1,99E-002	-7,93E-003
habs_0316	–	–		–	Stomatopoda	Verunipeltata	extant	thoracopod 2	MNHN-IU (internal #181)	-4,06E-002	-5,38E-002	-5,73E-003	6,26E-003	1,58E-002	-1,07E-002
habs_0317	–	–		–	Stomatopoda	Verunipeltata	extant	thoracopod 2	MNHN-IU (internal #177)	1,24E-002	-4,78E-002	3,83E-002	4,75E-002	2,16E-002	1,25E-002
habs_0318	–	–		–	Stomatopoda	Verunipeltata	extant	thoracopod 2	MNHN-IU (internal #186)	3,46E-002	-5,04E-002	5,44E-002	6,14E-002	2,24E-002	1,93E-002
habs_0319	–	–		–	Stomatopoda	Verunipeltata	extant	thoracopod 2	MNHN-IU (internal #191)	2,04E-002	-6,21E-002	4,01E-002	5,56E-002	1,84E-002	1,82E-002
habs_0320	–	–		–	Stomatopoda	Verunipeltata	extant	thoracopod 2	MNHN-IU (internal #59)	-4,94E-002	-3,67E-002	6,24E-003	4,87E-003	2,64E-002	-2,48E-002
MaFe_001	Grimaldi	2003		fig. 3A	Dictyoptera	Mantodea	Cretaceous	thoracopod 1		-2,75E-001	-1,71E-001	7,90E-002	3,85E-002	-3,10E-002	-4,33E-002
MaFe_002	Grimaldi	2003		fig. 15	Dictyoptera	Mantodea	Cretaceous	thoracopod 1		-6,11E-001	-1,52E-001	2,45E-001	-1,67E-001	-9,88E-002	1,50E-001
MaFe_003	Grimaldi	2003		fig. 8A	Dictyoptera	Mantodea	Cretaceous	thoracopod 1		-3,52E-001	-1,90E-001	1,09E-001	-1,17E-003	-4,84E-002	-3,46E-002
MaFe_009	Grimaldi	2003		fig. 9B	Dictyoptera	Mantodea	Cretaceous	thoracopod 1		-5,09E-001	-2,67E-001	5,27E-002	-4,73E-002	-6,15E-002	-1,72E-002
MaFe_010	Delclos et al.	2015		fig. 9.5	Dictyoptera	Mantodea	Cretaceous	thoracopod 1		-1,77E-001	-1,22E-001	4,31E-002	3,53E-002	-8,23E-002	-1,11E-001
MaFe_014	Grimaldi	1997		fig. 3	Dictyoptera	Mantodea	Cretaceous	thoracopod 1		-2,01E-001	-8,90E-002	1,28E-002	-9,70E-003	1,36E-003	-5,10E-002
MaFe_017	Hörnig et al.	2013		fig. 3	Dictyoptera	Mantodea	Cretaceous	thoracopod 1		4,70E-001	-1,78E-001	1,36E-001	-1,17E-001	-4,01E-002	9,68E-003
MaFe_021	Delclos et al.	2015		fig. 9.2	Dictyoptera	Mantodea	Cretaceous	thoracopod 1		-3,33E-001	-1,78E-001	1,12E-001	2,31E-002	-4,23E-002	-3,91E-002
MaFe_022	Delclos et al.	2015		fig. 7.3	Dictyoptera	Mantodea	Cretaceous	thoracopod 1		-2,63E-001	-1,56E-001	4,84E-002	3,69E-002	-2,57E-002	-5,74E-002
MaFe_025	Izquierdo-Lopez et al.	2025		fig. 2D	Dictyoptera	Mantodea	Cretaceous	thoracopod 1	CCGG 11184	-5,11E-001	-1,83E-001	2,07E-001	1,83E-002	-1,11E-001	5,48E-002
MaFe_029	Zhang	2017		fig. on p. 265	Dictyoptera	Mantodea	Cretaceous	thoracopod 1		-2,84E-001	-1,27E-001	6,10E-002	-1,18E-002	4,56E-003	-4,62E-002
MaFe_033	Wieland	2013		fig. 434	Dictyoptera	Mantodea	extant	thoracopod 1		4,82E-001	-1,24E-001	-1,74E-002	-1,63E-001	-2,36E-002	1,02E-001
MaFe_034	Wieland	2013		fig. 454	Dictyoptera	Mantodea	extant	thoracopod 1		2,73E-001	1,07E-002	1,66E-001	-2,52E-002	4,80E-002	4,30E-002
MaFe_035	Wieland	2013		fig. 453	Dictyoptera	Mantodea	extant	thoracopod 1		4,75E-001	-9,00E-002	1,73E-001	-1,03E-001	1,62E-002	5,00E-002
MaFe_036	Wieland	2013		fig. 460	Dictyoptera	Mantodea	extant	thoracopod 1		-9,50E-002	-6,19E-002	3,30E-002	6,41E-002	3,84E-002	-3,32E-002
MaFe_037	Wieland	2013		fig. 458	Dictyoptera	Mantodea	extant	thoracopod 1		-1,49E-001	-7,54E-002	4,30E-002	4,07E-002	1,02E-002	-4,77E-002
MaFe_038	Wieland	2013		fig. 455	Dictyoptera	Mantodea	extant	thoracopod 1		-3,10E-001	-1,54E-001	2,83E-002	-4,94E-002	1,58E-002	-1,08E-002
MaFe_039	Wieland	2013		fig. 428	Dictyoptera	Mantodea	extant	thoracopod 1		-3,46E-001	-1,61E-001	8,54E-002	-2,55E-002	1,71E-003	6,83E-003
MaFe_042	Haug et al.	2020		fig. 1 spec. 5	Dictyoptera	Mantodea	extant	thoracopod 1		-4,24E-001	-1,89E-001	3,84E-002	-8,81E-002	-1,48E-002	7,63E-003
MaFe_043	Wieland	2013		fig. 162	Dictyoptera	Mantodea	extant	thoracopod 1		-2,39E-001	-1,85E-001	6,04E-002	8,43E-002	-6,12E-002	-1,00E-001
MaFe_044	Wieland	2013		fig. 165	Dictyoptera	Mantodea	extant	thoracopod 1		-1,35E-001	-1,38E-001	1,17E-001	5,88E-002	-4,97E-002	-8,69E-002
MaFe_045	Wieland	2013		fig. 178	Dictyoptera	Mantodea	extant	thoracopod 1		-1,05E-001	-1,02E-001	-4,53E-003	2,49E-002	-1,94E-002	-6,36E-002
MaFe_046	Wieland	2013		fig. 207	Dictyoptera	Mantodea	extant	thoracopod 1		-2,37E-001	-1,51E-001	-2,08E-002	-1,16E-001	-3,88E-002	3,13E-003
MaFe_047	Wieland	2013		fig. 214	Dictyoptera	Mantodea	extant	thoracopod 1		-4,03E-001	-1,67E-001	7,27E-002	-5,18E-002	3,31E-003	3,77E-002
MaFe_048	Wieland	2013		fig. 226	Dictyoptera	Mantodea	extant	thoracopod 1		3,10E-001	-5,29E-001	-1,48E-001	1,51E-001	6,06E-002	8,70E-002
MaFe_049	–	–		–	Dictyoptera	Mantodea	extant	thoracopod 1	ZSM unnumbered	-2,49E-001	-1,25E-001	4,94E-002	6,54E-003	5,71E-003	-4,86E-002
MaFe_050	Izquierdo-Lopez et al.	2025		fig. 7D	Dictyoptera	Mantodea	extant	thoracopod 1	ZSM unnumbered	-3,67E-001	-1,09E-001	-2,27E-002	-5,38E-002	1,37E-002	2,42E-002
MaFe_051	Izquierdo-Lopez et al.	2025		fig. 8	Dictyoptera	Mantodea	extant	thoracopod 1	ZSM unnumbered	-3,66E-001	-1,38E-001	1,94E-003	-1,20E-001	2,05E-002	2,24E-002
MaFe_053	Izquierdo-Lopez et al.	2025		fig. 7E	Dictyoptera	Mantodea	extant	thoracopod 1	ZSM unnumbered	-3,54E-001	-1,40E-001	-6,71E-002	-1,69E-001	-1,12E-002	8,74E-003
MaFe_055	–	–		–	Dictyoptera	Mantodea	extant	thoracopod 1	ZSM unnumbered	-4,74E-001	-2,18E-001	8,20E-002	-1,16E-001	-5,72E-002	4,65E-002
MaFe_058	–	–		–	Dictyoptera	Mantodea	extant	thoracopod 1	ZSM unnumbered	-3,71E-001	-1,28E-001	-2,92E-003	-1,27E-001	-1,28E-002	2,23E-002
MaFe_059	–	–		–	Dictyoptera	Mantodea	extant	thoracopod 1	ZSM unnumbered	-3,77E-001	-1,23E-001	-2,67E-002	-1,51E-001	-2,31E-002	2,10E-002
MaFe_060	Izquierdo-Lopez et al.	2025		fig. 7H	Dictyoptera	Mantodea	extant	thoracopod 1	ZSM unnumbered	-4,09E-001	-2,63E-001	1,27E-001	3,27E-002	-3,36E-002	1,81E-002
MaFe_061	–	–		–	Dictyoptera	Mantodea	extant	thoracopod 1	ZSM unnumbered	-1,37E-001	-8,29E-002	2,97E-002	2,32E-002	1,36E-002	-6,44E-002
MaFe_062	Izquierdo-Lopez et al.	2025		fig. 7C	Dictyoptera	Mantodea	extant	thoracopod 1	ZSM unnumbered	-2,29E-001	-5,04E-002	-7,77E-003	-9,17E-002	3,76E-002	1,45E-006
MaFe_064	–	–		–	Dictyoptera	Mantodea	extant	thoracopod 1	ZSM unnumbered	-8,95E-002	-7,86E-002	2,83E-002	2,93E-002	-1,15E-002	-7,56E-002
MaFe_065	–	–		–	Dictyoptera	Mantodea	extant	thoracopod 1	ZSM unnumbered	-2,48E-001	-1,72E-001	6,34E-002	7,81E-002	-3,93E-002	-8,01E-002
MaFe_066	–	–		–	Dictyoptera	Mantodea	extant	thoracopod 1	ZSM unnumbered	-3,96E-001	-1,24E-001	-3,13E-003	-2,13E-001	-5,65E-002	4,19E-002
MaFe_067	Izquierdo-Lopez et al.	2025		fig. 7G	Dictyoptera	Mantodea	extant	thoracopod 1	ZSM unnumbered	-4,98E-001	-1,94E-001	1,90E-001	-5,56E-002	-1,67E-001	6,23E-002
MaFe_068	–	–		–	Dictyoptera	Mantodea	extant	thoracopod 1	ZSM unnumbered	-3,72E-001	-1,66E-001	2,05E-002	-8,36E-002	2,47E-003	1,21E-002
MaFe_069	–	–		–	Dictyoptera	Mantodea	extant	thoracopod 1	ZSM unnumbered	-4,82E-001	-2,52E-001	9,02E-002	-7,47E-002	-4,83E-002	7,99E-002
MaFe_070	–	–		–	Dictyoptera	Mantodea	extant	thoracopod 1	ZSM unnumbered	-2,54E-001	-8,06E-002	2,53E-002	1,87E-002	2,22E-002	-5,03E-002
MaFe_071	–	–		–	Dictyoptera	Mantodea	extant	thoracopod 1	ZSM unnumbered	-3,37E-001	-1,51E-001	3,29E-002	-5,70E-002	-2,82E-002	-1,14E-002
MaFe_072	–	–		–	Dictyoptera	Mantodea	extant	thoracopod 1	ZSM unnumbered	-4,82E-001	-2,38E-001	8,01E-002	-8,45E-002	-3,40E-002	4,65E-002
MaFe_073	Izquierdo-Lopez et al.	2025		fig. 7B	Dictyoptera	Mantodea	extant	thoracopod 1	ZSM unnumbered	-2,13E-001	-1,37E-001	3,59E-002	-6,34E-002	-3,38E-002	-4,29E-002
MaFe_074	–	–		–	Dictyoptera	Mantodea	extant	thoracopod 1	ZSM unnumbered	-4,43E-001	-1,43E-001	3,23E-002	-1,48E-001	-1,21E-002	6,18E-002
MaFe_075	–	–		–	Dictyoptera	Mantodea	extant	thoracopod 1	ZSM unnumbered	-2,66E-001	-9,92E-002	7,05E-004	-5,41E-002	4,64E-002	2,08E-004
MaFe_076	–	–		–	Dictyoptera	Mantodea	extant	thoracopod 1	ZSM unnumbered	3,10E-001	-2,88E-001	-5,45E-002	3,02E-002	1,33E-001	1,16E-001
MaFe_077	Izquierdo-Lopez et al.	2025		fig. 7F	Dictyoptera	Mantodea	extant	thoracopod 1	ZSM unnumbered	-3,18E-001	-1,54E-001	3,21E-003	1,75E-002	2,19E-002	-2,23E-002
MaFe_080	–	–		–	Dictyoptera	Mantodea	extant	thoracopod 1	ZSM unnumbered	-3,96E-001	-2,61E-001	1,76E-001	1,12E-001	-5,89E-002	-2,55E-002
MaFe_082	–	–		–	Dictyoptera	Mantodea	extant	thoracopod 1	ZSM unnumbered	-2,71E-001	-6,25E-002	-3,05E-002	-1,30E-001	-5,50E-003	-1,07E-002
MaFe_083	–	–		–	Dictyoptera	Mantodea	extant	thoracopod 1	ZSM unnumbered	-9,40E-002	-1,22E-001	1,57E-001	4,80E-002	-7,10E-002	-8,09E-002
MaFe_084	–	–		–	Dictyoptera	Mantodea	extant	thoracopod 1	ZSM unnumbered	-4,62E-001	-2,17E-001	-2,55E-003	-1,49E-001	-4,85E-002	4,94E-002
MaFe_085	–	–		–	Dictyoptera	Mantodea	extant	thoracopod 1	ZSM unnumbered	-4,07E-001	-1,87E-001	2,46E-002	-7,43E-002	-1,46E-002	2,38E-002
MaFe_086	–	–		–	Dictyoptera	Mantodea	extant	thoracopod 1	ZSM unnumbered	-3,74E-001	-1,45E-001	9,44E-003	-1,31E-001	-2,55E-002	2,91E-002
MaFe_087	–	–		–	Dictyoptera	Mantodea	extant	thoracopod 1	ZSM unnumbered	-3,14E-001	-1,28E-001	2,97E-002	-4,54E-002	2,00E-002	-1,48E-002
MaFe_088	Izquierdo-Lopez et al.	2025		fig. 7K	Dictyoptera	Mantodea	extant	thoracopod 1	ZSM unnumbered	-2,24E-001	-2,12E-001	1,79E-001	9,04E-002	-8,12E-002	-9,27E-002
MaFe_089	Izquierdo-Lopez et al.	2025		fig. 7J	Dictyoptera	Mantodea	extant	thoracopod 1	ZSM unnumbered	-3,00E-001	-1,47E-001	-2,63E-003	-1,17E-001	-5,42E-002	-2,61E-003
MaFe_091	–	–		–	Dictyoptera	Mantodea	extant	thoracopod 1	ZSM unnumbered	-2,35E-001	-1,72E-001	1,60E-002	5,60E-002	3,60E-003	-4,69E-002
MaFe_092	Wieland	2013		fig. 45	Dictyoptera	Mantodea	extant	thoracopod 1		-4,56E-001	-2,13E-001	7,40E-002	7,53E-004	-4,20E-002	-1,02E-002
NMA0001	Poinar & Buckley	2011		fig. 5	Neuroptera	Mantispoidea	Cretaceous	thoracopod 1	Buckley amber collection # E-14	5,18E-001	-3,06E-001	5,29E-002	1,45E-003	-2,53E-001	8,85E-002
NMA0002	Jepson et al.	2013		fig. 4C	Neuroptera	Mantispoidea	Cretaceous	thoracopod 1	CNU-NEU-LB2011004 (holotype)	-3,73E-001	-1,49E-001	6,14E-002	-4,45E-002	-3,66E-002	1,30E-003
NMA0003	Jepson et al.	2013		fig. 6B	Neuroptera	Mantispoidea	Cretaceous	thoracopod 1	CNU-NEU-LB2011006 (holotype)	-3,95E-002	-8,89E-002	-1,66E-002	9,72E-003	1,85E-002	-1,92E-002
NMA0004	Jepson et al.	2013		fig. 7B	Neuroptera	Mantispoidea	Cretaceous?	thoracopod 1	CNU-NEU-NN2011001 (holotype)	-1,43E-001	6,81E-003	2,44E-002	-6,07E-002	-2,28E-002	-2,96E-002
NMA0005	Jepson et al.	2018		fig. 3E	Neuroptera	Mantispoidea	Jurassic	thoracopod 1		-1,71E-001	-1,02E-001	4,54E-002	1,68E-002	2,25E-002	-4,48E-002
NMA0006	Jepson et al.	2018		fig. 3F	Neuroptera	Mantispoidea	Jurassic	thoracopod 1		-3,46E-001	-1,46E-001	2,12E-001	1,30E-001	-1,20E-001	-2,69E-002
NMA0008	Shi et al.	2020	a	fig. 1F	Neuroptera	Mantispoidea	Cretaceous	thoracopod 1		4,12E-001	7,30E-003	1,01E-001	-1,85E-001	4,28E-002	9,73E-002
NMA0009	Shi et al.	2020	a	fig. 2C	Neuroptera	Mantispoidea	Cretaceous	thoracopod 1		-3,28E-001	-1,21E-001	-7,50E-002	-1,64E-001	-1,71E-002	1,28E-002
NMA0010	Lu et al.	2020		fig. 2a, b	Neuroptera	Mantispoidea	Cretaceous	thoracopod 1		4,03E-001	-5,18E-002	1,13E-001	-1,93E-001	2,25E-002	5,23E-002
NMA0011	Lu et al.	2020		fig. 2c, d; sup-fig. 12C, D	Neuroptera	Mantispoidea	Cretaceous	thoracopod 1	CAU BA-0015 (holotype)	5,18E-001	-3,22E-001	1,03E-001	-1,23E-001	-1,02E-001	-1,65E-001
NMA0012	Lu et al.	2020		fig. 2f, g	Neuroptera	Mantispoidea	Cretaceous	thoracopod 1	holotype	4,15E-001	-4,51E-001	-3,91E-002	8,84E-002	-2,04E-001	5,77E-002
NMA0013	Lu et al.	2020		fig. 2i, j	Neuroptera	Mantispoidea	Cretaceous	thoracopod 1	paratype	3,68E-001	-2,91E-001	1,14E-001	-2,06E-001	3,58E-001	9,38E-002
NMA0015	Lu et al.	2020		sup-fig. 12A, B	Neuroptera	Mantispoidea	Cretaceous	thoracopod 1	EMTG BU-002162 (holotype)	-3,57E-001	-1,67E-001	2,10E-001	3,79E-002	-5,69E-002	3,80E-002
NMA0016	Lu et al.	2020		sup-fig. 12E, F	Neuroptera	Mantispoidea	Cretaceous	thoracopod 1	EMTG BU-001408 (holotype)	2,86E-001	-2,98E-001	2,23E-001	-9,37E-002	3,57E-001	8,37E-002
NMA0017	Lu et al.	2020		sup-fig. 12G, H	Neuroptera	Mantispoidea	Cretaceous	thoracopod 1	CAU-BA-ZM-19003 (holotype)	-4,88E-001	-1,33E-001	-2,64E-001	-2,47E-001	-1,95E-002	4,39E-002
NMA0018	Shi et al.	2020	b	fig. 3D	Neuroptera	Mantispoidea	Cretaceous	thoracopod 1	CNU-NEU-MA2018051 (holotype)	4,37E-001	-2,83E-001	2,07E-001	-1,90E-001	3,71E-001	7,97E-002
NMA0019	Shi et al.	2020	b	fig. 5F	Neuroptera	Mantispoidea	Cretaceous	thoracopod 1	CNU-NEU-MA2018052 (holotype)	4,38E-001	-3,21E-001	-7,02E-002	1,73E-003	7,57E-003	5,56E-002
NMA0020	Jouault et al.	2022		fig. 3B	Neuroptera	Mantispoidea	Cretaceous	thoracopod 1		5,06E-001	-3,74E-001	1,09E-002	7,22E-002	1,63E-001	2,68E-002
NMA0317	Lucchese	1956		fig. XVI	Neuroptera	Mantispoidea	extant	thoracopod 1		-4,51E-001	-2,09E-001	1,47E-001	5,91E-003	3,37E-002	4,82E-002
NMA0318	Tjeder	1959		fig. 247	Neuroptera	Mantispoidea	extant	thoracopod 1		-2,46E-001	-1,29E-001	7,50E-002	-1,25E-003	8,44E-003	-4,82E-002
NMA0320	Poivre	1974		fig. 1A	Neuroptera	Mantispoidea	extant	thoracopod 1		-3,56E-001	-2,35E-001	1,08E-001	1,05E-001	2,00E-003	-6,03E-002
NMA0321	Poivre	1974		fig. 1B	Neuroptera	Mantispoidea	extant	thoracopod 1		-4,00E-001	-1,56E-001	1,15E-001	2,60E-002	3,41E-002	8,27E-003
NMA0322	Poivre	1974		fig. 1C	Neuroptera	Mantispoidea	extant	thoracopod 1		-4,21E-001	-2,10E-001	5,17E-002	-1,85E-002	8,06E-002	3,94E-002
NMA0325	Poivre	1976		fig. 3D	Neuroptera	Mantispoidea	extant	thoracopod 1		-1,91E-001	-1,26E-001	4,89E-002	1,06E-002	7,21E-003	-4,10E-002
NMA0327	Ohl	2004		fig. 3	Neuroptera	Mantispoidea	extant	thoracopod 1	holotype	-4,84E-001	-1,17E-001	9,18E-002	-2,11E-001	-1,07E-001	5,83E-002
NMA0328	Machado	2007		fig. 4d, e	Neuroptera	Mantispoidea	extant	thoracopod 1		-5,03E-001	-2,55E-001	1,47E-001	-8,31E-003	4,18E-002	8,21E-002
NMA0329	Machado	2007		fig. 7d	Neuroptera	Mantispoidea	extant	thoracopod 1		-4,25E-001	-2,46E-001	1,05E-001	6,20E-002	6,66E-002	2,51E-002
NMA0331	Machado	2007		fig. 11e	Neuroptera	Mantispoidea	extant	thoracopod 1		-4,55E-001	-2,30E-001	1,24E-001	1,62E-002	6,69E-002	5,19E-002
NMA0332	Machado	2007		fig. 13e	Neuroptera	Mantispoidea	extant	thoracopod 1		-4,90E-001	-1,94E-001	8,76E-002	-7,21E-002	7,94E-002	8,99E-002
NMA0334	Machado	2007		fig. 17D	Neuroptera	Mantispoidea	extant	thoracopod 1		-5,12E-001	-2,13E-001	1,26E-001	-8,32E-002	4,47E-002	8,15E-002
NMA0335	Machado	2007		fig. 19e	Neuroptera	Mantispoidea	extant	thoracopod 1		-4,52E-001	-2,19E-001	1,58E-001	-2,68E-003	1,66E-002	5,14E-002
NMA0336	Machado	2007		fig. 21E	Neuroptera	Mantispoidea	extant	thoracopod 1		-4,71E-001	-2,32E-001	1,30E-001	-2,86E-002	1,51E-002	7,27E-002
NMA0337	Machado	2007		fig. 25e	Neuroptera	Mantispoidea	extant	thoracopod 1		-4,72E-001	-2,21E-001	1,49E-001	-1,09E-003	1,06E-002	5,79E-002
NMA0338	Machado	2007		fig. 29e	Neuroptera	Mantispoidea	extant	thoracopod 1		-4,44E-001	-1,93E-001	1,31E-001	-5,75E-003	1,25E-002	4,80E-002
NMA0339	Reynoso-Velasco & Contreras-Ramos	2008		fig. 1	Neuroptera	Mantispoidea	extant	thoracopod 1		-3,95E-001	-1,14E-001	2,01E-002	-1,50E-001	4,90E-002	4,66E-002
NMA0340	Reynoso-Velasco & Contreras-Ramos	2008		fig. 20	Neuroptera	Mantispoidea	extant	thoracopod 1		-2,21E-001	-8,25E-002	-1,66E-002	-5,94E-002	-1,90E-002	-4,28E-003
NMA0341	Reynoso-Velasco & Contreras-Ramos	2008		fig. 21	Neuroptera	Mantispoidea	extant	thoracopod 1		-4,99E-001	-9,16E-002	7,64E-002	-2,43E-001	-5,22E-002	7,40E-002
NMA0342	Reynoso-Velasco & Contreras-Ramos	2008		fig. 22	Neuroptera	Mantispoidea	extant	thoracopod 1		-4,24E-001	-1,60E-001	1,09E-001	-3,36E-002	2,78E-002	6,21E-002
NMA0343	Bhattacharjee et al.	2010		fig. 1d	Neuroptera	Mantispoidea	extant	thoracopod 1		-4,37E-001	-1,89E-001	1,36E-001	-4,22E-002	-6,78E-004	3,78E-002
NMA0344	Yang & Liu	2010		fig. 15B	Neuroptera	Mantispoidea	extant	thoracopod 1		-4,17E-001	-1,27E-001	1,36E-002	-1,81E-001	4,27E-003	4,90E-002
NMA0345	Yang & Liu	2010		fig. 16	Neuroptera	Mantispoidea	extant	thoracopod 1		-4,21E-001	-2,29E-001	7,98E-002	-3,43E-002	8,22E-002	5,39E-002
NMA0346	Yang & Liu	2010		fig. 18	Neuroptera	Mantispoidea	extant	thoracopod 1		-4,39E-001	-2,02E-001	4,49E-002	-7,31E-002	8,30E-002	6,62E-002
NMA0347	Monserrat	2014		fig. 25	Neuroptera	Mantispoidea	extant	thoracopod 1		-4,09E-001	-2,46E-001	1,53E-001	1,20E-001	1,49E-002	-1,81E-002
NMA0348	Monserrat	2014		fig. 36	Neuroptera	Mantispoidea	extant	thoracopod 1		-4,37E-001	-2,11E-001	1,59E-001	7,35E-002	3,73E-002	3,80E-002
NMA0349	Monserrat	2014		fig. 41	Neuroptera	Mantispoidea	extant	thoracopod 1		-4,66E-001	-1,47E-001	9,19E-002	-1,40E-001	-2,05E-002	7,83E-002
NMA0350	Monserrat	2014		fig. 47	Neuroptera	Mantispoidea	extant	thoracopod 1		-6,39E-001	-1,97E-001	2,16E-001	-1,16E-001	-1,08E-001	1,66E-001
NMA0351	Liu et al.	2015		fig. 3F	Neuroptera	Mantispoidea	extant	thoracopod 1	holotype	4,02E-001	-1,29E-001	1,50E-001	-2,90E-002	-6,68E-002	6,24E-002
NMA0352	Alvim et al.	2019		fig. 2D, E	Neuroptera	Mantispoidea	extant	thoracopod 1		-2,52E-001	-6,36E-002	-9,96E-003	-8,11E-002	-2,96E-002	-2,38E-002
NMA0354	Alvim et al.	2019		fig. 4E	Neuroptera	Mantispoidea	extant	thoracopod 1		-3,95E-001	-1,42E-001	1,43E-001	-4,35E-002	-6,02E-002	2,33E-002
NMA0355	Alvim et al.	2019		fig. 5D	Neuroptera	Mantispoidea	extant	thoracopod 1		-5,11E-001	-2,42E-001	9,59E-002	-8,57E-002	6,07E-002	1,08E-001
NMA0356	Reynoso-Velasco & Contreras-Ramos	2019		fig. 6C	Neuroptera	Mantispoidea	extant	thoracopod 1		-4,14E-001	-6,69E-002	2,56E-002	-1,51E-001	-3,74E-002	2,07E-002
NMA0357	Reynoso-Velasco & Contreras-Ramos	2019		fig. 8C	Neuroptera	Mantispoidea	extant	thoracopod 1		-3,39E-001	-6,86E-002	2,59E-002	-1,10E-001	1,62E-002	2,68E-002
NMA0358	Reynoso-Velasco & Contreras-Ramos	2019		fig. 9C	Neuroptera	Mantispoidea	extant	thoracopod 1		-3,40E-001	-7,38E-002	3,31E-002	-1,09E-001	1,33E-003	1,63E-002
NMA0359	Reynoso-Velasco & Contreras-Ramos	2019		fig. 10C	Neuroptera	Mantispoidea	extant	thoracopod 1		-4,60E-001	-5,81E-002	4,06E-002	-2,01E-001	-6,62E-002	3,27E-002
NMA0360	Li et al.	2020		fig. 5A, B	Neuroptera	Mantispoidea	extant	thoracopod 1	holotype	-3,05E-001	-8,53E-002	2,98E-002	-1,45E-001	-3,89E-002	6,58E-003
NMA0361	Li et al.	2020		fig. 5F, G	Neuroptera	Mantispoidea	extant	thoracopod 1	paratype	-3,16E-001	-7,75E-002	2,55E-002	-1,65E-001	-5,39E-002	6,18E-003
NMA1001	Nel et al. (orig Whalley)	2005 (orig 1980)		fig. 5	Neuroptera	Mantispoidea	Cretaceous	thoracopod 1	holotype	5,75E-001	-8,58E-002	2,25E-001	-3,93E-001	-5,71E-002	-1,72E-001
NMA1002	Grimaldi	2000		fig. 17 upper	Neuroptera	Mantispoidea	Cretaceous	thoracopod 1	holotype	4,95E-001	-9,61E-002	2,16E-001	-3,12E-001	-7,38E-002	-1,85E-001
NMA1003	Grimaldi	2000		fig. 17 middle	Neuroptera	Mantispoidea	Cretaceous	thoracopod 1	AMNH NJ-674	5,42E-001	-1,73E-001	2,21E-001	-2,22E-001	-9,93E-002	-1,85E-001
NMA1004	Nel et al.	2005		fig. 11	Neuroptera	Mantispoidea	Cretaceous	thoracopod 1		4,47E-001	-1,08E-002	9,58E-002	-1,74E-001	-4,34E-002	-7,07E-003
NMA1005	Nel et al.	2005		fig. 18	Neuroptera	Mantispoidea	Cretaceous	thoracopod 1	Azar collection 1201A (holotype)	4,77E-001	-1,60E-002	1,90E-001	-1,29E-001	-1,44E-002	-1,86E-002
NMA1006	Engel & Grimaldi	2008		figs. 45; 46 lower	Neuroptera	Mantispoidea	Cretaceous	thoracopod 1	SEMC Bu-056 (holotype)	5,16E-001	-1,12E-001	1,89E-001	-3,02E-001	-8,69E-002	-7,40E-002
NMA1007	McKellar & Engel	2009		fig. 2	Neuroptera	Mantispoidea	Cretaceous	thoracopod 1		5,45E-001	-1,15E-001	1,78E-001	-2,98E-001	-1,04E-001	-1,48E-001
NMA1008	Petrulevicius et al.	2010		fig. 3 pl. II	Neuroptera	Mantispoidea	Cretaceous	thoracopod 1	Azar collection TAR-110A	4,99E-001	-3,92E-002	2,32E-001	-3,47E-001	-1,00E-001	-1,43E-001
NMA1009	Makarkin	2015		fig. 2B	Neuroptera	Mantispoidea	Cretaceous	thoracopod 1	GPIH Typ. Kat. Nr. 4568	4,81E-001	-8,60E-002	2,43E-001	-2,43E-001	-9,40E-002	-1,85E-001
NMA1010	Shi et al.	2015		fig. 3	Neuroptera	Mantispoidea	Cretaceous	thoracopod 1	holotype	4,03E-001	-1,02E-001	8,27E-002	-1,89E-001	-5,89E-002	-2,39E-003
NMA1011	Nakamine & Yamamoto	2018		fig. 3C, D	Neuroptera	Mantispoidea	Cretaceous	thoracopod 1		3,70E-001	-1,35E-001	1,85E-001	-8,41E-002	-9,90E-002	-6,86E-002
NMA1012	Nakamine et al.	2020		figs. 2b; 15a	Neuroptera	Mantispoidea	Cretaceous	thoracopod 1	AMNH Bu-SY16	4,60E-001	-1,34E-001	1,45E-001	-1,93E-001	-5,11E-002	-5,49E-002
NMA1013	Nakamine et al.	2020		figs. 4a–c; 15b	Neuroptera	Mantispoidea	Cretaceous	thoracopod 1	AMNH Bu-SY17	3,28E-001	-1,16E-001	1,05E-001	-1,40E-001	-8,81E-002	1,59E-002
NMA1014	Nakamine et al.	2020		figs. 6a, b; 15c	Neuroptera	Mantispoidea	Cretaceous	thoracopod 1	AMNH Bu-SY18	4,54E-001	-1,10E-001	1,74E-001	-2,80E-001	-9,71E-002	-2,36E-002
NMA1015	Nakamine et al.	2020		figs. 7b; 15d	Neuroptera	Mantispoidea	Cretaceous	thoracopod 1	AMNH Bu-SY19	5,00E-001	-1,09E-001	1,71E-001	-2,89E-001	-9,08E-002	-5,77E-002
NMA1016	Nakamine et al.	2020		figs. 9a,b; 15e	Neuroptera	Mantispoidea	Cretaceous	thoracopod 1	AMNH Bu-SY20	4,50E-001	-1,02E-001	1,73E-001	-2,79E-001	-3,54E-002	-7,69E-002
NMA1017	Nakamine et al.	2020		fig. 11a–c	Neuroptera	Mantispoidea	Cretaceous	thoracopod 1	AMNH Bu-SY21	-5,25E-001	-2,25E-001	3,10E-001	-4,73E-002	-1,81E-001	1,15E-001
NMA1018	Nakamine et al.	2020		figs. 13a–c; 15f	Neuroptera	Mantispoidea	Cretaceous	thoracopod 1	AMNH Bu-SY22	3,39E-001	-1,01E-001	6,61E-002	-1,55E-001	-6,60E-002	-7,75E-003
NMA1301	Tjeder	1959		fig. 230	Neuroptera	Mantispoidea	extant	thoracopod 1	holotype	5,05E-001	-6,97E-002	2,32E-001	-3,47E-001	-7,88E-002	-9,54E-002
NMA1302	Tjeder	1959		fig. 253H	Neuroptera	Mantispoidea	extant	thoracopod 1	holotype	-2,01E-001	-6,96E-002	-1,45E-002	-1,08E-001	1,66E-002	-4,29E-003
NMA1303	Tjeder	1968		fig. 1	Neuroptera	Mantispoidea	extant	thoracopod 1	holotype	-3,02E-001	-7,68E-002	-3,78E-004	-1,51E-001	-3,92E-002	-1,10E-002
NMA1304	Tjeder	1968		fig. 20	Neuroptera	Mantispoidea	extant	thoracopod 1	Allotype female	2,51E-001	-3,33E-002	1,42E-001	-4,00E-003	-4,23E-002	-2,39E-002
NMA1305	Aspöck & Mansell	1994		fig. 32	Neuroptera	Mantispoidea	extant	thoracopod 1		-3,24E-001	-1,22E-001	-7,01E-002	-1,91E-001	-3,35E-002	-1,63E-002
NMA1306	Aspöck & Mansell	1994		fig. 38	Neuroptera	Mantispoidea	extant	thoracopod 1		3,07E-001	-6,97E-003	1,42E-001	-4,60E-003	-5,11E-002	-1,32E-002
NMA1307	Aspöck & Aspöck	1997		fig. 1	Neuroptera	Mantispoidea	extant	thoracopod 1		-3,67E-001	-1,37E-001	8,53E-002	-1,17E-001	-8,26E-002	6,38E-005
NMA1308	Aspöck & Aspöck	1997		fig. 25	Neuroptera	Mantispoidea	extant	thoracopod 1		2,95E-001	-4,68E-002	1,56E-001	-5,22E-002	-5,64E-002	-2,02E-002
NMA1309	Aspöck & Aspöck	1997		fig. 35	Neuroptera	Mantispoidea	extant	thoracopod 1		-3,94E-001	-1,35E-001	1,10E-001	-1,98E-002	-7,45E-002	-2,77E-002
NMA1310	Aspöck et al.	2020		fig. 3	Neuroptera	Mantispoidea	extant	thoracopod 1		4,85E-001	-6,32E-002	1,94E-001	-3,03E-001	-5,04E-002	-9,22E-002
Pag_0496	Lemaitre	1989		fig. 3B	Decapoda	Anomala	extant	thoracopod 4		2,07E-002	5,10E-002	-1,54E-002	3,57E-003	-8,38E-003	2,40E-002
Pag_0497	Lemaitre	1989		fig. 3C	Decapoda	Anomala	extant	thoracopod 4		-1,12E-002	7,03E-002	8,37E-002	-3,58E-002	2,85E-002	3,98E-002
Pag_0502	Lemaitre	1989		fig.13B	Decapoda	Anomala	extant	thoracopod 4		-1,96E-002	6,78E-002	-2,82E-002	-7,20E-003	-2,82E-003	-9,60E-004
Pag_0503	Lemaitre	1989		fig. 13C	Decapoda	Anomala	extant	thoracopod 4		-5,00E-002	1,28E-001	3,11E-002	-1,08E-002	1,02E-002	3,33E-003
Pag_0505	Lemaitre	1989		fig. 15B	Decapoda	Anomala	extant	thoracopod 4		9,55E-003	-3,35E-002	-6,57E-002	-2,30E-003	-3,09E-003	-1,26E-002
Pag_0506	Lemaitre	1989		fig. 15C	Decapoda	Anomala	extant	thoracopod 4		2,82E-002	3,27E-002	4,12E-003	1,59E-002	-8,94E-003	2,81E-002
Pag_0507	Lemaitre	1989		fig. 15D	Decapoda	Anomala	extant	thoracopod 4		-1,52E-003	1,16E-003	-7,48E-003	1,53E-003	9,16E-003	2,61E-002
Pag_0508	Lemaitre	1989		fig. 15E	Decapoda	Anomala	extant	thoracopod 4		1,21E-002	1,86E-002	-4,17E-003	1,81E-002	-1,26E-002	1,83E-002
Pag_0511	Lemaitre	1989		fig. 24C	Decapoda	Anomala	extant	thoracopod 4		7,67E-003	4,24E-002	1,31E-001	3,42E-003	8,44E-003	1,64E-002
Pag_0512	Lemaitre	1989		fig. 24F	Decapoda	Anomala	extant	thoracopod 4		-2,68E-002	9,87E-002	1,82E-002	2,69E-003	-1,15E-003	-1,25E-002
Pag_0514	Lemaitre	1989		fig. 36B	Decapoda	Anomala	extant	thoracopod 4		3,18E-003	4,21E-002	-2,17E-002	1,68E-002	-1,05E-002	-2,07E-003
Pag_0516	Lemaitre	1989		fig. 39D	Decapoda	Anomala	extant	thoracopod 4		1,20E-002	2,87E-002	-5,55E-003	1,23E-002	-1,39E-002	1,71E-002
Pag_0518	Lemaitre	1998		fig. 4C	Decapoda	Anomala	extant	thoracopod 4		-4,01E-002	1,40E-001	1,83E-002	-2,02E-002	2,33E-002	-1,06E-002
Pag_0519	Lemaitre	1998		fig. 4D	Decapoda	Anomala	extant	thoracopod 4		-3,11E-002	7,68E-002	-8,06E-003	1,10E-002	3,68E-003	-1,77E-002
Pag_0522	Lemaitre	2004		fig. 4A	Decapoda	Anomala	extant	thoracopod 4		-6,67E-002	-9,79E-002	-5,85E-002	-5,74E-002	3,93E-002	-2,97E-003
Pag_0524	Lemaitre	2004		fig. 4D	Decapoda	Anomala	extant	thoracopod 4		1,95E-002	5,81E-003	-4,75E-002	8,83E-003	-1,71E-002	-1,32E-004
Pag_0525	Lemaitre	1986		fig.2A	Decapoda	Anomala	extant	thoracopod 4		-3,14E-002	1,41E-001	8,75E-002	1,28E-002	2,45E-002	-1,70E-003
Pag_0526	Lemaitre	1986		fig. 3A	Decapoda	Anomala	extant	thoracopod 4		-3,76E-003	9,07E-002	3,45E-002	1,95E-004	1,48E-002	1,70E-002
Pag_0527	Lemaitre	1986		fig. 4A	Decapoda	Anomala	extant	thoracopod 4		4,36E-003	5,97E-002	-4,49E-003	2,62E-002	-9,63E-003	-5,38E-003
Pag_0528	Lemaitre	1986		fig. 4B	Decapoda	Anomala	extant	thoracopod 4		-6,73E-003	6,57E-002	2,06E-003	5,27E-003	-2,55E-003	9,87E-003
Pag_0529	Lemaitre	1986		fig. 4E	Decapoda	Anomala	extant	thoracopod 4		-7,95E-003	7,31E-002	7,47E-003	9,99E-003	1,70E-002	-1,39E-003
Pag_0530	Lemaitre	1986		fig. 4H	Decapoda	Anomala	extant	thoracopod 4		2,36E-003	6,33E-002	3,68E-003	2,64E-002	5,48E-004	3,02E-003
Pag_0534	Lemaitre	1990		fig. 1E	Decapoda	Anomala	extant	thoracopod 4		2,17E-002	5,74E-002	-2,14E-002	-8,27E-003	-6,47E-003	1,75E-002
Pag_0535	Lemaitre	1990		fig. 1F	Decapoda	Anomala	extant	thoracopod 4		-5,72E-002	1,06E-001	9,17E-003	-2,07E-002	2,00E-003	2,55E-002
Pag_0538	Lemaitre	1990		fig. 2F	Decapoda	Anomala	extant	thoracopod 4		5,84E-003	5,25E-002	-1,90E-002	-1,53E-002	9,20E-004	1,43E-002
Pag_0539	Lemaitre	1990		fig. 2G	Decapoda	Anomala	extant	thoracopod 4		-7,56E-004	7,60E-002	3,93E-002	-3,06E-002	1,53E-002	2,61E-002
Pag_0542	Lemaitre	1990		fig. 3B	Decapoda	Anomala	extant	thoracopod 4		9,62E-003	1,70E-002	-3,73E-002	1,46E-002	7,71E-003	-1,72E-002
Pag_0543	Lemaitre	1990		fig. 3C	Decapoda	Anomala	extant	thoracopod 4		8,14E-003	5,54E-002	-5,26E-003	1,27E-003	-2,38E-003	1,39E-002
Pag_0547	Lemaitre et al.	1997		fig. 2A	Decapoda	Anomala	extant	thoracopod 4		-2,03E-002	5,06E-002	2,02E-002	-3,32E-002	3,32E-002	2,64E-002
Pag_0548	Lemaitre et al.	1997		fig. 2C	Decapoda	Anomala	extant	thoracopod 4		5,45E-003	4,86E-002	2,37E-002	-2,84E-002	1,23E-002	2,28E-002
Pag_0549	Lemaitre et al.	1997		fig. 2F	Decapoda	Anomala	extant	thoracopod 4		-2,79E-002	8,00E-002	4,54E-002	6,40E-003	1,27E-002	4,59E-003
Pag_0551	Lemaitre et al.	1997		fig. 3C	Decapoda	Anomala	extant	thoracopod 4		-2,09E-001	1,17E-001	7,60E-002	-4,82E-002	-1,98E-003	1,43E-002
Pag_0552	Lemaitre et al.	1997		fig. 3F	Decapoda	Anomala	extant	thoracopod 4		-3,21E-002	1,02E-001	1,88E-002	-5,63E-003	1,40E-002	-2,29E-002
Pag_0555	Lemaitre	1996		fig. 1B	Decapoda	Anomala	extant	thoracopod 4		-2,26E-002	1,73E-002	-4,83E-002	-1,10E-002	-5,20E-003	-1,94E-002
Pag_0556	Lemaitre	1996		fig. 1C	Decapoda	Anomala	extant	thoracopod 4		-2,26E-002	1,73E-002	-4,83E-002	-1,10E-002	-5,20E-003	-1,94E-002
Pag_0562	Lemaitre	1996		fig. 6C	Decapoda	Anomala	extant	thoracopod 4		2,09E-002	3,43E-002	-3,84E-002	-1,01E-003	-2,18E-002	1,22E-002
Pag_0563	Lemaitre	1996		fig. 6D	Decapoda	Anomala	extant	thoracopod 4		-5,51E-002	2,57E-002	-1,91E-002	3,67E-002	-2,41E-002	-1,64E-002
Pag_0566	Lemaitre	1996		fig. 12E	Decapoda	Anomala	extant	thoracopod 4		-2,66E-002	7,91E-002	-2,35E-003	8,30E-003	-2,81E-003	-1,23E-002
Pag_0569	Lemaitre	1996		fig. 15B	Decapoda	Anomala	extant	thoracopod 4		1,11E-003	1,56E-002	-4,40E-002	2,89E-003	-3,18E-003	-1,23E-002
Pag_0570	Lemaitre	1996		fig. 15C	Decapoda	Anomala	extant	thoracopod 4		1,17E-002	5,19E-002	1,75E-002	1,33E-002	1,29E-002	2,98E-002
Pag_0572	Lemaitre	1996		fig. 17C	Decapoda	Anomala	extant	thoracopod 4		-4,54E-002	1,13E-001	1,74E-002	-9,04E-003	6,13E-003	-1,57E-003
Pag_0573	Lemaitre	1996		fig. 17D	Decapoda	Anomala	extant	thoracopod 4		-1,70E-001	8,32E-002	1,17E-001	-3,09E-002	6,86E-003	1,52E-002
Pag_0575	Lemaitre	1996		fig. 18A	Decapoda	Anomala	extant	thoracopod 4		-1,43E-001	-1,10E-001	4,89E-002	-9,12E-002	-6,94E-002	3,28E-002
Pag_0577	Lemaitre	1996		fig. 19B	Decapoda	Anomala	extant	thoracopod 4		-2,30E-002	7,01E-002	-1,30E-002	-5,25E-003	-5,55E-003	-6,52E-003
Pag_0578	Lemaitre	1996		fig. 19C	Decapoda	Anomala	extant	thoracopod 4		-1,19E-002	5,60E-002	1,58E-002	-5,26E-003	-6,80E-003	9,86E-004
Pag_0580	Lemaitre	1996		fig. 20A	Decapoda	Anomala	extant	thoracopod 4		-2,04E-001	-2,34E-001	1,01E-001	2,64E-002	-2,30E-002	-3,88E-002
Pag_0582	Lemaitre	1996		fig. 21D	Decapoda	Anomala	extant	thoracopod 4		-2,62E-002	9,54E-002	1,52E-003	-1,26E-002	3,60E-003	9,42E-004
Pag_0583	Lemaitre	1996		fig. 21E	Decapoda	Anomala	extant	thoracopod 4		-2,38E-002	9,24E-002	1,93E-002	-2,25E-002	3,03E-002	-1,48E-002
Pag_0586	Lemaitre	1996		fig. 22B	Decapoda	Anomala	extant	thoracopod 4		-3,21E-002	8,64E-002	4,36E-002	1,27E-002	2,46E-002	2,59E-003
Pag_0587	Lemaitre	1996		fig. 22C	Decapoda	Anomala	extant	thoracopod 4		-1,16E-001	8,94E-002	9,11E-002	-3,15E-002	1,53E-002	6,06E-004
Pag_0590	Lemaitre	1996		fig. 24C	Decapoda	Anomala	extant	thoracopod 4		2,65E-003	4,33E-002	-2,85E-002	1,18E-002	-1,03E-002	-7,58E-003
Pag_0593	Lemaitre	1996		fig. 25D	Decapoda	Anomala	extant	thoracopod 4		-4,18E-002	8,78E-002	8,94E-003	-4,07E-002	2,03E-002	-3,81E-003
Pag_0597	Lemaitre	1996		fig. 27C	Decapoda	Anomala	extant	thoracopod 4		-4,34E-002	9,46E-002	-6,34E-004	-2,22E-002	3,24E-002	-2,05E-002
Pag_0598	Lemaitre	1996		fig. 27D	Decapoda	Anomala	extant	thoracopod 4		2,59E-002	-2,24E-002	1,59E-001	-5,61E-003	-2,23E-002	-1,20E-002
Pag_0601	Lemaitre	1996		fig. 28D	Decapoda	Anomala	extant	thoracopod 4		-9,70E-002	-2,03E-001	2,68E-002	-1,01E-001	1,79E-002	-2,72E-002
Pag_0602	Lemaitre	1996		fig. 28F	Decapoda	Anomala	extant	thoracopod 4		-6,78E-002	8,09E-002	3,21E-003	-4,88E-003	2,11E-002	-4,18E-002
Pag_0605	Jung & Park	2022		fig. 2B	Decapoda	Anomala	extant	thoracopod 4		-9,87E-003	-1,08E-001	-3,89E-002	5,55E-003	-5,29E-002	9,39E-004
Pag_0606	Jung & Park	2022		fig. 2C	Decapoda	Anomala	extant	thoracopod 4		-4,80E-003	-9,71E-002	-5,78E-002	1,24E-002	7,90E-003	-8,54E-003
Pag_0633	McLaughlin & Lemaitre	2009		fig. 7B	Decapoda	Anomala	extant	thoracopod 4		-3,70E-003	-3,88E-002	-1,93E-002	7,01E-002	-7,32E-002	2,72E-002
Pag_0639	McLaughlin & Lemaitre	2009		fig. 11B	Decapoda	Anomala	extant	thoracopod 4		1,47E-001	-4,17E-002	-5,07E-002	-1,29E-002	7,31E-002	5,35E-002
Pag_0642	McLaughlin & Lemaitre	2009		fig. 13B	Decapoda	Anomala	extant	thoracopod 4		2,14E-001	-3,45E-002	-6,60E-002	-8,12E-002	1,08E-001	6,81E-002
Pag_0644	McLaughlin & Lemaitre	2009		fig. 15A	Decapoda	Anomala	extant	thoracopod 4		1,31E-001	-4,61E-002	-6,48E-002	-3,52E-002	6,99E-002	4,83E-002
Pag_0646	McLaughlin & Lemaitre	2009		fig. 16B	Decapoda	Anomala	extant	thoracopod 4		1,29E-001	-1,61E-002	9,09E-003	1,57E-002	4,47E-002	6,23E-002
Pag_0647	McLaughlin & Lemaitre	2009		fig. 16C	Decapoda	Anomala	extant	thoracopod 4		1,48E-001	-2,82E-002	-7,92E-002	-5,07E-002	7,27E-002	6,27E-002
Pag_0652	McLaughlin & Lemaitre	2001		fig. 4A	Decapoda	Anomala	extant	thoracopod 4		3,60E-002	5,43E-002	3,22E-002	-1,17E-002	2,10E-002	3,06E-002
Pag_0653	McLaughlin & Lemaitre	2001		fig.4B	Decapoda	Anomala	extant	thoracopod 4		1,62E-002	2,24E-002	-1,47E-002	-2,11E-002	-2,43E-002	7,60E-003
Pag_0656	Lemaitre & Campos	1993		fig. 3F	Decapoda	Anomala	extant	thoracopod 4		7,35E-002	2,29E-002	3,63E-001	1,87E-002	-2,13E-002	5,25E-002
Pag_0657	Lemaitre & Campos	1993		fig. 3H	Decapoda	Anomala	extant	thoracopod 4		-2,84E-002	3,14E-003	-2,87E-002	2,46E-003	4,90E-003	-2,69E-002
Pag_0661	Lemaitre	1999		fig. 10C	Decapoda	Anomala	extant	thoracopod 4		-7,90E-002	8,32E-002	-4,41E-002	-2,76E-002	3,10E-002	-1,20E-002
Pag_0662	Lemaitre	1999		fig. 10D	Decapoda	Anomala	extant	thoracopod 4		-5,39E-002	1,19E-001	5,19E-002	-2,04E-002	2,21E-002	-5,04E-003
Pag_0665	Lemaitre	1999		fig. 12B	Decapoda	Anomala	extant	thoracopod 4		-3,20E-002	8,15E-002	3,50E-002	-7,08E-003	4,15E-002	1,47E-002
Pag_0666	Lemaitre	1999		fig. 12C	Decapoda	Anomala	extant	thoracopod 4		-1,10E-002	4,89E-002	-2,52E-002	-5,84E-003	-1,51E-003	-4,11E-003
Pag_0669	Lemaitre	1999		fig. 16E	Decapoda	Anomala	extant	thoracopod 4		-3,52E-002	7,04E-002	-2,01E-002	-8,66E-003	5,21E-003	7,58E-003
Pag_0670	Lemaitre	1999		fig. 16F	Decapoda	Anomala	extant	thoracopod 4		-4,60E-002	1,37E-001	2,56E-002	-2,27E-003	6,07E-002	-1,06E-002
Pag_0673	Lemaitre	1999		fig. 21A	Decapoda	Anomala	extant	thoracopod 4		-7,90E-003	6,64E-002	1,54E-002	5,87E-003	-5,70E-003	1,03E-002
Pag_0674	Lemaitre	1999		fig. 21D	Decapoda	Anomala	extant	thoracopod 4		-1,14E-001	1,13E-001	3,53E-002	-9,06E-003	4,02E-002	-1,61E-002
Pag_0678	Lemaitre	1999		fig. 25A	Decapoda	Anomala	extant	thoracopod 4		-1,68E-002	6,31E-002	2,65E-002	1,50E-002	-1,41E-002	1,03E-002
Pag_0679	Lemaitre	1999		fig. 25D	Decapoda	Anomala	extant	thoracopod 4		-4,97E-002	1,12E-001	9,84E-002	-1,83E-002	7,57E-002	-7,06E-003
Pag_0681	Lemaitre	1999		fig. 29A	Decapoda	Anomala	extant	thoracopod 4		-4,03E-002	5,60E-002	-4,66E-002	-2,82E-003	4,21E-003	-4,96E-003
Pag_0682	Lemaitre	1999		fig. 29D	Decapoda	Anomala	extant	thoracopod 4		-5,94E-002	1,01E-001	3,83E-002	-2,02E-002	4,18E-002	1,05E-002
Pag_0685	Lemaitre	1999		fig. 33A	Decapoda	Anomala	extant	thoracopod 4		-6,24E-003	5,34E-002	-1,21E-003	-4,76E-003	-1,50E-003	2,51E-002
Pag_0686	Lemaitre	1999		fig. 33B	Decapoda	Anomala	extant	thoracopod 4		-4,44E-002	1,50E-001	3,14E-002	-3,31E-002	4,64E-002	9,69E-003
Pag_0689	Lemaitre	1999		fig. 36E	Decapoda	Anomala	extant	thoracopod 4		-2,81E-002	8,36E-002	-8,41E-003	-7,41E-003	1,07E-002	-1,12E-002
Pag_0690	Lemaitre	1999		fig. 36F	Decapoda	Anomala	extant	thoracopod 4		-5,27E-002	9,16E-002	-1,36E-002	-2,78E-002	3,37E-002	5,59E-004
Pag_0693	Lemaitre	1999		fig. 39G	Decapoda	Anomala	extant	thoracopod 4		-5,26E-002	5,80E-002	-2,16E-002	7,29E-003	-5,27E-003	-8,93E-004
Pag_0694	Lemaitre	1999		fig. 39H	Decapoda	Anomala	extant	thoracopod 4		-9,15E-002	1,08E-001	3,09E-002	3,19E-004	2,72E-002	-6,96E-003
Pag_0697	Lemaitre	1999		fig. 43C	Decapoda	Anomala	extant	thoracopod 4		-7,26E-002	8,47E-002	-3,25E-002	-2,99E-002	5,01E-002	-2,47E-002
Pag_0698	Lemaitre	1999		fig. 43D	Decapoda	Anomala	extant	thoracopod 4		-7,60E-003	4,98E-002	-1,61E-002	-1,46E-004	-1,20E-002	8,07E-003
Tan_001	Chilton	1926		fig. 1g	Peracarida	Tanaidacea	extant	thoracopod 3		1,53E-001	1,01E-001	5,26E-002	5,80E-002	-6,09E-002	4,78E-002
Tan_002	Chilton	1926		fig. 1k	Peracarida	Tanaidacea	extant	thoracopod 3		-2,05E-002	1,32E-001	6,77E-002	3,30E-002	2,12E-003	8,71E-003
Tan_003	Chilton	1926		fig. 1j	Peracarida	Tanaidacea	extant	thoracopod 3		2,86E-001	9,66E-002	1,46E-002	9,54E-002	-4,95E-002	7,34E-002
Tan_004	Chilton	1926		fig. 1m	Peracarida	Tanaidacea	extant	thoracopod 3		-4,82E-002	9,03E-002	1,74E-003	9,73E-003	7,10E-003	-3,63E-002
Tan_005	Holthuis	1949		fig. 4 upper	Peracarida	Tanaidacea	extant	thoracopod 3		-5,50E-002	9,32E-002	1,34E-002	-2,49E-002	2,35E-002	6,67E-003
Tan_006	Shiino	1952		fig. 1F	Peracarida	Tanaidacea	extant	thoracopod 3		-1,64E-002	3,32E-002	-5,40E-002	-7,64E-003	-1,18E-002	-1,19E-002
Tan_007	Shiino	1952		fig. 1G	Peracarida	Tanaidacea	extant	thoracopod 3		4,19E-002	1,31E-001	6,89E-002	2,56E-002	-2,36E-002	6,23E-002
Tan_008	Shiino	1952		fig. 4B	Peracarida	Tanaidacea	extant	thoracopod 3		-1,18E-002	3,86E-003	-1,79E-002	-2,57E-002	1,44E-002	-6,33E-003
Tan_009	Shiino	1952		fig. 5A	Peracarida	Tanaidacea	extant	thoracopod 3		2,62E-003	2,49E-002	-1,60E-002	7,92E-003	-2,93E-002	-1,38E-002
Tan_010	Shiino	1952		fig. 6C	Peracarida	Tanaidacea	extant	thoracopod 3		-5,68E-003	2,21E-002	-3,40E-002	2,59E-002	7,97E-003	4,40E-003
Tan_011	Brown	1956		fig. 7	Peracarida	Tanaidacea	extant	thoracopod 3		9,98E-002	1,77E-002	-2,45E-002	7,22E-002	-1,75E-002	1,64E-002
Tan_012	Brown	1957		fig. 2a	Peracarida	Tanaidacea	extant	thoracopod 3		7,15E-002	4,06E-002	2,58E-002	4,85E-002	-1,37E-002	1,95E-002
Tan_013	Brown	1957		fig. 5a	Peracarida	Tanaidacea	extant	thoracopod 3		8,38E-002	-3,42E-002	-7,94E-002	1,41E-002	-3,92E-002	1,28E-002
Tan_014	Brown	1957		fig. 5b	Peracarida	Tanaidacea	extant	thoracopod 3		2,43E-003	7,13E-002	5,71E-002	2,69E-002	2,02E-002	1,62E-002
Tan_015	Lang	1957		fig. A9	Peracarida	Tanaidacea	extant	thoracopod 3		-9,32E-002	1,46E-001	3,23E-002	1,69E-002	-4,56E-003	-2,75E-002
Tan_016	Lang	1957		fig. B1	Peracarida	Tanaidacea	extant	thoracopod 3		-2,01E-002	1,12E-001	5,96E-002	-2,38E-002	1,06E-002	2,37E-002
Tan_017	Lang	1957		fig. D4	Peracarida	Tanaidacea	extant	thoracopod 3		-9,32E-002	1,04E-001	3,74E-002	4,16E-003	5,40E-002	-2,10E-002
Tan_018	Lang	1957		fig. F4	Peracarida	Tanaidacea	extant	thoracopod 3		4,46E-003	1,19E-001	3,63E-002	-1,21E-002	8,74E-006	1,20E-002
Tan_019	Lang	1957		fig. F5	Peracarida	Tanaidacea	extant	thoracopod 3		-2,92E-002	1,13E-001	2,67E-002	-6,51E-003	3,25E-003	1,39E-002
Tan_020	Lang	1957		fig. H10	Peracarida	Tanaidacea	extant	thoracopod 3		-3,82E-002	9,60E-002	-1,98E-003	-7,32E-003	-3,84E-002	-4,21E-003
Tan_021	Lang	1957		fig. J12	Peracarida	Tanaidacea	extant	thoracopod 3		9,30E-003	1,34E-001	1,65E-002	-3,29E-002	-8,99E-003	5,51E-003
Tan_022	Lang	1957		fig. J14	Peracarida	Tanaidacea	extant	thoracopod 3		-3,16E-002	1,65E-001	6,13E-002	-2,40E-002	8,62E-003	1,81E-002
Tan_023	Lang	1957		fig. J16	Peracarida	Tanaidacea	extant	thoracopod 3		3,22E-002	1,57E-001	3,27E-002	-2,76E-002	-5,95E-003	1,47E-002
Tan_024	Lang	1957		fig. K1	Peracarida	Tanaidacea	extant	thoracopod 3		1,87E-003	1,14E-001	1,01E-002	-3,82E-002	7,44E-003	4,26E-003
Tan_025	Lang	1957		fig. K3	Peracarida	Tanaidacea	extant	thoracopod 3		-2,89E-003	1,05E-001	-7,35E-003	-3,70E-002	-1,59E-002	8,96E-003
Tan_026	Lang	1957		fig. K6	Peracarida	Tanaidacea	extant	thoracopod 3		7,67E-003	1,23E-001	3,45E-002	-1,75E-002	1,71E-003	8,07E-003
Tan_027	Lang	1957		fig. K9	Peracarida	Tanaidacea	extant	thoracopod 3		1,51E-002	1,05E-001	2,86E-003	-1,65E-002	-1,70E-002	-6,75E-003
Tan_028	Lang	1957		fig. L1	Peracarida	Tanaidacea	extant	thoracopod 3		-1,83E-002	1,37E-001	3,35E-002	-3,45E-003	1,15E-002	-3,53E-003
Tan_029	Lang	1957		fig. L4	Peracarida	Tanaidacea	extant	thoracopod 3		-2,89E-003	1,16E-001	2,46E-002	-1,34E-002	-1,50E-002	3,07E-003
Tan_030	Lang	1957		fig. L7	Peracarida	Tanaidacea	extant	thoracopod 3		-2,61E-002	9,18E-002	1,39E-002	1,95E-003	6,80E-004	-9,88E-003
Tan_031	Lang	1957		fig. L9	Peracarida	Tanaidacea	extant	thoracopod 3		-7,42E-003	1,55E-001	6,11E-002	-1,17E-002	-1,86E-003	5,86E-003
Tan_032	Lang	1957		fig. M1	Peracarida	Tanaidacea	extant	thoracopod 3		-1,98E-002	1,12E-001	1,02E-003	-2,17E-002	3,33E-003	8,01E-003
Tan_033	Lang	1957		fig. M2	Peracarida	Tanaidacea	extant	thoracopod 3		-3,54E-003	4,73E-002	1,73E-002	-1,03E-002	2,05E-003	6,58E-005
Tan_034	Lang	1957		fig. M6	Peracarida	Tanaidacea	extant	thoracopod 3		-1,24E-002	1,51E-001	6,64E-002	-1,25E-002	3,31E-002	-1,33E-002
Tan_035	Lang	1957		fig. M10	Peracarida	Tanaidacea	extant	thoracopod 3		2,61E-002	1,57E-001	6,37E-002	-9,20E-003	1,03E-002	8,32E-003
Tan_036	Lang	1957		fig. N1	Peracarida	Tanaidacea	extant	thoracopod 3		-1,28E-002	1,14E-001	1,91E-002	-3,29E-003	-3,55E-004	-4,60E-003
Tan_037	Lang	1957		fig. N3	Peracarida	Tanaidacea	extant	thoracopod 3		-2,29E-002	5,81E-002	-1,36E-002	-2,93E-002	-2,58E-003	-7,29E-003
Tan_038	Lang	1957		fig. N4	Peracarida	Tanaidacea	extant	thoracopod 3		-1,36E-002	1,14E-001	2,57E-002	-3,42E-003	2,06E-002	2,82E-003
Tan_039	Lang	1957		fig. O1	Peracarida	Tanaidacea	extant	thoracopod 3		-2,52E-003	1,45E-001	6,73E-002	-7,94E-003	3,18E-003	1,31E-002
Tan_040	Lang	1957		fig. O2	Peracarida	Tanaidacea	extant	thoracopod 3		-4,90E-003	1,11E-001	1,34E-002	-1,64E-003	1,16E-002	-4,74E-003
Tan_041	Lang	1957		fig. Q1	Peracarida	Tanaidacea	extant	thoracopod 3		-2,90E-002	1,40E-001	4,23E-002	-1,22E-002	2,97E-003	1,08E-002
Tan_042	Lang	1957		fig. Q2	Peracarida	Tanaidacea	extant	thoracopod 3		-3,69E-003	1,42E-001	5,23E-002	-1,11E-003	-4,68E-003	3,68E-003
Tan_043	Kudinova-Pasternak	1965		fig. 1 lower	Peracarida	Tanaidacea	extant	thoracopod 3		-1,38E-001	1,70E-001	5,21E-003	-4,30E-002	1,75E-002	2,36E-002
Tan_044	Kudinova-Pasternak	1965		fig. 3a	Peracarida	Tanaidacea	extant	thoracopod 3		-1,46E-002	7,71E-002	-5,49E-003	-3,12E-002	3,79E-003	3,17E-002
Tan_045	Kudinova-Pasternak	1965		fig. 4d	Peracarida	Tanaidacea	extant	thoracopod 3		-4,32E-002	7,71E-002	-1,61E-002	-2,34E-002	1,21E-002	-8,56E-003
Tan_046	Kudinova-Pasternak	1965		fig. 5i	Peracarida	Tanaidacea	extant	thoracopod 3		-2,23E-002	6,60E-002	4,07E-003	-1,98E-003	3,60E-003	-2,01E-002
Tan_047	Kudinova-Pasternak	1965		fig. 7e	Peracarida	Tanaidacea	extant	thoracopod 3		5,93E-003	-6,51E-003	-5,69E-002	-2,63E-002	6,14E-002	3,55E-003
Tan_048	Lang	1971		fig. 2h	Peracarida	Tanaidacea	extant	thoracopod 3		-3,57E-002	1,10E-001	1,54E-003	-2,81E-003	-1,41E-002	-3,47E-002
Tan_049	Lang	1971		fig. 5a	Peracarida	Tanaidacea	extant	thoracopod 3		-1,76E-002	-8,21E-004	-3,93E-002	-1,75E-002	1,95E-002	9,79E-003
Tan_050	Lang	1971		fig. 6e	Peracarida	Tanaidacea	extant	thoracopod 3		1,41E-002	3,64E-002	-3,25E-002	-1,00E-002	-2,85E-002	-8,65E-003
Tan_051	Kussakin & Tzareva	1972		fig. 1e	Peracarida	Tanaidacea	extant	thoracopod 3		-3,52E-003	5,22E-002	2,42E-002	3,06E-002	1,41E-002	1,27E-002
Tan_052	Kussakin & Tzareva	1972		fig. 2b	Peracarida	Tanaidacea	extant	thoracopod 3		-2,41E-002	1,17E-001	9,87E-002	2,12E-002	3,38E-002	2,67E-002
Tan_053	Kussakin & Tzareva	1972		fig. 3g	Peracarida	Tanaidacea	extant	thoracopod 3		-2,68E-002	4,93E-002	3,06E-002	2,09E-002	3,07E-002	-4,98E-003
Tan_054	Kussakin & Tzareva	1972		fig. 4d	Peracarida	Tanaidacea	extant	thoracopod 3		1,44E-001	-8,51E-002	-7,76E-002	1,50E-003	-8,99E-002	1,19E-001
Tan_055	Boesch	1973		fig. 2a	Peracarida	Tanaidacea	extant	thoracopod 3		6,36E-002	1,14E-001	1,90E-002	1,37E-002	-2,00E-002	2,58E-002
Tan_056	Boesch	1973		fig. 3f	Peracarida	Tanaidacea	extant	thoracopod 3		-4,33E-003	1,41E-001	4,21E-002	2,03E-002	7,40E-003	-3,62E-003
Tan_057	Boesch	1973		fig. 5a	Peracarida	Tanaidacea	extant	thoracopod 3		1,49E-001	4,49E-002	-1,89E-002	3,01E-002	-5,84E-002	7,34E-002
Tan_058	Boesch	1973		fig. 5b	Peracarida	Tanaidacea	extant	thoracopod 3		5,62E-002	1,17E-001	6,42E-002	8,64E-003	-2,56E-002	4,53E-002
Tan_059	Boesch	1973		fig. 6e	Peracarida	Tanaidacea	extant	thoracopod 3		-6,62E-002	7,21E-002	-4,44E-003	-1,11E-002	3,18E-002	-4,32E-002
Tan_060	Boesch	1973		fig. 8a	Peracarida	Tanaidacea	extant	thoracopod 3		1,26E-002	8,28E-002	9,27E-003	-1,45E-002	-3,00E-003	3,11E-002
Tan_061	Boesch	1973		fig. 9e	Peracarida	Tanaidacea	extant	thoracopod 3		-7,81E-002	1,41E-001	4,79E-002	-1,81E-002	5,26E-003	-1,48E-002
Tan_062	Bacescu & Gutu	1975		fig. 1P	Peracarida	Tanaidacea	extant	thoracopod 3		1,05E-001	9,41E-002	6,33E-002	4,29E-002	7,63E-003	7,07E-003
Tan_063	Bacescu & Gutu	1975		fig. 1R	Peracarida	Tanaidacea	extant	thoracopod 3		5,44E-003	9,63E-002	-1,36E-002	1,28E-002	1,23E-003	-2,22E-002
Tan_064	Bacescu & Gutu	1975		fig. 1S	Peracarida	Tanaidacea	extant	thoracopod 3		1,11E-001	1,26E-001	1,78E-001	5,75E-002	-6,08E-002	3,78E-002
Tan_065	Bacescu & Gutu	1975		fig. 3E	Peracarida	Tanaidacea	extant	thoracopod 3		1,86E-002	8,99E-002	-2,11E-002	-2,95E-002	4,18E-002	-4,57E-002
Tan_066	Bacescu & Gutu	1975		fig. 6B	Peracarida	Tanaidacea	extant	thoracopod 3		4,42E-002	1,37E-001	1,13E-001	6,04E-002	-2,30E-003	4,01E-002
Tan_067	Johnson & Attramadal	1982		fig. 4	Peracarida	Tanaidacea	extant	thoracopod 3		-1,20E-002	7,64E-002	1,99E-003	-6,34E-003	8,81E-003	3,19E-002
Tan_068	Sieg	1982		fig. 4 left	Peracarida	Tanaidacea	extant	thoracopod 3		-1,33E-002	9,12E-002	2,13E-002	3,17E-002	2,89E-002	-3,21E-003
Tan_069	Sieg	1982		fig. 4 right	Peracarida	Tanaidacea	extant	thoracopod 3		-4,22E-002	7,00E-002	1,68E-002	1,59E-002	3,53E-002	-8,87E-003
Tan_070	Sieg	1983		fig. 2	Peracarida	Tanaidacea	extant	thoracopod 3		-3,91E-002	1,59E-001	7,65E-002	-6,26E-003	2,42E-002	2,29E-003
Tan_071	Sieg	1983		fig. 5	Peracarida	Tanaidacea	extant	thoracopod 3		-5,64E-002	6,94E-002	3,70E-002	-1,35E-002	5,21E-002	2,87E-002
Tan_072	Sieg	1983		fig. 9	Peracarida	Tanaidacea	extant	thoracopod 3		-2,22E-002	9,36E-002	1,28E-002	1,10E-003	2,76E-002	-8,04E-003
Tan_073	Sieg	1983		fig. 13	Peracarida	Tanaidacea	extant	thoracopod 3		-4,44E-002	1,12E-001	2,53E-002	1,14E-002	4,74E-002	-1,44E-002
Tan_074	Bird & Holdich	1985		fig. 2C	Peracarida	Tanaidacea	extant	thoracopod 3		-3,70E-002	1,08E-001	1,08E-001	-1,29E-002	5,08E-003	-1,85E-002
Tan_075	Ishimaru	1985		fig. 2A	Peracarida	Tanaidacea	extant	thoracopod 3		5,23E-003	-5,21E-003	-8,23E-002	9,95E-003	3,97E-002	9,40E-002
Tan_076	Ishimaru	1985		fig. 5B	Peracarida	Tanaidacea	extant	thoracopod 3		-3,19E-002	8,65E-002	7,89E-002	1,77E-002	2,83E-002	2,03E-003
Tan_077	Ishimaru	1985		fig. 6D	Peracarida	Tanaidacea	extant	thoracopod 3		-7,50E-003	4,54E-002	-1,95E-002	8,98E-003	8,48E-003	-1,78E-002
Tan_078	Ishimaru	1985		fig. 9A	Peracarida	Tanaidacea	extant	thoracopod 3		8,97E-003	7,86E-002	-2,37E-002	6,20E-003	-6,52E-002	2,00E-002
Tan_079	Ishimaru	1985		fig. 13D	Peracarida	Tanaidacea	extant	thoracopod 3		-8,48E-003	7,05E-002	1,94E-002	2,66E-002	-2,20E-002	2,23E-003
Tan_080	Sieg & Heard	1985		fig. 4 middle	Peracarida	Tanaidacea	extant	thoracopod 3		-1,12E-002	8,47E-002	-9,75E-003	-1,65E-002	1,60E-002	-3,25E-002
Tan_081	Sieg & Heard	1985		fig. 4 right	Peracarida	Tanaidacea	extant	thoracopod 3		-2,16E-002	1,32E-001	4,43E-002	4,53E-003	1,22E-002	-5,15E-003
Tan_082	Sieg & Heard	1985		fig. 4left	Peracarida	Tanaidacea	extant	thoracopod 3		-3,10E-002	7,77E-002	2,20E-002	3,63E-002	2,74E-002	-3,58E-003
Tan_083	Holdich & Bird	1986		fig. 3a	Peracarida	Tanaidacea	extant	thoracopod 3		-4,09E-002	1,50E-001	7,34E-002	-6,89E-003	2,91E-002	3,38E-003
Tan_084	Holdich & Bird	1986		fig. 6a	Peracarida	Tanaidacea	extant	thoracopod 3		-1,87E-002	1,52E-001	1,17E-001	-2,71E-003	3,45E-003	7,88E-003
Tan_086	Bird & Holdich	1989	a	fig. 3l	Peracarida	Tanaidacea	extant	thoracopod 3		-2,43E-002	8,55E-002	8,13E-003	-2,58E-003	-2,16E-002	-9,00E-003
Tan_087	Bird & Holdich	1989	a	fig. 5m	Peracarida	Tanaidacea	extant	thoracopod 3		2,24E-003	5,85E-002	-9,62E-003	-1,26E-002	2,71E-003	1,42E-002
Tan_088	Bird & Holdich	1989	a	fig. 7m	Peracarida	Tanaidacea	extant	thoracopod 3		-2,19E-002	3,59E-002	-1,92E-002	-2,42E-002	1,37E-002	8,55E-003
Tan_089	Bird & Holdich	1989	a	fig. 9d	Peracarida	Tanaidacea	extant	thoracopod 3		-4,26E-002	9,44E-002	-5,11E-003	-8,69E-003	-4,05E-003	-1,94E-002
Tan_090	Bird & Holdich	1989	a	fig. 10j	Peracarida	Tanaidacea	extant	thoracopod 3		-9,57E-003	9,14E-002	-1,52E-002	-1,69E-002	-3,29E-003	-1,11E-002
Tan_091	Bird & Holdich	1989	a	fig. 12l	Peracarida	Tanaidacea	extant	thoracopod 3		-2,46E-004	1,99E-002	-4,59E-002	-6,45E-003	-1,53E-003	-1,10E-002
Tan_092	Bird & Holdich	1989	b	fig. 1D	Peracarida	Tanaidacea	extant	thoracopod 3		-1,01E-001	1,42E-001	3,48E-002	-3,27E-002	7,83E-003	-4,44E-002
Tan_093	Bird & Holdich	1989	b	fig. 1E	Peracarida	Tanaidacea	extant	thoracopod 3		-6,45E-002	1,19E-001	-1,16E-002	-2,25E-002	1,60E-002	-3,08E-002
Tan_094	Bird & Holdich	1989	b	fig. 4K	Peracarida	Tanaidacea	extant	thoracopod 3		-4,02E-002	9,63E-002	-5,20E-003	-1,65E-002	2,47E-002	-1,50E-002
Tan_095	Bird & Holdich	1989	b	fig. 6J	Peracarida	Tanaidacea	extant	thoracopod 3		-9,02E-002	1,38E-001	2,67E-002	-3,49E-002	5,54E-003	-4,03E-002
Tan_096	Bird & Holdich	1989	b	fig. 8J	Peracarida	Tanaidacea	extant	thoracopod 3		-7,83E-002	1,28E-001	2,81E-002	-3,33E-002	2,09E-002	-3,05E-002
Tan_097	Bird & Holdich	1989	b	fig. 10K	Peracarida	Tanaidacea	extant	thoracopod 3		-6,61E-002	1,05E-001	8,28E-003	-1,32E-002	9,63E-003	-2,25E-002
Tan_098	Bird & Holdich	1989	b	fig. 13J	Peracarida	Tanaidacea	extant	thoracopod 3		-4,04E-002	8,00E-002	5,15E-003	-3,22E-003	2,86E-002	-1,39E-002
Tan_099	Bird & Holdich	1989	b	fig. 15M	Peracarida	Tanaidacea	extant	thoracopod 3		-6,39E-002	1,29E-001	2,24E-002	-1,90E-002	2,28E-002	-2,50E-002
Tan_100	Bird & Holdich	1989	b	fig. 17J	Peracarida	Tanaidacea	extant	thoracopod 3		-8,09E-002	1,16E-001	-8,46E-003	-1,76E-002	2,57E-002	-3,29E-002
Tan_101	Bird & Holdich	1989	b	fig. 19I	Peracarida	Tanaidacea	extant	thoracopod 3		-1,82E-002	1,44E-001	1,46E-002	-6,89E-003	2,44E-002	4,45E-002
Tan_102	Bird & Holdich	1989	b	fig. 21K	Peracarida	Tanaidacea	extant	thoracopod 3		-1,60E-002	5,69E-002	-3,95E-002	-2,18E-002	4,53E-002	-3,38E-002
Tan_103	Bird & Holdich	1989	b	fig. 23J	Peracarida	Tanaidacea	extant	thoracopod 3		-2,97E-002	7,78E-002	-2,33E-002	-1,26E-002	1,93E-002	-2,53E-002
Tan_104	Bird & Holdich	1989	b	fig. 26A	Peracarida	Tanaidacea	extant	thoracopod 3		-3,68E-002	9,21E-002	6,51E-002	-2,38E-002	-1,64E-002	2,09E-002
Tan_105	Bamber	1990		fig. 4A	Peracarida	Tanaidacea	extant	thoracopod 3		-1,16E-002	1,22E-001	3,76E-002	1,39E-002	1,90E-002	1,18E-002
Tan_106	Sieg & Dojiri	1991		fig. 1 down	Peracarida	Tanaidacea	extant	thoracopod 3		4,92E-003	1,56E-001	2,29E-002	-2,53E-002	-9,53E-003	2,55E-002
Tan_107	Sieg & Dojiri	1991		fig. 7 left	Peracarida	Tanaidacea	extant	thoracopod 3		-9,35E-003	1,06E-001	-2,98E-003	1,36E-002	6,42E-003	-1,09E-002
Tan_108	Sieg & Dojiri	1991		fig. 7 right	Peracarida	Tanaidacea	extant	thoracopod 3		-3,55E-002	1,88E-001	7,63E-002	-6,85E-003	-1,08E-002	8,17E-003
Tan_109	Larsen	1999		fig. 1B	Peracarida	Tanaidacea	extant	thoracopod 3		2,17E-002	6,85E-002	-3,82E-002	8,73E-003	-3,96E-002	-3,36E-003
Tan_110	Larsen	1999		fig. 2G	Peracarida	Tanaidacea	extant	thoracopod 3		-1,05E-002	9,14E-002	-4,07E-002	-2,17E-002	-2,64E-002	-5,33E-003
Tan_111	Larsen	1999		fig. 3B	Peracarida	Tanaidacea	extant	thoracopod 3		-1,86E-002	3,44E-002	-3,56E-002	9,63E-003	-2,01E-002	-7,06E-003
Tan_112	Larsen	1999		fig. 3D	Peracarida	Tanaidacea	extant	thoracopod 3		2,78E-002	6,49E-002	-2,75E-002	3,68E-002	-5,89E-002	2,16E-002
Tan_113	Larsen	1999		fig. 4B	Peracarida	Tanaidacea	extant	thoracopod 3		-5,77E-003	1,12E-001	-1,91E-002	-2,43E-002	6,47E-003	-1,14E-002
Tan_114	Larsen	1999		fig. 5B	Peracarida	Tanaidacea	extant	thoracopod 3		-5,73E-002	6,29E-002	-3,03E-002	-1,03E-002	-2,20E-002	1,54E-003
Tan_115	Larsen	1999		fig. 5D	Peracarida	Tanaidacea	extant	thoracopod 3		-3,45E-002	1,19E-001	4,72E-004	-1,96E-002	-9,39E-003	5,67E-003
Tan_116	Larsen	1999		fig. 7H	Peracarida	Tanaidacea	extant	thoracopod 3		-1,71E-002	1,41E-001	1,30E-003	-3,72E-003	-2,31E-002	-1,19E-003
Tan_117	Bird	2002		fig. 1D	Peracarida	Tanaidacea	extant	thoracopod 3		-2,34E-002	1,38E-001	9,24E-002	-1,98E-002	2,28E-002	1,91E-002
Tan_118	Bird	2002		fig. 2E	Peracarida	Tanaidacea	extant	thoracopod 3		-5,82E-002	1,36E-001	2,71E-002	-3,05E-002	-8,50E-004	-5,12E-004
Tan_119	Bird	2002		fig. 3D	Peracarida	Tanaidacea	extant	thoracopod 3		5,02E-003	1,25E-001	1,10E-001	-1,08E-002	2,51E-002	1,22E-002
Tan_120	Bird	2002		fig. 4C	Peracarida	Tanaidacea	extant	thoracopod 3		5,50E-003	1,61E-001	1,73E-001	2,31E-003	-2,92E-002	3,23E-002
Tan_121	Larsen	2002		fig. 1A	Peracarida	Tanaidacea	extant	thoracopod 3		1,51E-002	5,71E-002	-2,91E-002	8,06E-003	-2,60E-002	-1,16E-002
Tan_122	Larsen	2002		fig. 1L	Peracarida	Tanaidacea	extant	thoracopod 3		-4,07E-002	7,73E-002	1,60E-002	2,17E-004	-1,53E-002	-1,90E-002
Tan_123	Larsen	2002		fig. 2A	Peracarida	Tanaidacea	extant	thoracopod 3		-1,46E-002	7,48E-002	1,30E-002	1,47E-002	7,66E-003	-6,86E-003
Tan_124	Larsen	2002		fig. 3A	Peracarida	Tanaidacea	extant	thoracopod 3		2,61E-002	1,09E-001	6,67E-003	5,33E-003	-9,28E-003	1,52E-002
Tan_125	Larsen	2002		fig. 4A	Peracarida	Tanaidacea	extant	thoracopod 3		-4,80E-002	1,62E-001	5,56E-002	-2,89E-002	2,66E-002	7,27E-003
Tan_126	Larsen	2002		fig. 5I	Peracarida	Tanaidacea	extant	thoracopod 3		-2,77E-002	1,77E-001	1,47E-001	6,54E-003	3,31E-002	7,41E-003
Tan_127	Larsen	2002		fig. 7H	Peracarida	Tanaidacea	extant	thoracopod 3		-4,43E-002	1,66E-001	1,07E-001	-9,53E-003	2,09E-002	4,24E-003
Tan_128	Larsen	2002		fig. 8C	Peracarida	Tanaidacea	extant	thoracopod 3		2,46E-003	1,32E-001	-1,06E-002	-2,78E-002	-3,46E-002	1,77E-002
Tan_129	Larsen	2002		fig. 8D	Peracarida	Tanaidacea	extant	thoracopod 3		6,36E-002	5,46E-002	-6,93E-002	-6,04E-003	4,24E-003	-4,39E-002
Tan_130	Larsen	2002		fig. 9A	Peracarida	Tanaidacea	extant	thoracopod 3		6,40E-002	3,34E-002	-5,62E-002	-1,68E-002	9,51E-003	-3,31E-002
Tan_131	Larsen	2002		fig. 9H	Peracarida	Tanaidacea	extant	thoracopod 3		-3,52E-003	9,64E-002	-6,43E-003	-6,64E-003	-1,28E-002	-6,92E-003
Tan_132	Larsen & Rayment	2002		fig. 1A	Peracarida	Tanaidacea	extant	thoracopod 3		3,37E-002	8,63E-002	5,59E-002	2,28E-002	-1,40E-002	2,34E-002
Tan_133	Larsen & Rayment	2002		fig. 2A	Peracarida	Tanaidacea	extant	thoracopod 3		6,95E-003	-3,45E-002	-2,13E-002	4,50E-002	-4,89E-002	2,08E-002
Tan_134	Larsen & Rayment	2002		fig. 2B	Peracarida	Tanaidacea	extant	thoracopod 3		-2,40E-002	8,48E-002	1,91E-002	1,22E-002	2,32E-002	3,75E-003
Tan_135	Larsen & Rayment	2002		fig. 3I	Peracarida	Tanaidacea	extant	thoracopod 3		-3,12E-002	7,87E-002	2,53E-002	1,51E-002	2,80E-002	-8,74E-003
Tan_136	Larsen & Rayment	2002		fig. 5A	Peracarida	Tanaidacea	extant	thoracopod 3		-2,36E-002	1,44E-001	9,72E-002	1,04E-002	1,68E-002	9,67E-003
Tan_137	Larsen & Rayment	2002		fig. 5F	Peracarida	Tanaidacea	extant	thoracopod 3		-2,05E-003	1,39E-001	6,93E-002	1,99E-002	1,50E-002	2,44E-002
Tan_138	Larsen & Rayment	2002		fig. 7B	Peracarida	Tanaidacea	extant	thoracopod 3		-1,27E-002	8,24E-002	2,76E-002	1,56E-002	-2,52E-002	-6,84E-003
Tan_139	Larsen & Rayment	2002		fig. 8H	Peracarida	Tanaidacea	extant	thoracopod 3		-2,72E-003	7,42E-002	6,32E-003	1,31E-002	-4,46E-002	7,86E-003
Tan_140	Drumm	2003		fig. 5c	Peracarida	Tanaidacea	extant	thoracopod 3		2,06E-003	6,36E-002	2,81E-001	2,96E-002	2,01E-002	-1,19E-003
Tan_141	Larsen & Blazewicz-Paszkowycz	2003		fig. 1B	Peracarida	Tanaidacea	extant	thoracopod 3		-6,41E-002	-3,93E-001	2,31E-002	1,01E-002	1,88E-002	-8,57E-002
Tan_142	Larsen & Blazewicz-Paszkowycz	2003		fig. 1C	Peracarida	Tanaidacea	extant	thoracopod 3		6,42E-002	3,47E-002	-1,03E-002	3,70E-002	-1,07E-001	5,01E-002
Tan_143	Larsen & Blazewicz-Paszkowycz	2003		fig. 3B	Peracarida	Tanaidacea	extant	thoracopod 3		-1,28E-002	1,42E-001	-8,07E-003	-2,33E-002	3,07E-003	1,73E-002
Tan_144	Bird	2004		fig. 1J	Peracarida	Tanaidacea	extant	thoracopod 3		-3,70E-002	1,72E-002	-2,87E-002	-3,13E-002	1,33E-002	-1,07E-003
Tan_145	Bird	2004		fig. 4A	Peracarida	Tanaidacea	extant	thoracopod 3		-5,09E-002	9,13E-002	-2,82E-002	-2,73E-002	-1,53E-002	-1,11E-002
Tan_146	Bird	2004		fig. 7A	Peracarida	Tanaidacea	extant	thoracopod 3		-4,00E-002	1,22E-001	2,04E-002	1,87E-003	-3,77E-003	6,64E-003
Tan_147	Bird	2004		fig. 8K	Peracarida	Tanaidacea	extant	thoracopod 3		2,23E-003	1,10E-001	3,55E-002	-1,17E-002	-1,64E-002	7,50E-003
Tan_148	Bird	2004		fig. 11K	Peracarida	Tanaidacea	extant	thoracopod 3		-6,96E-003	1,40E-001	2,67E-003	-5,86E-003	-2,45E-002	-2,38E-003
Tan_149	Bird	2004		fig. 13J	Peracarida	Tanaidacea	extant	thoracopod 3		-3,42E-002	1,10E-001	3,48E-004	-4,79E-003	-1,15E-002	4,19E-003
Tan_150	Bird	2004		fig. 15K	Peracarida	Tanaidacea	extant	thoracopod 3		-1,24E-002	1,45E-001	-4,93E-002	7,91E-003	-3,76E-002	5,32E-003
Tan_151	Bird	2004		fig. 17K	Peracarida	Tanaidacea	extant	thoracopod 3		-2,42E-003	7,46E-002	-8,57E-003	-1,11E-002	-4,99E-002	-8,38E-003
Tan_152	Guerrero-Kommritz	2004		Abb. 1	Peracarida	Tanaidacea	extant	thoracopod 3		3,08E-002	-2,42E-002	-5,80E-002	2,87E-003	1,64E-003	7,18E-003
Tan_153	Guerrero-Kommritz	2004		fig. 1A	Peracarida	Tanaidacea	extant	thoracopod 3		-1,14E-002	5,45E-004	-2,75E-002	9,93E-004	-3,35E-002	-3,23E-003
Tan_154	Guerrero-Kommritz	2004		fig. 3A	Peracarida	Tanaidacea	extant	thoracopod 3		-1,33E-002	6,00E-002	-2,15E-003	6,99E-004	-2,48E-002	1,68E-003
Tan_155	Guerrero-Kommritz	2004		fig. 1f	Peracarida	Tanaidacea	extant	thoracopod 3		-8,83E-003	9,80E-002	-6,99E-003	-1,23E-002	-1,34E-003	-1,79E-002
Tan_156	Guerrero-Kommritz	2004		fig. 4a	Peracarida	Tanaidacea	extant	thoracopod 3		1,23E-002	7,37E-003	-5,15E-002	1,63E-002	-2,00E-002	-8,03E-003
Tan_157	Guerrero-Kommritz	2004		fig. 2a	Peracarida	Tanaidacea	extant	thoracopod 3		1,26E-003	7,91E-002	-2,47E-002	-1,68E-002	-4,91E-002	-8,20E-003
Tan_158	Guerrero-Kommritz	2004		fig. 2b	Peracarida	Tanaidacea	extant	thoracopod 3		7,36E-003	9,68E-002	-9,91E-003	-1,18E-002	-4,33E-002	-1,32E-002
Tan_159	Guerrero-Kommritz	2004		fig. 4a	Peracarida	Tanaidacea	extant	thoracopod 3		5,89E-003	1,05E-001	1,46E-002	-2,65E-002	-2,35E-003	1,11E-002
Tan_160	Guerrero-Kommritz	2004		fig. 4b	Peracarida	Tanaidacea	extant	thoracopod 3		-1,62E-002	1,11E-001	-1,75E-002	-2,23E-002	-2,76E-002	-8,48E-004
Tan_161	Guerrero-Kommritz	2004		fig. 1f	Peracarida	Tanaidacea	extant	thoracopod 3		-1,44E-003	8,95E-002	-2,48E-004	8,46E-003	-1,13E-002	-1,63E-003
Tan_162	Guerrero-Kommritz	2004		fig. 3f	Peracarida	Tanaidacea	extant	thoracopod 3		1,14E-002	1,18E-001	6,57E-003	4,47E-005	-9,48E-003	-2,23E-003
Tan_163	Guerrero-Kommritz	2004		fig. 5f	Peracarida	Tanaidacea	extant	thoracopod 3		-1,53E-002	8,61E-002	2,31E-002	5,01E-003	-8,79E-003	-3,32E-003
Tan_164	Guerrero-Kommritz	2004		fig. 7f	Peracarida	Tanaidacea	extant	thoracopod 3		3,91E-003	1,13E-001	-2,27E-002	-3,26E-002	-3,06E-002	8,41E-004
Tan_165	Guerrero-Kommritz	2004		fig. 9f	Peracarida	Tanaidacea	extant	thoracopod 3		-1,35E-002	9,37E-002	-6,28E-003	-1,40E-002	-1,63E-002	-1,28E-002
Tan_166	Guerrero-Kommritz	2004		fig. 11f	Peracarida	Tanaidacea	extant	thoracopod 3		5,98E-003	7,96E-002	-2,55E-002	-1,08E-002	-8,00E-003	-6,29E-003
Tan_167	Guerrero-Kommritz	2004		fig. 13f	Peracarida	Tanaidacea	extant	thoracopod 3		5,41E-002	9,23E-002	-3,32E-002	-9,18E-003	-1,72E-002	-3,44E-003
Tan_168	Guerrero-Kommritz	2004		fig. 15a	Peracarida	Tanaidacea	extant	thoracopod 3		-1,74E-002	1,06E-001	1,00E-002	3,53E-004	-1,36E-002	-6,91E-003
Tan_169	Guerrero-Kommritz	2004		fig. 15b	Peracarida	Tanaidacea	extant	thoracopod 3		1,85E-002	9,51E-002	-2,24E-002	-2,98E-002	-2,41E-002	-3,22E-003
Tan_170	Guerrero-Kommritz	2004		fig. 15c	Peracarida	Tanaidacea	extant	thoracopod 3		4,42E-002	9,36E-002	-3,41E-002	-1,51E-003	-7,99E-003	-2,88E-003
Tan_171	Guerrero-Kommritz	2004		fig. 15d	Peracarida	Tanaidacea	extant	thoracopod 3		-7,74E-003	9,21E-002	-7,29E-005	-9,65E-003	-4,13E-003	-8,75E-003
Tan_172	Guerrero-Kommritz	2004		fig. 15e	Peracarida	Tanaidacea	extant	thoracopod 3		-4,12E-004	1,30E-001	1,78E-002	1,33E-003	-1,47E-002	-1,80E-003
Tan_173	Guerrero-Kommritz	2004		fig. 15f	Peracarida	Tanaidacea	extant	thoracopod 3		-1,49E-002	9,81E-002	-1,94E-002	-1,26E-002	-6,24E-003	-1,06E-002
Tan_174	Guerrero-Kommritz	2004		fig. 15g	Peracarida	Tanaidacea	extant	thoracopod 3		5,49E-003	8,42E-002	-8,34E-004	3,22E-003	-1,02E-002	1,00E-003
Tan_175	Guerrero-Kommritz	2004		fig. 2a	Peracarida	Tanaidacea	extant	thoracopod 3		-1,72E-003	1,00E-001	-1,66E-002	5,28E-003	-3,29E-003	-2,62E-002
Tan_176	Guerrero-Kommritz	2004		fig. 3f	Peracarida	Tanaidacea	extant	thoracopod 3		2,50E-004	1,06E-001	2,41E-002	6,75E-003	-7,95E-004	1,67E-002
Tan_177	Guerrero-Kommritz	2004		fig. 5f	Peracarida	Tanaidacea	extant	thoracopod 3		-1,46E-002	8,86E-002	4,04E-002	-1,27E-003	-1,10E-002	5,94E-003
Tan_178	Guerrero-Kommritz	2004		fig. 7h	Peracarida	Tanaidacea	extant	thoracopod 3		2,25E-002	1,10E-001	-2,74E-003	-1,40E-002	-8,13E-003	-1,87E-002
Tan_179	Guerrero-Kommritz	2004		fig. 9g	Peracarida	Tanaidacea	extant	thoracopod 3		1,24E-002	1,42E-001	1,86E-002	-1,99E-002	-5,27E-003	1,60E-003
Tan_180	Guerrero-Kommritz	2004		fig. 11g	Peracarida	Tanaidacea	extant	thoracopod 3		1,24E-002	1,42E-001	1,86E-002	-1,99E-002	-5,27E-003	1,60E-003
Tan_181	Guerrero-Kommritz	2004		fig. 14a	Peracarida	Tanaidacea	extant	thoracopod 3		6,35E-003	7,98E-002	-2,68E-002	-3,33E-002	2,55E-003	-6,05E-003
Tan_182	Guerrero-Kommritz	2004		fig. 16g	Peracarida	Tanaidacea	extant	thoracopod 3		-8,20E-002	9,98E-002	2,73E-003	-4,83E-003	-2,79E-002	-5,84E-002
Tan_183	Guerrero-Kommritz	2004		fig. 17a	Peracarida	Tanaidacea	extant	thoracopod 3		8,44E-003	1,25E-001	1,50E-002	-1,29E-002	-9,35E-003	-3,58E-002
Tan_184	Guerrero-Kommritz	2004		fig. 18h	Peracarida	Tanaidacea	extant	thoracopod 3		1,46E-002	4,87E-002	-3,88E-003	-1,60E-002	-3,43E-002	7,37E-003
Tan_185	Guerrero-Kommritz	2004		fig. 20g	Peracarida	Tanaidacea	extant	thoracopod 3		-7,30E-002	1,35E-001	-6,98E-003	2,19E-002	-4,56E-002	-6,13E-002
Tan_186	Guerrero-Kommritz	2004		fig. 22g	Peracarida	Tanaidacea	extant	thoracopod 3		7,88E-002	3,32E-002	-6,63E-002	-5,70E-003	-1,17E-002	-2,72E-002
Tan_187	Guerrero-Kommritz	2004		fig. 25a	Peracarida	Tanaidacea	extant	thoracopod 3		1,24E-002	4,35E-002	-3,79E-002	-1,41E-002	5,09E-003	-1,65E-002
Tan_188	Guerrero-Kommritz	2004		fig. 26g	Peracarida	Tanaidacea	extant	thoracopod 3		-4,97E-002	8,03E-002	5,84E-003	-2,05E-002	-1,06E-002	-3,68E-002
Tan_189	Guerrero-Kommritz	2004		fig. 1e	Peracarida	Tanaidacea	extant	thoracopod 3		1,14E-002	2,07E-001	8,74E-002	-4,04E-002	1,39E-002	3,00E-002
Tan_190	Guerrero-Kommritz	2004		fig. 2k	Peracarida	Tanaidacea	extant	thoracopod 3		-9,70E-003	1,17E-001	2,48E-002	-2,23E-002	5,86E-003	2,13E-002
Tan_192	Guerrero-Kommritz	2004		fig. 8h	Peracarida	Tanaidacea	extant	thoracopod 3		-4,06E-002	1,62E-001	-1,53E-002	-6,62E-002	-1,20E-002	2,47E-002
Tan_193	Larsen & Heard	2004		fig. 1A	Peracarida	Tanaidacea	extant	thoracopod 3		-2,65E-002	1,32E-001	4,94E-004	-4,62E-002	-2,94E-002	3,38E-002
Tan_194	Larsen & Heard	2004		fig. 2A	Peracarida	Tanaidacea	extant	thoracopod 3		-1,28E-002	1,47E-001	7,51E-003	-3,63E-002	-4,57E-003	1,63E-002
Tan_195	Larsen & Heard	2004		fig. 4A	Peracarida	Tanaidacea	extant	thoracopod 3		3,11E-002	1,61E-001	4,39E-002	-2,71E-003	-2,67E-002	4,44E-002
Tan_196	Larsen & Heard	2004		fig. 5B	Peracarida	Tanaidacea	extant	thoracopod 3		-2,04E-002	2,01E-001	4,23E-002	-3,34E-002	-2,51E-002	2,74E-002
Tan_197	Larsen & Heard	2004		fig. 6G	Peracarida	Tanaidacea	extant	thoracopod 3		5,82E-003	1,05E-001	2,30E-002	-3,32E-002	-2,13E-002	2,09E-002
Tan_198	Larsen & Heard	2004		fig. 7B	Peracarida	Tanaidacea	extant	thoracopod 3		2,79E-002	3,36E-002	-6,20E-002	-7,16E-002	-8,50E-003	-5,06E-003
Tan_199	Larsen & Heard	2004		fig. 8G	Peracarida	Tanaidacea	extant	thoracopod 3		-4,23E-002	1,82E-001	6,73E-002	-3,54E-002	-1,79E-002	6,92E-003
Tan_200	Larsen & Heard	2004		fig. 9B	Peracarida	Tanaidacea	extant	thoracopod 3		-3,43E-002	1,31E-001	5,25E-002	-8,15E-004	1,05E-003	2,00E-002
Tan_201	Larsen & Heard	2004		fig. 10B	Peracarida	Tanaidacea	extant	thoracopod 3		-5,91E-002	1,20E-001	4,13E-002	5,10E-005	3,28E-002	1,54E-002
Tan_202	Larsen & Heard	2004		fig. 12B	Peracarida	Tanaidacea	extant	thoracopod 3		-2,15E-002	7,94E-002	3,30E-002	2,55E-002	-1,28E-003	3,04E-002
Tan_203	Larsen & Heard	2004		fig. 12L	Peracarida	Tanaidacea	extant	thoracopod 3		3,75E-002	1,57E-001	5,79E-002	-1,06E-002	-3,50E-002	3,32E-002
Tan_204	Larsen & Heard	2004		fig. 14B	Peracarida	Tanaidacea	extant	thoracopod 3		9,03E-003	1,36E-001	-3,41E-003	-2,50E-002	-1,77E-002	1,50E-002
Tan_205	Larsen & Heard	2004		fig. 15A	Peracarida	Tanaidacea	extant	thoracopod 3		3,00E-003	1,70E-001	6,50E-002	-1,76E-002	-9,81E-003	3,67E-002
Tan_206	Bamber & Sheader	2005		fig. 3a	Peracarida	Tanaidacea	extant	thoracopod 3		-1,28E-002	8,83E-002	-2,32E-002	-6,14E-003	1,28E-002	-3,91E-003
Tan_207	Bamber & Sheader	2005		fig. 3b	Peracarida	Tanaidacea	extant	thoracopod 3		6,28E-002	5,05E-003	-2,26E-002	2,09E-002	-9,01E-003	4,04E-002
Tan_208	Bamber & Sheader	2005		fig. 7a	Peracarida	Tanaidacea	extant	thoracopod 3		2,33E-002	1,67E-002	4,93E-002	4,69E-003	-2,27E-002	-4,64E-002
Tan_209	Bamber & Sheader	2005		fig. 7b	Peracarida	Tanaidacea	extant	thoracopod 3		-1,18E-001	3,68E-003	1,91E-002	5,88E-004	-2,09E-002	-7,87E-002
Tan_210	Bamber & Sheader	2005		fig. 11a	Peracarida	Tanaidacea	extant	thoracopod 3		-1,78E-002	8,97E-002	3,53E-002	-1,63E-003	-2,74E-002	7,84E-003
Tan_211	Bamber & Sheader	2005		fig. 12a	Peracarida	Tanaidacea	extant	thoracopod 3		-1,87E-002	8,77E-002	2,69E-002	1,34E-002	1,70E-002	-3,40E-002
Tan_212	Bamber & Sheader	2005		fig. 15a	Peracarida	Tanaidacea	extant	thoracopod 3		3,09E-002	1,51E-001	1,27E-001	-5,47E-003	-4,79E-002	2,91E-002
Tan_213	Blazewicz-Paszkowycz	2005		fig. 3A	Peracarida	Tanaidacea	extant	thoracopod 3		-5,35E-002	1,08E-001	2,51E-002	5,96E-003	2,00E-002	-2,00E-002
Tan_214	Blazewicz-Paszkowycz	2005		fig. 7H	Peracarida	Tanaidacea	extant	thoracopod 3		-3,34E-002	1,09E-001	-1,15E-002	-1,90E-002	-1,28E-002	-7,61E-003
Tan_215	Blazewicz-Paszkowycz	2005		fig. 10J	Peracarida	Tanaidacea	extant	thoracopod 3		-3,91E-002	5,96E-002	2,81E-003	1,51E-002	7,98E-003	-2,43E-002
Tan_216	Blazewicz-Paszkowycz	2005		fig. 14A	Peracarida	Tanaidacea	extant	thoracopod 3		-1,74E-002	1,38E-001	1,43E-002	-4,65E-003	-1,52E-003	-3,96E-003
Tan_217	Blazewicz-Paszkowycz	2005		fig. 15H	Peracarida	Tanaidacea	extant	thoracopod 3		1,42E-002	5,55E-002	-3,32E-002	-1,36E-002	-8,90E-003	-2,22E-002
Tan_218	Blazewicz-Paszkowycz	2005		fig. 17F	Peracarida	Tanaidacea	extant	thoracopod 3		-3,07E-002	9,23E-002	-3,40E-003	-5,01E-003	6,32E-003	-5,36E-004
Tan_219	Blazewicz-Paszkowycz	2005		fig. 20C	Peracarida	Tanaidacea	extant	thoracopod 3		-4,49E-002	1,02E-001	1,34E-002	6,74E-003	8,44E-003	-2,69E-002
Tan_220	Blazewicz-Paszkowycz	2005		fig. 23C	Peracarida	Tanaidacea	extant	thoracopod 3		1,39E-002	1,48E-001	4,57E-002	5,05E-003	-1,38E-003	-3,95E-003
Tan_221	Bamber	2006		fig. 2A	Peracarida	Tanaidacea	extant	thoracopod 3		-1,49E-002	6,49E-002	-2,01E-002	3,90E-003	-3,42E-002	-1,79E-002
Tan_222	Bamber	2006		fig. 4A	Peracarida	Tanaidacea	extant	thoracopod 3		-2,74E-002	8,21E-002	5,17E-002	2,06E-003	7,31E-003	-7,53E-003
Tan_223	Bamber	2006		fig. 6E	Peracarida	Tanaidacea	extant	thoracopod 3		1,59E-002	5,90E-002	-4,04E-002	1,56E-002	-3,21E-002	-2,29E-002
Tan_224	Bamber	2006		fig. 8A	Peracarida	Tanaidacea	extant	thoracopod 3		-4,21E-002	4,57E-002	9,61E-002	1,23E-002	2,86E-002	6,43E-003
Tan_225	Larsen & Shimomura	2006		fig. 2B	Peracarida	Tanaidacea	extant	thoracopod 3		-3,08E-002	4,48E-002	2,30E-002	-1,41E-002	1,14E-002	-6,30E-004
Tan_226	Larsen & Shimomura	2006		fig. 3F	Peracarida	Tanaidacea	extant	thoracopod 3		-4,36E-002	8,91E-002	3,90E-002	-1,11E-002	4,09E-003	-4,85E-003
Tan_227	Larsen & Shimomura	2006		fig. 6G	Peracarida	Tanaidacea	extant	thoracopod 3		-3,21E-002	7,14E-002	9,39E-003	-1,24E-003	-4,06E-003	-2,69E-002
Tan_228	Bamber	2007		fig. 2G	Peracarida	Tanaidacea	extant	thoracopod 3		4,05E-002	1,70E-002	1,62E-003	4,14E-003	-4,89E-004	9,05E-003
Tan_229	Bamber	2007		fig. 5B	Peracarida	Tanaidacea	extant	thoracopod 3		-1,11E-003	8,98E-002	4,27E-002	-3,58E-002	1,25E-002	1,83E-002
Tan_230	Bamber	2007		fig. 7B	Peracarida	Tanaidacea	extant	thoracopod 3		1,38E-002	1,09E-001	1,67E-002	9,73E-003	1,96E-002	-6,59E-003
Tan_231	Bamber	2007		fig. 9C	Peracarida	Tanaidacea	extant	thoracopod 3		-7,50E-002	1,12E-001	6,31E-002	-2,10E-002	-1,92E-003	-1,11E-002
Tan_232	Bamber	2007		fig. 11C	Peracarida	Tanaidacea	extant	thoracopod 3		2,41E-003	1,01E-001	1,01E-001	8,13E-003	1,40E-002	8,59E-003
Tan_233	Bamber	2007		fig. 11D	Peracarida	Tanaidacea	extant	thoracopod 3		-6,88E-002	4,58E-002	-1,88E-002	2,13E-002	-3,36E-002	-5,12E-002
Tan_234	Bamber	2007		fig. 14H	Peracarida	Tanaidacea	extant	thoracopod 3		-3,49E-002	9,93E-002	7,54E-002	1,91E-002	2,41E-002	1,21E-004
Tan_235	Blazewicz-Paszkowycz & Bamber	2007	a	fig. 3A	Peracarida	Tanaidacea	extant	thoracopod 3		-3,79E-002	1,08E-001	2,27E-002	1,50E-002	-6,69E-004	-2,28E-002
Tan_237	Blazewicz-Paszkowycz & Bamber	2007	a	fig. 9A	Peracarida	Tanaidacea	extant	thoracopod 3		-1,55E-002	5,04E-002	-1,20E-002	-9,32E-003	2,76E-003	-6,11E-003
Tan_238	Blazewicz-Paszkowycz & Bamber	2007	a	fig. 12A	Peracarida	Tanaidacea	extant	thoracopod 3		-7,19E-002	6,74E-002	-1,77E-002	-3,55E-003	7,60E-003	-3,33E-002
Tan_239	Blazewicz-Paszkowycz & Bamber	2007	a	fig. 13	Peracarida	Tanaidacea	extant	thoracopod 3		7,32E-002	-7,46E-003	1,32E-002	2,45E-002	2,50E-002	9,14E-003
Tan_240	Blazewicz-Paszkowycz & Bamber	2007	a	fig. 15G	Peracarida	Tanaidacea	extant	thoracopod 3		-2,22E-002	6,25E-002	5,13E-002	-5,78E-002	2,13E-002	7,95E-002
Tan_241	Blazewicz-Paszkowycz & Bamber	2007	a	fig. 16A	Peracarida	Tanaidacea	extant	thoracopod 3		1,30E-002	1,01E-001	3,07E-002	-5,18E-002	-8,92E-003	2,36E-002
Tan_242	Blazewicz-Paszkowycz & Bamber	2007	a	fig. 19A	Peracarida	Tanaidacea	extant	thoracopod 3		-4,32E-003	1,47E-001	5,09E-002	-2,33E-002	1,85E-002	5,96E-002
Tan_243	Blazewicz-Paszkowycz & Bamber	2007	a	fig. 21C	Peracarida	Tanaidacea	extant	thoracopod 3		-4,34E-002	1,06E-001	1,42E-002	7,61E-003	5,50E-003	1,30E-002
Tan_244	Blazewicz-Paszkowycz & Bamber	2007	a	fig. 21D	Peracarida	Tanaidacea	extant	thoracopod 3		1,12E-002	1,06E-001	5,18E-002	6,00E-002	-2,11E-002	5,46E-002
Tan_245	Blazewicz-Paszkowycz & Bamber	2007	a	fig. 21E	Peracarida	Tanaidacea	extant	thoracopod 3		4,48E-002	1,02E-001	-1,05E-002	1,15E-002	-4,36E-002	7,42E-002
Tan_246	Blazewicz-Paszkowycz & Bamber	2007	a	fig. 26A	Peracarida	Tanaidacea	extant	thoracopod 3		3,48E-003	3,35E-002	1,52E-002	1,36E-002	-7,43E-003	5,83E-003
Tan_247	Blazewicz-Paszkowycz & Bamber	2007	b	fig. 5A	Peracarida	Tanaidacea	extant	thoracopod 3		-4,28E-002	6,33E-002	3,50E-002	-1,10E-002	3,55E-002	3,97E-003
Tan_248	Blazewicz-Paszkowycz & Bamber	2007	b	fig. 9A	Peracarida	Tanaidacea	extant	thoracopod 3		-3,90E-002	6,86E-002	-7,22E-003	-1,17E-002	1,04E-002	-4,43E-002
Tan_249	Blazewicz-Paszkowycz & Bamber	2007	b	fig. 12A	Peracarida	Tanaidacea	extant	thoracopod 3		-3,06E-002	7,41E-002	-4,69E-003	4,29E-003	-8,00E-004	-3,30E-002
Tan_250	Blazewicz-Paszkowycz & Bamber	2007	b	fig. 15A	Peracarida	Tanaidacea	extant	thoracopod 3		5,27E-002	-1,09E-001	5,18E-002	1,49E-002	4,07E-002	2,17E-002
Tan_251	Jozwiak & Blazewicz-Paszkowycz	2007		fig. 1B	Peracarida	Tanaidacea	extant	thoracopod 3		-7,54E-002	6,26E-002	-5,89E-002	-2,30E-002	6,45E-002	5,65E-003
Tan_252	Jozwiak & Blazewicz-Paszkowycz	2007		fig. 3A	Peracarida	Tanaidacea	extant	thoracopod 3		-5,16E-002	6,94E-002	-2,07E-002	-4,34E-002	1,65E-002	-3,20E-002
Tan_253	Jozwiak & Blazewicz-Paszkowycz	2007		fig. 6A	Peracarida	Tanaidacea	extant	thoracopod 3		1,73E-002	2,17E-001	1,40E-001	-2,83E-003	-9,09E-002	5,21E-002
Tan_254	Jozwiak & Blazewicz-Paszkowycz	2007		fig. 7B	Peracarida	Tanaidacea	extant	thoracopod 3		-3,83E-002	6,79E-002	1,55E-001	2,98E-002	1,89E-002	-1,98E-002
Tan_255	Jozwiak & Blazewicz-Paszkowycz	2007		fig. 10A	Peracarida	Tanaidacea	extant	thoracopod 3		-5,08E-002	1,23E-001	5,08E-002	-3,93E-002	-2,15E-002	-1,55E-002
Tan_256	Jozwiak & Blazewicz-Paszkowycz	2007		fig. 11A	Peracarida	Tanaidacea	extant	thoracopod 3		-1,22E-001	2,03E-001	4,88E-002	-5,99E-002	-2,22E-003	-3,78E-002
Tan_257	Jozwiak & Blazewicz-Paszkowycz	2007		fig. 12A	Peracarida	Tanaidacea	extant	thoracopod 3		-3,62E-002	1,81E-001	2,13E-002	-5,11E-002	-1,16E-002	-2,77E-002
Tan_258	Kakui et al.	2007		fig. 3A	Peracarida	Tanaidacea	extant	thoracopod 3		3,67E-002	5,36E-003	1,13E-002	2,87E-002	-9,24E-003	1,08E-002
Tan_259	Kakui et al.	2007		fig. 6A	Peracarida	Tanaidacea	extant	thoracopod 3		-1,47E-002	8,31E-002	6,87E-003	2,62E-002	-7,09E-003	2,79E-002
Tan_260	Kakui et al.	2007		fig. 8A	Peracarida	Tanaidacea	extant	thoracopod 3		-7,84E-002	5,04E-002	-4,43E-002	7,97E-003	1,71E-002	2,12E-002
Tan_261	Larsen & Shimomura	2007		fig. 1B	Peracarida	Tanaidacea	extant	thoracopod 3		1,07E-002	1,33E-001	3,66E-002	4,96E-003	2,53E-002	-5,21E-003
Tan_262	Larsen & Shimomura	2007		fig. 2A	Peracarida	Tanaidacea	extant	thoracopod 3		8,31E-003	1,29E-001	2,63E-002	6,37E-003	-2,99E-003	-2,14E-003
Tan_263	Larsen & Shimomura	2007		fig. 3G	Peracarida	Tanaidacea	extant	thoracopod 3		-4,48E-004	1,51E-001	2,19E-002	-8,32E-003	1,31E-002	-1,03E-002
Tan_264	Larsen & Shimomura	2007		fig. 4M	Peracarida	Tanaidacea	extant	thoracopod 3		-1,66E-002	1,23E-001	8,77E-002	2,62E-002	2,80E-002	1,55E-003
Tan_265	Larsen & Shimomura	2007		fig. 7H	Peracarida	Tanaidacea	extant	thoracopod 3		-3,20E-002	1,42E-001	5,37E-002	2,41E-003	2,74E-002	6,44E-003
Tan_266	Larsen & Shimomura	2007		fig. 8A	Peracarida	Tanaidacea	extant	thoracopod 3		-3,94E-002	1,03E-001	-6,10E-003	-4,07E-003	-2,59E-002	-2,61E-002
Tan_267	Larsen & Shimomura	2007		fig. 10G	Peracarida	Tanaidacea	extant	thoracopod 3		-2,92E-002	1,03E-001	5,30E-003	-8,44E-005	-1,82E-003	-1,67E-002
Tan_268	Larsen & Shimomura	2007		fig. 12A	Peracarida	Tanaidacea	extant	thoracopod 3		-7,20E-002	1,19E-001	4,71E-002	-5,38E-004	2,42E-002	-2,97E-002
Tan_269	Larsen & Shimomura	2007		fig. 13A	Peracarida	Tanaidacea	extant	thoracopod 3		-3,17E-002	2,08E-001	9,35E-002	-9,72E-003	-2,89E-003	1,37E-002
Tan_270	Larsen & Shimomura	2007		fig. 14A	Peracarida	Tanaidacea	extant	thoracopod 3		-3,17E-002	2,08E-001	9,35E-002	-9,72E-003	-2,89E-003	1,37E-002
Tan_271	Larsen & Shimomura	2007		fig. 15C	Peracarida	Tanaidacea	extant	thoracopod 3		1,42E-002	9,74E-002	5,96E-002	9,72E-003	-2,99E-002	1,73E-002
Tan_272	Larsen & Shimomura	2007		fig. 19A	Peracarida	Tanaidacea	extant	thoracopod 3		-1,37E-002	1,36E-001	-1,86E-002	-3,81E-002	-2,08E-002	-1,08E-002
Tan_273	Larsen & Shimomura	2007		fig. 21A	Peracarida	Tanaidacea	extant	thoracopod 3		-6,01E-003	1,43E-001	2,21E-002	-1,44E-002	-1,83E-002	4,27E-003
Tan_274	Larsen & Shimomura	2008		fig. 3A	Peracarida	Tanaidacea	extant	thoracopod 3		-1,07E-002	1,03E-001	4,72E-002	1,30E-002	8,13E-003	1,51E-002
Tan_275	Larsen & Shimomura	2008		fig. 3B	Peracarida	Tanaidacea	extant	thoracopod 3		-3,60E-002	9,28E-002	3,69E-002	-3,74E-003	2,09E-002	-7,41E-003
Tan_276	Larsen & Shimomura	2008		fig. 5B	Peracarida	Tanaidacea	extant	thoracopod 3		-5,98E-002	1,28E-001	7,28E-002	-1,90E-002	3,27E-002	-1,13E-002
Tan_277	Larsen & Shimomura	2008		fig. 6D	Peracarida	Tanaidacea	extant	thoracopod 3		-5,97E-002	5,87E-002	2,32E-002	4,12E-003	3,02E-002	-3,43E-003
Tan_278	Larsen & Shimomura	2008		fig. 8A	Peracarida	Tanaidacea	extant	thoracopod 3		1,93E-003	-5,98E-002	-4,57E-002	5,55E-003	2,53E-002	1,20E-002
Tan_279	Larsen & Shimomura	2008		fig. 8B	Peracarida	Tanaidacea	extant	thoracopod 3		3,71E-003	-2,96E-002	-3,84E-002	1,84E-002	-1,97E-002	1,99E-002
Tan_280	Larsen & Shimomura	2008		fig. 9B	Peracarida	Tanaidacea	extant	thoracopod 3		2,01E-002	-7,82E-002	-3,63E-002	2,07E-002	-1,91E-002	2,53E-002
Tan_281	Larsen & Shimomura	2008		fig. 9C	Peracarida	Tanaidacea	extant	thoracopod 3		4,20E-002	-1,23E-001	-5,63E-002	-3,41E-003	-1,96E-002	4,88E-002
Tan_282	Bamber & Costa	2009		fig. 3A	Peracarida	Tanaidacea	extant	thoracopod 3		-5,28E-002	1,22E-001	5,54E-002	9,95E-003	-1,68E-002	1,52E-003
Tan_283	Bamber & Costa	2009		fig. 3b	Peracarida	Tanaidacea	extant	thoracopod 3		-2,97E-002	1,18E-001	1,88E-002	-8,32E-003	-8,48E-002	2,60E-002
Tan_284	Bamber & Costa	2009		fig. 5A	Peracarida	Tanaidacea	extant	thoracopod 3		2,83E-002	9,06E-002	-2,11E-002	3,56E-002	-5,86E-002	7,62E-003
Tan_285	Blazewicz-Paszkowycz & Bamber	2009		fig. 3A	Peracarida	Tanaidacea	extant	thoracopod 3		-7,23E-002	7,84E-002	1,26E-001	-2,94E-002	1,99E-002	-2,40E-002
Tan_286	Blazewicz-Paszkowycz & Bamber	2009		fig. 5A	Peracarida	Tanaidacea	extant	thoracopod 3		-4,72E-002	1,05E-001	1,54E-001	-2,30E-002	2,67E-003	-2,00E-002
Tan_287	Jozwiak et al.	2009		fig. 1B	Peracarida	Tanaidacea	extant	thoracopod 3		-1,33E-002	6,91E-002	8,98E-003	2,98E-003	2,33E-003	9,16E-004
Tan_288	Jozwiak et al.	2009		fig. 3A	Peracarida	Tanaidacea	extant	thoracopod 3		-2,74E-002	1,12E-001	4,80E-002	1,71E-002	5,74E-003	3,21E-002
Tan_289	Jozwiak et al.	2009		fig. 4B	Peracarida	Tanaidacea	extant	thoracopod 3		-1,37E-002	1,09E-001	1,29E-002	-1,85E-002	4,36E-003	3,12E-002
Tan_290	Jozwiak et al.	2009		fig. 5C	Peracarida	Tanaidacea	extant	thoracopod 3		-8,86E-002	7,87E-002	-6,20E-002	1,00E-002	5,75E-002	3,22E-002
Tan_291	Larsen et al.	2009		fig. 1B	Peracarida	Tanaidacea	extant	thoracopod 3		-8,83E-003	-5,53E-003	-5,42E-002	-5,98E-002	1,76E-002	6,67E-003
Tan_292	Larsen et al.	2009		fig. 2B	Peracarida	Tanaidacea	extant	thoracopod 3		2,13E-003	1,65E-001	1,42E-002	-3,72E-002	-1,13E-002	2,07E-003
Tan_293	Larsen et al.	2009		fig. 3A	Peracarida	Tanaidacea	extant	thoracopod 3		2,67E-002	7,87E-002	-2,26E-002	-4,19E-002	-1,58E-002	-2,65E-003
Tan_294	Larsen et al.	2009		fig. 4A	Peracarida	Tanaidacea	extant	thoracopod 3		3,39E-002	1,14E-001	-1,90E-002	-4,12E-002	1,19E-002	1,19E-002
Tan_295	Larsen et al.	2009		fig. 4B	Peracarida	Tanaidacea	extant	thoracopod 3		4,41E-002	1,06E-001	7,16E-002	1,07E-002	-1,41E-002	4,01E-002
Tan_296	Larsen et al.	2009		fig. 7A	Peracarida	Tanaidacea	extant	thoracopod 3		6,99E-002	1,48E-001	-1,27E-002	-2,77E-002	-1,73E-002	1,43E-002
Tan_297	Larsen et al.	2009		fig. 7B	Peracarida	Tanaidacea	extant	thoracopod 3		3,10E-002	1,47E-001	5,37E-002	-6,35E-003	-2,50E-002	3,41E-002
Tan_298	Araujo-Silva & Larsen	2010		fig. 4B	Peracarida	Tanaidacea	extant	thoracopod 3		2,66E-002	6,74E-002	3,30E-001	5,86E-002	-5,89E-002	1,79E-002
Tan_299	Araujo-Silva & Larsen	2010		fig. 6D	Peracarida	Tanaidacea	extant	thoracopod 3		-2,62E-003	1,85E-002	-1,61E-002	-4,19E-002	3,98E-003	2,02E-002
Tan_300	Bamber & Chatterjee	2010		fig. 2A	Peracarida	Tanaidacea	extant	thoracopod 3		4,80E-002	1,12E-001	6,97E-002	3,56E-002	-2,26E-002	3,56E-002
Tan_301	Bamber & Chatterjee	2010		fig. 4A	Peracarida	Tanaidacea	extant	thoracopod 3		-1,07E-003	8,48E-002	7,99E-002	2,55E-002	2,08E-002	1,36E-002
Tan_302	Bamber & Chatterjee	2010		fig. 6A	Peracarida	Tanaidacea	extant	thoracopod 3		-4,27E-002	5,49E-002	-1,63E-003	1,24E-002	1,45E-002	3,83E-003
Tan_303	Bird	2010		fig. 4G	Peracarida	Tanaidacea	extant	thoracopod 3		-9,48E-003	1,13E-002	-2,96E-002	9,01E-003	-3,31E-002	4,04E-003
Tan_304	Bird	2010		fig. 7A	Peracarida	Tanaidacea	extant	thoracopod 3		-7,82E-003	8,72E-002	-3,20E-002	-1,11E-002	-1,75E-002	-9,58E-003
Tan_305	Bird	2010		fig. 7B	Peracarida	Tanaidacea	extant	thoracopod 3		2,09E-002	-1,63E-002	-5,55E-002	5,03E-003	-2,25E-003	-2,48E-002
Tan_306	Bird	2010		fig. 7C	Peracarida	Tanaidacea	extant	thoracopod 3		2,63E-002	5,72E-002	-2,92E-002	-1,87E-002	-1,05E-002	-2,88E-003
Tan_307	Bird	2010		fig. 7D	Peracarida	Tanaidacea	extant	thoracopod 3		2,96E-002	4,93E-002	-3,06E-002	-5,41E-003	-2,11E-002	-1,26E-002
Tan_308	Kakui et al.	2010		fig. 4C	Peracarida	Tanaidacea	extant	thoracopod 3		-7,53E-002	6,98E-002	2,68E-002	7,56E-003	3,75E-002	2,25E-003
Tan_309	Kakui et al.	2010		fig. 7J	Peracarida	Tanaidacea	extant	thoracopod 3		-7,36E-002	2,68E-002	1,01E-002	2,23E-002	3,14E-002	1,31E-003
Tan_310	Blazewicz-Paszkowycz & Bamber	2011		fig. 3A	Peracarida	Tanaidacea	extant	thoracopod 3		-5,82E-002	9,81E-002	-1,38E-002	-5,91E-003	2,69E-003	-1,52E-002
Tan_311	Blazewicz-Paszkowycz & Bamber	2011		fig. 4B	Peracarida	Tanaidacea	extant	thoracopod 3		-6,54E-002	1,13E-001	5,23E-003	-3,91E-003	2,41E-002	-1,58E-002
Tan_312	Blazewicz-Paszkowycz & Bamber	2011		fig. 7A	Peracarida	Tanaidacea	extant	thoracopod 3		-5,79E-002	5,97E-002	2,83E-002	1,83E-002	5,10E-002	-6,97E-003
Tan_313	Blazewicz-Paszkowycz & Bamber	2011		fig. 11A	Peracarida	Tanaidacea	extant	thoracopod 3		-4,08E-002	8,78E-002	-2,11E-002	-1,98E-002	3,13E-003	-1,29E-002
Tan_314	Blazewicz-Paszkowycz & Bamber	2011		fig. 14A	Peracarida	Tanaidacea	extant	thoracopod 3		-5,00E-002	7,01E-002	3,68E-002	9,90E-003	3,02E-002	-1,21E-003
Tan_315	Blazewicz-Paszkowycz & Bamber	2011		fig. 17A	Peracarida	Tanaidacea	extant	thoracopod 3		5,51E-002	1,16E-001	-4,43E-002	-3,18E-002	8,96E-004	-5,19E-003
Tan_316	Blazewicz-Paszkowycz & Bamber	2011		fig. 18B	Peracarida	Tanaidacea	extant	thoracopod 3		7,44E-003	1,15E-001	7,28E-002	-4,37E-003	-4,23E-002	6,32E-003
Tan_317	Blazewicz-Paszkowycz et al.	2011		p. 2J	Peracarida	Tanaidacea	extant	thoracopod 3		-2,57E-002	7,35E-002	-3,74E-002	-1,15E-002	9,15E-004	7,31E-003
Tan_318	Blazewicz-Paszkowycz et al.	2011		fig. 5I	Peracarida	Tanaidacea	extant	thoracopod 3		-2,88E-002	4,85E-002	1,07E-002	-6,90E-003	1,56E-002	-9,77E-003
Tan_319	Blazewicz-Paszkowycz et al.	2011		fig. 8I	Peracarida	Tanaidacea	extant	thoracopod 3		-1,95E-002	9,51E-002	4,84E-002	8,39E-003	3,86E-002	-1,47E-002
Tan_320	Blazewicz-Paszkowycz et al.	2011		fig. 12E	Peracarida	Tanaidacea	extant	thoracopod 3		-6,75E-002	1,12E-001	3,95E-002	6,94E-003	1,62E-002	-1,52E-002
Tan_321	Blazewicz-Paszkowycz et al.	2011		fig. 16A	Peracarida	Tanaidacea	extant	thoracopod 3		-5,67E-002	8,02E-002	3,33E-002	9,43E-003	2,08E-002	-2,31E-002
Tan_322	Blazewicz-Paszkowycz et al.	2011		fig. 19A	Peracarida	Tanaidacea	extant	thoracopod 3		-5,32E-002	1,51E-001	7,25E-002	6,02E-003	1,16E-002	1,74E-002
Tan_323	Blazewicz-Paszkowycz et al.	2011		fig. 22A	Peracarida	Tanaidacea	extant	thoracopod 3		-8,06E-002	6,60E-002	4,27E-002	-5,65E-004	5,34E-002	-2,47E-002
Tan_324	Blazewicz-Paszkowycz et al.	2011		fig. 24I	Peracarida	Tanaidacea	extant	thoracopod 3		-6,37E-002	1,60E-001	5,36E-002	-9,91E-003	1,12E-002	-1,45E-002
Tan_325	Blazewicz-Paszkowycz et al.	2011		fig. 26A	Peracarida	Tanaidacea	extant	thoracopod 3		-4,55E-002	1,09E-001	1,63E-002	-8,91E-003	4,29E-003	-6,47E-003
Tan_326	Drumm & Heard	2011		fig. 11D	Peracarida	Tanaidacea	extant	thoracopod 3		-2,52E-002	1,44E-001	4,24E-002	-1,05E-003	-1,94E-002	-1,04E-002
Tan_327	Drumm & Heard	2011		fig. 11F	Peracarida	Tanaidacea	extant	thoracopod 3		-1,05E-002	7,88E-002	4,62E-003	-2,81E-002	9,22E-003	8,45E-003
Tan_328	Drumm & Heard	2011		fig. 13A	Peracarida	Tanaidacea	extant	thoracopod 3		-7,09E-002	8,74E-002	4,16E-002	-3,69E-002	1,32E-002	1,53E-002
Tan_329	Drumm & Heard	2011		fig. 13D	Peracarida	Tanaidacea	extant	thoracopod 3		-4,06E-003	8,21E-002	1,95E-001	2,88E-002	1,45E-002	1,15E-002
Tan_330	Drumm & Heard	2011		fig. 14F	Peracarida	Tanaidacea	extant	thoracopod 3		-5,03E-002	8,93E-003	-6,50E-002	-7,23E-002	5,08E-002	-4,29E-004
Tan_331	Drumm & Heard	2011		fig. 14G	Peracarida	Tanaidacea	extant	thoracopod 3		-2,27E-003	5,03E-002	-3,43E-002	-2,75E-002	1,67E-002	-9,97E-003
Tan_332	Drumm & Heard	2011		fig. 18E	Peracarida	Tanaidacea	extant	thoracopod 3		-1,20E-001	-3,50E-002	2,85E-001	6,99E-002	-7,23E-002	-4,27E-002
Tan_333	Drumm & Heard	2011		fig. 20J	Peracarida	Tanaidacea	extant	thoracopod 3		-4,80E-003	7,31E-002	2,62E-002	2,76E-002	-1,05E-002	-7,80E-003
Tan_334	Drumm & Heard	2011		fig. 20K	Peracarida	Tanaidacea	extant	thoracopod 3		-1,13E-001	1,08E-001	1,06E-001	-1,74E-002	-6,56E-003	-6,41E-002
Tan_335	Drumm & Heard	2011		fig. 22F	Peracarida	Tanaidacea	extant	thoracopod 3		1,77E-001	1,53E-002	1,21E-001	3,89E-002	-1,41E-002	2,07E-002
Tan_336	Drumm & Heard	2011		fig. 24C	Peracarida	Tanaidacea	extant	thoracopod 3		7,41E-002	5,86E-002	1,12E-001	7,51E-002	3,22E-003	4,13E-002
Tan_337	Drumm & Heard	2011		fig. 24D	Peracarida	Tanaidacea	extant	thoracopod 3		-1,03E-002	7,90E-002	1,46E-002	1,53E-002	-5,40E-003	-9,24E-003
Tan_338	Drumm & Heard	2011		fig. 26E	Peracarida	Tanaidacea	extant	thoracopod 3		-7,29E-003	9,93E-002	4,76E-002	-6,34E-003	-9,28E-003	1,74E-002
Tan_339	Drumm & Heard	2011		fig. 28F	Peracarida	Tanaidacea	extant	thoracopod 3		3,22E-002	-1,25E-002	1,83E-001	1,32E-002	-5,53E-002	1,29E-002
Tan_340	Drumm & Heard	2011		fig. 35A	Peracarida	Tanaidacea	extant	thoracopod 3		-1,17E-002	8,35E-002	1,17E-002	-1,43E-002	-1,85E-002	6,72E-003
Tan_342	Drumm & Heard	2011		fig. 37F	Peracarida	Tanaidacea	extant	thoracopod 3		-1,53E-002	8,51E-002	1,33E-002	-1,21E-002	-1,77E-002	4,96E-003
Tan_343	Drumm & Heard	2011		fig. 39B	Peracarida	Tanaidacea	extant	thoracopod 3		2,39E-002	5,42E-003	4,17E-002	2,56E-002	7,90E-003	1,84E-004
Tan_344	Drumm & Heard	2011		fig. 41D	Peracarida	Tanaidacea	extant	thoracopod 3		-3,56E-002	1,41E-001	6,01E-002	-1,64E-002	3,81E-003	-1,38E-002
Tan_345	Drumm & Heard	2011		fig. 59C	Peracarida	Tanaidacea	extant	thoracopod 3		4,95E-002	-3,63E-002	2,12E-002	3,13E-002	-4,10E-002	9,31E-003
Tan_346	Drumm & Heard	2011		fig. 61F	Peracarida	Tanaidacea	extant	thoracopod 3		-3,61E-002	1,27E-001	2,77E-002	-5,22E-003	-2,37E-002	-1,55E-002
Tan_347	Drumm & Heard	2011		fig. 64A	Peracarida	Tanaidacea	extant	thoracopod 3		1,92E-003	1,33E-001	9,22E-002	2,45E-002	-1,35E-002	1,72E-002
Tan_348	Drumm & Heard	2011		fig. 70D	Peracarida	Tanaidacea	extant	thoracopod 3		-1,62E-002	9,81E-002	9,11E-002	2,12E-002	-2,86E-002	5,86E-003
Tan_349	Drumm & Heard	2011		fig. 72E	Peracarida	Tanaidacea	extant	thoracopod 3		3,37E-002	4,78E-002	5,96E-002	3,81E-002	-2,36E-002	2,09E-002
Tan_350	Drumm & Heard	2011		fig. 73F	Peracarida	Tanaidacea	extant	thoracopod 3		6,72E-002	1,55E-002	1,25E-001	5,73E-002	-6,23E-002	4,82E-002
Tan_351	Drumm & Heard	2011		fig. 106B	Peracarida	Tanaidacea	extant	thoracopod 3		-1,45E-002	9,79E-002	6,01E-002	-6,72E-002	1,18E-002	3,44E-002
Tan_352	Drumm & Heard	2011		fig. 108A	Peracarida	Tanaidacea	extant	thoracopod 3		1,27E-001	1,26E-001	4,20E-002	1,14E-002	-8,06E-002	7,40E-002
Tan_353	Jozwiak & Blazewicz-Paszkowycz	2011		fig. 1H	Peracarida	Tanaidacea	extant	thoracopod 3		9,60E-003	6,66E-002	-2,21E-002	-1,61E-002	-1,38E-002	-1,36E-003
Tan_354	Jozwiak & Blazewicz-Paszkowycz	2011		pl. 1 upper	Peracarida	Tanaidacea	extant	thoracopod 3		1,95E-005	6,19E-002	-5,86E-002	-6,83E-002	-2,80E-002	2,29E-002
Tan_355	Jozwiak & Blazewicz-Paszkowycz	2011		fig. 3C	Peracarida	Tanaidacea	extant	thoracopod 3		1,93E-002	-1,86E-002	-6,78E-002	-1,07E-002	-7,47E-003	-1,93E-002
Tan_356	Jozwiak & Blazewicz-Paszkowycz	2011		fig. 5A	Peracarida	Tanaidacea	extant	thoracopod 3		-7,22E-003	2,10E-002	-1,32E-002	1,76E-003	-2,35E-002	-2,14E-003
Tan_357	Jozwiak & Blazewicz-Paszkowycz	2011		fig. 7A	Peracarida	Tanaidacea	extant	thoracopod 3		-4,18E-002	1,94E-002	-4,87E-002	-7,65E-003	-2,62E-002	7,87E-003
Tan_358	Larsen et al.	2011		fig. 4A	Peracarida	Tanaidacea	extant	thoracopod 3		-1,55E-002	4,28E-002	3,76E-002	2,22E-002	2,41E-002	1,17E-002
Tan_359	Larsen et al.	2011		fig. 4B	Peracarida	Tanaidacea	extant	thoracopod 3		-5,15E-002	6,47E-002	9,49E-003	-9,06E-003	1,76E-002	-1,26E-002
Tan_360	Araujo-Silva & Larsen	2012		fig. 1C	Peracarida	Tanaidacea	extant	thoracopod 3		-4,38E-002	1,23E-001	1,22E-001	-5,24E-003	-2,93E-002	3,17E-003
Tan_361	Araujo-Silva & Larsen	2012		fig. 4C	Peracarida	Tanaidacea	extant	thoracopod 3		-6,61E-002	-3,10E-002	1,87E-001	1,23E-002	-5,48E-002	-1,85E-002
Tan_362	Araujo-Silva & Larsen	2012		fig. 9C	Peracarida	Tanaidacea	extant	thoracopod 3		-2,69E-002	4,53E-002	-4,05E-002	6,55E-003	-2,11E-002	-1,83E-002
Tan_363	Bamber	2012		fig. 4A	Peracarida	Tanaidacea	extant	thoracopod 3		-6,55E-003	6,82E-002	6,22E-003	2,33E-002	-4,15E-003	4,69E-003
Tan_364	Bamber	2012		fig. 4B	Peracarida	Tanaidacea	extant	thoracopod 3		3,45E-002	5,99E-002	8,22E-002	9,44E-003	-3,20E-002	1,36E-002
Tan_365	Bamber	2012		fig. 7A	Peracarida	Tanaidacea	extant	thoracopod 3		-4,08E-002	8,07E-002	4,89E-002	-8,83E-003	4,61E-002	2,39E-002
Tan_366	Bamber	2012		fig. 9A	Peracarida	Tanaidacea	extant	thoracopod 3		-5,12E-002	1,07E-001	2,95E-002	-6,45E-003	-9,63E-003	2,97E-002
Tan_367	Bamber	2012		fig. 10A	Peracarida	Tanaidacea	extant	thoracopod 3		-1,16E-002	1,21E-001	2,26E-002	-3,89E-003	-1,83E-002	3,31E-002
Tan_368	Bamber	2012		fig. 10B	Peracarida	Tanaidacea	extant	thoracopod 3		5,46E-002	1,05E-001	7,81E-002	1,73E-002	-1,07E-002	6,73E-002
Tan_369	Bamber	2012		fig. 15A	Peracarida	Tanaidacea	extant	thoracopod 3		-6,38E-003	1,25E-001	8,21E-002	3,44E-002	2,71E-002	6,24E-003
Tan_370	Bamber	2012		fig. 16A	Peracarida	Tanaidacea	extant	thoracopod 3		1,08E-002	8,33E-002	6,71E-002	1,88E-002	-1,40E-002	2,50E-002
Tan_371	Bird	2012		fig. 2J	Peracarida	Tanaidacea	extant	thoracopod 3		-6,56E-002	1,12E-001	4,85E-002	-1,72E-002	2,42E-002	1,95E-002
Tan_372	Bird	2012		fig. 4A	Peracarida	Tanaidacea	extant	thoracopod 3		-5,34E-002	1,06E-001	1,12E-002	-4,14E-002	-3,58E-002	-1,08E-002
Tan_373	Bird	2012		fig. 4D	Peracarida	Tanaidacea	extant	thoracopod 3		-4,65E-002	1,16E-001	4,89E-002	-9,06E-003	3,02E-002	-1,00E-003
Tan_374	Blazewicz-Paszkowycz & Bamber	2012		fig. 2A	Peracarida	Tanaidacea	extant	thoracopod 3		1,70E-002	4,35E-002	-1,82E-002	1,51E-002	1,32E-002	-7,61E-003
Tan_375	Blazewicz-Paszkowycz & Bamber	2012		fig. 5A	Peracarida	Tanaidacea	extant	thoracopod 3		-7,30E-002	3,17E-002	1,34E-002	-8,45E-003	1,82E-002	-2,17E-002
Tan_376	Blazewicz-Paszkowycz & Bamber	2012		fig. 9C	Peracarida	Tanaidacea	extant	thoracopod 3		1,13E-001	4,95E-002	-4,61E-002	3,30E-002	-5,07E-002	5,72E-002
Tan_377	Blazewicz-Paszkowycz & Bamber	2012		fig. 9D	Peracarida	Tanaidacea	extant	thoracopod 3		1,39E-001	-1,46E-001	-3,51E-002	3,62E-002	-8,39E-002	1,14E-001
Tan_378	Blazewicz-Paszkowycz & Bamber	2012		fig. 12A	Peracarida	Tanaidacea	extant	thoracopod 3		-3,90E-003	5,93E-002	4,91E-002	4,03E-004	-1,39E-004	2,55E-002
Tan_379	Blazewicz-Paszkowycz & Bamber	2012		fig. 15A	Peracarida	Tanaidacea	extant	thoracopod 3		-2,01E-002	6,98E-002	5,20E-003	-2,44E-005	2,47E-002	9,18E-004
Tan_380	Blazewicz-Paszkowycz & Bamber	2012		fig. 18A	Peracarida	Tanaidacea	extant	thoracopod 3		-3,10E-002	1,14E-001	7,78E-002	2,56E-003	2,21E-002	-1,06E-002
Tan_381	Blazewicz-Paszkowycz & Bamber	2012		fig. 18B	Peracarida	Tanaidacea	extant	thoracopod 3		1,05E-001	-7,92E-003	3,23E-002	3,42E-002	-5,71E-002	3,40E-002
Tan_382	Blazewicz-Paszkowycz & Bamber	2012		fig. 26A	Peracarida	Tanaidacea	extant	thoracopod 3		-3,75E-002	9,49E-002	3,51E-002	9,66E-005	1,58E-002	1,13E-002
Tan_383	Blazewicz-Paszkowycz & Bamber	2012		fig. 29A	Peracarida	Tanaidacea	extant	thoracopod 3		-3,66E-002	6,64E-002	1,74E-002	6,74E-003	9,52E-003	-1,17E-002
Tan_384	Blazewicz-Paszkowycz & Bamber	2012		fig. 35A	Peracarida	Tanaidacea	extant	thoracopod 3		-3,55E-003	1,19E-001	2,65E-002	3,69E-003	5,70E-004	-1,04E-002
Tan_385	Blazewicz-Paszkowycz & Bamber	2012		fig. 35B	Peracarida	Tanaidacea	extant	thoracopod 3		9,03E-002	5,34E-002	5,32E-002	3,29E-002	-1,70E-002	6,11E-002
Tan_386	Blazewicz-Paszkowycz & Bamber	2012		fig. 37	Peracarida	Tanaidacea	extant	thoracopod 3		1,06E-001	3,74E-002	-1,81E-002	9,16E-003	-7,57E-002	5,65E-002
Tan_387	Blazewicz-Paszkowycz & Bamber	2012		fig. 40A	Peracarida	Tanaidacea	extant	thoracopod 3		-3,64E-002	3,26E-002	-1,62E-002	-1,81E-002	2,46E-002	-1,82E-002
Tan_388	Blazewicz-Paszkowycz & Bamber	2012		fig. 44A	Peracarida	Tanaidacea	extant	thoracopod 3		-6,74E-002	9,55E-002	3,48E-002	-6,06E-003	1,95E-002	-3,13E-002
Tan_389	Blazewicz-Paszkowycz & Bamber	2012		fig. 47A	Peracarida	Tanaidacea	extant	thoracopod 3		-3,02E-002	2,52E-002	-1,77E-002	3,66E-003	7,40E-004	-2,56E-002
Tan_390	Blazewicz-Paszkowycz & Bamber	2012		fig. 50A	Peracarida	Tanaidacea	extant	thoracopod 3		-3,72E-002	5,41E-002	2,43E-002	1,84E-002	2,16E-002	-9,18E-003
Tan_391	Blazewicz-Paszkowycz & Bamber	2012		fig. 53B	Peracarida	Tanaidacea	extant	thoracopod 3		2,11E-002	6,65E-002	6,02E-002	3,01E-002	-9,75E-003	3,39E-002
Tan_392	Blazewicz-Paszkowycz & Bamber	2012		fig. 57A	Peracarida	Tanaidacea	extant	thoracopod 3		-3,98E-002	7,45E-002	4,75E-003	-8,94E-003	5,89E-003	-6,56E-003
Tan_393	Blazewicz-Paszkowycz & Bamber	2012		fig. 57B	Peracarida	Tanaidacea	extant	thoracopod 3		-2,01E-002	8,24E-003	8,05E-002	2,51E-002	-3,01E-002	3,14E-003
Tan_394	Blazewicz-Paszkowycz & Bamber	2012		fig. 58E	Peracarida	Tanaidacea	extant	thoracopod 3		-3,25E-002	7,29E-002	3,29E-002	1,32E-002	-2,29E-003	-1,52E-002
Tan_395	Blazewicz-Paszkowycz & Bamber	2012		fig. 59D	Peracarida	Tanaidacea	extant	thoracopod 3		-3,25E-003	1,30E-001	1,23E-001	3,31E-003	1,34E-002	2,33E-002
Tan_396	Blazewicz-Paszkowycz & Bamber	2012		fig. 62A	Peracarida	Tanaidacea	extant	thoracopod 3		-2,99E-002	8,80E-002	5,34E-002	-1,47E-005	6,01E-004	2,18E-004
Tan_397	Blazewicz-Paszkowycz & Bamber	2012		fig. 64A	Peracarida	Tanaidacea	extant	thoracopod 3		-1,87E-002	1,16E-001	5,68E-002	1,38E-002	-4,80E-003	2,15E-002
Tan_398	Blazewicz-Paszkowycz & Bamber	2012		fig. 66F	Peracarida	Tanaidacea	extant	thoracopod 3		-4,06E-002	1,65E-001	5,31E-002	8,48E-003	2,15E-002	2,06E-002
Tan_399	Blazewicz-Paszkowycz & Bamber	2012		fig. 70A	Peracarida	Tanaidacea	extant	thoracopod 3		3,39E-003	1,52E-001	9,17E-002	2,27E-002	2,27E-003	7,89E-003
Tan_400	Blazewicz-Paszkowycz & Bamber	2012		fig. 73A	Peracarida	Tanaidacea	extant	thoracopod 3		-4,27E-002	1,12E-001	4,27E-002	1,11E-002	-3,37E-003	-4,93E-003
Tan_401	Blazewicz-Paszkowycz & Bamber	2012		fig. 74C	Peracarida	Tanaidacea	extant	thoracopod 3		2,89E-002	6,03E-002	3,36E-003	2,47E-002	-5,38E-002	1,96E-002
Tan_402	Blazewicz-Paszkowycz & Bamber	2012		fig. 77A	Peracarida	Tanaidacea	extant	thoracopod 3		-4,19E-002	7,21E-002	9,06E-002	1,46E-002	2,55E-002	-1,31E-003
Tan_403	Blazewicz-Paszkowycz & Bamber	2012		fig. 78C	Peracarida	Tanaidacea	extant	thoracopod 3		-4,19E-002	7,21E-002	9,06E-002	1,46E-002	2,55E-002	-1,31E-003
Tan_404	Blazewicz-Paszkowycz & Bamber	2012		fig. 81A	Peracarida	Tanaidacea	extant	thoracopod 3		-5,40E-002	6,97E-002	3,62E-002	1,56E-002	1,33E-003	5,65E-003
Tan_405	Blazewicz-Paszkowycz & Bamber	2012		fig. 85A	Peracarida	Tanaidacea	extant	thoracopod 3		2,99E-002	6,20E-002	-1,76E-002	2,11E-002	3,99E-002	-1,76E-002
Tan_406	Blazewicz-Paszkowycz & Bamber	2012		fig. 89A	Peracarida	Tanaidacea	extant	thoracopod 3		-6,68E-003	1,25E-001	2,91E-002	-9,42E-003	2,21E-002	-5,05E-003
Tan_407	Blazewicz-Paszkowycz & Bamber	2012		fig. 92A	Peracarida	Tanaidacea	extant	thoracopod 3		-2,89E-002	2,10E-001	6,90E-002	-2,12E-002	-6,47E-003	-4,82E-003
Tan_408	Blazewicz-Paszkowycz & Bamber	2012		fig. 95A	Peracarida	Tanaidacea	extant	thoracopod 3		7,03E-003	1,12E-001	9,03E-002	6,54E-004	-5,59E-003	1,40E-002
Tan_409	Blazewicz-Paszkowycz & Bamber	2012		fig. 98A	Peracarida	Tanaidacea	extant	thoracopod 3		-4,45E-002	1,75E-002	-1,05E-002	1,37E-002	2,82E-002	-1,87E-002
Tan_410	Blazewicz-Paszkowycz & Bamber	2012		fig. 101A	Peracarida	Tanaidacea	extant	thoracopod 3		3,23E-002	1,28E-001	4,95E-002	2,16E-002	6,85E-003	2,81E-002
Tan_411	Blazewicz-Paszkowycz & Bamber	2012		fig. 103K	Peracarida	Tanaidacea	extant	thoracopod 3		1,10E-001	2,05E-001	7,44E-002	9,39E-003	6,23E-003	3,47E-002
Tan_412	Blazewicz-Paszkowycz & Bamber	2012		fig. 107A	Peracarida	Tanaidacea	extant	thoracopod 3		-2,79E-002	5,54E-002	-3,52E-002	2,59E-002	-2,01E-002	-2,31E-002
Tan_413	Blazewicz-Paszkowycz & Bamber	2012		fig. 110A	Peracarida	Tanaidacea	extant	thoracopod 3		-5,59E-002	1,11E-001	2,23E-002	9,16E-003	1,61E-002	-2,59E-002
Tan_414	Blazewicz-Paszkowycz & Bamber	2012		fig. 113A	Peracarida	Tanaidacea	extant	thoracopod 3		-5,71E-002	6,27E-002	9,55E-003	-2,10E-002	2,57E-002	1,74E-003
Tan_415	Blazewicz-Paszkowycz & Bamber	2012		fig. 116A	Peracarida	Tanaidacea	extant	thoracopod 3		-6,12E-002	3,67E-002	-1,70E-002	2,36E-002	3,14E-002	-2,24E-002
Tan_416	Blazewicz-Paszkowycz & Bamber	2012		fig. 119A	Peracarida	Tanaidacea	extant	thoracopod 3		-4,91E-002	2,66E-002	-1,61E-002	-5,93E-003	5,11E-002	-3,98E-002
Tan_417	Blazewicz-Paszkowycz & Bamber	2012		fig. 122A	Peracarida	Tanaidacea	extant	thoracopod 3		-1,25E-002	7,87E-002	-1,68E-003	9,13E-004	-7,24E-003	-1,81E-002
Tan_418	Blazewicz-Paszkowycz & Bamber	2012		fig. 124I	Peracarida	Tanaidacea	extant	thoracopod 3		-7,83E-002	1,40E-001	5,63E-002	-1,34E-002	2,14E-002	-3,12E-002
Tan_419	Blazewicz-Paszkowycz & Bamber	2012		fig. 128A	Peracarida	Tanaidacea	extant	thoracopod 3		-5,65E-002	1,55E-001	1,09E-001	-2,96E-002	7,49E-003	4,70E-003
Tan_420	Blazewicz-Paszkowycz & Bamber	2012		fig. 129C	Peracarida	Tanaidacea	extant	thoracopod 3		1,11E-002	1,74E-001	5,61E-002	-5,59E-003	-5,01E-002	2,95E-002
Tan_421	Blazewicz-Paszkowycz & Bamber	2012		fig. 131H	Peracarida	Tanaidacea	extant	thoracopod 3		3,87E-002	1,23E-001	-4,31E-003	-5,61E-002	1,96E-002	1,97E-002
Tan_422	Blazewicz-Paszkowycz & Bamber	2012		fig. 134A	Peracarida	Tanaidacea	extant	thoracopod 3		3,92E-002	6,62E-002	-7,69E-003	2,92E-002	-2,52E-003	3,11E-003
Tan_423	Blazewicz-Paszkowycz & Bamber	2012		fig. 137A	Peracarida	Tanaidacea	extant	thoracopod 3		1,88E-002	1,22E-001	1,73E-002	-2,17E-003	-3,20E-003	-1,42E-002
Tan_424	Blazewicz-Paszkowycz & Bamber	2012		fig. 140A	Peracarida	Tanaidacea	extant	thoracopod 3		-5,96E-002	1,19E-001	2,01E-001	1,11E-002	-3,56E-002	2,43E-002
Tan_425	Blazewicz-Paszkowycz & Bamber	2012		fig. 143A	Peracarida	Tanaidacea	extant	thoracopod 3		-3,46E-002	7,84E-002	2,44E-002	-1,37E-003	4,06E-002	8,68E-004
Tan_426	Blazewicz-Paszkowycz & Bamber	2012		fig. 145A	Peracarida	Tanaidacea	extant	thoracopod 3		-4,51E-002	1,23E-001	6,30E-002	1,12E-002	4,20E-002	1,36E-002
Tan_427	Blazewicz-Paszkowycz & Bamber	2012		fig. 147H	Peracarida	Tanaidacea	extant	thoracopod 3		-3,09E-002	1,66E-001	8,49E-002	1,01E-002	9,20E-003	9,54E-003
Tan_428	Blazewicz-Paszkowycz & Bamber	2012		fig. 151A	Peracarida	Tanaidacea	extant	thoracopod 3		3,20E-002	1,10E-001	1,24E-002	4,04E-003	1,52E-002	2,73E-003
Tan_429	Edgar	2012		fig. 1CH	Peracarida	Tanaidacea	extant	thoracopod 3		-2,04E-002	9,55E-002	8,37E-002	1,39E-002	2,06E-002	1,53E-002
Tan_430	Edgar	2012		fig. 4CH	Peracarida	Tanaidacea	extant	thoracopod 3		8,36E-003	7,17E-002	8,81E-003	1,25E-002	-4,06E-002	2,24E-002
Tan_431	Edgar	2012		fig. 6CH	Peracarida	Tanaidacea	extant	thoracopod 3		1,02E-003	8,27E-003	-5,54E-002	2,55E-002	-3,81E-002	-1,72E-002
Tan_432	Edgar	2012		fig. 10CH	Peracarida	Tanaidacea	extant	thoracopod 3		-3,14E-002	1,58E-001	-9,44E-003	-2,28E-003	-5,37E-003	6,41E-002
Tan_433	Edgar	2012		fig. 12CH	Peracarida	Tanaidacea	extant	thoracopod 3		-8,42E-003	1,33E-001	4,28E-002	-2,09E-002	-3,27E-002	4,66E-002
Tan_434	Edgar	2012		fig. 14CH	Peracarida	Tanaidacea	extant	thoracopod 3		-4,81E-002	8,87E-002	2,09E-002	1,28E-003	-4,10E-002	-7,66E-003
Tan_435	Esquete et al.	2012		fig. 3E	Peracarida	Tanaidacea	extant	thoracopod 3		1,58E-002	8,71E-002	-5,14E-002	-2,05E-002	-2,08E-002	-1,79E-002
Tan_436	Esquete et al.	2012		fig. 6A	Peracarida	Tanaidacea	extant	thoracopod 3		-2,55E-003	1,15E-001	7,66E-002	-8,97E-003	-4,13E-002	3,16E-002
Tan_437	Esquete et al.	2012		fig. 7E	Peracarida	Tanaidacea	extant	thoracopod 3		-5,54E-002	9,26E-002	1,41E-003	-3,07E-002	-6,08E-004	-7,94E-003
Tan_438	Esquete et al.	2012		fig. 10A	Peracarida	Tanaidacea	extant	thoracopod 3		-1,59E-002	8,27E-002	2,97E-002	-1,70E-002	8,56E-003	1,16E-002
Tan_439	Kakui & Angsupanich	2012		fig. 2D	Peracarida	Tanaidacea	extant	thoracopod 3		-7,89E-002	1,36E-001	5,36E-002	-2,47E-002	4,05E-002	3,48E-003
Tan_440	Kakui & Angsupanich	2012		fig. 3F	Peracarida	Tanaidacea	extant	thoracopod 3		-3,98E-002	7,73E-002	2,32E-001	3,58E-003	-1,62E-002	-2,02E-002
Tan_441	Kakui & Angsupanich	2012		fig. 5K	Peracarida	Tanaidacea	extant	thoracopod 3		-4,66E-002	1,01E-001	4,55E-002	-4,30E-003	1,08E-002	-7,40E-003
Tan_442	Kakui et al.	2012		fig. 2B	Peracarida	Tanaidacea	extant	thoracopod 3		-1,28E-002	1,05E-001	3,56E-002	1,96E-002	-5,52E-003	4,38E-002
Tan_443	Kakui et al.	2012		fig. 4A	Peracarida	Tanaidacea	extant	thoracopod 3		-2,72E-002	1,48E-001	4,28E-002	4,99E-003	9,87E-004	9,72E-003
Tan_444	Larsen et al.	2012		fig. 1A	Peracarida	Tanaidacea	extant	thoracopod 3		-7,72E-002	1,42E-001	6,55E-002	-3,26E-002	1,89E-002	1,69E-002
Tan_445	Larsen et al.	2012		fig. 3A	Peracarida	Tanaidacea	extant	thoracopod 3		1,06E-002	1,21E-001	3,98E-002	2,43E-002	-2,13E-002	8,88E-003
Tan_446	Larsen et al.	2012		fig. 4A	Peracarida	Tanaidacea	extant	thoracopod 3		-7,20E-002	1,39E-001	5,21E-002	-8,98E-003	5,01E-002	2,34E-002
Tan_447	Larsen et al.	2012		fig. 5E	Peracarida	Tanaidacea	extant	thoracopod 3		-2,58E-002	1,50E-001	1,65E-002	-2,61E-002	-4,01E-002	2,48E-002
Tan_448	Larsen et al.	2012		fig. 7B	Peracarida	Tanaidacea	extant	thoracopod 3		-4,84E-002	8,20E-002	4,34E-002	7,77E-003	1,79E-002	-4,96E-003
Tan_449	Larsen et al.	2012		fig. 8A	Peracarida	Tanaidacea	extant	thoracopod 3		-2,19E-002	3,15E-002	2,85E-003	3,09E-002	-2,40E-003	2,28E-003
Tan_450	Larsen et al.	2012		fig. 9A	Peracarida	Tanaidacea	extant	thoracopod 3		-5,67E-002	1,29E-001	4,13E-002	1,11E-002	2,46E-002	-1,04E-002
Tan_451	Larsen et al.	2012		fig. 10A	Peracarida	Tanaidacea	extant	thoracopod 3		-5,77E-002	1,42E-001	4,94E-002	-4,16E-003	2,60E-002	2,65E-003
Tan_452	Larsen & Froufe	2013		fig. 1B	Peracarida	Tanaidacea	extant	thoracopod 3		-6,59E-002	1,03E-001	2,80E-002	-1,51E-002	3,98E-004	-1,88E-002
Tan_453	Larsen & Froufe	2013		fig. 3A	Peracarida	Tanaidacea	extant	thoracopod 3		-4,28E-002	1,11E-001	7,73E-002	7,66E-003	3,59E-002	7,18E-003
Tan_454	Larsen & Froufe	2013		fig. 4A	Peracarida	Tanaidacea	extant	thoracopod 3		8,63E-003	6,99E-002	-2,39E-002	3,38E-003	-4,47E-002	1,94E-002
Tan_455	Larsen & Froufe	2013		fig. 4C	Peracarida	Tanaidacea	extant	thoracopod 3		6,55E-003	1,45E-001	1,84E-002	8,29E-003	-3,40E-002	3,09E-002
Tan_456	Larsen & Froufe	2013		fig. 5A	Peracarida	Tanaidacea	extant	thoracopod 3		4,85E-003	1,10E-001	4,70E-002	7,04E-003	-3,35E-002	3,44E-002
Tan_457	Larsen & Froufe	2013		fig. 7A	Peracarida	Tanaidacea	extant	thoracopod 3		2,33E-002	3,63E-002	-3,58E-002	2,92E-002	-6,12E-002	2,70E-002
Tan_458	Larsen	2014		fig. 1A	Peracarida	Tanaidacea	extant	thoracopod 3		-2,91E-002	1,12E-001	-5,00E-003	-1,61E-002	2,94E-003	-5,44E-004
Tan_459	Larsen	2014		fig. 3A	Peracarida	Tanaidacea	extant	thoracopod 3		-1,23E-002	1,07E-001	-5,27E-003	-1,69E-003	-2,79E-002	-4,24E-004
Tan_460	Larsen	2014		fig. 4A	Peracarida	Tanaidacea	extant	thoracopod 3		-1,57E-002	1,29E-001	2,08E-002	4,55E-004	2,63E-002	3,06E-003
Tan_461	Larsen	2014		fig. 5D	Peracarida	Tanaidacea	extant	thoracopod 3		-5,44E-002	1,21E-001	4,64E-002	6,72E-003	3,98E-002	5,55E-003
Tan_462	Larsen	2014		fig. 7A	Peracarida	Tanaidacea	extant	thoracopod 3		-2,23E-002	7,61E-002	-1,76E-003	1,69E-002	-1,85E-002	9,07E-003
Tan_463	Larsen	2014		fig. 8A	Peracarida	Tanaidacea	extant	thoracopod 3		-5,16E-002	1,02E-001	2,23E-002	2,80E-004	1,75E-002	7,08E-003
Tan_464	Larsen	2014		fig. 10A	Peracarida	Tanaidacea	extant	thoracopod 3		-2,22E-002	8,56E-002	-2,99E-002	-5,87E-003	-2,50E-002	2,36E-003
Tan_465	Larsen	2014		fig. 11A	Peracarida	Tanaidacea	extant	thoracopod 3		-2,62E-003	6,41E-002	5,52E-002	1,89E-002	-7,62E-003	8,64E-003
Tan_466	Larsen	2014		fig. 13A	Peracarida	Tanaidacea	extant	thoracopod 3		-3,48E-003	7,38E-002	2,98E-003	1,35E-002	-2,36E-002	8,46E-003
Tan_467	Larsen	2014		fig. 15A	Peracarida	Tanaidacea	extant	thoracopod 3		-4,26E-002	8,73E-002	1,20E-002	4,69E-003	-2,53E-003	2,19E-002
Tan_468	Larsen	2014		fig. 17A	Peracarida	Tanaidacea	extant	thoracopod 3		-1,30E-002	1,13E-001	4,50E-002	-7,91E-003	1,03E-002	1,88E-002
Tan_469	Larsen & Araujo-Silva	2014		fig. 2B	Peracarida	Tanaidacea	extant	thoracopod 3		8,54E-003	1,09E-002	-4,12E-002	-1,66E-002	-1,53E-002	-1,87E-003
Tan_470	Larsen & Araujo-Silva	2014		fig. 2D	Peracarida	Tanaidacea	extant	thoracopod 3		-1,51E-003	9,13E-002	4,96E-003	-6,99E-004	1,27E-002	-2,85E-004
Tan_471	Larsen & Araujo-Silva	2014		fig. 5C	Peracarida	Tanaidacea	extant	thoracopod 3		2,76E-002	9,55E-002	6,39E-003	-7,69E-003	-1,84E-002	-2,00E-003
Tan_472	Larsen & Araujo-Silva	2014		fig. 8B	Peracarida	Tanaidacea	extant	thoracopod 3		-1,65E-002	4,26E-002	-2,27E-002	1,07E-002	4,51E-004	-2,74E-002
Tan_473	Larsen & Araujo-Silva	2014		fig. 8C	Peracarida	Tanaidacea	extant	thoracopod 3		-1,22E-002	6,80E-002	-2,58E-002	-2,25E-003	2,38E-003	-6,01E-003
Tan_474	Bird	2015		fig. 3A	Peracarida	Tanaidacea	extant	thoracopod 3		-8,18E-002	5,64E-002	-1,14E-002	-2,48E-003	3,77E-002	-3,48E-003
Tan_475	Bird	2015		fig. 3D	Peracarida	Tanaidacea	extant	thoracopod 3		-2,53E-002	1,57E-002	3,97E-002	1,00E-002	-7,91E-003	6,07E-003
Tan_476	Bird	2015		fig. 4A	Peracarida	Tanaidacea	extant	thoracopod 3		1,91E-004	2,76E-002	-1,02E-002	4,61E-004	-9,73E-003	-3,51E-003
Tan_477	Bird	2015		fig. 4B	Peracarida	Tanaidacea	extant	thoracopod 3		5,91E-003	6,51E-003	-1,61E-002	-2,68E-003	-2,00E-002	-2,08E-002
Tan_478	Bird	2015		fig. 4D	Peracarida	Tanaidacea	extant	thoracopod 3		2,92E-003	6,07E-002	3,99E-002	-9,42E-003	-3,34E-003	8,62E-003
Tan_479	Bird	2015		fig. 4E	Peracarida	Tanaidacea	extant	thoracopod 3		2,75E-003	5,25E-002	3,41E-002	-8,83E-003	1,12E-002	8,79E-004
Tan_480	Bird	2015		fig. 9A	Peracarida	Tanaidacea	extant	thoracopod 3		-3,23E-002	1,40E-001	5,31E-002	8,09E-003	2,19E-002	7,62E-003
Tan_481	Bird	2015		fig. 11A	Peracarida	Tanaidacea	extant	thoracopod 3		-3,67E-002	6,88E-002	-1,05E-002	6,55E-003	1,80E-002	-1,11E-002
Tan_482	Bird	2015		fig. 11B	Peracarida	Tanaidacea	extant	thoracopod 3		-4,41E-002	1,09E-001	5,27E-002	9,00E-004	2,75E-002	-1,58E-002
Tan_483	Bird	2015		fig. 13C	Peracarida	Tanaidacea	extant	thoracopod 3		-8,12E-002	7,05E-002	-6,99E-003	2,03E-002	1,25E-002	-1,56E-002
Tan_484	Bird	2015		fig. 16A	Peracarida	Tanaidacea	extant	thoracopod 3		-2,30E-002	1,00E-001	9,96E-002	1,21E-002	3,71E-002	1,14E-002
Tan_485	Bird	2015		fig. 19A	Peracarida	Tanaidacea	extant	thoracopod 3		3,69E-002	6,13E-002	2,25E-002	2,68E-002	-5,73E-002	3,40E-002
Tan_486	Bird	2015		fig. 22K	Peracarida	Tanaidacea	extant	thoracopod 3		-2,48E-002	8,16E-002	5,21E-002	1,80E-002	2,55E-002	1,72E-002
Tan_487	Bird	2015		fig. 25a	Peracarida	Tanaidacea	extant	thoracopod 3		-9,78E-003	6,07E-002	-2,89E-002	3,07E-002	-1,89E-002	3,32E-002
Tan_488	Bird	2015		fig. 27H	Peracarida	Tanaidacea	extant	thoracopod 3		-3,94E-002	7,29E-002	7,44E-002	1,33E-002	5,46E-002	1,21E-002
Tan_489	Tzeng & Hsueh	2015		fig. 2C	Peracarida	Tanaidacea	extant	thoracopod 3		-2,09E-002	1,24E-001	7,70E-002	5,38E-003	-2,15E-002	1,32E-002
Tan_490	Tzeng & Hsueh	2015		fig. 4D	Peracarida	Tanaidacea	extant	thoracopod 3		-2,87E-002	1,13E-001	1,42E-002	-3,16E-003	-6,97E-002	2,87E-002
Tan_491	Tzeng & Hsueh	2015		fig. 7C	Peracarida	Tanaidacea	extant	thoracopod 3		-7,93E-002	7,12E-002	-1,17E-002	1,07E-002	-3,45E-003	-1,77E-002
Tan_492	Tzeng & Hsueh	2015		fig. 10A	Peracarida	Tanaidacea	extant	thoracopod 3		-1,50E-001	1,22E-001	8,86E-002	-2,08E-002	8,97E-002	8,93E-003
Tan_493	Drumm & Bird	2016		fig. 4A	Peracarida	Tanaidacea	extant	thoracopod 3		3,63E-003	1,60E-001	8,33E-002	1,34E-002	-1,97E-002	1,29E-003
Tan_494	Drumm & Bird	2016		fig. 7A	Peracarida	Tanaidacea	extant	thoracopod 3		3,58E-002	1,60E-001	5,70E-002	-1,16E-002	-4,47E-002	3,51E-002
Tan_495	Drumm & Bird	2016		fig. 11H	Peracarida	Tanaidacea	extant	thoracopod 3		6,10E-003	1,45E-001	-4,43E-002	-3,62E-002	-2,99E-002	7,46E-003
Tan_496	Drumm & Bird	2016		fig. 13H	Peracarida	Tanaidacea	extant	thoracopod 3		5,81E-003	1,12E-001	2,46E-002	-6,09E-003	-1,70E-002	-4,07E-003
Tan_497	Esquete et al.	2016		fig. 4A	Peracarida	Tanaidacea	extant	thoracopod 3		3,81E-002	1,53E-002	-4,86E-003	-1,04E-002	-3,49E-003	-7,58E-003
Tan_498	Esquete et al.	2016		fig. 4C	Peracarida	Tanaidacea	extant	thoracopod 3		-2,74E-002	1,10E-001	-7,49E-003	-3,62E-002	-1,07E-003	6,37E-003
Tan_499	Garcia-Herrero et al.	2017		fig. 2E	Peracarida	Tanaidacea	extant	thoracopod 3		8,74E-003	1,27E-001	-1,97E-002	-5,49E-003	1,96E-002	1,50E-003
Tan_500	Garcia-Herrero et al.	2017		fig. 5B	Peracarida	Tanaidacea	extant	thoracopod 3		-2,78E-002	1,17E-001	1,33E-003	6,61E-003	2,35E-002	4,27E-003
Tan_501	Garcia-Herrero et al.	2017		fig. 6D	Peracarida	Tanaidacea	extant	thoracopod 3		-8,99E-002	-1,53E-003	-3,93E-002	3,00E-003	4,91E-002	-1,22E-002
Tan_502	Jakiel et al.	2018		fig. 4b	Peracarida	Tanaidacea	extant	thoracopod 3		-1,67E-002	3,94E-002	-4,05E-002	-1,59E-002	4,06E-002	-4,55E-002
Tan_503	Jakiel et al.	2018		fig. 6a	Peracarida	Tanaidacea	extant	thoracopod 3		-2,58E-002	5,27E-002	-3,94E-002	-2,18E-002	6,01E-002	-1,05E-002
Tan_504	Jakiel et al.	2018		fig. 9b	Peracarida	Tanaidacea	extant	thoracopod 3		-4,58E-002	1,18E-001	-2,17E-002	-2,53E-002	2,42E-002	4,84E-004
Tan_505	Jakiel et al.	2018		fig. 11a	Peracarida	Tanaidacea	extant	thoracopod 3		-5,28E-002	1,02E-001	-2,13E-002	-2,32E-002	3,38E-002	-6,78E-003
Tan_506	Jakiel et al.	2018		fig. 14a	Peracarida	Tanaidacea	extant	thoracopod 3		-8,28E-002	1,20E-001	1,03E-002	-1,90E-002	1,61E-002	-2,91E-002
Tan_507	Jakiel et al.	2018		fig. 15b	Peracarida	Tanaidacea	extant	thoracopod 3		-3,31E-002	1,22E-001	-1,06E-002	-2,46E-002	-1,50E-002	-6,88E-003
Tan_508	Jakiel et al.	2019		fig. 6A	Peracarida	Tanaidacea	extant	thoracopod 3		-5,01E-002	3,56E-002	-3,88E-002	-3,23E-002	2,63E-002	-9,81E-003
Tan_509	Jakiel et al.	2019		fig. 7 right	Peracarida	Tanaidacea	extant	thoracopod 3		-5,35E-002	1,66E-001	2,83E-002	-1,22E-002	-8,86E-003	-3,11E-002
Tan_510	Jakiel et al.	2019		fig. 8D	Peracarida	Tanaidacea	extant	thoracopod 3		-3,23E-002	1,75E-001	9,06E-002	7,49E-003	-1,59E-002	3,68E-003
Tan_511	Jakiel et al.	2019		fig. 11A	Peracarida	Tanaidacea	extant	thoracopod 3		-6,95E-002	1,25E-001	-8,14E-003	-3,90E-002	-8,44E-003	-2,80E-002
Tan_512	Jakiel et al.	2019		fig. 13A	Peracarida	Tanaidacea	extant	thoracopod 3		-1,15E-001	8,91E-002	-9,45E-003	-1,04E-002	-2,46E-003	-1,34E-002
Tan_513	Jakiel et al.	2019		fig. 16A	Peracarida	Tanaidacea	extant	thoracopod 3		-5,54E-002	8,87E-002	-1,53E-002	-1,67E-002	3,84E-003	-1,32E-002
Tan_514	Jakiel et al.	2019		fig. 19A	Peracarida	Tanaidacea	extant	thoracopod 3		-9,97E-002	1,57E-001	4,39E-002	-1,83E-002	1,22E-002	-4,10E-002
Tan_515	Jakiel et al.	2019		fig. 20B	Peracarida	Tanaidacea	extant	thoracopod 3		-5,46E-002	9,02E-002	-1,18E-002	-1,36E-002	2,27E-002	-3,27E-002
Tan_516	Jakiel et al.	2019		fig. 22A	Peracarida	Tanaidacea	extant	thoracopod 3		-1,36E-002	6,58E-002	-5,32E-002	-3,35E-002	-5,52E-003	-1,25E-002
Tan_517	Jakiel et al.	2019		fig. 25A	Peracarida	Tanaidacea	extant	thoracopod 3		-5,57E-002	7,56E-002	-1,14E-002	-2,42E-002	1,19E-002	-6,55E-003
Tan_518	Jakiel et al.	2019		fig. 27A	Peracarida	Tanaidacea	extant	thoracopod 3		-6,92E-002	1,08E-001	-3,50E-002	-6,67E-002	-2,67E-002	-1,27E-002
Tan_519	Jakiel et al.	2019		fig. 30A	Peracarida	Tanaidacea	extant	thoracopod 3		-9,06E-002	1,41E-001	1,10E-002	-3,53E-002	-1,92E-002	-3,64E-002
Tan_520	Jakiel et al.	2019		fig. 32A	Peracarida	Tanaidacea	extant	thoracopod 3		-3,58E-002	8,66E-002	-1,43E-002	2,73E-003	1,87E-002	3,35E-003
Tan_521	Jakiel et al.	2019		fig. 33B	Peracarida	Tanaidacea	extant	thoracopod 3		-6,96E-002	1,15E-001	-7,53E-003	-2,48E-002	1,56E-003	-2,43E-002
Tan_522	Jakiel et al.	2019		fig. 35A	Peracarida	Tanaidacea	extant	thoracopod 3		-2,86E-002	1,03E-001	-2,23E-002	-7,18E-003	2,02E-002	-1,84E-002
Tan_523	Jakiel et al.	2019		fig. 38A	Peracarida	Tanaidacea	extant	thoracopod 3		-2,69E-002	7,84E-002	-5,22E-002	-4,11E-002	2,50E-003	-5,12E-003
Tan_524	Jakiel et al.	2019		fig. 40A	Peracarida	Tanaidacea	extant	thoracopod 3		-1,27E-001	1,39E-001	3,35E-002	-6,56E-002	2,74E-002	-2,78E-002
Tan_525	Heard et al.	2020		A	Peracarida	Tanaidacea	Cretaceous	thoracopod 3		5,69E-002	2,87E-002	-5,80E-002	1,37E-002	-3,85E-002	3,34E-002
Tan_526	Heard et al.	2020		C	Peracarida	Tanaidacea	Cretaceous	thoracopod 3		4,66E-002	4,13E-002	-2,80E-002	2,46E-003	-4,18E-002	4,85E-003
Tan_527	Heard et al.	2020		E	Peracarida	Tanaidacea	Cretaceous	thoracopod 3		1,45E-002	5,91E-002	-2,10E-002	-4,05E-002	6,94E-003	8,65E-003
Tan_528	Heard et al.	2020		A	Peracarida	Tanaidacea	Cretaceous	thoracopod 3		3,31E-002	5,47E-002	2,71E-002	3,50E-002	-6,45E-003	2,90E-002
Tan_529	Heard et al.	2020		C	Peracarida	Tanaidacea	Cretaceous	thoracopod 3		-6,44E-003	1,17E-001	5,37E-002	1,45E-002	-7,33E-004	4,50E-002
Tan_530	Heard et al.	2020		D	Peracarida	Tanaidacea	Cretaceous	thoracopod 3		-4,05E-002	9,69E-002	6,41E-002	1,86E-002	1,84E-002	-9,71E-003
Tan_531	Heard et al.	2020		M	Peracarida	Tanaidacea	Cretaceous	thoracopod 3		1,03E-001	-6,93E-002	-2,23E-002	4,87E-002	1,17E-002	1,22E-002
Tan_532	Okamoto et al.	2020		A	Peracarida	Tanaidacea	extant	thoracopod 3		-8,59E-003	8,87E-002	9,31E-003	2,24E-002	3,32E-002	8,75E-003
Tan_533	Okamoto et al.	2020		B	Peracarida	Tanaidacea	extant	thoracopod 3		-6,86E-002	1,10E-001	5,96E-002	-8,01E-003	3,55E-002	-1,62E-002
Tan_534	Jozwiak & Blazewicz	2021		fig. 3A	Peracarida	Tanaidacea	extant	thoracopod 3		7,31E-002	9,03E-002	9,02E-002	2,09E-002	-3,75E-002	6,15E-002
Tan_535	Lubinevsky et al.	2022		fig. 10B	Peracarida	Tanaidacea	extant	thoracopod 3		-5,69E-002	1,91E-001	6,63E-002	-5,34E-002	-3,44E-002	6,62E-003
Tan_536	Lubinevsky et al.	2022		fig. 12H	Peracarida	Tanaidacea	extant	thoracopod 3		-4,02E-002	1,50E-001	8,26E-002	-8,55E-003	6,89E-003	1,81E-003
Tan_537	Lubinevsky et al.	2022		fig. 15I	Peracarida	Tanaidacea	extant	thoracopod 3		-2,58E-004	1,14E-001	7,12E-002	2,99E-002	1,87E-002	2,41E-002
Tan_538	Lubinevsky et al.	2022		fig. 17D	Peracarida	Tanaidacea	extant	thoracopod 3		1,74E-002	9,77E-002	1,34E-003	1,65E-002	-5,51E-002	2,59E-002
Tan_539	Schram et al.	1986		fig. 2B	Peracarida	Tanaidacea	Permian	thoracopod 3		1,02E-001	3,93E-002	-1,71E-003	3,88E-002	-1,44E-002	1,09E-002
Tan_540	Schram et al.	1986		fig. 6B top	Peracarida	Tanaidacea	Jurassic	thoracopod 3		7,54E-002	-7,03E-002	-1,06E-001	3,64E-002	-4,30E-002	2,14E-003
Tan_541	Schram et al.	1986		fig. 6B left	Peracarida	Tanaidacea	Jurassic	thoracopod 3		2,67E-002	1,83E-003	-5,26E-002	2,44E-002	-2,89E-002	-1,57E-002
Tan_542	Schram et al.	1986		fig. 6B right	Peracarida	Tanaidacea	Jurassic	thoracopod 3		5,47E-002	-7,06E-003	-6,79E-002	-1,40E-002	2,41E-002	7,68E-003
Tan_545	Schram et al.	1986		fig. 6E lower	Peracarida	Tanaidacea	Cretaceous	thoracopod 3		3,12E-002	-4,94E-004	1,87E-002	3,05E-002	4,37E-002	2,63E-002
Tan_546	Etter	2004		text-fig. 2B	Peracarida	Tanaidacea	Jurassic	thoracopod 3		8,94E-002	-1,21E-003	-4,38E-002	3,67E-002	-4,23E-002	3,16E-002
Tan_547	Etter	2004		text-fig. 2C	Peracarida	Tanaidacea	Jurassic	thoracopod 3		5,10E-003	5,16E-002	-3,61E-002	7,58E-003	-1,58E-002	-1,35E-002
Tan_548	Vonk & Schram	2007		fig. 3.3	Peracarida	Tanaidacea	Cretaceous	thoracopod 3	9846 A AMNS	1,26E-002	-6,20E-002	-8,79E-002	-2,63E-002	2,06E-002	-5,14E-003
Tan_549	Vonk & Schram	2007		fig. 4.7	Peracarida	Tanaidacea	Cretaceous	thoracopod 3	9846 B AMNS	-4,38E-003	1,62E-001	9,82E-003	1,19E-002	-3,29E-002	3,93E-002
Tan_550	Sanchez-Garcia et al.	2015		fig. 1C	Peracarida	Tanaidacea	Cretaceous	thoracopod 3	MCNA 13888	-5,30E-002	1,65E-001	-1,36E-002	-1,81E-002	-4,80E-002	2,06E-002
Tan_551	Sanchez-Garcia et al.	2015		fig. 1I	Peracarida	Tanaidacea	Cretaceous	thoracopod 3	MCNA 9846a	-3,11E-003	1,40E-001	-1,46E-002	2,27E-002	-3,72E-002	3,54E-002
Tan_552	Sanchez-Garcia et al.	2015		fig. 6E	Peracarida	Tanaidacea	Cretaceous	thoracopod 3	MCNA 9583a	1,88E-002	1,62E-001	1,05E-001	2,20E-002	-1,27E-003	3,27E-002
Tan_553	Sanchez-Garcia et al.	2015		fig. 8 middle	Peracarida	Tanaidacea	Cretaceous	thoracopod 3	MCNA 13285	1,42E-001	2,40E-001	3,68E-002	6,44E-002	-4,45E-003	1,24E-001
Tan_554	Sanchez-Garcia et al.	2015		fig. 10 middle	Peracarida	Tanaidacea	Cretaceous	thoracopod 3	MCNA 12530	-5,59E-002	1,30E-001	1,25E-002	-1,13E-002	2,36E-002	-4,34E-002
Tan_555	Sanchez-Garcia et al.	2015		fig. 12C	Peracarida	Tanaidacea	Cretaceous	thoracopod 3	MCNA 9846b	-3,58E-002	2,31E-001	3,14E-002	-9,64E-002	9,86E-003	5,70E-002
Tan_556	Sanchez-Garcia et al.	2016		fig. 3E	Peracarida	Tanaidacea	Cretaceous	thoracopod 3	MNHN.F.A51529c	7,33E-002	-2,87E-002	-1,44E-001	2,05E-002	8,46E-003	4,81E-002
Tan_557	Sanchez-Garcia et al.	2016		fig. 4B	Peracarida	Tanaidacea	Cretaceous	thoracopod 3	IGR.GAR-61	1,25E-001	2,74E-001	8,72E-002	5,18E-003	-5,26E-002	1,36E-001
Tan_558	Sanchez-Garcia et al.	2016		fig. 8A	Peracarida	Tanaidacea	Cretaceous	thoracopod 3	MNHN.F.A51530	4,80E-002	-1,72E-001	1,71E-001	4,28E-002	5,80E-002	6,77E-003
Tan_559	Pazinato et al.	2023		fig. 4B	Peracarida	Tanaidacea	Cretaceous	thoracopod 3		-1,69E-002	5,90E-002	-4,92E-002	-2,37E-002	2,96E-003	-1,75E-003
Uca_001	Crane	1966		fig. 2B	Decapoda	Brachyura	extant	thoracopod 4		1,32E-001	-7,54E-002	-4,78E-002	3,52E-002	-2,12E-002	1,67E-002
Uca_002	Thurman	1982		fig. 1b	Decapoda	Brachyura	extant	thoracopod 4		3,23E-002	-6,46E-002	-5,50E-002	7,08E-003	2,49E-002	-1,21E-002
Uca_003	Thurman	1982		fig. 1c	Decapoda	Brachyura	extant	thoracopod 4		2,25E-002	-4,11E-002	-7,34E-002	-5,28E-003	1,52E-002	-1,88E-002
Uca_004	Thurman	1982		fig. 2b	Decapoda	Brachyura	extant	thoracopod 4		2,57E-002	-1,57E-002	-5,70E-002	-3,30E-003	1,78E-002	-1,65E-002
Uca_005	Thurman	1982		fig. 2c	Decapoda	Brachyura	extant	thoracopod 4		4,01E-002	-2,44E-002	-6,86E-002	1,22E-002	-5,02E-003	-1,36E-002
Uca_006	Rabalais & Cameron	1983		fig. 7D	Decapoda	Brachyura	extant	thoracopod 4		1,19E-003	5,43E-002	-4,59E-002	-2,63E-002	-6,03E-003	1,41E-002
Uca_007	Rabalais & Cameron	1983		fig. 9C	Decapoda	Brachyura	extant	thoracopod 4		4,81E-002	8,47E-002	-4,28E-002	-1,69E-002	4,93E-004	-2,25E-003
Uca_008	Collins et al.	1984		fig. 2c	Decapoda	Brachyura	extant	thoracopod 4		9,40E-002	-1,88E-002	-2,35E-002	2,49E-002	-3,40E-002	3,52E-002
Uca_009	Collins et al.	1984		fig. 2d	Decapoda	Brachyura	extant	thoracopod 4		8,41E-002	-4,37E-003	-3,51E-002	3,71E-002	-3,70E-002	2,23E-002
Uca_010	Collins et al.	1984		fig. 2e	Decapoda	Brachyura	extant	thoracopod 4		4,99E-002	-4,55E-002	-7,26E-002	-6,97E-003	2,14E-002	-2,78E-003
Uca_011	Collins et al.	1984		fig. 2f	Decapoda	Brachyura	extant	thoracopod 4		2,87E-002	-3,37E-002	-7,01E-002	-1,28E-002	1,04E-002	-8,82E-003
Uca_012	Collins et al.	1984		fig. 4c	Decapoda	Brachyura	extant	thoracopod 4		2,34E-002	-2,65E-002	-7,08E-002	-2,52E-002	8,29E-003	-5,23E-003
Uca_013	Collins et al.	1984		fig. 4d	Decapoda	Brachyura	extant	thoracopod 4		5,74E-002	-1,57E-002	-7,04E-002	1,58E-002	-2,42E-002	3,44E-003
Uca_014	Collins et al.	1984		fig. 4e	Decapoda	Brachyura	extant	thoracopod 4		6,72E-002	-3,57E-002	-8,24E-002	-9,42E-003	-1,03E-002	1,15E-002
Uca_015	Collins et al.	1984		fig. 4f	Decapoda	Brachyura	extant	thoracopod 4		6,32E-002	-2,58E-002	-8,00E-002	-5,37E-003	-1,96E-002	6,35E-003
Uca_016	Ko & Kim	1989		fig. 7O	Decapoda	Brachyura	extant	thoracopod 4		-2,24E-002	6,25E-002	-3,32E-002	-2,94E-002	2,06E-002	-3,71E-002
Uca_017	Anger et al.	1990		fig. 10B	Decapoda	Brachyura	extant	thoracopod 4		-1,55E-002	1,18E-001	-2,37E-002	-1,92E-002	-3,41E-003	-4,53E-002
Uca_018	Levinton & Judge	1993		fig. 1	Decapoda	Brachyura	extant	thoracopod 4		4,40E-002	-1,11E-002	-6,10E-002	2,91E-003	-7,77E-003	1,06E-002
Uca_019	Rodriguez & Jones	1993		fig. 7C	Decapoda	Brachyura	extant	thoracopod 4		-7,23E-002	8,62E-002	-3,17E-003	-1,91E-002	8,29E-003	-2,53E-002
Uca_020	Rosenberg	1997		fig. 1	Decapoda	Brachyura	extant	thoracopod 4		3,79E-002	-5,03E-003	-6,03E-002	-1,01E-003	-1,51E-002	1,58E-002
Uca_021	Shih et al.	1999		fig. 1G	Decapoda	Brachyura	extant	thoracopod 4		2,83E-002	-6,38E-002	-6,11E-002	-2,92E-003	3,86E-002	-8,62E-003
Uca_022	Shih et al.	1999		fig. 1H	Decapoda	Brachyura	extant	thoracopod 4		1,77E-002	-8,13E-002	-6,84E-002	8,12E-003	3,22E-002	-1,56E-002
Uca_023	Yamaguchi	2001		fig. 1 top	Decapoda	Brachyura	extant	thoracopod 4		1,05E-001	-5,26E-002	-5,39E-002	4,27E-002	-1,55E-002	1,54E-002
Uca_024	Yamaguchi	2001		fig. 1 bottom	Decapoda	Brachyura	extant	thoracopod 4		5,49E-002	-7,00E-002	-5,55E-002	1,08E-002	1,50E-002	-5,89E-003
Uca_025	Yamaguchi	2001		fig. 3 top	Decapoda	Brachyura	extant	thoracopod 4		2,17E-003	-8,17E-003	-4,59E-002	-2,95E-003	1,11E-002	-9,81E-003
Uca_026	Yamaguchi	2001		fig. 3 bottom	Decapoda	Brachyura	extant	thoracopod 4		3,86E-002	4,28E-003	-3,94E-002	2,82E-003	-1,56E-003	-3,94E-004
Uca_027	Yamaguchi & Henmi	2001		fig. 4 top	Decapoda	Brachyura	extant	thoracopod 4		7,52E-002	1,04E-002	-1,00E-002	-6,11E-003	-1,56E-002	4,77E-002
Uca_028	Yamaguchi & Henmi	2001		fig. 4 bottom	Decapoda	Brachyura	extant	thoracopod 4		5,90E-002	1,64E-002	-8,79E-003	5,59E-003	-1,39E-002	2,48E-002
Uca_029	Rosenberg	2002		fig. 1A	Decapoda	Brachyura	extant	thoracopod 4		1,05E-001	-2,99E-002	-7,54E-002	2,72E-002	-2,37E-002	1,00E-002
Uca_030	Rosenberg	2002		fig. 1B	Decapoda	Brachyura	extant	thoracopod 4		4,01E-002	-6,73E-002	-7,95E-002	1,90E-002	-7,82E-003	-1,23E-002
Uca_031	Rosenberg	2002		fig. 1C	Decapoda	Brachyura	extant	thoracopod 4		1,22E-002	-7,95E-002	-5,34E-002	-3,74E-002	4,94E-002	3,35E-003
Uca_032	Rosenberg	2002		fig. 1D	Decapoda	Brachyura	extant	thoracopod 4		3,09E-002	-4,49E-002	-7,29E-002	1,33E-002	-5,02E-003	-6,81E-003
Uca_033	Rosenberg	2002		fig. 1E	Decapoda	Brachyura	extant	thoracopod 4		3,59E-002	-7,70E-002	-8,71E-002	-1,53E-002	1,33E-002	2,85E-003
Uca_034	Rosenberg	2002		fig. 1F	Decapoda	Brachyura	extant	thoracopod 4		-3,02E-002	-7,81E-002	-5,53E-002	-4,43E-003	2,44E-002	-1,30E-002
Uca_035	Rosenberg	2002		fig. 1G	Decapoda	Brachyura	extant	thoracopod 4		2,66E-002	-6,12E-002	-7,82E-002	1,68E-003	-8,46E-003	-3,31E-003
Uca_036	Rosenberg	2002		fig. 1H	Decapoda	Brachyura	extant	thoracopod 4		4,04E-002	-6,98E-002	-6,89E-002	1,60E-002	1,14E-002	-1,27E-002
Uca_037	Rosenberg	2002		fig. 12A	Decapoda	Brachyura	extant	thoracopod 4		5,71E-004	4,47E-002	-5,07E-002	-1,91E-002	-6,03E-003	-2,44E-002
Uca_038	Rosenberg	2002		fig. 12B	Decapoda	Brachyura	extant	thoracopod 4		-1,03E-003	1,65E-002	-5,07E-002	-1,60E-002	4,02E-003	-2,48E-003
Uca_039	Rosenberg	2002		fig. 12C	Decapoda	Brachyura	extant	thoracopod 4		-2,71E-002	3,87E-002	-4,27E-002	9,20E-004	-9,12E-003	-3,61E-002
Uca_040	Rosenberg	2002		fig. 12D	Decapoda	Brachyura	extant	thoracopod 4		4,92E-002	-2,75E-002	-9,41E-002	-2,88E-002	1,10E-002	4,43E-003
Uca_041	Benetti & Negreiros-Fransozo	2004		fig. 2	Decapoda	Brachyura	extant	thoracopod 4		3,58E-002	-4,07E-004	-4,80E-002	1,80E-002	-2,54E-002	7,83E-003
Uca_042	Castiglioni & Negreiros-Fransozo	2004		fig. 4	Decapoda	Brachyura	extant	thoracopod 4		6,96E-002	-9,06E-003	-2,00E-002	1,19E-002	-2,74E-002	3,58E-002
Uca_043	Armendariz	2005		fig. 4a	Decapoda	Brachyura	extant	thoracopod 4		-2,21E-002	1,66E-002	-4,64E-002	-3,92E-002	3,16E-002	-1,20E-002
Uca_044	Jones	1980		fig. 2 top	Decapoda	Brachyura	extant	thoracopod 4		2,63E-002	2,21E-002	-3,18E-002	3,13E-003	-2,25E-002	1,78E-002
Uca_045	Jones	1980		fig. 2 middle top	Decapoda	Brachyura	extant	thoracopod 4		1,87E-002	-1,58E-004	-5,12E-002	1,28E-002	-1,58E-002	7,61E-003
Uca_046	Jones	1980		fig. 2 middle	Decapoda	Brachyura	extant	thoracopod 4		2,83E-002	3,21E-003	-3,46E-002	2,15E-002	-1,29E-002	7,06E-003
Uca_047	Jones	1980		fig. 2 middle bottom	Decapoda	Brachyura	extant	thoracopod 4		2,51E-002	8,18E-003	-4,11E-002	7,28E-003	-1,90E-002	4,33E-003
Uca_048	Jones	1980		fig. 2 bottom	Decapoda	Brachyura	extant	thoracopod 4		8,98E-003	7,49E-003	-4,87E-002	1,05E-002	-9,85E-003	-7,79E-003
Uca_049	Landstorfer & Schubart	2010		fig. 3b	Decapoda	Brachyura	extant	thoracopod 4		4,93E-002	-8,04E-003	-7,56E-002	7,42E-004	3,91E-003	-4,04E-003
Uca_050	Landstorfer & Schubart	2010		fig. 3d	Decapoda	Brachyura	extant	thoracopod 4		3,42E-002	-2,73E-002	-6,12E-002	1,79E-002	-1,53E-002	1,43E-003
Uca_051	Negreiros-Fransozo et al.	2009		fig. 2A left	Decapoda	Brachyura	extant	thoracopod 4		-6,09E-002	6,69E-002	2,11E-002	1,16E-004	4,15E-002	-3,89E-002
Uca_052	Negreiros-Fransozo et al.	2009		fig. 2A right	Decapoda	Brachyura	extant	thoracopod 4		-5,36E-002	6,82E-002	8,16E-003	-7,52E-003	2,90E-002	-2,95E-002
Uca_053	Bezerra & Coelho	2010		fig. 2c	Decapoda	Brachyura	extant	thoracopod 4		3,72E-002	-4,37E-002	-7,41E-002	3,57E-003	9,90E-003	-9,66E-003
Uca_054	Bezerra & Coelho	2010		fig. 2d	Decapoda	Brachyura	extant	thoracopod 4		3,62E-002	-2,31E-002	-7,85E-002	5,94E-003	-2,79E-003	-1,29E-002
Uca_055	Bezerra & Coelho	2010		fig. 2e	Decapoda	Brachyura	extant	thoracopod 4		7,16E-003	1,24E-002	-6,22E-002	-9,16E-003	-8,21E-003	-2,30E-002
Uca_056	Bezerra & Coelho	2010		fig. 2f	Decapoda	Brachyura	extant	thoracopod 4		1,26E-002	-2,64E-002	-7,59E-002	-1,07E-002	8,73E-003	-2,69E-002
Uca_057	Castiglioni et al.	2010		fig. 3C	Decapoda	Brachyura	extant	thoracopod 4		3,27E-002	-7,19E-003	-5,45E-002	1,50E-002	-2,87E-002	-7,27E-003
Uca_058	Castiglioni et al.	2010		fig. 3D	Decapoda	Brachyura	extant	thoracopod 4		3,54E-002	-3,19E-002	-8,08E-002	-3,92E-003	-7,89E-003	-4,24E-003
Uca_059	Castiglioni et al.	2010		fig. 3E	Decapoda	Brachyura	extant	thoracopod 4		2,20E-002	2,14E-002	-6,05E-002	3,27E-004	-1,43E-002	-1,51E-002
Uca_060	Castiglioni et al.	2010		fig. 3F	Decapoda	Brachyura	extant	thoracopod 4		3,22E-002	-2,18E-002	-7,13E-002	-2,47E-004	-2,34E-003	-1,05E-002
Uca_061	Hirose et al.	2010		fig. 1 bottom	Decapoda	Brachyura	extant	thoracopod 4		3,97E-002	6,32E-002	-3,06E-002	1,23E-002	-2,95E-002	4,08E-003
Uca_062	Naser et al.	2010		fig. 2B	Decapoda	Brachyura	extant	thoracopod 4		7,14E-002	1,37E-002	-2,56E-002	2,63E-002	-3,52E-002	2,90E-002
Uca_063	Shih et al.	2010		fig. 2C	Decapoda	Brachyura	extant	thoracopod 4		7,02E-002	-2,85E-002	-6,17E-002	-6,23E-003	-1,68E-002	2,04E-002
Uca_064	Shih et al.	2010		fig. 2E	Decapoda	Brachyura	extant	thoracopod 4		7,48E-002	-6,92E-002	-5,78E-002	3,38E-002	-3,59E-002	1,15E-002
Uca_065	Shih et al.	2010		fig. 2F	Decapoda	Brachyura	extant	thoracopod 4		6,59E-002	-4,60E-002	-6,42E-002	2,60E-002	-2,32E-002	5,77E-003
Uca_066	Shih et al.	2010		fig. 5B	Decapoda	Brachyura	extant	thoracopod 4		1,13E-001	-6,36E-002	-3,69E-002	4,31E-002	-2,96E-002	1,70E-002
Uca_067	Shih et al.	2010		fig. 5D	Decapoda	Brachyura	extant	thoracopod 4		8,08E-002	-6,76E-002	-7,43E-002	1,86E-002	-2,95E-002	6,54E-003
Uca_068	Shih et al.	2010		fig. 5E	Decapoda	Brachyura	extant	thoracopod 4		9,27E-002	-9,08E-002	-5,82E-002	3,28E-002	-9,35E-003	4,21E-003
Uca_069	Shih et al.	2010		fig. 5F	Decapoda	Brachyura	extant	thoracopod 4		8,21E-002	-6,87E-002	-8,41E-002	-1,01E-002	-1,12E-002	2,13E-002
Uca_070	Shih et al.	2010		fig. 5G	Decapoda	Brachyura	extant	thoracopod 4		9,52E-002	-7,90E-002	-8,61E-002	1,91E-002	-2,87E-002	2,18E-002
Uca_071	Shih et al.	2010		fig. 5H	Decapoda	Brachyura	extant	thoracopod 4		1,33E-001	-1,01E-001	-5,53E-002	3,52E-002	-4,10E-003	1,31E-002
Uca_072	Vieira et al.	2010		fig. 8 left J-VI	Decapoda	Brachyura	extant	thoracopod 4		-5,95E-002	5,44E-002	-1,71E-002	-1,07E-002	1,86E-002	-3,16E-002
Uca_073	Vieira et al.	2010		fig. 8 left J-VII top	Decapoda	Brachyura	extant	thoracopod 4		-9,46E-003	8,30E-002	-5,92E-003	1,33E-002	-3,84E-004	-1,96E-003
Uca_074	Vieira et al.	2010		fig. 8 left J-VII bottom	Decapoda	Brachyura	extant	thoracopod 4		-3,81E-003	6,85E-002	-5,56E-003	1,27E-002	1,39E-003	7,57E-003
Uca_075	Vieira et al.	2010		fig. 8 left J-VIII top	Decapoda	Brachyura	extant	thoracopod 4		-1,54E-002	4,02E-002	-2,59E-002	-6,42E-003	1,64E-002	-2,14E-003
Uca_076	Vieira et al.	2010		fig. 8 left J-VIII bottom	Decapoda	Brachyura	extant	thoracopod 4		-2,17E-002	4,98E-002	-2,67E-002	-6,04E-003	5,06E-003	5,66E-003
Uca_077	Vieira et al.	2010		fig. 8 right J-VI	Decapoda	Brachyura	extant	thoracopod 4		-4,17E-002	4,78E-002	-2,07E-002	-7,81E-003	1,91E-002	-2,42E-002
Uca_078	Vieira et al.	2010		fig. 8 right J-VII top	Decapoda	Brachyura	extant	thoracopod 4		-5,69E-002	5,60E-002	-1,10E-002	-2,58E-002	5,11E-003	-2,41E-002
Uca_079	Vieira et al.	2010		fig. 8 right J-VII bottom	Decapoda	Brachyura	extant	thoracopod 4		-4,49E-002	3,97E-002	-1,94E-002	-1,19E-002	5,18E-003	-2,44E-002
Uca_080	Vieira et al.	2010		fig. 8 right J-VIII top	Decapoda	Brachyura	extant	thoracopod 4		8,42E-003	-1,97E-002	-4,60E-002	1,36E-002	-1,78E-003	-7,57E-003
Uca_081	Vieira et al.	2010		fig. 8 right J-VIII bottom	Decapoda	Brachyura	extant	thoracopod 4		1,15E-002	-2,48E-002	-4,98E-002	1,10E-002	-1,87E-002	7,22E-004
Uca_082	McLain & Pratt	2011		fig. 1 top	Decapoda	Brachyura	extant	thoracopod 4		6,62E-002	-7,85E-002	-5,89E-002	2,55E-002	1,64E-002	-1,22E-003
Uca_083	McLain & Pratt	2011		fig. 1 bottom	Decapoda	Brachyura	extant	thoracopod 4		4,47E-002	-5,88E-002	-8,55E-002	-1,55E-003	1,06E-002	-1,06E-002
Uca_084	Bezerra	2012		fig. 2A	Decapoda	Brachyura	extant	thoracopod 4		1,96E-002	-1,58E-002	-7,07E-002	-1,27E-002	-5,15E-003	-1,86E-002
Uca_085	Bezerra	2012		fig. 3A	Decapoda	Brachyura	extant	thoracopod 4		4,04E-002	-4,37E-002	-7,78E-002	-2,63E-002	7,09E-003	-7,39E-003
Uca_086	Bezerra	2012		fig. 3B	Decapoda	Brachyura	extant	thoracopod 4		3,52E-002	-4,52E-002	-6,41E-002	-1,49E-003	8,13E-003	-4,30E-003
Uca_087	Bezerra	2012		fig. 3C	Decapoda	Brachyura	extant	thoracopod 4		3,10E-002	-3,13E-002	-6,85E-002	-1,18E-002	3,26E-002	-2,13E-002
Uca_088	Bezerra	2012		fig. 4D	Decapoda	Brachyura	extant	thoracopod 4		-1,80E-002	-4,77E-002	-6,53E-002	-2,71E-002	2,89E-002	1,07E-003
Uca_089	Bezerra	2012		fig. 4E	Decapoda	Brachyura	extant	thoracopod 4		1,57E-002	-2,52E-002	-6,97E-002	-8,54E-003	1,10E-002	-3,26E-002
Uca_090	Bezerra	2012		fig. 5D	Decapoda	Brachyura	extant	thoracopod 4		7,67E-002	-2,16E-002	-8,27E-002	-1,05E-002	2,26E-002	-1,71E-003
Uca_091	Bezerra	2012		fig. 5E	Decapoda	Brachyura	extant	thoracopod 4		1,02E-002	-2,05E-002	-7,27E-002	-8,10E-003	-1,64E-002	-2,11E-002
Uca_092	Bezerra	2012		fig. 6C	Decapoda	Brachyura	extant	thoracopod 4		2,47E-002	2,45E-002	-4,76E-002	8,34E-003	-1,00E-002	-6,41E-004
[truncated: 108 more rows]
