# Supplementary material for: A True Bug with a True but Unique Chela in 100 Million-Year-Old Amber
Source: Insects. 2026 Apr 17;17(4):431. doi: 10.3390/insects17040431 (PMC13116665; doi:10.3390/insects17040431)
Supplement: Supplementary file 1 [file insects-17-00431-s001.zip › insects-4149200-supplementary/Suppl_Tab2_Carcinonepa_suppl_refs.ods]

## Sheet: SupplTab2
Abrunhosa, F. A., Santana, M. W., & Pires, M. A. (2007). The early larval development of the tropical reef lobster Enoplometopus antillensis Lütken (Astacidea, Enoplometopidae) reared in the laboratory. Revista Brasileira de Zoologia, 24, 382-396.
Ahyong S. T., Chan T. & Liao Y. (2008). A catalogue of the mantis shrimps (Stomatopoda) of Taiwan. Keelung: National Taiwan Ocen University.
Ahyong, S. T. (1997). Phylogenetic analysis of the Stomatopoda (Malacostraca). Journal of Crustacean Biology, 17(4), 695-715.
Ahyong, S. T. (2001). Revision of the Australian stomatopod Crustacea. Records of the Australian Museum, Supplement 26: 1–326.
Ahyong, S. T. (2007). Stomatopod Crustacea from the Dampier Archipelago, Western Australia. Records of the Western Australian Museum, Supplement, 73, 41-55.
Ahyong, S. T., Chan, T. Y., & Bouchet, P. (2010). Mighty claws: a new genus and species of lobster from the Philippine deep sea (Crustacea, Decapoda, Nephropidae). Zoosystema, 32(3), 525-535.
Ahyong, S. T., Chu, K. H., & Chan, T. Y. (2007). Description of a new species of Thaumastochelopsis from the Coral Sea (Crustacea: Decapoda: Nephropoidea). Bulletin of Marine Science, 80(1), 201-208.
Almón, B., Cuesta, J. A., & García‐Raso, J. E. (2022). Two new hermit crab species of Diogenes (Crustacea: Decapoda: Diogenidae) from Atlanto‐Mediterranean coasts of Iberian Peninsula: Poleward migrants or merely overlooked indigenous species? Ecology and Evolution, 12(5), e8844.
Alvim, B. G. C., Machado, R. J. P., & Krolow, T. K. (2019). Mantidflies (Neuroptera, Mantispidae) from Tocantins state (Brazil): distribution and identification key. Check List, 15(2), 275-285.
Anger, K., Montú, M., Bakker, C., & Loureiro Fernandes, L. L. (1990). Larval development of Uca thayeri Rathbun, 1900 (Decapoda: Ocypodidae) reared in the laboratory. Meeresforschung, 32, 276-294.
Araújo-Silva, C. D. L., & Larsen, K. (2010). Tanaidacea from Brazil. II. A revision of the subfamily Hemikalliapseudinae (Kalliapseudidae; Tanaidacea; Crustacea) using phylogenetic methods. Zootaxa, 2555(1), 30-48.
Araújo-Silva, C. D. L., & Larsen, K. (2012). Tanaidacea (Tanaidacea: Crustacea) from Brazil. IV. A new genus and two new species from the family Leptocheliidae. Zootaxa, 3523(1), 1-19.
Armendariz, L. C. (2005). Redescription of the megalopa of the fiddler crab Uca uruguayensis (Decapoda, Brachyura, Ocypodidae) with special emphasis on its setae. Journal of Natural History, 39(22), 1981-1993.
Aspöck, U., & Aspöck, H. (1997). Studies on new and poorly-known Rhachiberothidae (Insecta: Neuroptera) from subsaharan Africa. Annalen des Naturhistorischen Museums in Wien. Serie B für Botanik und Zoologie, 99B, 1-20.
Aspöck, U., & Mansell, M. W. (1994). A revision of the family Rhachiberothidae Tjeder, 1959, stat. n.(Neuroptera). Systematic Entomology, 19(3), 181-206.
Aspöck, U., Aspöck, H., Johnson, J. B., Donga, T. K., & Duelli, P. (2020). Rhachiella malawica gen. nov., spec. nov. from Malawi-another beauty of the Afrotropics (Neuroptera: Rhachiberothidae). Zootaxa, 4808(1), 131-140.
Bacescu, M. I. H. A. I., & Gutu, M. (1975). A new genus (Discapseudes ng) and three new species of Apseudidae (Crustacea, Tanaidacea) from the northeastern coast of South America. Zoologische Mededelingen, 49(11), 95-113.
Bamber, R. N. (1990). A new species of Zeuxo (Crustacea: Tanaidacea) from the French Atlantic coast. Journal of Natural History, 24(6), 1587-1596.
Bamber, R. N. (2006). Shallow water tanaidaceans (Crustacea: Peracarida: Tanaidacea) from New Caledonia and the Loyalty Islands. Zootaxa 1108: 1-21.
Bamber, R. N. (2007). New apseudomorph tanaidaceans (Crustacea, Peracarida, Tanaidacea) from the bathyal slope off New Caledonia. Zoosystema, 29(1), 51-81.
Bamber, R. N. (2012). Littoral Tanaidacea (Crustacea: Peracarida) from Macaronesia: allopatry and provenance in recent habitats. Journal of the Marine Biological Association of the United Kingdom, 92(5), 1095-1116.
Bamber, R. N., & Chatterjee, T. (2010). The new and the old: littoral tanaidomorph Tanaidacea (Crustacea: Peracarida) from the Andaman Islands, Indian Ocean. Zootaxa, 2558(1), 17-32.
Bamber, R. N., & Costa, A. C. (2009). The tanaidaceans (Arthropoda: Peracarida: Tanaidacea) of São Miguel, Azores, with description of two new species, and a new record from Tenerife. Açoreana, suplemento, 6, 183-200.
Bamber, R. N., & Sheader, M. (2005). Apseudomorph Tanaidacea (Crustacea: Malacostraca: Peracarida) from shallow waters off Sabah, Malaysia. Systematics and Biodiversity, 2(3), 281-303.
Benetti, A. S., & Negreiros-Fransozo, M. L. (2004). Relative growth of Uca burgersi (Crustacea, Ocypodidae) from two mangroves in the southeastern Brazilian coast. Iheringia. Série Zoologia, 94, 67-72.
Bezerra, L. E. A. (2012). The fiddler crabs (Crustacea: Brachyura: Ocypodidae: genus Uca) of the South Atlantic Ocean. Nauplius, 20, 203-246.
Bezerra, L.A., & Alves Coelho, P. (2010). Redescripción de cangrejo violinista Uca spinicarpa Rathbun, 1900 (Decapoda: Ocypodidae). Latin American Journal of Aquatic Research, 38(2), 270-273.
Bhattacharjee, S., Ohl, M., Saha, S., Sarkar, S., & Raychaudhuri, D. (2010). Euclimacia nodosa (Westwood, 1847), a rare and poorly known species of Mantispidae (Neuroptera), recorded for the first time from West Bengal, India. Zoosystematics and Evolution, 86(2), 221-224.
Bigelow, R. P. (1900). The Stomatopoda of Porto Rico. Bulletin of the United States Fish Commission, 20, 149–160.
Bird, G. J. (2002). A re-evaluation of the genus Tanaissus (Crustacea, Tanaidacea) in British and adjacent waters. Sarsia, 87(2), 152-166.
Bird, G. J. (2004). Tanaidacea (Crustacea) of the Northeast Atlantic: non-filiform species of Anarthruridae Lang from the Atlantic Margin. Zootaxa, 471(1), 1-44.
Bird, G. J. (2010). Tanaidacea (Crustacea, Peracarida) of the North-east Atlantic: the Agathotanaidae of the AFEN, BIOFAR and BIOICE projects, with a description of a new species of Paragathotanais Lang. Zootaxa, 2730(1), 1-22.
Bird, G. J. (2012). A new leptochelioid family, Heterotanoididae (Crustacea: Peracarida: Tanaidacea), and a new species of Heterotanoides from New Zealand. Zootaxa, 3481(1), 1-26.
Bird, G. J. (2015). Tanaidacea (Crustacea: Peracarida) of the Kermadec Biodiscovery Expedition 2011, with a new sub-family of Paratanaidae: Metatanainae. Bulletin of the Auckland Museum, 20, 369-404.
Bird, G. J., & Holdich, D. M. (1985). A remarkable tubicolous tanaid (Crustacea: Tanaidacea) from the Rockall Trough. Journal of the Marine Biological Association of the United Kingdom, 65(3), 563-572.
Bird, G. J., & Holdich, D. M. (1989a). Deep-sea Tanaidacea (Crustacea) of the north-east Atlantic: the genus Paranarthrura Hansen. Journal of Natural History, 23(1), 137-167.
Bird, G. J., & Holdich, D. M. (1989b). Tanaidacea (Crustacea) of the north‐east Atlantic: the subfamily Pseudotanainae (Pseudotanaidae) and the family Nototanaidae. Zoological Journal of the Linnean Society, 97(3), 233-298.
Błażewicz-Paszkowycz, M., & Bamber, R. N. (2007a). New apseudomorph tanaidaceans (Crustacea: Peracarida: Tanaidacea) from eastern Australia: Apseudidae, Whiteleggiidae, Metapseudidae and Pagurapseudidae. Memoirs of Museum Victoria, 64, 107-148.
Błażewicz-Paszkowycz, M., & Bamber, R. N. (2009). A new genus of a new Austral family of paratanaoid tanaidacean (Crustacea: Peracarida: Tanaidacea), with two new species. Memoirs of Museum Victoria, 66(1), 5-15.
Błażewicz-Paszkowycz, M., & Bamber, R. N. (2011). Tanaidomorph Tanaidacea (Crustacea: Peracarida) from mud-volcano and seep sites on the Norwegian Margin. Zootaxa, 3061(1), 1-35.
Błażewicz-Paszkowycz, M., & Bamber, R. N. (2012). The shallow-water Tanaidacea (Arthropoda: Malacostraca: Peracarida) of the bass Strait, Victoria, Australia (other than the Tanaidae). Memoirs of Museum Victoria, 69, 1-234.
Błażewicz-Paszkowycz, M., & Bamber, R.N. (2007). Parapseudid tanaidaceans (Crustacea: Tanaidacea: Apseudomorpha) from Eastern Australia. Zootaxa 1401, 1-32.
Błażewicz-Paszkowycz, M., Bamber, R.N. & Cunha, M.R. (2011) New tanaidomorph Tanaidacea (Crustacea: Peracarida) from submarine mud-volcanoes in the Gulf of Cadiz (North-east Atlantic). Zootaxa, 2769 (1), 1–53.
Błażewicz‐Paszkowycz, M. (2005). Revision of the genus Peraeospinosus Sieg,(Crustacea: Peracarida: Tanaidacea). Journal of Natural History, 39(45), 3847-3901.
Boesch, D.F. (1973). Three new tanaids (Crustacea, Tanaidacea) from southern Queensland. Pacific Science. 27 (2): 168-188.
Bracken-Grissom, H. D., Ahyong, S. T., Wilkinson, R. D., Feldmann, R. M., Schweitzer, C. E., Breinholt, J. W., ... & Crandall, K. A. (2014). The emergence of lobsters: phylogenetic relationships, morphological evolution and divergence time comparisons of an ancient group (Decapoda: Achelata, Astacidea, Glypheidea, Polychelida). Systematic Biology, 63(4), 457-479.
Bravi, S., Garassino, A., Bartiromo, A., Audo, D., Charbonnier, S., Schweigert, G., Thévenard, F. & Longobardi, C. (2014). Middle Jurassic Monte Fallano Plattenkalk (Campania, southern Italy): first report on terrestrial plants, decapod crustaceans and fishes. Neues Jahrbuch für Geologie und Paläontologie Abhandlungen, 272(1), 79-107.
Brooks, W.K. (1886). Report on the Stomatopoda collected by H. M. S. Challenger during the years 1873-76. In: Thomson, C. W. & Murray, J.: Report of the scientific results of the voyage of H.M.S. Challenger during the years 1873-76 under the command of Captain George S. Nares and Captain Frank Tourle Thomson. Zoology - Vol. XVI [= 16]. London, Edinburgh, Dublin, pp. 1-116, Pl. I-XVI [= 1-16].
Brossi-Garcia, A. L., & Hebling, N. J. (1983). Desenvolvimento pós-embrionário de Clibanarius antillensis Stimpson, 1859 (Crustacea, Diogenidae), em laboratório. Boletim de Zoologia, 6(6), 89-112.
Brown, A. C. (1956). LXXII.—A new species of Kalliapseudes (Tanaidacea). From South Africa. Annals and Magazine of Natural History, 9(104), 582-586.
Brown, A. C. (1957). A revision of the genus Leptochelia (Crustacea: Tanaidacea) in southern African waters. Annals and Magazine of Natural History, 10(114), 401-408.
Bruce, A. J. (1988). Thaumastochelopsis wardi, gen. et. sp. nov., a new blind deep-sea lobster from the coral sea (Crustacea: Decapoda: Nephropidea). Invertebrate Systematics, 2(7), 903-914.
Bywater, C. L., Seebacher, F., & Wilson, R. S. (2015). Building a dishonest signal: the functional basis of unreliable signals of strength in males of the two-toned fiddler crab, Uca vomeris. Journal of Experimental Biology, 218(19), 3077-3082.
Cassis, G., & Silveira, R. (2006). A new species and first record of a toadbug (Insecta: Heteroptera: Gelastocoridae) from New Caledonia and zoogeography. Russian Entomological Journal, 15(2), 141-146.
Castiglioni, D. D. S., & Negreiros-Fransozo, M. L. (2004). Comparative analysis of the relative growth of Uca rapax (Smith)(Crustacea, Ocypodidae) from two mangroves in São Paulo, Brazil. Revista Brasileira de Zoologia, 21, 137-144.
Chan, T. Y., & Fujita, Y. (2012). Reef lobsters of the genus Enoplometopus A. Milne-Edwards, 1862 (Crustacea: Decapoda: Nephropidea) from the KUMEJIMA 2009 Expedition in Okinawa, with the second record of the rare species E. chacei Kensley & Child, 1986. Zootaxa, 3367(1), 126-133.
Chan, T. Y., & Yu, H. P. (1998). A new reef lobster of the genus Enoplometopus A. Milne Edwards, 1862 (Decapoda, Nephropoidea) from the western and southern Pacific. ZOOSYSTEMA-PARIS-, 20, 183-192.
Chang, S. C., & Chan, T. Y. (2019). On the clawed lobsters of the genus Nephropsis Wood-Mason, 1872 recently collected from deep-sea cruises off Taiwan and the South China Sea (Crustacea, Decapoda, Nephropidae). ZooKeys, 833, 41-58.
Chang, S. C., Chan, T. Y., & Ahyong, S. T. (2014). Two new species of the rare lobster genus Thaumastocheles Wood-Mason, 1874 (Reptantia: Nephropidae) discovered from recent deep-sea expeditions in the Indo-West Pacific. Journal of Crustacean Biology, 34(1), 107-122.
Chang, S. C., Chan, T. Y., & Kumar, A. B. (2020a). Deep-sea clawed lobster Nephropsis stewarti Wood-Mason, 1872 species complex in the Indo-West Pacific (Crustacea, Decapoda, Nephropidae), with description of a new species. ZooKeys, 1008, 37-60.
Chang, S. C., Chan, T. Y., & Kumar, A. B. (2020b). A new clawed lobster of the genus Nephropsis Wood-Mason, 1872 (Crustacea: Decapoda: Nephropidae) from the Indonesian deep-sea cruise, SJADES 2018. Raffles Bulletin of Zoology, 68, 50-55.
Chang, S. C., Wang, T. W., & Chan, T. Y. (2015). First record of the Nephropid genus Acanthacaris Bate, 1888 (Crustacea: Decapoda: Nephropidae) from Taiwan. Zootaxa, 4032(5), 595-599.
Charbonnier, S., Garassino, A., & Pasini, G. (2012). Revision of Mesozoic decapod crustaceans from Madagascar. Geodiversitas, 34(2), 313-357.
Charmantier, G., & Aiken, D. E. (1987). Intermediate larval and postlarval stages of Homarus americanus H. Milne Edwards, 1837 (Crustacea: Decapoda). Journal of Crustacean Biology, 7(3), 525-535.
Charmantier, G., Charmantier-Daures, M., & Aiken, D. E. (1991). Metamorphosis in the lobster Homarus (Decapoda): a review. Journal of Crustacean Biology, 11(4), 481-495.
Chilton, C. (1926). Zoological results of a tour in the far East. The Tanaidacea and Isopoda of Tale Sap. Records of the Indian Museum 28(3): 173-185.
Collins, M. J., Jones, D. A., & Clayton, D. A. (1984). Redescription of Uca sindensis (Alcock, 1900)(Brachyura: Ocypodidae) with notes on the ecology of a population from Kuwait. Journal of Crustacean Biology, 4(2), 318-328.
Cortés-Carrasco, F., & García-Madrigal, M.d.S. (2013). New records of three brachyuran crabs (Crustacea: Decapoda) from the southern Pacific of Mexico. Marine Biodiversity Records, 6, e104.
Crane, J. (1966). Combat, display and ritualization in fiddler crabs (Ocypodidae, genus Uca). Philosophical Transactions of the Royal Society of London. Series B, Biological Sciences, 251(772), 459-472.
Criscione, J., & Grimaldi, D. (2017). The oldest predaceous water bugs (Insecta, Heteroptera, Belostomatidae), with implications for paleolimnology of the Triassic Cow Branch Formation. Journal of Paleontology, 91(6), 1166-1177.
Cui, J., Cai, W., & Rabitsch, W. (2006). The ambush bugs of China: taxonomic knowledge and distribution patterns (Heteroptera, Reduviidae, Phymatinae). Denisia, 19, 795-812.
da Silva Castiglioni, D., Almeida, A. O., & Bezerra, L. E. A. (2010). More common than reported: range extension, size–frequency and sex-ratio of Uca (Minuca) victoriana (Crustacea: Ocypodidae) in tropical mangroves, Brazil. Marine Biodiversity Records, 3, e94.
Davranoglou, L. R., Pérez‐de la Fuente, R., Baňař, P., & Peñalver, E. (2024). The first unique‐headed bug (Hemiptera, Enicocephalomorpha) from Cretaceous Iberian amber, and the Gondwanan connections of its palaeoentomological fauna. Papers in Palaeontology, 10(2), e1550.
Delclos, X., Penalver, E., Arillo, A., Engel, M. S., Nel, A., Azar, D., & Ross, A. (2016). New mantises (Insecta: Mantodea) in Cretaceous ambers from Lebanon, Spain, and Myanmar. Cretaceous Research, 60, 91-108.
Devillez, J., & Charbonnier, S. (2019). Review of the Early and Middle Jurassic erymid lobsters (Crustacea: Decapoda). Bulletin de la Société géologique de France, 190(1), 1-37.
Devillez, J., & Charbonnier, S. (2022). A synthesis of the evolutionary history of erymoid lobsters (Crustacea, Decapoda, Erymoidea). Geodiversitas, 44(9), 265-289.
Devillez, J., Charbonnier, S., & Barriel, V. (2019). An attempt to clarify phylogenetic affinities of erymid lobsters (Decapoda) using morphological characters. Arthropod Systematics & Phylogeny, 77, 365-395.
Devillez, J., Charbonnier, S., & Pezy, J. P. (2018). First Jurassic occurence of Enoploclytia M’Coy, 1849 (Crustacea: Decapoda: Erymidae). Annales de Paléontologie 104, 143-148.
Devillez, J., Charbonnier, S., Hyžný, M. &. Leroy, L. (2016). Review of the Early Cretaceous erymid lobsters (Crustacea: Decapoda) from the Western Tethys. Geodiversitas 38 (4): 515-541. https://doi.org/10.5252/g2016n4a4
Drumm, D. T. (2003). Kalliapseudes (Mesokalliapseudes) macsweenyi, a new species of Kalliapseudidae (Crustacea: Tanaidacea: Apseudomorpha) from mangroves in Florida. Zootaxa, 357(1), 1-12.
Drumm, D. T., & Bird, G. J. (2016). New deep-sea Paratanaoidea (Crustacea: Peracarida: Tanaidacea) from the northeastern Gulf of Mexico. Zootaxa, 4154(4), 389-414.
Drumm, D. T., & Heard, R. W. (2011). Systematic revision of the family Kalliapseudidae (Crustacea: Tanaidacea). Zootaxa, 3142(1), 1-172.
Edgar, G. J. (2012). New Leptocheliidae (Crustacea: Tanaidacea: Tanaidomorpha) from Australian seagrass and macro-algal habitats, and a redescription of the poorly-known Leptochelia ignota from Sydney Harbour. Zootaxa, 3276(1), 1-37.
Eng, L. L., & Daniels, R. A. (1982). Life history, distribution, and status of Pacifastacus fortis (Decapoda: Astacidae). California Fish and Game, 68(4), 197-212.
Engel, M. S., & Grimaldi, D. A. (2008). Diverse Neuropterida in Cretaceous amber, with particular reference to the paleofauna of Myanmar (Insecta). Nova Supplementa Entomolgica 20, 1-86.
Erdmann, M. V., & Boyer, M. (2003). Lysiosquilloides mapia, a new species of stomatopod crustacean from northern Sulawesi (Stomatopoda: Lysiosquillidae). Raffles Bulletin of Zoology, 51(1), 43-48.
Esquete, P., Bamber, R. N., Moreira, J., & Troncoso, J. S. (2012). Redescription and postmarsupial development of Apseudopsis latreillii (Crustacea: Tanaidacea). Journal of the Marine Biological Association of the United Kingdom, 92(5), 1023-1041.
Esquete, P., Ramos, E., & Riera, R. (2016). New data on the Tanaidacea (Crustacea: Peracarida) from the Canary Islands, with a description of a new species of Apseudopsis. Zootaxa, 4093(2), 248-260.
Estévez, A. L., Ruf, M. L., & Hernández, E. P. (2010). Description of the preimaginal instars of Nerthra gaucha Estévez-Schnack (Hemiptera: Heteroptera: Gelastocoridae). Zootaxa, 2444(1), 61-64.
Etter, W. (2004). Redescription of Opsipedon gracilis Heer (Crustacea, Tanaidacea) from the Middle Jurassic of northern Switzerland, and the palaeoenvironmental significance of tanaidaceans. Palaeontology, 47(1), 67-80.
Flores, A. A., & Paula, J. (2000). Larval and early juvenile stages of Pirimela denticulata (Montagu, 1808)(Crustacea, Brachyura, Pirimelidae) reared in the laboratory. Journal of Natural History, 34(11), 2123-2143.
Fürst von Lieven, A., Humar, M., & Scholtz, G. (2021). Aristotle’s lobster: the image in the text. Theory in Biosciences, 140(1), 1-15.
Garassino, A., Artal, P., & Pasini, G. (2009). New records of decapod macrurans from the Cretaceous of Catalonia and the Province of Castellón (Spain). Bulletin of the Mizunami Fossil Museum, 35, 87-95.
García-Herrero, Á., Sánchez, N., García-Gómez, G., Pardos, F., & Martínez, A. (2019). Two new stygophilic tanaidomorphs (Peracarida, Tanaidacea) from Canary Islands and southeastern Iberian Peninsula. Marine Biodiversity, 49(1), 107-130.
Gherardi, F., Parisi, G., & Aquiloni, L. (2013). Looking for ‘identity signatures’ in the American lobster (Homarus americanus): interindividual variation in body colour and in facial and chelar morphology. Marine Biology Research, 9(1), 35-41.
Gibert, J. M., Muñiz, F., Belaústegui, Z., & Hyžný, M. (2013). Fossil and modern fiddler crabs (Uca tangeri: Ocypodidae) and their burrows from SW Spain: ichnologic and biogeographic implications. Journal of Crustacean Biology, 33(4), 537-551.
Gordon, I. (1953). On a new crab from Cadaqués on the north east coast of Spain (Sirpus zariquieyi ng and. sp.). EOS, Revista Española De Entomología, Madrid, 27(4): 303–314
Gregati, R. A., Pinheiro, A. P., & Cobo, V. J. (2006). New records of Stenopus hispidus Olivier (Stenopodidae) and Enoplometopus antillensis Lütken (Enoplometopidae) in the Southeastern Brazilian coast. Pan-American Journal of Aquatic Sciences, 1(1), 20-23.
Grimaldi, D. (2000). A diverse fauna of Neuropterodea in amber from the Cretaceous of New Jersey. In Grimaldi, D. (ed.) Studies on fossils in amber with particular reference to the Cretaceous of new Jersey, pp. 259-303. Bachhuys Publishers, Leiden.
Grimaldi, D. (2003). A revision of Cretaceous mantises and their relationships, including new taxa (Insecta: Dictyoptera: Mantodea). American Museum Novitates, 2003(3412), 1-47.
Grimaldi, D. A. (1997). A fossil mantis (Insecta, Mantodea) in Cretaceous amber of New Jersey: with comments on the early history of the Dictyoptera. American Museum novitates 3204, 1-11.
Grimaldi, D. A., Michalski, C., & Schmidt, K. (1993). Amber fossil Enicocephalidae (Heteroptera) from the Lower Cretaceous of Lebanon and Oligo-Miocene of the Dominican Republic: with biogeographic analysis of Enicocephalus. American Museum Novitates, 3071, 1-30.
Guerao, G., & Abelló, P. (2011). Early juvenile development of Mediterranean Liocarcinus depurator (Crustacea: Decapoda: Brachyura: Portunidae). Journal of Natural History, 45(35-36), 2171-2189.
Guerao, G., Abelló, P., & Dos Santos, A. (2006). Morphological variability of the megalopa of Liocarcinus depurator (Brachyura: Portunidae) in Mediterranean and Atlantic populations. Journal of Natural History, 40(32-34), 1851-1866.
Guerrero Kommritz, J. (2004). Systematik, Phylogenie und Zoogeographie von Tiefsee-Tanaidacea (Crustacea, Malacostraca) des Atlantiks am Beispiel ausgewählter Taxa (Doctoral dissertation, Staats-und Universitätsbibliothek Hamburg Carl von Ossietzky).
Guglielmino A., (2002). Dryinidae (Hymenoptera Chrysidoidea): an interesting group among the natural enemies of the Auchenorrhyncha (Hemiptera). Denisia, 4: 549-556.
Guinot, D., Wicksten, M. K., (2015). Camouflage: carrying behaviour, decoration behaviour, and other modalities of concealment in Brachyura. In: Castro, P., Davie, P. J. F., Schram, F. R., & von Vaupel Klein, J. C. (eds.) Treatise on zoology–anatomy, taxonomy, biology, The Crustacea vol. 9 part C, 583-622.
Haug, J. T., Winder, V., Ilic, M., Haug, G. T. & Haug, C. (2020). The early stages of Miomantis binotata and their bearing on the question whether ant mimicry is a larval feature of first stage praying mantises (Mantodea: Mantidae). Fragmenta entomologica 52, 29–37.
Hayashi, K. I., & Ogawa, Y. (1985). A new record of Acanthacaris tenuimana Bate (Decapoda, Nephropidae) from the Japanese waters. Crustaceana, 49(2), 220-223.
Heard, R. W., Morales-Núñez, A. G., de Lourdes Serrano-Sánchez, M., Coutiño, M. A., Barragán, R., & Vega, F. J. (2020). A new family, genus and species of Tanaidacea (Crustacea; Apseudomorpha) from the Lower Cretaceous (Aptian) of Chiapas, Mexico: Systematic revisions, including designation of two new Paleozoic families, and paleoenvironmental observations. Journal of South American Earth Science…
Herrick, F. H. (1895). The American lobster; a study of its habits and development. Washington Government Printing Office. https://www.biodiversitylibrary.org/page/37159609
Herrick, F. H. (1909). Natural history of the American lobster. Bulletin of the Bureau of Fisheries 29, 1-408 + 47 pls.
Hirose, G. L., Bolla, E. A., & Fransozo, M. L. N. (2010). Post-larval morphology, growth, and development of Uca cumulanta Crane, 1943 (Crustacea, Decapoda, Ocypodidae) under laboratory conditions. Invertebrate Reproduction & Development, 54(2), 95-109.
Hobbs Jr, H. H. (1989). An illustrated checklist of the American crayfishes (Decapoda, Astacidae, Cambaridae, Parastacidae). Smithsonian Contribution to Zoology 480, 1-236.
Holdich, D. M., & Bird, G. J. (1986). Tanaidacea (Crustacea) from sublittoral waters off West Scotland, including the description of two new genera. Journal of Natural History, 20(1), 79-100.
Holthuis L.B. 1991. FAO Species Catalogue, 13, Marine Lobsters of the World. FAO Fisheries Synopsis 125(13), 292 p
Holthuis, L. (1949). The Isopoda and Tanaidacea of the Netherlands, including the description of a new species of Limnoria. Zoologische Mededelingen, 30(12), 163-190.
Hong, S. Y., & Williamson, D. I. (1986). The larval development of Petalomera japonica (Henderson)(Decapoda, Dromiidae) reared in the laboratory. Journal of Natural History, 20(5), 1259-1278.
Hörnig, M. K., Haug, J. T., & Haug, C. (2013). New details of Santanmantis axelrodi and the evolution of the mantodean morphotype. Palaeodiversity, 6, 157-168.
Hyžný, M., Schlögl, J., Charbonnier, S., Schweigert, G., Rulleau, L., & Gouttenoire, M. (2015). Intraspecific variation and taphonomy of a new erymid lobster (Crustacea: Decapoda) from the Middle Jurassic of Belmont (Beaujolais, France). Geobios, 48(5), 371-384.
Iglesias, M. S., Gaspe, M. S., & Valverde, A. C. (2008). A longitudinal study of two species of Belostoma Latreille (Heteroptera: Belostomatidae): allometry and ontogeny. Neotropical Entomology, 37, 662-667.
Ishimaru, S. I. (1985). A New Species of Leptochelia (Crustacea, Tanaidacea) from Japan, with a Redescription of L. savignyi (Krφyer, 1842). Publications of the Seto Marine Biological Laboratory, 30(4-6), 241-267.
Iwata, Y., Sugita, H., Deguchi, Y., & Kamemoto, F. I. (1991). The larval development of reef lobster, Enoplometopus occidentalis Randall (Decapoda, Axiidae) reared in the laboratory. Researches on Crustacea, 20, 1-15.
Izquierdo‐López, A., Kiesmüller, C., Gröhn, C., Haug, J.T., Haug, C. & Hörnig, M.K. (2025). Patterns of morphological evolution in the raptorial appendages of praying mantises. Insect Science 32, 1061–1079. https://doi.org/10.1111/1744-7917.13423
Jakiel, A., Palero, F., & Błażewicz, M. (2019). Deep ocean seascape and pseudotanaidae (crustacea: tanaidacea) diversity at the clarion-clipperton fracture Zone. Scientific Reports, 9(1), 17305.
Jakiel, A., Stępień, A., & Błażewicz, M. (2018). A tip of the iceberg—Pseudotanaidae (Tanaidacea) diversity in the North Atlantic. Marine Biodiversity, 48(2), 859-895.
Jepson, J. E., Heads, S. W., Makarkin, V. N., & Ren, D. (2013). New fossil mantidflies (Insecta: Neuroptera: Mantispidae) from the Mesozoic of north‐eastern China. Palaeontology, 56(3), 603-613.
Johnson, S. B., & Attramadal, Y. G. (1982). A functional-morphological model of Tanais cavolinii Milne-Edwards (Crustacea, Tanaidacea) adapted to a tubicolous life-strategy. Sarsia, 67(1), 29-42.
Jones, A. R. (1980). Chela injuries in the fiddler crab, Uca burgersi holthuis. Marine Behaviour and Physiology, 7(1), 47–56.
Jones, W. T., Feldmann, R. M., Hannibal, J. T., Schweitzer, C. E., Garland, M. C., Maguire, E. P., & Tashman, J. N. (2018). Morphology and paleoecology of the oldest lobster-like decapod, Palaeopalaemon newberryi Whitfield, 1880 (Decapoda: Malacostraca). Journal of Crustacean Biology, 38(3), 302-314.
Jordão, R., Santos, J. D. C., Barbosa, J. F., & Moreira, F. F. F. (2024). Description of a new species and new records of Naucoridae (Hemiptera: Heteroptera: Nepomorpha) from Eastern Brazil. Insects, 15(6), 383.
Jorgensen, O. M. (1925). The early stages of Nephrops norvegicus, from the Northumberland Plankton, together with a note on the post-larval development of Homarus vulgaris. Journal of the Marine Biological Association of the United Kingdom, 13(4), 870-879.
Jouault, C., Pouillon, J. M., & Nel, A. (2022). Beautiful wing coloration pattern in a new doratomantispine species (Neuroptera: Mantispidae) from the mid-Cretaceous Burmese amber. Zootaxa, 5100(3), 390-400.
Jóźwiak, P., & Błażewicz-Paszkowycz, M. (2007). Apseudomorpha (Malacostraca: Tanaidacea) of the ANDEEP III Antarctic Expedition. Zootaxa, 1610(1), 1-25.
Jóźwiak, P., & Błażewicz-Paszkowycz, M. (2011). New records of the family Agathotanaidae (Crustacea: Tanaidacea) in the Antarctic, with remarks on Arthrura monacantha (Vanhöffen, 1914). Zootaxa, 2785(1), 32-52.
Józwiak, P., & Błażewicz, M. (2021). Muvi schmallenbergi gen. nov., sp. nov.(Crustacea, Tanaidacea) from the southeast Australian coast, with comments on the distribution and habitat preferences of Chondropodinae. PeerJ, 9, e11607.
Jóźwiak, P., Stępień, A., & Błażewicz-Paszkowycz, M. (2009). A revision of the genus Paranarthrurella Lang, 1971a (Crustacea: Tanaidacea). Zootaxa, 2238(1), 56-68.
Jung, J., & Park, J. K. (2022). The first report of tropical hermit crab Calcinus vachoni (Malacostraca, Decapoda, Calcinidae) in Korea and the preliminary revision of its cryptic diversity. ARPHA Preprints, 3, e94749.
Kakui, K., & Angsupanich, S. (2012). Birdotanais songkhlaensis, a new genus and species of Nototanaidae (Crustacea: Tanaidacea) from Thailand. Raffles Bulletin of Zoology, 60(2), 421-432.
Kakui, K., Kajihara, H., & Mawatari, S. F. (2007). Two new sphyrapodid species (Crustacea: Tanaidacea: Apseudomorpha) from southwestern Japan. Zootaxa, 1563(1), 37-54.
Kakui, K., Kajihara, H., & Mawatari, S. F. (2010). A new species of Nesotanais Shiino, 1968 (Crustacea, Tanaidacea) from Japan, with a key to species and a note on male chelipeds. ZooKeys, 33, 1-17.
Kakui, K., Kobayashi, N., & Kajihara, H. (2012). Phylogenetic position of Arctotanais in the suborder Tanaidomorpha (Peracarida: Tanaidacea). Journal of Crustacean Biology, 32(1), 127-139.
Kawai, T., & Kouba, A. (2022). Postembryonic development in freshwater crayfish (Decapoda: Astacidea) in an evolutionary context. Nauplius, 30, e2022001.
Kensley, B., & Child, C. A. (1986). A new species of Enoplometopus (Thalassinidea: Axiidae) from the northern Philippines. Journal of Crustacean Biology, 6(3), 520-524.
Kim, K. B., & Hong, S. Y. (1999). Larval development of the wrinkled swimming crab Liocarcinus corrugatus (Decapoda: Brachyura: Portunidae) reared in the laboratory. Journal of Crustacean Biology, 19(4), 792-808.
Ko, H. S., & Kawai, T. (2001). Postembryonic development of the Korean crayfish, Cambaroides similis (Decapoda, Cambaridae) reared in the laboratory. Animal Systematics, Evolution and Diversity, 17(1), 35-47.
Ko, H. S., & Kim, C. H. (1989). Complete larval development of Uca arcuata (Crustacea, Brachyura, Ocypodidae) reared in the laboratory. Korean Journal of Systematic Zoology 5(2):89-105.
Korn, O. M., Kornienko, E. S., & Komai, T. (2008). A reexamination of adults and larval stages of Diogenes nitidimanus (Crustacea: Decapoda: Anomura: Diogenidae). Zootaxa, 1693(1), 1-26.
Kornfield, I., Williams, A. B., & Steneck, R. S. (1995). Assignment of Homarus capensis (Herbst, 1792), the Cape lobster of South Africa, to the new genus Homarinus (Decapoda: Nephropidae). Fishery Bulletin-National Oceanic and Atmospheric Administration, 93, 97-102.
Kudinova-Pasternak, R. K. (1965). Deep-sea Tanaidacea from the Bougainville Trench of the Pacific. Crustaceana 8, 75-91.
Kuitert, L. C. (1947). Nepidae of the Western hemisphere (Hemiptera). Doctoral dissertation, University of Kansas, Kansas, 269 pp.
Kussakin, O. G., & Tzareva, L. A. (1972). Tanaidacea from the coastal zones of the Middle Kurile Islands. Crustaceana. Supplement 3, 237-245.
Landstorfer, R. B., & Schubart, C. D. (2010). A phylogeny of Pacific fiddler crabs of the subgenus Minuca (Crustacea, Brachyura, Ocypodidae: Uca) with the description of a new species from a tropical gulf in Pacific Costa Rica. Journal of Zoological Systematics and Evolutionary Research, 48(3), 213-218.
Lang, K. (1957). Tanaidacea from Canada and Alaska. Département des Pêcheries, Québec. 52: 1-54.
Lang, K. (1971). Die Gattungen Agathotanais Hansen und Paragathotanais n. gen.(Tanaidacea). Crustaceana 21, 57-71.
Larsen, K. (1999). Pacific Tanaidacea (Crustacea): Revision of the genus Agathotanais with description of three new species. Records-Australian Museum, 51, 99-112.
Larsen, K. (2002). Tanaidacea (Crustacea: Peracardia) of the Gulf of Mexico. X. The Question of Being Male. Gulf and Caribbean Research, 14(1), 53-66.
Larsen, K. (2014). New species of the genus Zeuxo (Peracarida, Tanaidacea). Crustaceana, 87(6), 715-754.
Larsen, K. & Rayment, H. (2002) New species of Leptochelia (Crustacea: Tanaidacea) from the Andaman Sea, northeastern Indian Ocean. Phuket Marine Biological Center, 23, 17 - 31.
Larsen, K. & Shimomura, M. (2007). Tanaidacea (Crustacea: Peracarida) from Japan. II. Tanaidomorpha from the East China Sea, the West Pacific Ocean and the Nansei Islands. Zootaxa, 1464 (1), 1–43.
Larsen, K., & Araujo-Silva, C. L. (2014). The ANDEEP Tanaidacea (Crustacea: peracarida) revisited III: the family Akanthophoreidae. Zootaxa, 3796(2), 237-264.
Larsen, K., & Błażewicz-Paszkowycz, M. (2003). A new species of Neotanais Beddard (Crustacea: Tanaidacea) from the Subantartctic [sic], off the Falkland Islands. Zootaxa, 339: 1–11.
Larsen, K., & Froufe, E. (2013). A new polymorphic species of Leptochelia (Crustacea: Tanaidacea) from Guinea Bissau, West Africa, with comments on genetic variation within Leptochelia. African Invertebrates, 54(1), 105-125.
Larsen, K., & Heard, R. (2004). Revision of the tanaidomorphan deep-sea genus Tanaella (Crustacea: Tanaidacea). Journal of Natural History, 38(5), 549-579.
Larsen, K., & Shimomura, M. (2006). Tanaidacea (crustacea: peracarida) from Japan. I. Apseudomorpha from the east China Sea, Seto inland Sea, and nansei islands. Zootaxa, 1341(1), 29-48.
Larsen, K., & Shimomura, M. (2008). Tanaidacea (Crustacea: Peracarida) from Japan. IV. Shallow-water species from Akajima with notes on the recolonization potential of tanaids. Zootaxa, 1678(1), 1-24.
Larsen, K., Araújo-Silva, C. D. L., & Coelho, P. A. (2009). Tanaidacea from Brazil. I. The family Tanaellidae Larsen & Wilson, 2002. Zootaxa, 2141(1), 1-19.
Larsen, K., Bertocci, I., & Froufe, E. (2011). Apseudes talpa revisited (Crustacea; Tanaidacea). The impact on apseudidaen systematics. Zootaxa, 2886(1), 19-30.
Larsen, K., Nagaoka, R., & Froufe, E. (2012). Tanaidacea (Crustacea) from Macaronesia III. the shallow-water Tanaidomorpha from the Cape Verde archipelago. Zootaxa, 3498(1), 24-44.
Laughlin, R. A., Rodríguez, P. J., & Marval, J. A. (1982). The complete larval development of the sponge crab Dromia erythropus (George Edwards, 1771)(Brachyura: Dromiidae) from the Archipielago de los Roques, Venezuela. Journal of Crustacean Biology, 2(3), 342-359.
Lavalli, K. L., & Spanier, E. (2010). Infraorder Palinura Latreille, 1802. In Treatise on Zoology-Anatomy, Taxonomy, Biology. The Crustacea, Volume 9 Part A (pp. 425-532). Brill.
Lemaitre, R. (1986). Western Atlantic species of the Parapagurus pilosimanus complex (Anomura: Paguroidea: Parapaguridae): description of a new species and morphological variations. Journal of Crustacean Biology, 6(3), 525-542.
Lemaitre, R. (1989). Revision of the genus Parapagurus (Anomura: Paguroidea: Parapaguridae), including redescriptions of the western Atlantic species. Zoologische Verhandelingen, 253(1), 1-106.
Lemaitre, R. (1990). A review of eastern Atlantic species of the family Parapaguridae (Decapoda, Anomura, Paguroidea). Journal of Natural History, 24(1), 219-240.
Lemaitre, R. (1996). Hermit crabs of the family Parapaguridae (Crustacea: Decapoda: Anomura) from Australia: species of Strobopagurus Lemaitre, 1989, Sympagurus Smith, 1883 and two new genera. Records-Australian Museum, 48, 163-221.
Lemaitre, R. (1998). Revisiting Tylaspis anomala Henderson, 1885 (Parapaguridae), with commenis on its relationships and evolution. Zoosystema 20 (2): 289-305.
Lemaitre, R. (1999). Crustacea Decapoda: A review of the species of the genus Parapagurus Smith, 1879 (Parapaguridae) from the Pacific and Indian Oceans. Résultats des campagnes MUSORSTOM, 20, 303-378.
Lemaitre, R. (2004). Discovery of the first hermit crab (Crustacea: Decapoda: Parapaguridae) associated with hydrothermal vents. Cahiers de Biologie Marine 45: 325-334.
Lemaitre, R. & Tavares, M. (2015). New taxonomic and distributional information on hermit crabs (Crustacea: Anomura: Paguroidea) from the Gulf of Mexico, Caribbean Sea, and Atlantic coast of South America. Zootaxa, 3994 (4), 451–506.
Lemaitre, R., & Campos, N. H. (1993). Two new hermit crabs (Crustacea: Decapoda: Paguridae) from the Caribbean sea. Proceedings of the Biological Society of Washington 106(3), 554-565.
Lemaitre, R., Crosnier, A., & Bouchet, P. (1997). Crustacea Decapoda: Parapaguridae from the KARUBAR Cruise in Indonesia, with descriptions of two new species. Résultats des campagnes MUSORSTOM, 16, 573-596.
Levinton, J. S., & Judge, M. L. (1993). The relationship of closing force to body size for the major claw of Uca pugnax (Decapoda: Ocypodidae). Functional Ecology, 7: 339-345.
Lewinsohn, C. (1977). Die Dromiidae des Roten Meeres (Crustacea Decapoda, Brachyura). Zoologische Verhandelingen, 151(1), 1-41.
Li, H., Wu, C., Ohl, M., & Liu, X. (2020). A new sexually dimorphic mantidfly species of Allomantispa Liu et al., 2015 from China (Neuroptera: Mantispidae). Journal of Asia-Pacific Entomology, 23(4), 988-1002.
Lima, D., Tavares, M., Lopes, R. T., de Araújo, O. M. O., & Aguilera, O. (2020). Uca maracoani (Crustacea, Decapoda, Ocypodidae) from a Miocene paleomangrove in Brazil: A case of evolutionary stasis among tropical American fiddler crabs. Journal of South American Earth Sciences, 99, 102517.
Liu, X., Winterton, S. L., Wu, C., Piper, R., & Ohl, M. (2015). A new genus of mantidflies discovered in the O riental region, with a higher‐level phylogeny of Mantispidae (Neuroptera) using DNA sequences and morphology. Systematic Entomology, 40(1), 183-206.
Lu, X., Wang, B., Zhang, W., Ohl, M., Engel, M. S., & Liu, X. (2020). Cretaceous diversity and disparity in a lacewing lineage of predators (Neuroptera: Mantispidae). Proceedings of the Royal Society B, 287(1928), 20200629.
Lubinevsky, H., Tom, M., & Bird, G. (2022). Tanaidacea (Crustacea: Malacostraca: Peracarida) from soft-sediment shelf habitats off the Mediterranean coast of Israel (Levant Sea)–taxonomy, faunistics and ecological aspects. Mediterranean Marine Science, 23(3), 561-598.
Lucchese, E. (1956) Ricerche sulla Mantispa perla Pallas (Neuroptera Planipennia - Fam. Mantispidae). II. Contributo su nuovi reperti biologici e morfologici concernenti l’adulto, la larva della Ia età e la completa evoluzione di questa nella sua sede definitiva. Annali della Facoltà di Agraria della [R.] Università degli Studi di Perugia, 12: 83–213.
Luo, J. Y., & Xie, Q. (2022). A new Aenictopecheidae from mid-Cretaceous amber of northern Myanmar (Insecta: Hemiptera). Cretaceous Research, 138, 105270.
Machado, R.J.P. (2007) Taxonomia e sazonalidade das espécies de Mantispidae (Insecta: Neuroptera) da Amazônia Brasileira, Master thesis, Instituto Nacional de Pesquisas da Amazônia, Brazil, 127 pp
Macpherson, E. (1993). New records for the genus Nephropsis Wood-Mason (Crustacea, Decapoda, Nephropidae) from northern Australia, with the description of two new species. Beagle: Records of the Museums and Art Galleries of the Northern Territory, 10, 55-65.
Macpherson, E., & Robainas-Barcia, A. (2015). Species of the genus Galathea Fabricius, 1793 (Crustacea, Decapoda, Galatheidae) from the Indian and Pacific Oceans, with descriptions of 92 new species. Zootaxa, 3913(1), 1-335.
Makarkin, V. N. (2015). A new genus of the mantispid-like Paraberothinae (Neuroptera: Berothidae) from Burmese amber, with special consideration of its probasitarsus spine-like setation. Zootaxa, 4007(3), 327-342.
Malay, M.C.D., Rahayu, D.L. & Chan, T.-Y. 2018. Hermit crabs of the genera Calcinus Dana, Clibanarius Dana, and Dardanus Paul’son from the PANGLAO 2004 Expedition, with description of a new species and a checklist of the hermit crabs of the Philippines (Crustacea: Anomura: Paguroidea). Raffles Bulletin of Zoology 66, 23-65.
Manning, R. B. (1962). Alima hyalina Leach, the pelagic larva of the stomatopod crustacean Squilla alba Bigelow. Bulletin of Marine Science, 12(3), 496-507.
Manning, R. B. (1969). Nephropides caribaeus new species (text fig. 1, pl. 1). Crustaceana, 17, 303-309 + pl. 1.
Manning, R. B. (1969). Stomatopod Crustacea of the western Atlantic. University of Miami Press, Miami.
Manning, R. B. (1991). Stomatopod Crustacea collected by the Galathea Expedition, 1950-1952, with a list of Stomatopoda known from depths below 400 meters. Smithsonian Contributions to Zoology 521, 1–18.
Manning, R. B. (1995). Stomatopod Crustacea of Vietnam: the legacy of Raoul Serène. Crustacean Research, (4), 1-339.
Martinez-Delclos, X., Nel, A., & Popov, Y. A. (1995). Systematics and functional morphology of Iberonepa romerali n. gen. and sp., Belostomatidae from the Spanish Lower Cretaceous (Insecta, Heteroptera). Journal of Paleontology, 69(3), 496-508.
Martins, S. B., Marochi, M. Z., & Masunari, S. (2016). Description of the first juvenile stage of the fiddler crab Minuca mordax (Smith, 1870)(Crustacea, Decapoda, Ocypodidae). Papéis Avulsos de Zoologia, 56(14), 163-169.
McKellar, R. C., & Engel, M. S. (2009). A new thorny lacewing (Neuroptera: Rhachiberothidae) from Canadian Cretaceous amber. Journal of the Kansas Entomological Society, 82(2), 114-121.
McLain, D. K., & Pratt, A. E. (2011). Body and claw size at autotomy affect the morphology of regenerated claws of the sand fiddler crab, Uca pugilator. Journal of Crustacean Biology, 31(1), 1-8.
McLaughlin, P. A., & Lemaitre, R. (2001). A new family for a new genus and new species of hermit crab of the superfamily Paguroidea (Decapoda: Anomura) and its phylogenetic implications. Journal of Crustacean Biology, 21(4), 1062-1076.
McLaughlin, P. A., & Lemaitre, R. (2009). A new classification for the Pylochelidae (Decapoda: Anomura: Paguroidea) and descriptions of new taxa. The Raffles Bulletin of Zoology, 20, 159-231.
McLay, C. L. (2001). The Dromiidae of French Polynesia and a new collection of crabs (Crustacea, Decapoda, Brachyura) from the Marquesas Islands. Zoosystema Paris, 23(1), 77-100.
Michie, L. A., Cragg, S. M., Barnes, R. S., & Bennett, W. A. (2015). Uca cryptica Naderloo, Türkay & Chen, 2010 (Crustacea: Brachyura: Ocypodidae) is no longer cryptic. Zootaxa, 3981(2), 291-295.
Milligan, R., & Neil, D. M. (2006). Factors Affecting the Physical Condition of Nephrops norvegicus (L.) and Bycatch Composition in the Firth of Clyde Nephrops Fishery. Project Report. University of Glasgow, Glasgow, UK 1-46
Monserrat, V.J. (2014). Los mantíspidos de la Península Ibérica y Baleares (Insecta, Neuropterida, Neuroptera, Mantispidae). Graellsia, 70: e012
Mound, L. A., & Morris, D. C. (1999). Carcinothrips: A genus of Acacia phyllode‐glueing thrips with grossly enlarged fore legs (Thysanoptera: Phlaeothripidae). Australian Journal of Entomology, 38(1), 10-14
Naderloo, R., Schubart, C. D., & Shih, H. T. (2016). Genetic and morphological separation of Uca occidentalis, a new East African fiddler crab species, from Uca annulipes (H. Milne Edward, 1837)(Crustacea: Decapoda: Brachyura: Ocypodidae). Zoologischer Anzeiger-A Journal of Comparative Zoology, 262, 10-19.
Nakamine, H. & Yamamoto, S. (2018). A new genus and species of thorny lacewing from Upper Cretaceous Kuji amber, northeastern Japan (Neuroptera, Rhachiberothidae). ZooKeys, 802, 109-120.
Nakamine, H., Yamamoto, S., & Takahashi, Y. (2020). Hidden diversity of small predators: new thorny lacewings from mid-Cretaceous amber from northern Myanmar (Neuroptera: Rhachiberothidae: Paraberothinae). Geological Magazine, 157(7), 1149-1175.
Naser, M. D., Ali, M. H., & Yasser, A. G. (2010). New record of the fiddler crab Uca (Paraleptuca) sindensis (Crustacea: Brachyura: Ocypodidae) from Khor Al-Zubair, Basrah, Iraq. Marine Biodiversity Records, 3, e87.
Negreiros-Fransozo, M. L., Hirose, G. L., Fransozo, A., & Bolla Jr, E. A. (2009). First zoeal stage and megalopa of Uca (Uca) maracoani (Decapoda: Brachyura), with comments on the larval morphology of South-American species of Ocypodidae. Journal of Crustacean Biology, 29(3), 364-372.
Negri, M., Lemaitre, R., & Mantelatto, F. L. (2014). Molecular and morphological resurrection of Clibanarius symmetricus, a cryptic species hiding under the name for the “Thinstripe” Hermit Crab C. vittatus (Decapoda: Anomura: Diogenidae). Journal of Crustacean Biology, 34(6), 848-861.
Nel, A., Perrichot, V., Azar, D., & Néraudeau, D. (2005). New Rhachiberothidae (Insecta: Neuroptera) in Early Cretaceous and Early Eocene ambers from France and Lebanon. Neues Jahrbuch für Geologie und Paläontologie Abhandlungen, 235, 51-85.
Ng, P. K. (2002). On the unusual swimming crab, Coelocarcinus foliatus Edmondson, 1930, with description of a new species from the Indian Ocean (Decapoda, Brachyura, Portunidae). Crustaceana 75, 51-60.
Nichols, J. H., & Lawton, P. (1978). The occurrence of the larval stages of the lobster Homarus gammarus,(Linnaeus, 1758) off the northeast coast of England in 1976. ICES Journal of Marine Science, 38(2), 234-243.
Nicosia, F., & Lavalli, K. (1999). Homarid lobster hatcheries: their history and role in research, management, and aquaculture. Marine Fisheries Review, 61(2), 1-57.
Nieser, N., Chen, P. P., & Caspers, M. (2024). Taxonomic notes on toad bug genus Nerthra (Hemiptera: Heteroptera: Gelastocoridae) with description of a new species from Bonaire and Curaçao. Acta Entomologica Musei Nationalis Pragae, 64(1), 33-46.
Nishikawa, K. S., Negri, M., & Mantelatto, F. L. (2021). Unexpected absence of population structure and high genetic diversity of the western Atlantic hermit crab Clibanarius antillensis Stimpson, 1859 (Decapoda: Diogenidae) based on mitochondrial markers and morphological data. Diversity, 13(2), 56.
Nowińska, A., Franielczyk-Pietyra, B., & Polhemus, D. A. (2023). The leg sensilla of insects from different habitats—comparison of strictly aquatic and riparian bugs (Corixidae, Ochteridae, Gelastocoridae: Nepomorpha: Insecta: Heteroptera). Insects, 14(5), 441.
Odhano, S., Saher, N. U., & Kamal, M. (2015). An over clawed (with two enlarge chela) male crab of Uca urvillei (Ocypodidae: Tubuca: Uca) along the coast of Karachi, Pakistan. Biharean Biologist, 9(2), 170-172.
Ohba, S. Y., Tatsuta, H., & Sasaki, M. (2006). Raptorial legs and claws are not influenced by food condition in nymphal stages of Lethocerus deyrolli (Heteroptera: Belostomatidae). Annals of the Entomological Society of America, 99(1), 151-156.
Ohl, M. (2004). A new wasp-mimicking species of the genus Euclimacia from Thailand (Neuroptera, Mantispidae). In: Aspöck U. (Ed.) Entomologie und Parasitologie. Festschrift zum 65. Geburtstag von Horst Aspöck. Denisia, 13: 193–196.
Okamoto, N., Oya, Y., & Kakui, K. (2020). A new species of Zeuxo (Crustacea: Peracarida: Tanaidacea) from Japan, with remarks on carapace pigmentation as a potentially useful taxonomic character. Marine Biology Research, 16(5), 411-422.
Olmi, M., Contarini, M., Capradossi, L., & Guglielmino, A. (2020). Anteon hubeni a new species from Ecuador (Hymenoptera: Dryinidae). Biodiversity Data Journal, 8, e56613.
Pastore, M. (1977). Presenza di Thia scutellata (Fabricius) e Xaiva biguttata (Risso) nel Golfo di Taranto (Mar Jonio). Thalassia Salentina, 7, 83-90.
Paulmier, G., & Gervain, P. (1994). Pêches expérimentales des crustacés profonds dans les eaux de la Martinique (Pandalidae, Nephropidae). Prospections, rendements et biologie des espèces. Institut Francaiis de Recherche pour l'Exploitation de la Mer, 1-44 + pls + tbls.
Petrulevičius, J. F., Azar, D., & Nel, A. (2010). A new thorny lacewing (Insecta: Neuroptera: Rhachiberothidae) from the Early Cretaceous amber of Lebanon. Acta Geologica Sinica‐English Edition, 84(4), 828-833.
Poinar Jr, G., & Buckley, R. (2011). Doratomantispa burmanica n. gen., n. sp.(Neuroptera: Mantispidae), a new genus of mantidflies in Burmese amber. Historical Biology, 23(02-03), 169-176.
Poivre, C. (1974). La patte prothoracique des Mantispidés et ses récepteurs sensoriels fémoraux. Bull. Mus. nat. Hist. natur., Paris, 3• sér., n° 261, Zoologie 183 : 1633-164
Poivre, C. (1976). Observations sur la biologie, le comportement et le phénomène de convergence chez les Mantis-pidés [Planipennes]. Entomologiste, 32: 2–19.
Poupin, J. (2003). Reef lobsters Enoplometopus A. Milne Edwards, 1862 from French Polynesia, with a brief revision of the genus (Crustacea, Decapoda, Enoplometopidae). Zoosystema, 25(4), 643-664.
Price, J. O., & Payce, J. F. (1984). Postembryonic to adult growth and development in the crayfish Orconectes neglectus chaenodactylus Williams, 1952 (Decapoda, Astacidea). Crustaceana 46, 176-194.
Prokop, J., & Nel, A. (2000). First record of the genus Lethocerus mayr, 1853, from the Lower Miocene of the Most Formation in northern Bohemia, Czech Republic (Heteroptera, Belostomatidae). Bulletin de la Société entomologique de France, 105(5), 491-495.
Rabalais, N. N., & Cameron, J. N. (1983). Abbreviated development of Uca subcylindrica (Stimpson, 1859)(Crustacea, Decapoda, Ocypodidae) reared in the laboratory. Journal of Crustacean biology, 3(4), 519-541.
Raele, D. A., Cariglia, M. G., Grimaldi, S. P., Dinoi, A. C., Franco, E., & Cafiero, M. A. (2025). Morphological and molecular identification of Lethocerus patruelis (Stål, 1854) (Hemiptera: Belostomatidae) specimen collected in close proximity to humans in Southern Italy. Insects, 16(2), 226.
Rahayu, D. L. (2003). Hermit crab species of the genus Clibanarius (Crustacea: Decapoda: Diogenidae) from mangrove habitats in Papua, Indonesia, with description of a new species. Memoirs of Museum Victoria, 60(1), 99-104.
Raso, J. E. G., & Manjón-Cabeza, E. (1996). New record of Liocarcinus mcleayi (Barnard, 1947), new combination (Decapoda, Brachyura, Portunidae) from south Europe. Crustaceana, 69(1), 84-93.
Reynoso-Velasco, D., & Contreras-Ramos, A. (2008). Mantispidae (Neuroptera) of Mexico: distribution and key to genera. Annals of the Entomological Society of America, 101(4), 703-712.
Reynoso-Velasco, D., & Contreras-Ramos, A. (2019). Taxonomic review of the mantidfly genus Nolima Navás (Neuroptera, Mantispidae, Calomantispinae). ZooKeys, 853, 131.
Rice, A. L., & Provenzano, A. J. (1966). The larval development of the West Indian sponge crab Dromidia antillensis (Decapoda: Dromiidae). Journal of Zoology, 149(3), 297-316.
Rice, A., & Ingle, R. (1975). The larval development of Carcinus maenas (L.) and C. mediterraneus Czerniavsky (Crustacea, Brachyura, Portunidae) reared in the laboratory. Bulletin of the British Museum (Natural History), Zoology, 28(3), 101-119.
Rodriguez, A., & Jones, D. A. (1993). Larval development of Uca tangeri (Eydoux, 1835)(Decapoda: Ocypodidae) reared in the laboratory. Journal of Crustacean Biology, 13(2), 309-321.
Rosenberg, M. S. (1997). Evolution of shape differences between the major and minor chelipeds of Uca pugnax (Decapoda: Ocypodidae). Journal of Crustacean Biology, 17(1), 52-59.
Rosenberg, M. S. (2002). Fiddler crab claw shape variation: a geometric morphometric analysis across the genus Uca (Crustacea: Brachyura: Ocypodidae). Biological Journal of the Linnean Society, 75(2), 147-162.
Rötzer, M. A. I. N. & Haug, J. T. 2015. Larval development of the European lobster and how small heterochronic shifts lead to a more pronounced metamorphosis. International Journal of Zoology, art. 345172.
Rudolph, E. H., & Rojas, C. S. (2003). Embryonic and early postembryonic development of the burrowing crayfish, Virilastacus araucanius (Faxon, 1914)(Decapoda, Parastacidae) under laboratory conditions. Crustaceana 76, 835-850.
Saher, N. U., Sahir, O., Shih, H. T., Kamal, M., & Qureshi, N. A. (2014). On a new record of the genus Uca (Decapoda, Brachyura, Ocypodidae) found along the coast of Pakistan. Crustaceana, 87(6), 666-673.
Sánchez-García, A., Peñalver, E., Bird, G. J., Perrichot, V., & Delclòs, X. (2016). Palaeobiology of tanaidaceans (Crustacea: Peracarida) from Cretaceous ambers: extending the scarce fossil record of a diverse peracarid group. Zoological Journal of the Linnean Society, 178(3), 492-522.
Sánchez-García, A., Peñalver, E., Pérez-de la Fuente, R., & Delclòs, X. (2015). A rich and diverse tanaidomorphan (Crustacea: Tanaidacea) assemblage associated with Early Cretaceous resin-producing forests in North Iberia: palaeobiological implications. Journal of Systematic Palaeontology, 13(8), 645-676.
Scholtz, G. (1995). The attachment of the young in the New Zealand freshwater crayfish Paranephrops zealandicus (White, 1847) (Decapoda, Astacida, Parastacidae). New Zealand Natural Sciences 22: 81–89.
Scholtz, G., & Kawai, T. (2002). Aspects of embryonic and postembryonic development of the Japanese freshwater crayfish Cambaroides japonicus (Crustacea, Decapoda) including a hypothesis on the evolution of maternal care in the Astacida. Acta Zoologica, 83(3), 203-212.
Schram, F. R. (1986). Fossil Tanaidacea. Transactions of the San Diego Society of Natural History, 21, 127-144.
Schweigert, G., & Härer, J. (2020). New erymid lobsters from the Nusplingen and Usseltal formations (Upper Jurassic) of southwest Germany. Geologija, 63(1), 19-27.
Schweigert, G., Dietl, G. & Röper, M. (2000): Die Panzerkrebse der Familie Erymidae van Straelen (Crustacea, Decapoda) aus dem Nusplinger Plattenkalk (Ober-Kimmeridgium, Schwäbische Alb) im Vergleich mit fränkischen Vorkommen – Stuttgarter Beiträge Naturkunde Serie B 285: 1 - 25.
Schweitzer, C. E., & Feldmann, R. M. (2014). Lobster (Decapoda) diversity and evolutionary patterns through time. Journal of Crustacean Biology, 34(6), 820-847.
Segonzac, M., & Macpherson, E. (2003). A new deep-sea lobster of the genus Thymopides (Crustacea: Decapoda: Nephropidae) collected near the hydrothermal vent Snake Pit, Mid-Atlantic Ridge. Cahiers de Biologie Marine, 44(4), 361-368.
Shi, C., Ohl, M., Wunderlich, J., & Ren, D. (2015). A remarkable new genus of Mantispidae (Insecta, Neuroptera) from Cretaceous amber of Myanmar and its implications on raptorial foreleg evolution in Mantispidae. Cretaceous Research, 52, 416-422.
Shi, C., Yang, Q., Shih, C., Labandeira, C. C., Pang, H., & Ren, D. (2020b). Cretaceous mantid lacewings with specialized raptorial forelegs illuminate modification of prey capture (Insecta: Neuroptera). Zoological Journal of the Linnean Society, 190(3), 1054-1070.
Shi, C., Yang, Q., Winterton, S. L., Pang, H., & Ren, D. (2020a). Stem‐group fossils of Symphrasinae shed light on early evolution of Mantispidae (Insecta, Neuroptera). Papers in Palaeontology, 6(1), 143-154.
Shih, H. T. (2015). Uca (Xeruca), a new subgenus for the Taiwanese fiddler crab Uca formosensis Rathbun, 1921 (Crustacea: Decapoda: Ocypodidae), based on morphological and molecular evidence. Zootaxa, 3974(2), 151-169.
Shih, H. T., Komai, T., & Liu, M. Y. (2013). A new species of fiddler crab from the Ogasawara (Bonin) Islands, Japan, separated from the widely-distributed sister species Uca (Paraleptuca) crassipes (White, 1847)(Crustacea: Decapoda: Brachyura: Ocypodidae). Zootaxa, 3746(1), 175-193.
Shih, H. T., Lee, J. H., Ho, P. H., Liu, H. C., Wang, C. H., Suzuki, H., & Teng, S. J. (2016a). Species diversity of fiddler crabs, genus Uca Leach, 1814 (Crustacea: Ocypodidae), from Taiwan and adjacent islands, with notes on the Japanese species. Zootaxa, 4083(1), 57-82.
Shih, H. T., Mok, H. K., Chang, H. W., & Lee, S. C. (1999). Morphology of Uca formosensis Rathbun, 1921 (Crustacea: Decapoda: Ocypodidae), an endemic fiddler crab from Taiwan, with notes on its ecology. Zoological Studies-Taipei, 38, 164-177.
Shih, H. T., Ng, P. K. & Christy, J. H. (2015). Uca (Petruca), a new subgenus for the rock fiddler crab Uca panamensis (Stimpson, 1859) from Central America, with comments on some species of the American broad-fronted subgenera. Zootaxa, 4034(3), 471-494.
Shih, H. T., Ng, P. K., Davie, P. J., Schubart, C. D., Türkay, M., Naderloo, R., ... & Liu, M. Y. (2016b). Systematics of the family Ocypodidae Rafinesque, 1815 (Crustacea: Brachyura), based on phylogenetic relationships, with a reorganization of subfamily rankings and a review of the taxonomic status of Uca Leach, 1814, sensu lato and its subgenera. Raffles Bulletin of Zoology, 64, 139-175.
Shih, H.-T., Naruse, T., and Ng, P.K.L. (2010) Uca jocelynae sp. nov., a new species of fiddler crab (Crustacea: Brachyura: Ocypodidae) from the Western Pacific. Zootaxa 2337:47-62.
Shiino, S. M. (1952). A new genus and two new species of the order Tanaidacea found at Seto. Publications of the Seto Marine Biological Laboratory, 2(2), 53-68.
Sieg, J. (1982). Über ein" connecting link" in der Phylogenie der Tanaidomorpha (Tanaidacea). Crustaceana 43, 65-77.
Sieg, J. (1983). Tanaidomorpha (Crustacea: Tanaidacea) from the Ross Sea, Antarctica, Journal of the Royal Society of New Zealand, 13(4), 395-418
Sieg, J., & Dojiri, M. (1991). Two new species and a new genus of the suborder Tanaidomorpha (Crustacea: Tanaidacea) from Californian waters. Journal of Natural History, 25(6), 1493-1512.
Sieg, J., & Heard, R. W. (1985). Tanaidacea (Crustacea: Peracardia) of the Gulf of Mexico. IV. On Nototanoides trifurcatus Gen. Nov., Sp. Nov., with a Key to the Genera of the Nototanaidae. Gulf and Caribbean Research, 8(1), 51-62.
Smith, R. L. (1974). Life history of Abedus herberti in central Arizona (Hemiptera: Belostomatidae). Psyche, 81(2), 272-283.
Speranza, S., Olmi, M., Guglielmino, A., & Contarini, M. (2019). A new species of the genus Dryinus Latreille (Hymenoptera, Dryinidae) from the USA. ZooKeys, 871, 41-47.
Spiridonov, V. A., Neretina, T. V., & Schepetov, D. (2014). Morphological characterization and molecular phylogeny of Portunoidea Rafinesque, 1815 (Crustacea Brachyura): Implications for understanding evolution of swimming capacity and revision of the family-level classification. Zoologischer Anzeiger-A Journal of Comparative Zoology, 253(5), 404-429.
Štys, P., & Baňař, P. (2013). Eastern Arc Mountains in Tanzania: Hic sunt Aenictopecheidae. The first genus and species of Afrotropical Aenictopecheidae (Hemiptera: Heteroptera: Enicocephalomorpha). European Journal of Entomology, 110(4), 677-688.
Taylor, B. J. (1979). Macrurous Decapoda from the Lower cretaceous of south-eastern Alexander Island. British Antarctic Survey 81, 1-39 + 5 pls.
Taylor, R. S., Schiram, F. R., & Shen, Y. (1999). A new crayfish family (Decapoda: Astacida) from the Upper Jurassic of China, with a reinterpretation of other Chinese crayfish taxa. Paleontological Research, 3(2), 121-136.
Templeman, W. (1936). Fourth stage larvae of Homarus americanus intermediate in form between normal third and fourth stages. Journal of the Biological Board of Canada, 2(4), 349-354.
Thirumalai, G. (1997). The genus Nerthra (Say) from India with a description of a new species from Arunachal Pradesh, north eastern India (Gelastocoridae: Hemiptera: Insecta). Records of the Zoological Survey of India, 96, 189-193.
Thurman, C.L., II (1982) On the distinctness of the fiddler crabs Uca minax (LeConte) and Uca longsignalis Salmon & Atsaides in their region of sympatry (Decapoda Brachyura, Ocypodidae). Crustaceana 43(1):37–50.
Tjeder, B. (1959) Neuroptera-Planipennia. The Lacewings of Southern Africa. 2. Family Berothidae. South African Animal Life, 6: 257–314.
Tjeder, B. (1968). The genus Mucroberotha Tjed. and its systematic position (Neuroptera). Entomologisk Tidskrift, 89(1–2), 3-18.
Todd, E. L. (1950). A taxonomic revision of the family Gelastocoridae (Hemiptera). Doctoral dissertation, University of Kansas, Kansas, 327 pp.
Tshudy, D., & Sorhannus, U. L. F. (2000). Pectinate claws in decapod crustaceans: convergence in four lineages. Journal of Paleontology, 74(3), 474-486.
Tshudy, D., Chan, T. Y., & Sorhannus, U. (2007). Morphology based cladistic analysis of Metanephrops: the most diverse extant genus of clawed lobster (Nephropidae). Journal of Crustacean Biology, 27(3), 463-476.
Turk, K. A. (2016). Eigenshape Analysis as a Tool for Family-level Identification of Nepomorphans from the Solite Lagerstätte (Triassic, Virginia). Doctoral dissertation, The College of William and Mary, Williamsburg, Virginia.
Tzeng, Y. W., & Hsueh, P. W. (2015). Additions of new species and records to the Tanaidomorpha (Crustacea: Tanaidacea) of Taiwan. Zootaxa, 4013(1), 27-50.
Viana, R. S., Franco, C. L., Ramos, A. A. P., Mariano, R., Azevdo, C. A. S., & Stefanello, F. (2023). Pelocoris Stl, 1876 of northeastern Brazil (Hemiptera: Heteroptera: Naucoridae): first records and a key to the species. Zootaxa, 5375(2), 193-213.
Vieira, R. R. R., Pinho, G., & Rieger, P. (2010). Desenvolvimento juvenil de Uca (Minuca) Burgersi holthuis, 1967 (Crustacea, Brachyura, Ocypodidae) em laboratório. Atlântica (Rio Grande), 32(1), 59-70.
Virla, E. G., Moya‐Raygoza, G., & Guglielmino, A. (2023). A review of the biology of the pincer wasps (Hymenoptera: Dryinidae). Austral Entomology, 62(3), 274-299.
Vonk, R., & Schram, F. R. (2007). Three new tanaid species (Crustacea, Peracarida, Tanaidacea) from the Lower Cretaceous Álava amber in northern Spain. Journal of Paleontology, 81(6), 1502-1509.
Wardiatno, Y., Hakim, A. A., Mashar, A., Butet, N. A., Adrianto, L., & Farajallah, A. (2016). On the presence of the Andaman lobster, Metanephrops andamanicus (Wood-Mason, 1891)(Crustacea, Astacidea, Nephropidae) in Palabuhanratu bay (S-Java, Indonesia). Biodiversity Journal, 7(1), 17-20.
Wear, R. G. (1976). Studies on the larval development of Metanephrops challengeri (Balss, 1914)(Decapoda, Nephropidae). Crustaceana, 113-122.
Wieland, F. (2013) The phylogenetic system of Mantodea (Insecta: Dictyoptera). Species, Phylogeny and Evolution, 3, 3–222.
Williamson, H. C. (1905). A Contribution to the Life History of the Lobster (Homarus Vulgaris). 23rd Ann. Rept. Fishery Bd. Scotland for 1904.3(2) :65-10
Wolff, T. (1978). Maximum size of lobsters (Homarus)(Decapoda, Nephropidae). Crustaceana 34, 1-14.
Yamaguchi, T. (2001). Dimorphism of chelipeds in the fiddler crab, Uca arcuata. Crustaceana, 74: 913-923.
Yamaguchi, T., & Henmi, Y. (2001). Studies on the differentiation of handedness in the fiddler crab, Uca arcuata. Crustaceana 74, 735-747.
Yang, X., & Liu, Z. (2010). Notes on the genus Eumantispa Okamoto, 1910 from mainland of China (Neuroptera, Mantispidae). Zootaxa, 2669(1), 57-68.
Zhang, W. W. (2017). Frozen Dimensions. The Fossil Insects and Other Invertebrates in Amber. Chongqing: Chongqing University Press, 692 pp.
